# Supplementary material for: The large fraction of heterochromatin in Drosophila neurons is bound by both B-type lamin and HP1a
Source: Epigenetics Chromatin. 2018 Nov 1;11:65. doi: 10.1186/s13072-018-0235-8 (PMC6211408; doi:10.1186/s13072-018-0235-8)
Supplement: Supplementary file 3 — Additional file 3. Table S1: HP1a, Lam and Pc domain coordinates in the central brain, neurons, glia and fat body. [file 13072_2018_235_MOESM3_ESM.xlsx]

## Sheet: Neurons HP1a
chromosome	domain start	domain end
chr2L	5000	8000
chr2L	16000	49000
chr2L	52000	61000
chr2L	78000	94000
chr2L	115000	121000
chr2L	136000	142000
chr2L	235000	238000
chr2L	248000	249000
chr2L	269000	271000
chr2L	287000	290000
chr2L	354000	355000
chr2L	358000	361000
chr2L	364000	387000
chr2L	400000	403000
chr2L	426000	438000
chr2L	443000	448000
chr2L	460000	463000
chr2L	483000	525000
chr2L	532000	538000
chr2L	604000	671000
chr2L	679000	686000
chr2L	701000	736000
chr2L	771000	772000
chr2L	782000	791000
chr2L	799000	801000
chr2L	856000	869000
chr2L	879000	885000
chr2L	898000	902000
chr2L	922000	923000
chr2L	975000	977000
chr2L	984000	985000
chr2L	1061000	1066000
chr2L	1399000	1402000
chr2L	1493000	1501000
chr2L	1518000	1524000
chr2L	1634000	1645000
chr2L	1733000	1749000
chr2L	1761000	1763000
chr2L	1789000	1793000
chr2L	1824000	1837000
chr2L	1862000	1865000
chr2L	1880000	1884000
chr2L	1989000	1991000
chr2L	2053000	2056000
chr2L	2117000	2118000
chr2L	2119000	2120000
chr2L	2159000	2186000
chr2L	2204000	2210000
chr2L	2237000	2247000
chr2L	2277000	2280000
chr2L	2313000	2315000
chr2L	2424000	2465000
chr2L	2564000	2566000
chr2L	2571000	2572000
chr2L	2607000	2608000
chr2L	2647000	2652000
chr2L	2721000	2722000
chr2L	2723000	2739000
chr2L	2781000	2791000
chr2L	2802000	2813000
chr2L	2823000	2849000
chr2L	2882000	2886000
chr2L	2919000	2921000
chr2L	2934000	2936000
chr2L	2952000	2969000
chr2L	2998000	3006000
chr2L	3015000	3020000
chr2L	3044000	3056000
chr2L	3149000	3153000
chr2L	3208000	3209000
chr2L	3329000	3343000
chr2L	3470000	3484000
chr2L	3499000	3501000
chr2L	3519000	3534000
chr2L	3580000	3585000
chr2L	3617000	3650000
chr2L	3655000	3658000
chr2L	3769000	3802000
chr2L	3856000	3861000
chr2L	3912000	3919000
chr2L	3924000	3926000
chr2L	3989000	3990000
chr2L	3992000	3994000
chr2L	3995000	3996000
chr2L	3997000	3998000
chr2L	4028000	4030000
chr2L	4053000	4057000
chr2L	4102000	4104000
chr2L	4111000	4115000
chr2L	4120000	4125000
chr2L	4181000	4182000
chr2L	4183000	4186000
chr2L	4201000	4223000
chr2L	4361000	4373000
chr2L	4387000	4390000
chr2L	4524000	4536000
chr2L	4539000	4541000
chr2L	4545000	4551000
chr2L	4642000	4645000
chr2L	4646000	4653000
chr2L	4683000	4691000
chr2L	4831000	4835000
chr2L	4875000	4881000
chr2L	4886000	4907000
chr2L	4915000	4918000
chr2L	4919000	4920000
chr2L	4936000	4941000
chr2L	4949000	4965000
chr2L	5015000	5036000
chr2L	5059000	5063000
chr2L	5068000	5070000
chr2L	5100000	5106000
chr2L	5121000	5174000
chr2L	5179000	5198000
chr2L	5203000	5219000
chr2L	5234000	5239000
chr2L	5246000	5270000
chr2L	5289000	5302000
chr2L	5328000	5340000
chr2L	5367000	5373000
chr2L	5404000	5405000
chr2L	5548000	5564000
chr2L	5570000	5572000
chr2L	5804000	5809000
chr2L	5822000	5828000
chr2L	5829000	5830000
chr2L	5834000	5835000
chr2L	5876000	5881000
chr2L	5891000	5897000
chr2L	5940000	5941000
chr2L	5964000	5971000
chr2L	6012000	6023000
chr2L	6099000	6102000
chr2L	6128000	6135000
chr2L	6151000	6155000
chr2L	6284000	6287000
chr2L	6311000	6313000
chr2L	6348000	6351000
chr2L	6367000	6376000
chr2L	6416000	6424000
chr2L	6459000	6465000
chr2L	6593000	6596000
chr2L	6621000	6626000
chr2L	6663000	6673000
chr2L	6684000	6717000
chr2L	6734000	6773000
chr2L	6832000	6834000
chr2L	6928000	6950000
chr2L	6959000	6964000
chr2L	6975000	6992000
chr2L	6994000	6995000
chr2L	7018000	7023000
chr2L	7066000	7072000
chr2L	7079000	7089000
chr2L	7185000	7191000
chr2L	7224000	7235000
chr2L	7250000	7253000
chr2L	7285000	7344000
chr2L	7346000	7347000
chr2L	7349000	7350000
chr2L	7351000	7359000
chr2L	7372000	7383000
chr2L	7404000	7412000
chr2L	7431000	7446000
chr2L	7452000	7461000
chr2L	7497000	7501000
chr2L	7535000	7546000
chr2L	7578000	7585000
chr2L	7607000	7614000
chr2L	7642000	7649000
chr2L	7679000	7702000
chr2L	7712000	7730000
chr2L	7739000	7740000
chr2L	7741000	7749000
chr2L	7774000	7782000
chr2L	7811000	7824000
chr2L	7855000	7861000
chr2L	7872000	7881000
chr2L	7887000	7891000
chr2L	7904000	7906000
chr2L	7964000	7965000
chr2L	7967000	7978000
chr2L	7984000	7999000
chr2L	8005000	8014000
chr2L	8018000	8019000
chr2L	8023000	8032000
chr2L	8181000	8187000
chr2L	8203000	8210000
chr2L	8222000	8234000
chr2L	8242000	8257000
chr2L	8263000	8266000
chr2L	8298000	8301000
chr2L	8333000	8335000
chr2L	8341000	8356000
chr2L	8390000	8399000
chr2L	8420000	8424000
chr2L	8442000	8445000
chr2L	8450000	8453000
chr2L	8460000	8461000
chr2L	8470000	8474000
chr2L	8519000	8524000
chr2L	8528000	8541000
chr2L	8558000	8561000
chr2L	8637000	8640000
chr2L	8669000	8683000
chr2L	8689000	8709000
chr2L	8719000	8723000
chr2L	8765000	8782000
chr2L	8855000	8868000
chr2L	8927000	8935000
chr2L	8953000	8995000
chr2L	9188000	9192000
chr2L	9207000	9209000
chr2L	9291000	9296000
chr2L	9331000	9340000
chr2L	9376000	9377000
chr2L	9398000	9401000
chr2L	9408000	9410000
chr2L	9415000	9429000
chr2L	9435000	9437000
chr2L	9541000	9549000
chr2L	9588000	9594000
chr2L	9595000	9602000
chr2L	9640000	9655000
chr2L	9712000	9734000
chr2L	9766000	9789000
chr2L	9794000	9810000
chr2L	9898000	9899000
chr2L	9902000	9908000
chr2L	9920000	9936000
chr2L	9941000	9952000
chr2L	9994000	10004000
chr2L	10013000	10017000
chr2L	10133000	10134000
chr2L	10207000	10210000
chr2L	10226000	10240000
chr2L	10279000	10281000
chr2L	10292000	10307000
chr2L	10317000	10330000
chr2L	10352000	10354000
chr2L	10363000	10367000
chr2L	10405000	10408000
chr2L	10443000	10478000
chr2L	10509000	10512000
chr2L	10530000	10538000
chr2L	10539000	10540000
chr2L	10541000	10542000
chr2L	10639000	10650000
chr2L	10677000	10690000
chr2L	10770000	10774000
chr2L	10801000	10806000
chr2L	10828000	10829000
chr2L	10841000	10847000
chr2L	10932000	10934000
chr2L	10983000	10988000
chr2L	10999000	11002000
chr2L	11013000	11076000
chr2L	11136000	11143000
chr2L	11180000	11190000
chr2L	11205000	11212000
chr2L	11249000	11251000
chr2L	11261000	11278000
chr2L	11315000	11322000
chr2L	11354000	11355000
chr2L	11366000	11370000
chr2L	11435000	11438000
chr2L	11486000	11488000
chr2L	11518000	11523000
chr2L	11543000	11546000
chr2L	11787000	11793000
chr2L	11890000	11893000
chr2L	11935000	11939000
chr2L	11952000	11956000
chr2L	11962000	11984000
chr2L	12021000	12035000
chr2L	12042000	12045000
chr2L	12064000	12068000
chr2L	12074000	12093000
chr2L	12112000	12134000
chr2L	12140000	12147000
chr2L	12174000	12178000
chr2L	12245000	12246000
chr2L	12251000	12252000
chr2L	12255000	12257000
chr2L	12348000	12350000
chr2L	12352000	12353000
chr2L	12400000	12408000
chr2L	12441000	12455000
chr2L	12506000	12523000
chr2L	12524000	12525000
chr2L	12559000	12560000
chr2L	12562000	12563000
chr2L	12617000	12619000
chr2L	12714000	12718000
chr2L	12725000	12732000
chr2L	12735000	12737000
chr2L	12771000	12773000
chr2L	12784000	12785000
chr2L	12849000	12850000
chr2L	12912000	12929000
chr2L	12970000	12981000
chr2L	13080000	13084000
chr2L	13112000	13115000
chr2L	13128000	13140000
chr2L	13159000	13163000
chr2L	13225000	13238000
chr2L	13249000	13283000
chr2L	13355000	13356000
chr2L	13396000	13398000
chr2L	13436000	13441000
chr2L	13450000	13451000
chr2L	13484000	13490000
chr2L	13509000	13517000
chr2L	13541000	13544000
chr2L	13554000	13556000
chr2L	13630000	13631000
chr2L	13801000	13808000
chr2L	13842000	13850000
chr2L	13881000	13890000
chr2L	13905000	13937000
chr2L	13943000	13949000
chr2L	13969000	13984000
chr2L	14012000	14033000
chr2L	14034000	14044000
chr2L	14066000	14067000
chr2L	14104000	14111000
chr2L	14150000	14151000
chr2L	14161000	14185000
chr2L	14231000	14239000
chr2L	14248000	14308000
chr2L	14317000	14343000
chr2L	14349000	14353000
chr2L	14378000	14381000
chr2L	14406000	14415000
chr2L	14476000	14479000
chr2L	14529000	14533000
chr2L	14548000	14551000
chr2L	14591000	14596000
chr2L	14632000	14644000
chr2L	14651000	14678000
chr2L	14679000	14684000
chr2L	14762000	14771000
chr2L	14844000	14852000
chr2L	14900000	14903000
chr2L	14925000	14930000
chr2L	14939000	14940000
chr2L	15045000	15064000
chr2L	15069000	15074000
chr2L	15099000	15111000
chr2L	15258000	15264000
chr2L	15281000	15305000
chr2L	15464000	15481000
chr2L	15578000	15579000
chr2L	15610000	15620000
chr2L	15730000	15748000
chr2L	15756000	15764000
chr2L	15784000	15797000
chr2L	15798000	15799000
chr2L	15828000	15830000
chr2L	15887000	15893000
chr2L	15900000	15903000
chr2L	16043000	16047000
chr2L	16084000	16086000
chr2L	16143000	16144000
chr2L	16165000	16168000
chr2L	16200000	16202000
chr2L	16242000	16254000
chr2L	16273000	16278000
chr2L	16314000	16321000
chr2L	16329000	16344000
chr2L	16376000	16378000
chr2L	16379000	16381000
chr2L	16446000	16452000
chr2L	16462000	16471000
chr2L	16488000	16491000
chr2L	16509000	16512000
chr2L	16519000	16532000
chr2L	16533000	16534000
chr2L	16535000	16541000
chr2L	16557000	16563000
chr2L	16575000	16576000
chr2L	16577000	16579000
chr2L	16580000	16581000
chr2L	16605000	16610000
chr2L	16616000	16623000
chr2L	16629000	16631000
chr2L	16645000	16646000
chr2L	16664000	16668000
chr2L	16679000	16683000
chr2L	16754000	16802000
chr2L	16807000	16827000
chr2L	16834000	16860000
chr2L	17049000	17051000
chr2L	17124000	17126000
chr2L	17176000	17183000
chr2L	17384000	17408000
chr2L	17432000	17459000
chr2L	17465000	17466000
chr2L	17467000	17468000
chr2L	17486000	17532000
chr2L	17724000	17726000
chr2L	17727000	17728000
chr2L	17820000	17821000
chr2L	17824000	17825000
chr2L	17977000	17988000
chr2L	18113000	18115000
chr2L	18159000	18161000
chr2L	18294000	18299000
chr2L	18423000	18424000
chr2L	18455000	18465000
chr2L	18485000	18513000
chr2L	18528000	18531000
chr2L	18588000	18591000
chr2L	18595000	18600000
chr2L	18667000	18679000
chr2L	18716000	18746000
chr2L	18747000	18765000
chr2L	18783000	18784000
chr2L	18840000	18846000
chr2L	18887000	18888000
chr2L	18953000	18957000
chr2L	18991000	19003000
chr2L	19022000	19024000
chr2L	19058000	19063000
chr2L	19099000	19100000
chr2L	19101000	19102000
chr2L	19182000	19186000
chr2L	19260000	19262000
chr2L	19385000	19388000
chr2L	19395000	19430000
chr2L	19435000	19442000
chr2L	19538000	19542000
chr2L	19545000	19567000
chr2L	19594000	19599000
chr2L	19696000	19697000
chr2L	19705000	19706000
chr2L	19711000	19712000
chr2L	19726000	19729000
chr2L	19737000	19742000
chr2L	19839000	19840000
chr2L	19841000	19842000
chr2L	19852000	19854000
chr2L	19855000	19857000
chr2L	19963000	19969000
chr2L	20061000	20089000
chr2L	20099000	20121000
chr2L	20148000	20154000
chr2L	20161000	20162000
chr2L	20164000	20168000
chr2L	20169000	20177000
chr2L	20198000	20199000
chr2L	20201000	20210000
chr2L	20213000	20214000
chr2L	20218000	20223000
chr2L	20295000	20304000
chr2L	20309000	20337000
chr2L	20372000	20377000
chr2L	20393000	20396000
chr2L	20406000	20408000
chr2L	20413000	20416000
chr2L	20457000	20458000
chr2L	20530000	20532000
chr2L	20633000	20644000
chr2L	20667000	20673000
chr2L	20684000	20688000
chr2L	20693000	20703000
chr2L	20723000	20726000
chr2L	20790000	20800000
chr2L	20808000	20841000
chr2L	20855000	20870000
chr2L	20887000	20892000
chr2L	20895000	20903000
chr2L	20921000	20934000
chr2L	20947000	20948000
chr2L	21042000	21045000
chr2L	21046000	21049000
chr2L	21081000	21099000
chr2L	21147000	21154000
chr2L	21181000	21187000
chr2L	21198000	21212000
chr2L	21234000	21237000
chr2L	21242000	21260000
chr2L	21264000	21273000
chr2L	21290000	21308000
chr2L	21334000	21348000
chr2L	21354000	21379000
chr2L	21383000	21404000
chr2L	21405000	21418000
chr2L	21423000	21424000
chr2L	21425000	21427000
chr2L	21447000	21448000
chr2L	21486000	21487000
chr2L	21539000	21540000
chr2L	21541000	21542000
chr2L	21543000	21552000
chr2L	21553000	21561000
chr2L	21570000	21598000
chr2L	21604000	21626000
chr2L	21641000	21654000
chr2L	21656000	21659000
chr2L	21682000	21692000
chr2L	21698000	21756000
chr2L	21761000	21766000
chr2L	21835000	21843000
chr2L	21878000	21883000
chr2L	21936000	21945000
chr2L	21977000	21983000
chr2L	21985000	21986000
chr2L	21990000	22010000
chr2L	22015000	22021000
chr2L	22040000	22103000
chr2L	22104000	22122000
chr2L	22126000	22165000
chr2L	22169000	22202000
chr2L	22203000	22204000
chr2L	22206000	22230000
chr2L	22232000	22234000
chr2L	22235000	22259000
chr2L	22260000	22284000
chr2L	22286000	22287000
chr2L	22288000	22301000
chr2L	22302000	22303000
chr2L	22304000	22331000
chr2L	22332000	22333000
chr2L	22334000	22337000
chr2L	22338000	22378000
chr2L	22385000	22386000
chr2L	22388000	22410000
chr2L	22411000	22415000
chr2L	22416000	22417000
chr2L	22418000	22448000
chr2L	22450000	22475000
chr2L	22476000	22487000
chr2L	22491000	22495000
chr2L	22501000	22502000
chr2L	22506000	22507000
chr2L	22510000	22512000
chr2L	22514000	22541000
chr2L	22543000	22544000
chr2L	22546000	22547000
chr2L	22548000	22575000
chr2L	22577000	22658000
chr2L	22659000	22660000
chr2L	22662000	22663000
chr2L	22665000	22720000
chr2L	22722000	22727000
chr2L	22728000	22748000
chr2L	22749000	22754000
chr2L	22757000	22759000
chr2L	22761000	22766000
chr2L	22786000	22788000
chr2L	22792000	22793000
chr2L	22802000	22829000
chr2L	22830000	22838000
chr2L	22841000	22845000
chr2L	22846000	22849000
chr2L	22852000	22951000
chr2L	22953000	22954000
chr2L	22956000	22988000
chr2L	22994000	22995000
chr2L	23009000	23010000
chr2LHet	39000	54000
chr2LHet	57000	58000
chr2LHet	126000	127000
chr2LHet	129000	130000
chr2LHet	133000	136000
chr2LHet	140000	145000
chr2LHet	149000	166000
chr2LHet	170000	179000
chr2LHet	180000	209000
chr2LHet	213000	216000
chr2LHet	234000	260000
chr2LHet	270000	271000
chr2LHet	272000	292000
chr2LHet	293000	306000
chr2LHet	307000	324000
chr2LHet	325000	326000
chr2LHet	327000	330000
chr2LHet	331000	335000
chr2LHet	337000	351000
chr2LHet	352000	353000
chr2LHet	355000	356000
chr2LHet	357000	362000
chr2LHet	364000	365000
chr2LHet	366000	368000
chr2R	3000	4000
chr2R	10000	30000
chr2R	37000	56000
chr2R	57000	62000
chr2R	67000	101000
chr2R	106000	116000
chr2R	117000	145000
chr2R	146000	151000
chr2R	156000	161000
chr2R	167000	168000
chr2R	170000	188000
chr2R	190000	192000
chr2R	195000	202000
chr2R	204000	205000
chr2R	206000	219000
chr2R	223000	242000
chr2R	246000	247000
chr2R	248000	267000
chr2R	273000	280000
chr2R	281000	321000
chr2R	326000	329000
chr2R	330000	331000
chr2R	334000	339000
chr2R	347000	348000
chr2R	357000	370000
chr2R	373000	376000
chr2R	380000	382000
chr2R	385000	386000
chr2R	387000	443000
chr2R	444000	457000
chr2R	458000	461000
chr2R	463000	474000
chr2R	476000	478000
chr2R	479000	530000
chr2R	536000	547000
chr2R	553000	554000
chr2R	557000	569000
chr2R	570000	622000
chr2R	623000	650000
chr2R	653000	654000
chr2R	655000	656000
chr2R	657000	658000
chr2R	659000	695000
chr2R	696000	698000
chr2R	699000	700000
chr2R	701000	722000
chr2R	723000	748000
chr2R	749000	769000
chr2R	771000	797000
chr2R	798000	813000
chr2R	816000	878000
chr2R	882000	893000
chr2R	894000	946000
chr2R	947000	1051000
chr2R	1054000	1090000
chr2R	1091000	1105000
chr2R	1106000	1107000
chr2R	1109000	1119000
chr2R	1120000	1223000
chr2R	1224000	1256000
chr2R	1257000	1268000
chr2R	1281000	1282000
chr2R	1284000	1296000
chr2R	1297000	1306000
chr2R	1308000	1400000
chr2R	1401000	1431000
chr2R	1432000	1444000
chr2R	1459000	1461000
chr2R	1464000	1467000
chr2R	1468000	1472000
chr2R	1476000	1478000
chr2R	1484000	1511000
chr2R	1513000	1541000
chr2R	1551000	1590000
chr2R	1597000	1612000
chr2R	1656000	1685000
chr2R	1789000	1790000
chr2R	1796000	1798000
chr2R	1806000	1863000
chr2R	1872000	1879000
chr2R	1883000	1898000
chr2R	1908000	1923000
chr2R	2042000	2095000
chr2R	2101000	2103000
chr2R	2104000	2105000
chr2R	2127000	2150000
chr2R	2151000	2152000
chr2R	2153000	2185000
chr2R	2186000	2193000
chr2R	2194000	2196000
chr2R	2197000	2200000
chr2R	2201000	2202000
chr2R	2204000	2218000
chr2R	2224000	2230000
chr2R	2232000	2233000
chr2R	2235000	2236000
chr2R	2273000	2274000
chr2R	2288000	2289000
chr2R	2304000	2311000
chr2R	2312000	2314000
chr2R	2315000	2333000
chr2R	2334000	2340000
chr2R	2341000	2361000
chr2R	2362000	2373000
chr2R	2374000	2377000
chr2R	2378000	2382000
chr2R	2451000	2453000
chr2R	2454000	2455000
chr2R	2509000	2513000
chr2R	2531000	2540000
chr2R	2552000	2554000
chr2R	2564000	2577000
chr2R	2591000	2593000
chr2R	2604000	2629000
chr2R	2634000	2636000
chr2R	2659000	2662000
chr2R	2761000	2774000
chr2R	2872000	2883000
chr2R	2895000	2901000
chr2R	2907000	2943000
chr2R	3033000	3052000
chr2R	3064000	3073000
chr2R	3134000	3150000
chr2R	3156000	3158000
chr2R	3173000	3190000
chr2R	3208000	3237000
chr2R	3296000	3303000
chr2R	3334000	3348000
chr2R	3513000	3540000
chr2R	3557000	3560000
chr2R	3591000	3605000
chr2R	3663000	3672000
chr2R	3708000	3709000
chr2R	3812000	3816000
chr2R	3827000	3839000
chr2R	3882000	3895000
chr2R	3942000	3944000
chr2R	3977000	3981000
chr2R	4032000	4048000
chr2R	4115000	4124000
chr2R	4129000	4135000
chr2R	4207000	4211000
chr2R	4235000	4237000
chr2R	4246000	4264000
chr2R	4318000	4354000
chr2R	4451000	4484000
chr2R	4489000	4502000
chr2R	4520000	4549000
chr2R	4578000	4602000
chr2R	4622000	4632000
chr2R	4707000	4708000
chr2R	4709000	4710000
chr2R	4748000	4773000
chr2R	4821000	4832000
chr2R	4893000	4894000
chr2R	4929000	4934000
chr2R	4947000	4951000
chr2R	4962000	4975000
chr2R	4979000	4984000
chr2R	5027000	5029000
chr2R	5036000	5039000
chr2R	5045000	5053000
chr2R	5113000	5131000
chr2R	5192000	5196000
chr2R	5203000	5209000
chr2R	5221000	5224000
chr2R	5277000	5283000
chr2R	5288000	5311000
chr2R	5325000	5331000
chr2R	5368000	5369000
chr2R	5378000	5389000
chr2R	5407000	5422000
chr2R	5449000	5453000
chr2R	5480000	5492000
chr2R	5568000	5573000
chr2R	5586000	5609000
chr2R	5615000	5617000
chr2R	5680000	5683000
chr2R	5700000	5724000
chr2R	5740000	5763000
chr2R	5824000	5826000
chr2R	5842000	5844000
chr2R	5852000	5856000
chr2R	5927000	5932000
chr2R	5940000	5958000
chr2R	5963000	5975000
chr2R	5989000	5990000
chr2R	6010000	6030000
chr2R	6035000	6045000
chr2R	6107000	6118000
chr2R	6124000	6137000
chr2R	6144000	6194000
chr2R	6200000	6220000
chr2R	6241000	6243000
chr2R	6304000	6319000
chr2R	6370000	6377000
chr2R	6436000	6452000
chr2R	6453000	6454000
chr2R	6455000	6457000
chr2R	6516000	6517000
chr2R	6594000	6602000
chr2R	6678000	6681000
chr2R	6703000	6707000
chr2R	6716000	6723000
chr2R	6750000	6756000
chr2R	6758000	6763000
chr2R	6836000	6837000
chr2R	6839000	6840000
chr2R	6851000	6852000
chr2R	6869000	6877000
chr2R	6901000	6902000
chr2R	6903000	6904000
chr2R	7023000	7029000
chr2R	7086000	7090000
chr2R	7105000	7107000
chr2R	7122000	7166000
chr2R	7184000	7186000
chr2R	7187000	7188000
chr2R	7189000	7191000
chr2R	7198000	7235000
chr2R	7240000	7241000
chr2R	7243000	7245000
chr2R	7265000	7305000
chr2R	7306000	7339000
chr2R	7386000	7392000
chr2R	7401000	7405000
chr2R	7533000	7578000
chr2R	7582000	7597000
chr2R	7683000	7711000
chr2R	7749000	7760000
chr2R	7789000	7793000
chr2R	7827000	7830000
chr2R	7856000	7858000
chr2R	8019000	8028000
chr2R	8073000	8080000
chr2R	8141000	8146000
chr2R	8187000	8209000
chr2R	8238000	8310000
chr2R	8395000	8399000
chr2R	8409000	8411000
chr2R	8457000	8459000
chr2R	8511000	8516000
chr2R	8520000	8521000
chr2R	8529000	8538000
chr2R	8545000	8551000
chr2R	8648000	8652000
chr2R	8658000	8659000
chr2R	8739000	8745000
chr2R	8748000	8751000
chr2R	8752000	8754000
chr2R	8815000	8818000
chr2R	8825000	8835000
chr2R	8917000	8924000
chr2R	8936000	8938000
chr2R	8939000	8940000
chr2R	9011000	9013000
chr2R	9017000	9024000
chr2R	9050000	9056000
chr2R	9134000	9147000
chr2R	9186000	9188000
chr2R	9208000	9210000
chr2R	9269000	9270000
chr2R	9277000	9286000
chr2R	9402000	9407000
chr2R	9426000	9434000
chr2R	9444000	9469000
chr2R	9513000	9516000
chr2R	9549000	9559000
chr2R	9616000	9619000
chr2R	9697000	9701000
chr2R	9720000	9729000
chr2R	9734000	9741000
chr2R	9764000	9783000
chr2R	9792000	9794000
chr2R	9795000	9800000
chr2R	9805000	9822000
chr2R	9858000	9869000
chr2R	9901000	9903000
chr2R	9904000	9906000
chr2R	9943000	9945000
chr2R	9990000	9991000
chr2R	10072000	10077000
chr2R	10083000	10085000
chr2R	10090000	10117000
chr2R	10132000	10140000
chr2R	10150000	10165000
chr2R	10179000	10214000
chr2R	10223000	10239000
chr2R	10327000	10329000
chr2R	10459000	10464000
chr2R	10563000	10566000
chr2R	10759000	10777000
chr2R	10784000	10789000
chr2R	10795000	10818000
chr2R	10856000	10864000
chr2R	10908000	10909000
chr2R	10940000	10941000
chr2R	10975000	10976000
chr2R	11004000	11007000
chr2R	11015000	11025000
chr2R	11113000	11116000
chr2R	11117000	11123000
chr2R	11142000	11150000
chr2R	11221000	11223000
chr2R	11256000	11265000
chr2R	11388000	11398000
chr2R	11420000	11423000
chr2R	11442000	11450000
chr2R	11546000	11570000
chr2R	11575000	11589000
chr2R	11651000	11656000
chr2R	11748000	11756000
chr2R	11815000	11820000
chr2R	11829000	11858000
chr2R	11862000	11875000
chr2R	11905000	11910000
chr2R	11998000	12012000
chr2R	12041000	12052000
chr2R	12059000	12065000
chr2R	12107000	12129000
chr2R	12160000	12178000
chr2R	12185000	12203000
chr2R	12214000	12217000
chr2R	12229000	12232000
chr2R	12270000	12271000
chr2R	12275000	12279000
chr2R	12285000	12286000
chr2R	12445000	12456000
chr2R	12462000	12473000
chr2R	12477000	12505000
chr2R	12524000	12528000
chr2R	12535000	12560000
chr2R	12616000	12620000
chr2R	12681000	12685000
chr2R	12727000	12738000
chr2R	12882000	12887000
chr2R	12951000	12973000
chr2R	12989000	12999000
chr2R	13020000	13033000
chr2R	13125000	13126000
chr2R	13240000	13243000
chr2R	13247000	13267000
chr2R	13296000	13299000
chr2R	13334000	13344000
chr2R	13363000	13374000
chr2R	13378000	13401000
chr2R	13427000	13432000
chr2R	13443000	13451000
chr2R	13469000	13471000
chr2R	13493000	13500000
chr2R	13518000	13529000
chr2R	13530000	13531000
chr2R	13579000	13582000
chr2R	13637000	13646000
chr2R	13671000	13673000
chr2R	13690000	13753000
chr2R	13761000	13762000
chr2R	13763000	13769000
chr2R	13894000	13897000
chr2R	13934000	13943000
chr2R	13954000	13957000
chr2R	13970000	13971000
chr2R	13991000	14001000
chr2R	14074000	14078000
chr2R	14181000	14191000
chr2R	14196000	14198000
chr2R	14199000	14203000
chr2R	14221000	14222000
chr2R	14223000	14225000
chr2R	14235000	14240000
chr2R	14243000	14244000
chr2R	14286000	14297000
chr2R	14376000	14377000
chr2R	14419000	14425000
chr2R	14443000	14447000
chr2R	14460000	14464000
chr2R	14469000	14479000
chr2R	14482000	14483000
chr2R	14487000	14500000
chr2R	14503000	14506000
chr2R	14532000	14545000
chr2R	14549000	14574000
chr2R	14645000	14649000
chr2R	14659000	14677000
chr2R	14685000	14706000
chr2R	14740000	14755000
chr2R	14819000	14824000
chr2R	14849000	14852000
chr2R	14883000	14887000
chr2R	15011000	15015000
chr2R	15208000	15214000
chr2R	15247000	15278000
chr2R	15290000	15292000
chr2R	15349000	15356000
chr2R	15368000	15371000
chr2R	15427000	15428000
chr2R	15548000	15552000
chr2R	15599000	15603000
chr2R	15617000	15618000
chr2R	15628000	15629000
chr2R	15630000	15631000
chr2R	15634000	15635000
chr2R	15637000	15638000
chr2R	15647000	15648000
chr2R	15652000	15654000
chr2R	15689000	15690000
chr2R	15692000	15693000
chr2R	15822000	15825000
chr2R	15862000	15863000
chr2R	15992000	16004000
chr2R	16119000	16129000
chr2R	16135000	16141000
chr2R	16154000	16158000
chr2R	16215000	16216000
chr2R	16243000	16246000
chr2R	16259000	16260000
chr2R	16422000	16432000
chr2R	16433000	16437000
chr2R	16440000	16445000
chr2R	16451000	16453000
chr2R	16467000	16475000
chr2R	16483000	16486000
chr2R	16496000	16504000
chr2R	16554000	16559000
chr2R	16639000	16641000
chr2R	16664000	16669000
chr2R	16670000	16671000
chr2R	16675000	16680000
chr2R	16727000	16729000
chr2R	16756000	16759000
chr2R	16779000	16780000
chr2R	16866000	16872000
chr2R	16910000	16945000
chr2R	16951000	16973000
chr2R	16985000	16989000
chr2R	17062000	17066000
chr2R	17081000	17083000
chr2R	17095000	17106000
chr2R	17133000	17135000
chr2R	17136000	17139000
chr2R	17231000	17264000
chr2R	17274000	17279000
chr2R	17407000	17413000
chr2R	17426000	17443000
chr2R	17475000	17479000
chr2R	17483000	17484000
chr2R	17549000	17554000
chr2R	17561000	17569000
chr2R	17591000	17601000
chr2R	17651000	17657000
chr2R	17685000	17690000
chr2R	17702000	17703000
chr2R	17705000	17722000
chr2R	17930000	17932000
chr2R	17978000	17979000
chr2R	17980000	17990000
chr2R	18000000	18005000
chr2R	18016000	18022000
chr2R	18078000	18100000
chr2R	18144000	18148000
chr2R	18183000	18222000
chr2R	18267000	18291000
chr2R	18348000	18350000
chr2R	18363000	18370000
chr2R	18450000	18453000
chr2R	18463000	18468000
chr2R	18474000	18483000
chr2R	18497000	18501000
chr2R	18516000	18518000
chr2R	18535000	18557000
chr2R	18563000	18567000
chr2R	18591000	18609000
chr2R	18683000	18687000
chr2R	18692000	18703000
chr2R	18713000	18731000
chr2R	18732000	18733000
chr2R	18747000	18748000
chr2R	18795000	18804000
chr2R	18918000	18948000
chr2R	18988000	18993000
chr2R	19000000	19002000
chr2R	19152000	19154000
chr2R	19208000	19215000
chr2R	19230000	19235000
chr2R	19313000	19321000
chr2R	19416000	19418000
chr2R	19424000	19425000
chr2R	19445000	19447000
chr2R	19478000	19502000
chr2R	19567000	19573000
chr2R	19634000	19637000
chr2R	19642000	19649000
chr2R	19701000	19706000
chr2R	19756000	19766000
chr2R	19802000	19803000
chr2R	19821000	19824000
chr2R	19883000	19906000
chr2R	19961000	19974000
chr2R	20031000	20035000
chr2R	20042000	20044000
chr2R	20050000	20059000
chr2R	20119000	20125000
chr2R	20150000	20161000
chr2R	20177000	20185000
chr2R	20191000	20199000
chr2R	20217000	20230000
chr2R	20403000	20410000
chr2R	20423000	20446000
chr2R	20479000	20485000
chr2R	20559000	20565000
chr2R	20597000	20598000
chr2R	20676000	20684000
chr2R	20809000	20822000
chr2R	20862000	20877000
chr2R	20927000	20940000
chr2R	20949000	20960000
chr2R	20972000	20973000
chr2R	21071000	21077000
chr2R	21083000	21086000
chr2R	21142000	21146000
chr2RHet	0	1000
chr2RHet	2000	4000
chr2RHet	5000	22000
chr2RHet	23000	31000
chr2RHet	37000	50000
chr2RHet	81000	112000
chr2RHet	114000	179000
chr2RHet	180000	181000
chr2RHet	182000	185000
chr2RHet	186000	187000
chr2RHet	189000	197000
chr2RHet	224000	247000
chr2RHet	248000	249000
chr2RHet	252000	253000
chr2RHet	297000	298000
chr2RHet	299000	300000
chr2RHet	304000	309000
chr2RHet	310000	315000
chr2RHet	316000	330000
chr2RHet	336000	340000
chr2RHet	341000	342000
chr2RHet	343000	344000
chr2RHet	345000	353000
chr2RHet	354000	362000
chr2RHet	369000	376000
chr2RHet	377000	381000
chr2RHet	382000	390000
chr2RHet	395000	412000
chr2RHet	420000	423000
chr2RHet	430000	431000
chr2RHet	432000	448000
chr2RHet	449000	466000
chr2RHet	472000	511000
chr2RHet	512000	581000
chr2RHet	584000	594000
chr2RHet	597000	598000
chr2RHet	599000	613000
chr2RHet	615000	646000
chr2RHet	647000	654000
chr2RHet	655000	675000
chr2RHet	676000	682000
chr2RHet	683000	684000
chr2RHet	692000	711000
chr2RHet	719000	736000
chr2RHet	737000	744000
chr2RHet	746000	747000
chr2RHet	748000	764000
chr2RHet	773000	774000
chr2RHet	776000	802000
chr2RHet	803000	806000
chr2RHet	815000	841000
chr2RHet	842000	846000
chr2RHet	847000	848000
chr2RHet	849000	854000
chr2RHet	858000	859000
chr2RHet	861000	874000
chr2RHet	879000	893000
chr2RHet	894000	896000
chr2RHet	897000	902000
chr2RHet	904000	905000
chr2RHet	907000	909000
chr2RHet	910000	962000
chr2RHet	964000	967000
chr2RHet	970000	971000
chr2RHet	973000	974000
chr2RHet	978000	979000
chr2RHet	981000	995000
chr2RHet	996000	998000
chr2RHet	999000	1002000
chr2RHet	1003000	1012000
chr2RHet	1013000	1015000
chr2RHet	1040000	1044000
chr2RHet	1074000	1097000
chr2RHet	1110000	1114000
chr2RHet	1115000	1116000
chr2RHet	1123000	1124000
chr2RHet	1129000	1134000
chr2RHet	1135000	1145000
chr2RHet	1148000	1149000
chr2RHet	1153000	1154000
chr2RHet	1281000	1283000
chr2RHet	1285000	1318000
chr2RHet	1320000	1321000
chr2RHet	1322000	1334000
chr2RHet	1338000	1340000
chr2RHet	1341000	1354000
chr2RHet	1355000	1363000
chr2RHet	1364000	1366000
chr2RHet	1376000	1378000
chr2RHet	1379000	1381000
chr2RHet	1383000	1384000
chr2RHet	1385000	1389000
chr2RHet	1404000	1405000
chr2RHet	1407000	1423000
chr2RHet	1424000	1427000
chr2RHet	1429000	1432000
chr2RHet	1433000	1434000
chr2RHet	1436000	1465000
chr2RHet	1466000	1469000
chr2RHet	1470000	1477000
chr2RHet	1485000	1489000
chr2RHet	1537000	1539000
chr2RHet	1543000	1561000
chr2RHet	1562000	1580000
chr2RHet	1590000	1593000
chr2RHet	1595000	1601000
chr2RHet	1602000	1603000
chr2RHet	1604000	1609000
chr2RHet	1610000	1611000
chr2RHet	1615000	1629000
chr2RHet	1630000	1634000
chr2RHet	1636000	1666000
chr2RHet	1670000	1671000
chr2RHet	1672000	1686000
chr2RHet	1688000	1700000
chr2RHet	1701000	1703000
chr2RHet	1704000	1729000
chr2RHet	1743000	1758000
chr2RHet	1759000	1760000
chr2RHet	1761000	1764000
chr2RHet	1766000	1771000
chr2RHet	1772000	1773000
chr2RHet	1775000	1780000
chr2RHet	1847000	1994000
chr2RHet	1995000	1996000
chr2RHet	2000000	2001000
chr2RHet	2003000	2004000
chr2RHet	2037000	2038000
chr2RHet	2043000	2044000
chr2RHet	2045000	2046000
chr2RHet	2048000	2049000
chr2RHet	2050000	2051000
chr2RHet	2053000	2056000
chr2RHet	2057000	2062000
chr2RHet	2064000	2076000
chr2RHet	2077000	2079000
chr2RHet	2080000	2081000
chr2RHet	2082000	2087000
chr2RHet	2089000	2090000
chr2RHet	2126000	2128000
chr2RHet	2129000	2149000
chr2RHet	2150000	2164000
chr2RHet	2183000	2184000
chr2RHet	2194000	2195000
chr2RHet	2197000	2204000
chr2RHet	2213000	2218000
chr2RHet	2230000	2231000
chr2RHet	2236000	2278000
chr2RHet	2280000	2283000
chr2RHet	2284000	2285000
chr2RHet	2288000	2289000
chr2RHet	2299000	2303000
chr2RHet	2304000	2305000
chr2RHet	2310000	2312000
chr2RHet	2313000	2319000
chr2RHet	2322000	2324000
chr2RHet	2326000	2328000
chr2RHet	2334000	2337000
chr2RHet	2338000	2340000
chr2RHet	2341000	2393000
chr2RHet	2399000	2401000
chr2RHet	2402000	2403000
chr2RHet	2405000	2406000
chr2RHet	2408000	2416000
chr2RHet	2417000	2418000
chr2RHet	2419000	2421000
chr2RHet	2423000	2424000
chr2RHet	2434000	2437000
chr2RHet	2438000	2439000
chr2RHet	2440000	2449000
chr2RHet	2453000	2456000
chr2RHet	2584000	2600000
chr2RHet	2610000	2621000
chr2RHet	2622000	2636000
chr2RHet	2637000	2643000
chr2RHet	2644000	2647000
chr2RHet	2649000	2650000
chr2RHet	2651000	2652000
chr2RHet	2764000	2765000
chr2RHet	2768000	2769000
chr2RHet	2785000	2791000
chr2RHet	2792000	2805000
chr2RHet	2807000	2824000
chr2RHet	2825000	2827000
chr2RHet	2829000	2863000
chr2RHet	2867000	2870000
chr2RHet	2876000	2892000
chr2RHet	2893000	2901000
chr2RHet	2915000	2928000
chr2RHet	2933000	2935000
chr2RHet	2979000	2980000
chr2RHet	2981000	2982000
chr2RHet	2985000	2997000
chr2RHet	2998000	3011000
chr2RHet	3012000	3020000
chr2RHet	3022000	3023000
chr2RHet	3026000	3028000
chr2RHet	3029000	3031000
chr2RHet	3037000	3039000
chr2RHet	3047000	3082000
chr2RHet	3083000	3085000
chr2RHet	3086000	3087000
chr2RHet	3088000	3090000
chr2RHet	3094000	3095000
chr2RHet	3097000	3098000
chr2RHet	3102000	3103000
chr2RHet	3106000	3119000
chr2RHet	3130000	3131000
chr2RHet	3133000	3151000
chr2RHet	3181000	3197000
chr2RHet	3202000	3204000
chr2RHet	3206000	3220000
chr2RHet	3224000	3227000
chr2RHet	3228000	3229000
chr2RHet	3231000	3240000
chr2RHet	3243000	3245000
chr2RHet	3247000	3249000
chr2RHet	3251000	3254000
chr2RHet	3259000	3260000
chr2RHet	3263000	3270000
chr2RHet	3274000	3279000
chr2RHet	3280000	3281000
chr3L	19000	22000
chr3L	27000	111000
chr3L	119000	122000
chr3L	146000	152000
chr3L	177000	183000
chr3L	219000	222000
chr3L	328000	347000
chr3L	382000	389000
chr3L	449000	472000
chr3L	475000	503000
chr3L	507000	540000
chr3L	579000	593000
chr3L	608000	632000
chr3L	637000	647000
chr3L	686000	737000
chr3L	754000	781000
chr3L	798000	804000
chr3L	816000	826000
chr3L	843000	851000
chr3L	1042000	1043000
chr3L	1090000	1092000
chr3L	1099000	1103000
chr3L	1117000	1122000
chr3L	1172000	1175000
chr3L	1199000	1220000
chr3L	1221000	1222000
chr3L	1227000	1245000
chr3L	1250000	1270000
chr3L	1319000	1329000
chr3L	1360000	1368000
chr3L	1398000	1401000
chr3L	1411000	1425000
chr3L	1430000	1451000
chr3L	1475000	1480000
chr3L	1547000	1550000
chr3L	1602000	1617000
chr3L	1675000	1677000
chr3L	1685000	1688000
chr3L	1731000	1737000
chr3L	1741000	1744000
chr3L	1753000	1756000
chr3L	1760000	1771000
chr3L	1853000	1856000
chr3L	2032000	2033000
chr3L	2040000	2066000
chr3L	2069000	2109000
chr3L	2113000	2162000
chr3L	2168000	2174000
chr3L	2238000	2254000
chr3L	2389000	2408000
chr3L	2435000	2442000
chr3L	2463000	2466000
chr3L	2500000	2503000
chr3L	2518000	2520000
chr3L	2626000	2628000
chr3L	2633000	2635000
chr3L	2643000	2647000
chr3L	2659000	2663000
chr3L	2760000	2763000
chr3L	2823000	2824000
chr3L	2837000	2846000
chr3L	2871000	2874000
chr3L	2907000	2908000
chr3L	2926000	2928000
chr3L	2936000	2955000
chr3L	2968000	2969000
chr3L	3061000	3062000
chr3L	3174000	3179000
chr3L	3242000	3251000
chr3L	3333000	3369000
chr3L	3379000	3402000
chr3L	3439000	3447000
chr3L	3512000	3516000
chr3L	3579000	3580000
chr3L	3603000	3605000
chr3L	3795000	3798000
chr3L	3825000	3832000
chr3L	3910000	3913000
chr3L	3927000	3941000
chr3L	4017000	4021000
chr3L	4030000	4036000
chr3L	4042000	4047000
chr3L	4061000	4065000
chr3L	4144000	4171000
chr3L	4201000	4218000
chr3L	4224000	4240000
chr3L	4264000	4278000
chr3L	4295000	4299000
chr3L	4311000	4319000
chr3L	4366000	4375000
chr3L	4381000	4389000
chr3L	4448000	4450000
chr3L	4456000	4465000
chr3L	4466000	4493000
chr3L	4510000	4519000
chr3L	4525000	4539000
chr3L	4692000	4709000
chr3L	4759000	4760000
chr3L	4791000	4793000
chr3L	4888000	4897000
chr3L	5090000	5091000
chr3L	5092000	5093000
chr3L	5149000	5161000
chr3L	5193000	5194000
chr3L	5195000	5197000
chr3L	5214000	5216000
chr3L	5228000	5230000
chr3L	5294000	5295000
chr3L	5298000	5300000
chr3L	5318000	5319000
chr3L	5338000	5348000
chr3L	5474000	5477000
chr3L	5533000	5537000
chr3L	5584000	5593000
chr3L	5620000	5639000
chr3L	5704000	5705000
chr3L	5776000	5782000
chr3L	5806000	5812000
chr3L	5824000	5847000
chr3L	5903000	5906000
chr3L	5916000	5918000
chr3L	6052000	6063000
chr3L	6118000	6133000
chr3L	6196000	6215000
chr3L	6223000	6252000
chr3L	6331000	6335000
chr3L	6337000	6338000
chr3L	6366000	6369000
chr3L	6503000	6504000
chr3L	6505000	6506000
chr3L	6590000	6599000
chr3L	6673000	6676000
chr3L	6697000	6704000
chr3L	6711000	6716000
chr3L	6775000	6776000
chr3L	6809000	6818000
chr3L	6907000	6912000
chr3L	6925000	6927000
chr3L	6952000	6986000
chr3L	6991000	6993000
chr3L	7088000	7133000
chr3L	7172000	7173000
chr3L	7229000	7231000
chr3L	7350000	7354000
chr3L	7383000	7395000
chr3L	7471000	7474000
chr3L	7481000	7483000
chr3L	7484000	7485000
chr3L	7512000	7521000
chr3L	7533000	7539000
chr3L	7553000	7601000
chr3L	7626000	7632000
chr3L	7649000	7663000
chr3L	7675000	7676000
chr3L	7677000	7680000
chr3L	7684000	7687000
chr3L	7715000	7737000
chr3L	7747000	7769000
chr3L	7808000	7822000
chr3L	7846000	7865000
chr3L	7872000	7874000
chr3L	7888000	7898000
chr3L	8000000	8007000
chr3L	8011000	8013000
chr3L	8015000	8016000
chr3L	8017000	8019000
chr3L	8061000	8076000
chr3L	8085000	8103000
chr3L	8137000	8152000
chr3L	8172000	8174000
chr3L	8251000	8252000
chr3L	8328000	8332000
chr3L	8347000	8388000
chr3L	8517000	8524000
chr3L	8579000	8592000
chr3L	8622000	8637000
chr3L	8646000	8711000
chr3L	8720000	8768000
chr3L	8775000	8785000
chr3L	8789000	8797000
chr3L	8948000	8953000
chr3L	8997000	9039000
chr3L	9069000	9071000
chr3L	9077000	9104000
chr3L	9124000	9125000
chr3L	9142000	9158000
chr3L	9159000	9161000
chr3L	9197000	9206000
chr3L	9237000	9238000
chr3L	9329000	9344000
chr3L	9396000	9399000
chr3L	9436000	9440000
chr3L	9454000	9463000
chr3L	9482000	9488000
chr3L	9514000	9515000
chr3L	9609000	9616000
chr3L	9621000	9622000
chr3L	9804000	9806000
chr3L	9807000	9808000
chr3L	10016000	10017000
chr3L	10058000	10060000
chr3L	10089000	10092000
chr3L	10099000	10100000
chr3L	10170000	10171000
chr3L	10249000	10250000
chr3L	10258000	10261000
chr3L	10271000	10272000
chr3L	10273000	10274000
chr3L	10306000	10308000
chr3L	10309000	10310000
chr3L	10457000	10460000
chr3L	10503000	10506000
chr3L	10507000	10510000
chr3L	10588000	10590000
chr3L	10622000	10624000
chr3L	10687000	10693000
chr3L	10700000	10711000
chr3L	10750000	10760000
chr3L	10761000	10795000
chr3L	10838000	10847000
chr3L	10849000	10850000
chr3L	10851000	10852000
chr3L	10881000	10887000
chr3L	10915000	10921000
chr3L	10944000	10993000
chr3L	10994000	11012000
chr3L	11017000	11022000
chr3L	11037000	11054000
chr3L	11086000	11089000
chr3L	11096000	11099000
chr3L	11100000	11103000
chr3L	11129000	11133000
chr3L	11151000	11158000
chr3L	11255000	11258000
chr3L	11264000	11291000
chr3L	11296000	11324000
chr3L	11326000	11327000
chr3L	11336000	11339000
chr3L	11340000	11347000
chr3L	11353000	11366000
chr3L	11367000	11382000
chr3L	11398000	11400000
chr3L	11418000	11440000
chr3L	11448000	11459000
chr3L	11502000	11515000
chr3L	11526000	11529000
chr3L	11565000	11584000
chr3L	11603000	11607000
chr3L	11609000	11610000
chr3L	11612000	11618000
chr3L	11631000	11637000
chr3L	11669000	11672000
chr3L	11722000	11726000
chr3L	11761000	11767000
chr3L	11793000	11814000
chr3L	11819000	11830000
chr3L	11913000	11922000
chr3L	11935000	11962000
chr3L	11963000	11964000
chr3L	11965000	11984000
chr3L	11997000	12109000
chr3L	12119000	12124000
chr3L	12157000	12161000
chr3L	12169000	12195000
chr3L	12468000	12488000
chr3L	12502000	12507000
chr3L	12558000	12562000
chr3L	12712000	12715000
chr3L	12767000	12777000
chr3L	12810000	12822000
chr3L	12853000	12859000
chr3L	12878000	12886000
chr3L	12893000	12901000
chr3L	12937000	12948000
chr3L	12969000	12972000
chr3L	12987000	12990000
chr3L	12999000	13006000
chr3L	13019000	13030000
chr3L	13049000	13058000
chr3L	13341000	13349000
chr3L	13372000	13390000
chr3L	13414000	13421000
chr3L	13430000	13436000
chr3L	13484000	13490000
chr3L	13509000	13519000
chr3L	13522000	13523000
chr3L	13526000	13533000
chr3L	13730000	13732000
chr3L	13757000	13758000
chr3L	13840000	13866000
chr3L	13876000	13881000
chr3L	13914000	13919000
chr3L	13929000	13944000
chr3L	13966000	13972000
chr3L	14070000	14080000
chr3L	14082000	14083000
chr3L	14089000	14092000
chr3L	14140000	14145000
chr3L	14194000	14198000
chr3L	14209000	14228000
chr3L	14234000	14240000
chr3L	14329000	14335000
chr3L	14393000	14462000
chr3L	14467000	14474000
chr3L	14501000	14506000
chr3L	14513000	14518000
chr3L	14522000	14530000
chr3L	14534000	14552000
chr3L	14609000	14622000
chr3L	14626000	14647000
chr3L	14667000	14675000
chr3L	14690000	14695000
chr3L	14719000	14722000
chr3L	14737000	14741000
chr3L	14771000	14778000
chr3L	14796000	14799000
chr3L	14850000	14851000
chr3L	14906000	14907000
chr3L	14936000	14976000
chr3L	14981000	14990000
chr3L	14996000	15003000
chr3L	15028000	15037000
chr3L	15042000	15049000
chr3L	15069000	15077000
chr3L	15107000	15125000
chr3L	15165000	15234000
chr3L	15239000	15262000
chr3L	15290000	15301000
chr3L	15426000	15430000
chr3L	15434000	15435000
chr3L	15436000	15438000
chr3L	15503000	15514000
chr3L	15518000	15550000
chr3L	15583000	15607000
chr3L	15614000	15617000
chr3L	15640000	15654000
chr3L	15673000	15683000
chr3L	15692000	15697000
chr3L	15832000	15839000
chr3L	15840000	15842000
chr3L	15916000	15923000
chr3L	15935000	15946000
chr3L	15975000	15976000
chr3L	16005000	16032000
chr3L	16048000	16050000
chr3L	16068000	16077000
chr3L	16125000	16146000
chr3L	16188000	16195000
chr3L	16206000	16213000
chr3L	16258000	16261000
chr3L	16271000	16281000
chr3L	16299000	16304000
chr3L	16321000	16327000
chr3L	16331000	16341000
chr3L	16357000	16366000
chr3L	16384000	16394000
chr3L	16416000	16429000
chr3L	16434000	16437000
chr3L	16439000	16448000
chr3L	16474000	16487000
chr3L	16525000	16529000
chr3L	16558000	16576000
chr3L	16614000	16615000
chr3L	16655000	16678000
chr3L	16679000	16680000
chr3L	16687000	16688000
chr3L	16690000	16700000
chr3L	16725000	16751000
chr3L	16792000	16798000
chr3L	16805000	16813000
chr3L	16852000	16855000
chr3L	16869000	16917000
chr3L	16961000	16983000
chr3L	17001000	17005000
chr3L	17013000	17029000
chr3L	17038000	17043000
chr3L	17052000	17057000
chr3L	17117000	17118000
chr3L	17208000	17210000
chr3L	17222000	17223000
chr3L	17224000	17231000
chr3L	17236000	17241000
chr3L	17316000	17319000
chr3L	17328000	17329000
chr3L	17333000	17341000
chr3L	17361000	17394000
chr3L	17446000	17453000
chr3L	17454000	17456000
chr3L	17461000	17468000
chr3L	17471000	17475000
chr3L	17540000	17543000
chr3L	17551000	17555000
chr3L	17576000	17581000
chr3L	17592000	17598000
chr3L	17649000	17656000
chr3L	17664000	17665000
chr3L	17695000	17697000
chr3L	17699000	17700000
chr3L	17724000	17725000
chr3L	17728000	17729000
chr3L	17730000	17759000
chr3L	17782000	17790000
chr3L	17800000	17817000
chr3L	17825000	17835000
chr3L	17847000	17857000
chr3L	17861000	17897000
chr3L	17908000	17938000
chr3L	17984000	18014000
chr3L	18062000	18069000
chr3L	18078000	18099000
chr3L	18123000	18127000
chr3L	18182000	18248000
chr3L	18447000	18448000
chr3L	18593000	18607000
chr3L	18615000	18620000
chr3L	18631000	18635000
chr3L	18667000	18674000
chr3L	18704000	18705000
chr3L	18716000	18722000
chr3L	18735000	18739000
chr3L	18823000	18848000
chr3L	18857000	18859000
chr3L	18870000	18891000
chr3L	18911000	18919000
chr3L	18978000	18983000
chr3L	19008000	19010000
chr3L	19012000	19014000
chr3L	19015000	19016000
chr3L	19039000	19048000
chr3L	19078000	19085000
chr3L	19115000	19117000
chr3L	19165000	19168000
chr3L	19260000	19266000
chr3L	19287000	19307000
chr3L	19381000	19383000
chr3L	19415000	19419000
chr3L	19439000	19443000
chr3L	19459000	19495000
chr3L	19515000	19527000
chr3L	19550000	19561000
chr3L	19597000	19600000
chr3L	19614000	19617000
chr3L	19621000	19631000
chr3L	19640000	19645000
chr3L	19682000	19702000
chr3L	19750000	19751000
chr3L	19769000	19775000
chr3L	19776000	19777000
chr3L	19778000	19785000
chr3L	19849000	19861000
chr3L	19888000	19898000
chr3L	19944000	19947000
chr3L	19967000	19987000
chr3L	20052000	20055000
chr3L	20100000	20107000
chr3L	20116000	20122000
chr3L	20143000	20148000
chr3L	20180000	20208000
chr3L	20211000	20219000
chr3L	20259000	20268000
chr3L	20299000	20306000
chr3L	20310000	20338000
chr3L	20353000	20364000
chr3L	20387000	20416000
chr3L	20432000	20441000
chr3L	20448000	20461000
chr3L	20469000	20472000
chr3L	20473000	20475000
chr3L	20477000	20488000
chr3L	20491000	20507000
chr3L	20522000	20550000
chr3L	20576000	20581000
chr3L	20582000	20592000
chr3L	20621000	20636000
chr3L	20642000	20651000
chr3L	20692000	20703000
chr3L	20722000	20732000
chr3L	20747000	20750000
chr3L	20878000	20883000
chr3L	20915000	20924000
chr3L	20945000	20968000
chr3L	20982000	20987000
chr3L	21028000	21042000
chr3L	21087000	21112000
chr3L	21194000	21203000
chr3L	21216000	21221000
chr3L	21228000	21233000
chr3L	21257000	21260000
chr3L	21287000	21295000
chr3L	21337000	21359000
chr3L	21364000	21367000
chr3L	21368000	21369000
chr3L	21370000	21373000
chr3L	21434000	21439000
chr3L	21478000	21485000
chr3L	21491000	21496000
chr3L	21549000	21562000
chr3L	21630000	21633000
chr3L	21636000	21667000
chr3L	21678000	21685000
chr3L	21691000	21709000
chr3L	21724000	21735000
chr3L	21764000	21815000
chr3L	21837000	21842000
chr3L	21924000	21933000
chr3L	21945000	21950000
chr3L	21955000	21963000
chr3L	22019000	22023000
chr3L	22054000	22059000
chr3L	22065000	22067000
chr3L	22098000	22099000
chr3L	22453000	22468000
chr3L	22494000	22499000
chr3L	22550000	22552000
chr3L	22562000	22563000
chr3L	22564000	22565000
chr3L	22686000	22692000
chr3L	22712000	22732000
chr3L	22766000	22774000
chr3L	22795000	22797000
chr3L	22804000	22806000
chr3L	22811000	22814000
chr3L	22841000	22856000
chr3L	22876000	22910000
chr3L	22923000	22983000
chr3L	22989000	23037000
chr3L	23038000	23108000
chr3L	23109000	23110000
chr3L	23111000	23123000
chr3L	23135000	23151000
chr3L	23158000	23160000
chr3L	23166000	23187000
chr3L	23188000	23284000
chr3L	23285000	23287000
chr3L	23288000	23348000
chr3L	23351000	23353000
chr3L	23355000	23358000
chr3L	23359000	23361000
chr3L	23362000	23365000
chr3L	23373000	23379000
chr3L	23385000	23416000
chr3L	23417000	23435000
chr3L	23436000	23491000
chr3L	23492000	23509000
chr3L	23510000	23511000
chr3L	23516000	23567000
chr3L	23571000	23605000
chr3L	23606000	23617000
chr3L	23618000	23662000
chr3L	23663000	23668000
chr3L	23669000	23680000
chr3L	23681000	23726000
chr3L	23727000	23730000
chr3L	23731000	23753000
chr3L	23757000	23798000
chr3L	23799000	23801000
chr3L	23803000	23806000
chr3L	23807000	23818000
chr3L	23820000	23821000
chr3L	23824000	23825000
chr3L	23826000	23827000
chr3L	23833000	23891000
chr3L	23893000	23910000
chr3L	23911000	23913000
chr3L	23915000	23916000
chr3L	23919000	23922000
chr3L	23923000	23936000
chr3L	23940000	23961000
chr3L	23962000	23975000
chr3L	23976000	23985000
chr3L	23986000	23987000
chr3L	23988000	24006000
chr3L	24014000	24016000
chr3L	24020000	24038000
chr3L	24039000	24084000
chr3L	24085000	24090000
chr3L	24091000	24092000
chr3L	24093000	24126000
chr3L	24131000	24132000
chr3L	24133000	24139000
chr3L	24140000	24166000
chr3L	24167000	24189000
chr3L	24191000	24192000
chr3L	24197000	24208000
chr3L	24209000	24212000
chr3L	24213000	24236000
chr3L	24241000	24266000
chr3L	24271000	24324000
chr3L	24327000	24332000
chr3L	24339000	24363000
chr3L	24365000	24390000
chr3L	24392000	24398000
chr3L	24406000	24408000
chr3L	24409000	24410000
chr3L	24411000	24412000
chr3L	24414000	24415000
chr3L	24423000	24429000
chr3L	24433000	24435000
chr3L	24438000	24448000
chr3L	24449000	24450000
chr3L	24455000	24458000
chr3L	24465000	24468000
chr3L	24473000	24475000
chr3L	24477000	24479000
chr3L	24480000	24483000
chr3L	24484000	24491000
chr3L	24495000	24513000
chr3L	24514000	24536000
chr3L	24537000	24539000
chr3LHet	1000	2000
chr3LHet	4000	27000
chr3LHet	29000	31000
chr3LHet	32000	43000
chr3LHet	47000	48000
chr3LHet	52000	53000
chr3LHet	54000	55000
chr3LHet	59000	60000
chr3LHet	61000	62000
chr3LHet	63000	64000
chr3LHet	74000	79000
chr3LHet	89000	91000
chr3LHet	92000	93000
chr3LHet	99000	103000
chr3LHet	109000	114000
chr3LHet	126000	127000
chr3LHet	136000	140000
chr3LHet	169000	173000
chr3LHet	174000	175000
chr3LHet	176000	180000
chr3LHet	181000	199000
chr3LHet	200000	204000
chr3LHet	229000	263000
chr3LHet	264000	265000
chr3LHet	266000	276000
chr3LHet	280000	300000
chr3LHet	301000	308000
chr3LHet	309000	316000
chr3LHet	317000	318000
chr3LHet	319000	330000
chr3LHet	333000	335000
chr3LHet	340000	341000
chr3LHet	343000	357000
chr3LHet	361000	396000
chr3LHet	397000	425000
chr3LHet	429000	434000
chr3LHet	435000	440000
chr3LHet	462000	497000
chr3LHet	499000	500000
chr3LHet	502000	517000
chr3LHet	532000	537000
chr3LHet	538000	540000
chr3LHet	541000	567000
chr3LHet	569000	570000
chr3LHet	572000	588000
chr3LHet	589000	594000
chr3LHet	608000	618000
chr3LHet	619000	625000
chr3LHet	626000	642000
chr3LHet	643000	644000
chr3LHet	645000	652000
chr3LHet	658000	659000
chr3LHet	660000	667000
chr3LHet	671000	699000
chr3LHet	712000	713000
chr3LHet	715000	734000
chr3LHet	736000	762000
chr3LHet	763000	774000
chr3LHet	775000	776000
chr3LHet	777000	799000
chr3LHet	802000	813000
chr3LHet	815000	824000
chr3LHet	825000	849000
[truncated: 1,774 more rows]

## Sheet: Neurons Lam
chromosome	domain start	domain end
chr2L	27000	49000
chr2L	52000	61000
chr2L	319000	348000
chr2L	354000	361000
chr2L	364000	394000
chr2L	424000	452000
chr2L	460000	467000
chr2L	494000	538000
chr2L	551000	557000
chr2L	582000	591000
chr2L	604000	687000
chr2L	695000	745000
chr2L	753000	805000
chr2L	856000	867000
chr2L	898000	903000
chr2L	940000	974000
chr2L	975000	977000
chr2L	984000	991000
chr2L	1010000	1039000
chr2L	1052000	1075000
chr2L	1110000	1127000
chr2L	1189000	1221000
chr2L	1227000	1253000
chr2L	1266000	1571000
chr2L	1573000	1608000
chr2L	1626000	1645000
chr2L	1665000	1667000
chr2L	1718000	1724000
chr2L	1733000	1770000
chr2L	1778000	1800000
chr2L	1813000	1838000
chr2L	1862000	1894000
chr2L	1900000	1965000
chr2L	1989000	2000000
chr2L	2045000	2060000
chr2L	2117000	2118000
chr2L	2164000	2175000
chr2L	2239000	2296000
chr2L	2299000	2316000
chr2L	2317000	2344000
chr2L	2405000	2490000
chr2L	2497000	2566000
chr2L	2571000	2572000
chr2L	2605000	2608000
chr2L	2619000	2662000
chr2L	2663000	2671000
chr2L	2719000	2720000
chr2L	2721000	2738000
chr2L	2802000	2855000
chr2L	2912000	2921000
chr2L	2952000	2966000
chr2L	3000000	3021000
chr2L	3043000	3058000
chr2L	3080000	3086000
chr2L	3096000	3142000
chr2L	3147000	3158000
chr2L	3174000	3203000
chr2L	3208000	3209000
chr2L	3210000	3215000
chr2L	3216000	3252000
chr2L	3259000	3373000
chr2L	3385000	3420000
chr2L	3439000	3447000
chr2L	3470000	3537000
chr2L	3541000	3650000
chr2L	3655000	3711000
chr2L	3720000	3728000
chr2L	3735000	3755000
chr2L	3759000	3802000
chr2L	3816000	3823000
chr2L	3827000	3834000
chr2L	3846000	3858000
chr2L	3887000	3983000
chr2L	3989000	3990000
chr2L	3997000	4014000
chr2L	4015000	4024000
chr2L	4025000	4029000
chr2L	4037000	4057000
chr2L	4058000	4065000
chr2L	4069000	4182000
chr2L	4183000	4224000
chr2L	4240000	4281000
chr2L	4314000	4328000
chr2L	4347000	4381000
chr2L	4469000	4536000
chr2L	4539000	4541000
chr2L	4545000	4603000
chr2L	4609000	4645000
chr2L	4646000	4660000
chr2L	4674000	4713000
chr2L	4732000	4781000
chr2L	4799000	4807000
chr2L	4889000	4907000
chr2L	5016000	5031000
chr2L	5111000	5174000
chr2L	5179000	5269000
chr2L	5289000	5302000
chr2L	5328000	5343000
chr2L	5345000	5419000
chr2L	5423000	5460000
chr2L	5463000	5508000
chr2L	5549000	5792000
chr2L	5804000	5819000
chr2L	5822000	5828000
chr2L	5829000	5830000
chr2L	5834000	5835000
chr2L	5836000	5853000
chr2L	5854000	5904000
chr2L	5927000	5942000
chr2L	5961000	5971000
chr2L	6012000	6020000
chr2L	6132000	6147000
chr2L	6192000	6196000
chr2L	6220000	6244000
chr2L	6263000	6312000
chr2L	6313000	6315000
chr2L	6371000	6379000
chr2L	6391000	6395000
chr2L	6418000	6419000
chr2L	6569000	6574000
chr2L	6593000	6596000
chr2L	6623000	6631000
chr2L	6685000	6716000
chr2L	6734000	6785000
chr2L	6798000	6831000
chr2L	6975000	6992000
chr2L	6994000	6995000
chr2L	6998000	7022000
chr2L	7074000	7154000
chr2L	7224000	7344000
chr2L	7346000	7348000
chr2L	7349000	7350000
chr2L	7351000	7409000
chr2L	7430000	7491000
chr2L	7497000	7530000
chr2L	7537000	7548000
chr2L	7549000	7730000
chr2L	7739000	7740000
chr2L	7741000	7782000
chr2L	7812000	7820000
chr2L	7843000	7849000
chr2L	7856000	7884000
chr2L	7887000	7890000
chr2L	7897000	7918000
chr2L	7919000	7923000
chr2L	8005000	8014000
chr2L	8023000	8024000
chr2L	8135000	8155000
chr2L	8180000	8189000
chr2L	8222000	8284000
chr2L	8338000	8355000
chr2L	8468000	8476000
chr2L	8480000	8500000
chr2L	8558000	8562000
chr2L	8616000	8618000
chr2L	8619000	8622000
chr2L	8638000	8643000
chr2L	8644000	8683000
chr2L	8687000	8724000
chr2L	8731000	8737000
chr2L	8746000	8819000
chr2L	8835000	8949000
chr2L	8953000	8995000
chr2L	9056000	9061000
chr2L	9130000	9145000
chr2L	9186000	9189000
chr2L	9208000	9209000
chr2L	9210000	9219000
chr2L	9222000	9228000
chr2L	9278000	9315000
chr2L	9326000	9351000
chr2L	9362000	9374000
chr2L	9378000	9386000
chr2L	9393000	9394000
chr2L	9396000	9402000
chr2L	9408000	9412000
chr2L	9417000	9429000
chr2L	9526000	9563000
chr2L	9579000	9608000
chr2L	9618000	9657000
chr2L	9718000	9734000
chr2L	9765000	9787000
chr2L	9799000	9840000
chr2L	9902000	9905000
chr2L	9924000	9934000
chr2L	9942000	9950000
chr2L	10012000	10034000
chr2L	10059000	10137000
chr2L	10445000	10473000
chr2L	10528000	10540000
chr2L	10573000	10593000
chr2L	10601000	10728000
chr2L	10780000	10829000
chr2L	10889000	10896000
chr2L	10931000	10935000
chr2L	11016000	11076000
chr2L	11180000	11201000
chr2L	11202000	11212000
chr2L	11224000	11278000
chr2L	11289000	11355000
chr2L	11364000	11443000
chr2L	11452000	11488000
chr2L	11500000	11542000
chr2L	11543000	11546000
chr2L	11548000	11564000
chr2L	11568000	11575000
chr2L	11582000	11588000
chr2L	11600000	11714000
chr2L	11721000	11793000
chr2L	11832000	11854000
chr2L	11916000	11985000
chr2L	12023000	12036000
chr2L	12064000	12068000
chr2L	12074000	12091000
chr2L	12110000	12147000
chr2L	12175000	12210000
chr2L	12232000	12236000
chr2L	12237000	12252000
chr2L	12255000	12257000
chr2L	12258000	12350000
chr2L	12351000	12417000
chr2L	12441000	12455000
chr2L	12464000	12476000
chr2L	12551000	12554000
chr2L	12555000	12560000
chr2L	12562000	12563000
chr2L	12565000	12687000
chr2L	12725000	12732000
chr2L	12735000	12740000
chr2L	12743000	12782000
chr2L	12784000	12785000
chr2L	12789000	12792000
chr2L	12795000	12811000
chr2L	12825000	12850000
chr2L	12870000	12881000
chr2L	12888000	12894000
chr2L	12895000	12934000
chr2L	12941000	12951000
chr2L	12952000	12986000
chr2L	13066000	13149000
chr2L	13230000	13243000
chr2L	13244000	13279000
chr2L	13436000	13441000
chr2L	13474000	13490000
chr2L	13521000	13523000
chr2L	13527000	13534000
chr2L	13554000	13556000
chr2L	13572000	13574000
chr2L	13575000	13599000
chr2L	13607000	13627000
chr2L	13629000	13631000
chr2L	13658000	13659000
chr2L	13664000	13706000
chr2L	13707000	13711000
chr2L	13721000	13767000
chr2L	13799000	13808000
chr2L	13842000	13853000
chr2L	13860000	13861000
chr2L	13862000	13874000
chr2L	13881000	13892000
chr2L	13905000	14037000
chr2L	14040000	14134000
chr2L	14142000	14158000
chr2L	14161000	14232000
chr2L	14247000	14354000
chr2L	14368000	14394000
chr2L	14413000	14454000
chr2L	14529000	14535000
chr2L	14545000	14584000
chr2L	14590000	14644000
chr2L	14651000	14678000
chr2L	14679000	14736000
chr2L	14743000	14804000
chr2L	14809000	14899000
chr2L	14900000	14904000
chr2L	14905000	14953000
chr2L	14976000	14985000
chr2L	14992000	15005000
chr2L	15026000	15032000
chr2L	15044000	15059000
chr2L	15069000	15074000
chr2L	15091000	15113000
chr2L	15121000	15447000
chr2L	15453000	15552000
chr2L	15563000	15587000
chr2L	15593000	15636000
chr2L	15648000	15654000
chr2L	15727000	15745000
chr2L	15754000	15797000
chr2L	15798000	15801000
chr2L	15808000	15827000
chr2L	15828000	15955000
chr2L	15966000	16048000
chr2L	16059000	16083000
chr2L	16084000	16138000
chr2L	16143000	16144000
chr2L	16146000	16154000
chr2L	16160000	16192000
chr2L	16198000	16224000
chr2L	16330000	16348000
chr2L	16365000	16371000
chr2L	16379000	16411000
chr2L	16432000	16436000
chr2L	16442000	16471000
chr2L	16495000	16504000
chr2L	16509000	16512000
chr2L	16519000	16532000
chr2L	16533000	16534000
chr2L	16535000	16540000
chr2L	16541000	16542000
chr2L	16557000	16576000
chr2L	16577000	16580000
chr2L	16581000	16624000
chr2L	16625000	16647000
chr2L	16661000	16677000
chr2L	16746000	16826000
chr2L	16830000	16862000
chr2L	16863000	16864000
chr2L	16866000	16887000
chr2L	16894000	16902000
chr2L	16935000	16959000
chr2L	16962000	16968000
chr2L	16984000	17095000
chr2L	17098000	17099000
chr2L	17101000	17126000
chr2L	17155000	17206000
chr2L	17212000	17248000
chr2L	17270000	17274000
chr2L	17278000	17321000
chr2L	17387000	17408000
chr2L	17434000	17466000
chr2L	17467000	17468000
chr2L	17486000	17500000
chr2L	17505000	17532000
chr2L	17625000	17669000
chr2L	17724000	17726000
chr2L	17727000	17728000
chr2L	17757000	17782000
chr2L	17787000	17821000
chr2L	17824000	17835000
chr2L	17846000	17855000
chr2L	17868000	17873000
chr2L	17874000	17912000
chr2L	17914000	17941000
chr2L	17949000	17952000
chr2L	17953000	18052000
chr2L	18061000	18119000
chr2L	18122000	18137000
chr2L	18153000	18158000
chr2L	18179000	18193000
chr2L	18202000	18260000
chr2L	18281000	18331000
chr2L	18333000	18390000
chr2L	18391000	18409000
chr2L	18412000	18437000
chr2L	18450000	18563000
chr2L	18566000	18576000
chr2L	18595000	18605000
chr2L	18641000	18680000
chr2L	18716000	18746000
chr2L	18747000	18780000
chr2L	18783000	18784000
chr2L	18785000	18794000
chr2L	18810000	18825000
chr2L	18840000	18844000
chr2L	18890000	18911000
chr2L	18991000	19002000
chr2L	19089000	19100000
chr2L	19101000	19107000
chr2L	19165000	19168000
chr2L	19203000	19341000
chr2L	19369000	19397000
chr2L	19400000	19424000
chr2L	19437000	19442000
chr2L	19466000	19478000
chr2L	19558000	19562000
chr2L	19594000	19598000
chr2L	19696000	19697000
chr2L	19698000	19704000
chr2L	19705000	19706000
chr2L	19711000	19712000
chr2L	19839000	19840000
chr2L	19841000	19854000
chr2L	19855000	19883000
chr2L	19931000	19951000
chr2L	19960000	20006000
chr2L	20010000	20027000
chr2L	20295000	20304000
chr2L	20309000	20311000
chr2L	20318000	20337000
chr2L	20353000	20381000
chr2L	20392000	20396000
chr2L	20405000	20406000
chr2L	20407000	20408000
chr2L	20413000	20414000
chr2L	20477000	20557000
chr2L	20572000	20577000
chr2L	20583000	20585000
chr2L	20593000	20644000
chr2L	20662000	20674000
chr2L	20683000	20730000
chr2L	20772000	20782000
chr2L	20789000	20797000
chr2L	20810000	20892000
chr2L	20895000	20903000
chr2L	20928000	20950000
chr2L	20952000	20974000
chr2L	20995000	21021000
chr2L	21042000	21045000
chr2L	21046000	21049000
chr2L	21053000	21095000
chr2L	21108000	21131000
chr2L	21183000	21212000
chr2L	21279000	21308000
chr2L	21325000	21348000
chr2L	21354000	21379000
chr2L	21387000	21404000
chr2L	21405000	21418000
chr2L	21423000	21424000
chr2L	21425000	21427000
chr2L	21428000	21429000
chr2L	21447000	21448000
chr2L	21452000	21453000
chr2L	21486000	21487000
chr2L	21543000	21552000
chr2L	21553000	21561000
chr2L	21570000	21598000
chr2L	21604000	21616000
chr2L	21769000	21787000
chr2L	21797000	21825000
chr2L	21831000	21894000
chr2L	21902000	21983000
chr2L	21985000	21986000
chr2L	21990000	22014000
chr2L	22031000	22103000
chr2L	22104000	22120000
chr2L	22171000	22202000
chr2L	22203000	22204000
chr2L	22206000	22230000
chr2L	22254000	22259000
chr2L	22260000	22284000
chr2L	22286000	22287000
chr2L	22288000	22301000
chr2L	22302000	22303000
chr2L	22304000	22331000
chr2L	22332000	22333000
chr2L	22334000	22337000
chr2L	22338000	22378000
chr2L	22385000	22386000
chr2L	22388000	22410000
chr2L	22411000	22415000
chr2L	22416000	22417000
chr2L	22418000	22422000
chr2L	22451000	22461000
chr2L	22480000	22487000
chr2L	22491000	22495000
chr2L	22501000	22502000
chr2L	22506000	22507000
chr2L	22510000	22512000
chr2L	22514000	22541000
chr2L	22543000	22544000
chr2L	22546000	22547000
chr2L	22548000	22575000
chr2L	22577000	22658000
chr2L	22659000	22660000
chr2L	22662000	22663000
chr2L	22665000	22687000
chr2L	22692000	22720000
chr2L	22722000	22727000
chr2L	22728000	22734000
chr2L	22742000	22748000
chr2L	22749000	22754000
chr2L	22757000	22759000
chr2L	22761000	22766000
chr2L	22786000	22788000
chr2L	22792000	22793000
chr2L	22802000	22815000
chr2L	22820000	22829000
chr2L	22830000	22838000
chr2L	22841000	22845000
chr2L	22846000	22849000
chr2L	22852000	22864000
chr2L	22894000	22951000
chr2L	22953000	22954000
chr2L	22956000	22958000
chr2L	22974000	22988000
chr2L	22994000	22995000
chr2L	23009000	23010000
chr2R	3000	4000
chr2R	10000	13000
chr2R	29000	30000
chr2R	37000	56000
chr2R	57000	62000
chr2R	67000	69000
chr2R	80000	101000
chr2R	106000	116000
chr2R	117000	129000
chr2R	139000	145000
chr2R	146000	151000
chr2R	156000	161000
chr2R	167000	168000
chr2R	170000	188000
chr2R	190000	192000
chr2R	193000	194000
chr2R	195000	202000
chr2R	204000	205000
chr2R	206000	219000
chr2R	223000	242000
chr2R	246000	247000
chr2R	248000	267000
chr2R	273000	280000
chr2R	281000	321000
chr2R	326000	329000
chr2R	330000	331000
chr2R	334000	339000
chr2R	347000	348000
chr2R	357000	358000
chr2R	360000	370000
chr2R	373000	376000
chr2R	380000	382000
chr2R	385000	386000
chr2R	387000	402000
chr2R	406000	429000
chr2R	438000	443000
chr2R	444000	457000
chr2R	458000	461000
chr2R	463000	474000
chr2R	476000	478000
chr2R	479000	480000
chr2R	513000	530000
chr2R	536000	540000
chr2R	541000	546000
chr2R	561000	569000
chr2R	570000	577000
chr2R	620000	622000
chr2R	623000	629000
chr2R	638000	645000
chr2R	657000	658000
chr2R	659000	668000
chr2R	685000	693000
chr2R	699000	700000
chr2R	701000	702000
chr2R	723000	748000
chr2R	749000	769000
chr2R	771000	797000
chr2R	798000	813000
chr2R	816000	878000
chr2R	882000	893000
chr2R	894000	946000
chr2R	947000	973000
chr2R	984000	1001000
chr2R	1036000	1051000
chr2R	1054000	1090000
chr2R	1091000	1105000
chr2R	1106000	1107000
chr2R	1109000	1119000
chr2R	1120000	1129000
chr2R	1151000	1175000
chr2R	1176000	1177000
chr2R	1262000	1268000
chr2R	1281000	1282000
chr2R	1284000	1296000
chr2R	1297000	1306000
chr2R	1308000	1400000
chr2R	1401000	1431000
chr2R	1432000	1444000
chr2R	1459000	1461000
chr2R	1464000	1467000
chr2R	1468000	1472000
chr2R	1476000	1478000
chr2R	1484000	1489000
chr2R	1500000	1511000
chr2R	1513000	1539000
chr2R	1562000	1579000
chr2R	1617000	1623000
chr2R	1654000	1686000
chr2R	1722000	1757000
chr2R	1761000	1790000
chr2R	1796000	1861000
chr2R	1873000	1898000
chr2R	1908000	1923000
chr2R	1933000	1953000
chr2R	1993000	2016000
chr2R	2045000	2103000
chr2R	2104000	2105000
chr2R	2127000	2150000
chr2R	2151000	2152000
chr2R	2153000	2185000
chr2R	2186000	2193000
chr2R	2194000	2196000
chr2R	2197000	2200000
chr2R	2201000	2202000
chr2R	2204000	2218000
chr2R	2222000	2223000
chr2R	2224000	2230000
chr2R	2232000	2233000
chr2R	2235000	2236000
chr2R	2288000	2289000
chr2R	2304000	2311000
chr2R	2312000	2314000
chr2R	2315000	2333000
chr2R	2334000	2340000
chr2R	2341000	2361000
chr2R	2362000	2373000
chr2R	2374000	2377000
chr2R	2378000	2383000
chr2R	2391000	2437000
chr2R	2447000	2453000
chr2R	2454000	2456000
chr2R	2564000	2581000
chr2R	2588000	2629000
chr2R	2660000	2682000
chr2R	2721000	2733000
chr2R	2750000	2758000
chr2R	2761000	2778000
chr2R	2790000	2800000
chr2R	2812000	2835000
chr2R	2877000	2883000
chr2R	2895000	2954000
chr2R	2966000	2984000
chr2R	2989000	3085000
chr2R	3088000	3098000
chr2R	3105000	3116000
chr2R	3132000	3150000
chr2R	3156000	3161000
chr2R	3169000	3264000
chr2R	3287000	3293000
chr2R	3297000	3305000
chr2R	3308000	3323000
chr2R	3485000	3496000
chr2R	3501000	3503000
chr2R	3509000	3540000
chr2R	3589000	3604000
chr2R	3616000	3620000
chr2R	3624000	3670000
chr2R	3749000	3750000
chr2R	3754000	3757000
chr2R	3761000	3770000
chr2R	3777000	3802000
chr2R	3831000	3839000
chr2R	3909000	3915000
chr2R	3921000	3931000
chr2R	3942000	3944000
chr2R	4071000	4090000
chr2R	4098000	4270000
chr2R	4275000	4283000
chr2R	4314000	4393000
chr2R	4423000	4485000
chr2R	4525000	4534000
chr2R	4552000	4553000
chr2R	4579000	4601000
chr2R	4623000	4642000
chr2R	4657000	4659000
chr2R	4706000	4710000
chr2R	4858000	4951000
chr2R	4952000	4973000
chr2R	5045000	5051000
chr2R	5113000	5131000
chr2R	5143000	5157000
chr2R	5205000	5215000
chr2R	5220000	5240000
chr2R	5248000	5271000
chr2R	5277000	5284000
chr2R	5290000	5310000
chr2R	5321000	5369000
chr2R	5378000	5389000
chr2R	5390000	5391000
chr2R	5484000	5492000
chr2R	5561000	5569000
chr2R	5581000	5617000
chr2R	5621000	5688000
chr2R	5700000	5723000
chr2R	5868000	5874000
chr2R	5941000	5952000
chr2R	6016000	6065000
chr2R	6073000	6095000
chr2R	6105000	6137000
chr2R	6142000	6222000
chr2R	6241000	6252000
chr2R	6295000	6316000
chr2R	6543000	6547000
chr2R	6554000	6558000
chr2R	6587000	6609000
chr2R	6636000	6668000
chr2R	6716000	6723000
chr2R	6730000	6745000
chr2R	6753000	6756000
chr2R	6809000	6837000
chr2R	6839000	6840000
chr2R	6843000	6853000
chr2R	6854000	6898000
chr2R	6901000	6902000
chr2R	6903000	6904000
chr2R	6912000	6918000
chr2R	6919000	6921000
chr2R	6931000	6974000
chr2R	7121000	7166000
chr2R	7189000	7191000
chr2R	7197000	7235000
chr2R	7240000	7241000
chr2R	7243000	7245000
chr2R	7261000	7305000
chr2R	7306000	7337000
chr2R	7365000	7414000
chr2R	7418000	7452000
chr2R	7499000	7500000
chr2R	7541000	7596000
chr2R	7606000	7642000
chr2R	7649000	7668000
chr2R	7681000	7726000
chr2R	7749000	7768000
chr2R	7789000	7853000
chr2R	7961000	7979000
chr2R	8103000	8133000
chr2R	8182000	8206000
chr2R	8238000	8310000
chr2R	8483000	8498000
chr2R	8529000	8537000
chr2R	8605000	8627000
chr2R	8656000	8661000
chr2R	8686000	8691000
chr2R	8698000	8707000
chr2R	8712000	8745000
chr2R	8748000	8750000
chr2R	8752000	8754000
chr2R	8777000	8790000
chr2R	9133000	9164000
chr2R	9186000	9210000
chr2R	9236000	9294000
chr2R	9302000	9306000
chr2R	9402000	9420000
chr2R	9427000	9433000
chr2R	9448000	9467000
chr2R	9514000	9516000
chr2R	9525000	9535000
chr2R	9536000	9560000
chr2R	9570000	9619000
chr2R	9633000	9692000
chr2R	9735000	9741000
chr2R	9769000	9794000
chr2R	9795000	9822000
chr2R	9901000	9903000
chr2R	9904000	9906000
chr2R	9943000	9947000
chr2R	9976000	9981000
chr2R	9990000	9991000
chr2R	9997000	10002000
chr2R	10092000	10100000
chr2R	10175000	10237000
chr2R	10254000	10271000
chr2R	10301000	10322000
chr2R	10327000	10329000
chr2R	10347000	10355000
chr2R	10364000	10366000
chr2R	10402000	10407000
chr2R	10429000	10465000
chr2R	10541000	10569000
chr2R	10690000	10698000
chr2R	10705000	10722000
chr2R	10761000	10777000
chr2R	10784000	10789000
chr2R	10797000	10819000
chr2R	10920000	10926000
chr2R	10935000	10939000
chr2R	10940000	10953000
chr2R	10975000	10976000
chr2R	10977000	10978000
chr2R	11113000	11116000
chr2R	11117000	11127000
chr2R	11145000	11150000
chr2R	11222000	11223000
chr2R	11297000	11307000
chr2R	11335000	11398000
chr2R	11420000	11425000
chr2R	11433000	11450000
chr2R	11463000	11512000
chr2R	11513000	11519000
chr2R	11546000	11601000
chr2R	11627000	11644000
chr2R	11645000	11722000
chr2R	11726000	11735000
chr2R	11829000	11858000
chr2R	11862000	11875000
chr2R	12042000	12050000
chr2R	12107000	12128000
chr2R	12160000	12178000
chr2R	12185000	12205000
chr2R	12240000	12279000
chr2R	12316000	12380000
chr2R	12392000	12406000
chr2R	12410000	12428000
chr2R	12431000	12436000
chr2R	12441000	12456000
chr2R	12461000	12466000
chr2R	12477000	12496000
chr2R	12499000	12507000
chr2R	12533000	12560000
chr2R	12576000	12618000
chr2R	12663000	12687000
chr2R	12691000	12736000
chr2R	12757000	12777000
chr2R	12951000	13036000
chr2R	13037000	13038000
chr2R	13039000	13064000
chr2R	13070000	13099000
chr2R	13112000	13126000
chr2R	13129000	13142000
chr2R	13184000	13193000
chr2R	13211000	13220000
chr2R	13236000	13267000
chr2R	13334000	13342000
chr2R	13366000	13374000
chr2R	13378000	13400000
chr2R	13493000	13529000
chr2R	13530000	13540000
chr2R	13638000	13646000
chr2R	13689000	13736000
chr2R	13747000	13750000
chr2R	13761000	13762000
chr2R	13763000	13812000
chr2R	13819000	13968000
chr2R	13969000	13971000
chr2R	13972000	13973000
chr2R	13989000	14001000
chr2R	14003000	14005000
chr2R	14074000	14131000
chr2R	14132000	14163000
chr2R	14197000	14203000
chr2R	14243000	14244000
chr2R	14263000	14266000
chr2R	14321000	14325000
chr2R	14355000	14365000
chr2R	14414000	14436000
chr2R	14441000	14464000
chr2R	14469000	14479000
chr2R	14482000	14483000
chr2R	14487000	14497000
chr2R	14529000	14540000
chr2R	14550000	14574000
chr2R	14609000	14706000
chr2R	14742000	14764000
chr2R	14767000	14788000
chr2R	14789000	14855000
chr2R	14864000	14919000
chr2R	14923000	14952000
chr2R	14978000	15015000
chr2R	15135000	15160000
chr2R	15173000	15177000
chr2R	15209000	15234000
chr2R	15245000	15278000
chr2R	15387000	15390000
chr2R	15394000	15426000
chr2R	15427000	15428000
chr2R	15429000	15430000
chr2R	15431000	15495000
chr2R	15503000	15508000
chr2R	15524000	15555000
chr2R	15584000	15593000
chr2R	15598000	15605000
chr2R	15630000	15631000
chr2R	15634000	15635000
chr2R	15647000	15648000
chr2R	15652000	15665000
chr2R	15667000	15697000
chr2R	15724000	15803000
chr2R	15809000	15845000
chr2R	15850000	15957000
chr2R	15959000	16144000
chr2R	16168000	16203000
chr2R	16221000	16255000
chr2R	16256000	16257000
chr2R	16259000	16260000
chr2R	16265000	16272000
chr2R	16278000	16307000
chr2R	16322000	16432000
chr2R	16433000	16472000
chr2R	16478000	16487000
chr2R	16496000	16504000
chr2R	16513000	16524000
chr2R	16534000	16548000
chr2R	16559000	16562000
chr2R	16564000	16582000
chr2R	16588000	16627000
chr2R	16629000	16630000
chr2R	16631000	16669000
chr2R	16670000	16671000
chr2R	16675000	16789000
chr2R	16802000	16822000
chr2R	16830000	16872000
chr2R	16920000	16943000
chr2R	16995000	16997000
chr2R	17095000	17120000
chr2R	17133000	17135000
chr2R	17136000	17138000
chr2R	17147000	17175000
chr2R	17185000	17191000
chr2R	17233000	17287000
chr2R	17308000	17329000
chr2R	17349000	17363000
chr2R	17397000	17405000
chr2R	17408000	17502000
chr2R	17560000	17571000
chr2R	17649000	17698000
chr2R	17702000	17703000
chr2R	17705000	17754000
chr2R	17784000	17794000
chr2R	17822000	17832000
chr2R	17839000	17846000
chr2R	17930000	17933000
chr2R	17976000	17990000
chr2R	17998000	18005000
chr2R	18016000	18060000
chr2R	18079000	18122000
chr2R	18133000	18237000
chr2R	18239000	18259000
chr2R	18271000	18291000
chr2R	18344000	18379000
chr2R	18459000	18468000
chr2R	18474000	18487000
chr2R	18498000	18521000
chr2R	18535000	18557000
chr2R	18588000	18668000
chr2R	18695000	18731000
chr2R	18732000	18739000
chr2R	18747000	18753000
chr2R	18783000	18807000
chr2R	18829000	18847000
chr2R	18850000	18860000
chr2R	18863000	18948000
chr2R	18953000	18999000
chr2R	19000000	19083000
chr2R	19096000	19242000
chr2R	19306000	19388000
chr2R	19415000	19418000
chr2R	19424000	19429000
chr2R	19464000	19505000
chr2R	19510000	19552000
chr2R	19567000	19573000
chr2R	19600000	19693000
chr2R	19701000	19706000
chr2R	19885000	19906000
chr2R	19960000	19972000
chr2R	20119000	20241000
chr2R	20249000	20273000
chr2R	20293000	20410000
chr2R	20425000	20447000
chr2R	20466000	20486000
chr2R	20522000	20530000
chr2R	20558000	20579000
chr2R	20597000	20600000
chr2R	20676000	20699000
chr2R	20705000	20756000
chr2R	20812000	20825000
chr2R	20862000	20876000
chr2R	20927000	20940000
chr2R	20952000	20960000
chr2R	20997000	21001000
chr3L	330000	343000
chr3L	380000	403000
chr3L	409000	424000
chr3L	445000	538000
chr3L	582000	592000
chr3L	605000	647000
chr3L	657000	677000
chr3L	714000	737000
chr3L	757000	802000
chr3L	925000	926000
chr3L	932000	993000
chr3L	1028000	1048000
chr3L	1055000	1155000
chr3L	1163000	1175000
chr3L	1183000	1220000
chr3L	1221000	1222000
chr3L	1227000	1246000
chr3L	1247000	1275000
chr3L	1319000	1327000
chr3L	1359000	1425000
chr3L	1430000	1461000
chr3L	1467000	1485000
chr3L	1603000	1617000
chr3L	1671000	1684000
chr3L	1685000	1687000
chr3L	1688000	1748000
chr3L	1752000	1773000
chr3L	1805000	1856000
chr3L	1885000	1940000
chr3L	1972000	1993000
chr3L	2003000	2066000
chr3L	2069000	2109000
chr3L	2113000	2218000
chr3L	2238000	2256000
chr3L	2267000	2275000
chr3L	2292000	2369000
chr3L	2379000	2409000
chr3L	2414000	2448000
chr3L	2453000	2454000
chr3L	2456000	2552000
chr3L	2559000	2578000
chr3L	2600000	2629000
chr3L	2641000	2649000
chr3L	2656000	2698000
chr3L	2714000	2752000
chr3L	2755000	2763000
chr3L	2830000	2846000
chr3L	2865000	2875000
chr3L	2883000	2894000
chr3L	2909000	2910000
chr3L	2911000	2928000
chr3L	2936000	2967000
chr3L	2968000	2969000
chr3L	2974000	2984000
chr3L	3002000	3027000
chr3L	3099000	3117000
chr3L	3241000	3317000
chr3L	3329000	3369000
chr3L	3381000	3410000
chr3L	3431000	3456000
chr3L	3477000	3487000
chr3L	3505000	3515000
chr3L	3570000	3571000
chr3L	3572000	3577000
chr3L	3578000	3602000
chr3L	3603000	3605000
chr3L	3606000	3742000
chr3L	3793000	3798000
chr3L	3847000	3878000
chr3L	3911000	3918000
chr3L	3927000	3941000
chr3L	4004000	4039000
chr3L	4042000	4065000
chr3L	4094000	4101000
chr3L	4140000	4171000
chr3L	4200000	4237000
chr3L	4264000	4278000
chr3L	4293000	4317000
chr3L	4338000	4351000
chr3L	4374000	4403000
chr3L	4411000	4450000
chr3L	4456000	4465000
chr3L	4466000	4541000
chr3L	4576000	4602000
chr3L	4640000	4794000
chr3L	4852000	4902000
chr3L	4907000	4922000
chr3L	4923000	4967000
chr3L	4987000	5030000
chr3L	5092000	5105000
chr3L	5117000	5126000
chr3L	5192000	5216000
chr3L	5217000	5260000
chr3L	5275000	5293000
chr3L	5294000	5295000
chr3L	5296000	5297000
chr3L	5298000	5314000
chr3L	5315000	5349000
chr3L	5368000	5439000
chr3L	5451000	5452000
chr3L	5459000	5549000
chr3L	5559000	5595000
chr3L	5598000	5649000
chr3L	5662000	5670000
chr3L	5719000	5724000
chr3L	5777000	5783000
chr3L	5807000	5912000
chr3L	5916000	5918000
chr3L	5934000	5975000
chr3L	6021000	6034000
chr3L	6035000	6065000
chr3L	6119000	6140000
chr3L	6141000	6143000
chr3L	6144000	6156000
chr3L	6194000	6215000
chr3L	6223000	6253000
chr3L	6259000	6335000
chr3L	6337000	6391000
chr3L	6396000	6399000
chr3L	6418000	6419000
chr3L	6422000	6423000
chr3L	6425000	6479000
chr3L	6506000	6520000
chr3L	6521000	6526000
chr3L	6559000	6566000
chr3L	6583000	6598000
chr3L	6656000	6672000
chr3L	6673000	6675000
chr3L	6676000	6678000
chr3L	6706000	6717000
chr3L	6763000	6771000
chr3L	6791000	6842000
chr3L	6861000	6870000
chr3L	6904000	6915000
chr3L	6924000	6927000
chr3L	6976000	6985000
chr3L	6991000	7002000
chr3L	7053000	7055000
chr3L	7056000	7057000
chr3L	7058000	7068000
chr3L	7079000	7147000
chr3L	7171000	7180000
chr3L	7192000	7203000
chr3L	7251000	7269000
chr3L	7383000	7429000
chr3L	7430000	7483000
chr3L	7484000	7492000
chr3L	7496000	7503000
chr3L	7507000	7632000
chr3L	7651000	7663000
chr3L	7669000	7670000
chr3L	7675000	7676000
chr3L	7677000	7678000
chr3L	7679000	7680000
chr3L	7684000	7697000
chr3L	7713000	7772000
chr3L	7781000	7787000
chr3L	7807000	7833000
chr3L	7846000	7854000
chr3L	7864000	7880000
chr3L	7882000	7898000
chr3L	8017000	8019000
chr3L	8137000	8165000
chr3L	8251000	8252000
chr3L	8285000	8289000
chr3L	8310000	8332000
chr3L	8355000	8386000
chr3L	8572000	8590000
chr3L	8607000	8711000
chr3L	8716000	8785000
chr3L	8789000	8820000
chr3L	8824000	8839000
chr3L	8848000	8872000
chr3L	8874000	8912000
chr3L	9000000	9039000
chr3L	9068000	9071000
chr3L	9077000	9110000
chr3L	9124000	9125000
chr3L	9197000	9212000
chr3L	9223000	9238000
chr3L	9462000	9463000
chr3L	9513000	9516000
chr3L	9522000	9527000
chr3L	9534000	9537000
chr3L	9545000	9563000
chr3L	9574000	9636000
chr3L	9644000	9668000
chr3L	9746000	9765000
chr3L	9772000	9828000
chr3L	9836000	9845000
chr3L	9865000	9876000
chr3L	9951000	9957000
chr3L	9975000	9982000
chr3L	9988000	10054000
chr3L	10058000	10150000
chr3L	10170000	10174000
chr3L	10183000	10217000
chr3L	10223000	10235000
chr3L	10257000	10261000
chr3L	10306000	10308000
chr3L	10363000	10370000
chr3L	10371000	10409000
chr3L	10410000	10493000
chr3L	10502000	10506000
chr3L	10557000	10591000
chr3L	10691000	10693000
chr3L	10705000	10710000
chr3L	10740000	10760000
chr3L	10761000	10799000
chr3L	10846000	10847000
chr3L	10849000	10853000
chr3L	10881000	10887000
chr3L	10895000	10993000
chr3L	10994000	11054000
chr3L	11129000	11157000
chr3L	11174000	11177000
chr3L	11178000	11185000
chr3L	11186000	11189000
chr3L	11190000	11191000
chr3L	11255000	11258000
chr3L	11264000	11292000
chr3L	11293000	11324000
chr3L	11326000	11366000
chr3L	11367000	11385000
chr3L	11425000	11464000
chr3L	11508000	11518000
chr3L	11565000	11587000
chr3L	11604000	11607000
chr3L	11609000	11610000
chr3L	11612000	11616000
chr3L	11626000	11639000
chr3L	11666000	11672000
chr3L	11691000	11699000
chr3L	11706000	11714000
chr3L	11763000	11775000
chr3L	11793000	11809000
chr3L	11871000	11962000
chr3L	11963000	11964000
chr3L	11965000	11986000
chr3L	11997000	12107000
chr3L	12169000	12184000
chr3L	12188000	12195000
chr3L	12208000	12220000
chr3L	12226000	12235000
chr3L	12251000	12254000
chr3L	12311000	12318000
chr3L	12418000	12426000
chr3L	12432000	12460000
chr3L	12470000	12480000
chr3L	12534000	12562000
chr3L	12575000	12599000
chr3L	12608000	12619000
chr3L	12653000	12673000
chr3L	12698000	12712000
chr3L	12713000	12715000
chr3L	12879000	12886000
chr3L	12936000	12943000
chr3L	12973000	12977000
chr3L	13052000	13072000
chr3L	13116000	13123000
chr3L	13145000	13187000
chr3L	13261000	13264000
chr3L	13265000	13275000
chr3L	13276000	13278000
chr3L	13279000	13330000
chr3L	13332000	13434000
chr3L	13449000	13464000
chr3L	13483000	13494000
chr3L	13511000	13519000
chr3L	13526000	13532000
chr3L	13595000	13615000
chr3L	13676000	13768000
chr3L	13819000	13865000
chr3L	13875000	13882000
chr3L	13929000	13955000
chr3L	13966000	13972000
chr3L	14069000	14080000
chr3L	14082000	14103000
chr3L	14130000	14162000
chr3L	14188000	14205000
chr3L	14216000	14247000
chr3L	14314000	14462000
chr3L	14467000	14518000
chr3L	14522000	14551000
chr3L	14558000	14570000
chr3L	14575000	14591000
chr3L	14596000	14622000
chr3L	14630000	14648000
chr3L	14667000	14696000
chr3L	14717000	14739000
chr3L	14797000	14799000
chr3L	14814000	14819000
chr3L	14820000	14821000
chr3L	14825000	14851000
chr3L	14852000	14975000
chr3L	14981000	14990000
chr3L	14994000	15003000
chr3L	15028000	15085000
chr3L	15115000	15125000
chr3L	15169000	15272000
chr3L	15283000	15289000
chr3L	15290000	15315000
chr3L	15351000	15392000
chr3L	15400000	15417000
chr3L	15419000	15435000
chr3L	15436000	15474000
chr3L	15510000	15513000
chr3L	15520000	15545000
chr3L	15624000	15713000
chr3L	15733000	15757000
chr3L	15834000	15839000
chr3L	15840000	15867000
chr3L	15890000	15897000
chr3L	15902000	15905000
chr3L	15916000	15923000
chr3L	15931000	15946000
chr3L	16006000	16029000
chr3L	16136000	16139000
chr3L	16188000	16201000
chr3L	16206000	16213000
chr3L	16234000	16265000
chr3L	16266000	16340000
chr3L	16347000	16368000
chr3L	16385000	16394000
chr3L	16414000	16437000
chr3L	16439000	16517000
chr3L	16521000	16529000
chr3L	16557000	16564000
chr3L	16656000	16678000
chr3L	16679000	16680000
chr3L	16681000	16688000
chr3L	16690000	16700000
chr3L	16717000	16722000
chr3L	16725000	16735000
chr3L	16741000	16752000
chr3L	16805000	16833000
chr3L	16859000	16939000
chr3L	16948000	16999000
chr3L	17019000	17027000
chr3L	17039000	17043000
chr3L	17116000	17118000
chr3L	17131000	17133000
chr3L	17151000	17175000
chr3L	17207000	17223000
chr3L	17224000	17231000
chr3L	17316000	17320000
chr3L	17334000	17340000
chr3L	17357000	17414000
chr3L	17453000	17456000
chr3L	17460000	17466000
chr3L	17553000	17566000
chr3L	17567000	17587000
chr3L	17591000	17604000
chr3L	17664000	17679000
chr3L	17686000	17697000
chr3L	17699000	17702000
chr3L	17711000	17725000
chr3L	17728000	17729000
chr3L	17730000	17793000
chr3L	17794000	17795000
chr3L	17800000	17833000
chr3L	17847000	17857000
chr3L	17861000	17898000
chr3L	17912000	17950000
chr3L	17989000	18008000
chr3L	18029000	18041000
chr3L	18049000	18055000
chr3L	18062000	18068000
chr3L	18083000	18098000
chr3L	18113000	18289000
chr3L	18307000	18356000
chr3L	18456000	18487000
chr3L	18499000	18500000
chr3L	18502000	18509000
chr3L	18513000	18514000
chr3L	18542000	18608000
chr3L	18779000	18780000
chr3L	18874000	18878000
chr3L	18911000	18921000
chr3L	18943000	18958000
chr3L	18976000	18983000
chr3L	19007000	19010000
chr3L	19011000	19014000
chr3L	19015000	19018000
chr3L	19097000	19111000
chr3L	19115000	19124000
chr3L	19151000	19171000
chr3L	19261000	19276000
chr3L	19289000	19360000
chr3L	19361000	19383000
chr3L	19409000	19420000
chr3L	19439000	19472000
chr3L	19484000	19499000
chr3L	19504000	19542000
chr3L	19548000	19565000
chr3L	19640000	19648000
chr3L	19661000	19674000
chr3L	19683000	19702000
chr3L	19750000	19751000
chr3L	19769000	19775000
chr3L	19776000	19777000
chr3L	19778000	19781000
chr3L	19849000	19850000
chr3L	20051000	20054000
chr3L	20099000	20107000
chr3L	20116000	20122000
chr3L	20140000	20161000
chr3L	20180000	20208000
chr3L	20211000	20218000
chr3L	20253000	20265000
chr3L	20313000	20338000
chr3L	20357000	20361000
chr3L	20406000	20414000
chr3L	20450000	20461000
chr3L	20470000	20472000
chr3L	20473000	20475000
chr3L	20477000	20482000
chr3L	20492000	20500000
chr3L	20523000	20581000
chr3L	20582000	20703000
chr3L	20722000	20750000
chr3L	20859000	20876000
chr3L	20877000	20987000
chr3L	21068000	21121000
chr3L	21214000	21237000
chr3L	21244000	21260000
chr3L	21287000	21296000
chr3L	21343000	21359000
chr3L	21364000	21367000
chr3L	21368000	21369000
chr3L	21370000	21373000
chr3L	21379000	21406000
chr3L	21444000	21451000
chr3L	21457000	21468000
chr3L	21478000	21484000
chr3L	21550000	21556000
chr3L	21636000	21669000
chr3L	21674000	21720000
chr3L	21723000	21743000
chr3L	21747000	21755000
chr3L	21764000	21814000
chr3L	21939000	21951000
chr3L	21955000	22057000
chr3L	22078000	22093000
chr3L	22098000	22114000
chr3L	22118000	22123000
chr3L	22141000	22161000
chr3L	22163000	22190000
chr3L	22201000	22240000
chr3L	22268000	22278000
chr3L	22339000	22384000
chr3L	22407000	22485000
chr3L	22486000	22549000
chr3L	22550000	22552000
chr3L	22556000	22563000
chr3L	22564000	22565000
chr3L	22608000	22611000
chr3L	22615000	22616000
chr3L	22617000	22705000
chr3L	22712000	22733000
chr3L	22745000	22755000
chr3L	22759000	22787000
chr3L	22847000	22855000
chr3L	22876000	22951000
chr3L	22956000	22983000
chr3L	22989000	23037000
chr3L	23039000	23071000
chr3L	23072000	23081000
chr3L	23099000	23108000
chr3L	23109000	23110000
chr3L	23111000	23115000
chr3L	23146000	23151000
chr3L	23158000	23160000
chr3L	23166000	23187000
chr3L	23188000	23284000
chr3L	23285000	23287000
chr3L	23288000	23308000
chr3L	23334000	23348000
chr3L	23351000	23353000
chr3L	23355000	23358000
chr3L	23359000	23361000
chr3L	23362000	23365000
chr3L	23373000	23379000
chr3L	23385000	23416000
chr3L	23417000	23435000
chr3L	23436000	23491000
chr3L	23492000	23509000
chr3L	23516000	23567000
chr3L	23571000	23605000
chr3L	23606000	23617000
chr3L	23618000	23662000
chr3L	23663000	23668000
chr3L	23669000	23680000
chr3L	23681000	23704000
chr3L	23736000	23753000
chr3L	23757000	23798000
chr3L	23799000	23801000
chr3L	23803000	23806000
chr3L	23807000	23818000
chr3L	23820000	23821000
chr3L	23824000	23825000
chr3L	23826000	23827000
chr3L	23833000	23891000
chr3L	23893000	23910000
chr3L	23911000	23913000
chr3L	23915000	23916000
chr3L	23919000	23922000
chr3L	23923000	23936000
chr3L	23940000	23961000
chr3L	23962000	23975000
chr3L	23976000	23985000
chr3L	23986000	23987000
chr3L	23988000	24005000
chr3L	24032000	24038000
chr3L	24039000	24084000
chr3L	24085000	24090000
chr3L	24091000	24092000
chr3L	24093000	24126000
chr3L	24131000	24132000
chr3L	24133000	24139000
chr3L	24140000	24166000
chr3L	24167000	24189000
chr3L	24191000	24192000
chr3L	24197000	24208000
chr3L	24209000	24212000
chr3L	24213000	24236000
chr3L	24241000	24266000
chr3L	24271000	24324000
chr3L	24327000	24332000
chr3L	24339000	24363000
chr3L	24365000	24390000
chr3L	24392000	24398000
chr3L	24406000	24408000
chr3L	24409000	24410000
chr3L	24411000	24412000
chr3L	24414000	24415000
chr3L	24423000	24429000
chr3L	24433000	24435000
chr3L	24438000	24448000
chr3L	24449000	24450000
chr3L	24455000	24458000
chr3L	24465000	24468000
chr3L	24473000	24475000
chr3L	24477000	24479000
chr3L	24480000	24483000
chr3L	24484000	24491000
chr3L	24492000	24493000
chr3L	24495000	24513000
chr3L	24514000	24526000
chr3R	1000	32000
chr3R	37000	45000
chr3R	68000	85000
chr3R	91000	97000
chr3R	98000	99000
chr3R	102000	103000
chr3R	168000	184000
chr3R	199000	200000
chr3R	282000	300000
chr3R	313000	423000
chr3R	424000	461000
chr3R	487000	564000
chr3R	568000	579000
chr3R	580000	581000
chr3R	583000	584000
chr3R	594000	599000
chr3R	604000	613000
chr3R	649000	670000
chr3R	682000	714000
chr3R	720000	721000
chr3R	752000	773000
chr3R	781000	794000
chr3R	829000	832000
chr3R	833000	838000
chr3R	846000	854000
chr3R	1134000	1143000
chr3R	1155000	1165000
chr3R	1166000	1167000
chr3R	1205000	1218000
chr3R	1224000	1236000
chr3R	1324000	1335000
chr3R	1586000	1604000
chr3R	1629000	1642000
chr3R	1651000	1676000
chr3R	1699000	1706000
chr3R	1721000	1769000
chr3R	1792000	1821000
chr3R	1836000	1842000
chr3R	1850000	1905000
chr3R	1911000	1985000
chr3R	1992000	2001000
chr3R	2008000	2160000
chr3R	2161000	2190000
chr3R	2301000	2337000
chr3R	2338000	2392000
chr3R	2406000	2413000
chr3R	2420000	2472000
chr3R	2487000	2564000
chr3R	2565000	2585000
chr3R	2599000	2615000
chr3R	2619000	2630000
chr3R	2646000	2671000
chr3R	2680000	2737000
chr3R	2741000	2743000
chr3R	2744000	2746000
chr3R	2747000	2823000
chr3R	2829000	2890000
chr3R	2981000	3010000
chr3R	3020000	3069000
chr3R	3077000	3176000
chr3R	3177000	3178000
chr3R	3180000	3219000
chr3R	3228000	3299000
chr3R	3312000	3385000
chr3R	3389000	3408000
chr3R	3481000	3487000
chr3R	3523000	3524000
chr3R	3526000	3528000
chr3R	3580000	3589000
chr3R	3614000	3624000
chr3R	3758000	3788000
chr3R	3805000	3823000
chr3R	3907000	3917000
chr3R	3919000	3921000
chr3R	3925000	3926000
chr3R	3958000	4004000
chr3R	4014000	4015000
chr3R	4016000	4055000
chr3R	4076000	4087000
chr3R	4097000	4126000
chr3R	4143000	4159000
chr3R	4199000	4221000
chr3R	4307000	4353000
chr3R	4367000	4383000
chr3R	4508000	4528000
chr3R	4579000	4625000
chr3R	4660000	4667000
chr3R	4673000	4685000
chr3R	4686000	4696000
chr3R	4698000	4724000
chr3R	4727000	4728000
chr3R	4741000	4805000
chr3R	4822000	4828000
chr3R	4958000	4960000
chr3R	5003000	5011000
chr3R	5012000	5018000
chr3R	5024000	5029000
chr3R	5072000	5080000
chr3R	5113000	5124000
chr3R	5187000	5207000
chr3R	5420000	5449000
chr3R	5471000	5503000
chr3R	5638000	5658000
chr3R	5659000	5664000
chr3R	5666000	5667000
chr3R	5670000	5671000
chr3R	5673000	5675000
chr3R	5676000	5690000
chr3R	5703000	5753000
chr3R	5759000	5765000
chr3R	5766000	5775000
chr3R	5785000	5796000
chr3R	5815000	5863000
chr3R	5885000	5901000
chr3R	5974000	6014000
chr3R	6020000	6023000
chr3R	6027000	6049000
chr3R	6067000	6082000
chr3R	6095000	6138000
chr3R	6268000	6359000
chr3R	6369000	6383000
chr3R	6398000	6430000
chr3R	6451000	6465000
chr3R	6470000	6489000
chr3R	6492000	6500000
chr3R	6501000	6537000
chr3R	6539000	6570000
chr3R	6579000	6586000
chr3R	6595000	6607000
chr3R	6618000	6630000
chr3R	6635000	6636000
chr3R	6637000	6674000
chr3R	6723000	6784000
chr3R	6785000	6787000
chr3R	6789000	6792000
chr3R	6815000	6833000
chr3R	6838000	6892000
chr3R	6897000	6911000
chr3R	6912000	7011000
chr3R	7117000	7126000
chr3R	7140000	7159000
chr3R	7281000	7305000
chr3R	7343000	7350000
chr3R	7351000	7352000
chr3R	7354000	7357000
chr3R	7394000	7405000
chr3R	7510000	7517000
chr3R	7624000	7637000
chr3R	7715000	7741000
chr3R	7804000	7823000
chr3R	7884000	7903000
chr3R	7947000	7957000
chr3R	7978000	8067000
chr3R	8073000	8098000
chr3R	8106000	8107000
chr3R	8121000	8153000
chr3R	8184000	8225000
chr3R	8291000	8292000
chr3R	8293000	8294000
chr3R	8320000	8321000
chr3R	8326000	8328000
chr3R	8331000	8332000
chr3R	8336000	8352000
chr3R	8381000	8388000
chr3R	8390000	8412000
chr3R	8460000	8515000
chr3R	8552000	8598000
chr3R	8599000	8600000
chr3R	8601000	8662000
chr3R	8678000	8738000
chr3R	8752000	8785000
chr3R	8788000	8805000
chr3R	8858000	8876000
chr3R	8919000	8955000
chr3R	8984000	9021000
chr3R	9029000	9078000
chr3R	9100000	9140000
chr3R	9144000	9161000
chr3R	9168000	9184000
chr3R	9212000	9227000
chr3R	9230000	9269000
chr3R	9298000	9344000
chr3R	9345000	9360000
chr3R	9361000	9390000
chr3R	9391000	9426000
chr3R	9427000	9435000
chr3R	9438000	9447000
chr3R	9527000	9623000
chr3R	9633000	9789000
chr3R	9813000	9830000
chr3R	9863000	9866000
chr3R	9878000	9903000
chr3R	9905000	9931000
chr3R	9935000	9944000
chr3R	9970000	9992000
chr3R	10040000	10063000
chr3R	10070000	10077000
chr3R	10114000	10131000
chr3R	10185000	10190000
chr3R	10218000	10314000
chr3R	10315000	10370000
chr3R	10383000	10398000
chr3R	10402000	10435000
chr3R	10454000	10471000
chr3R	10503000	10516000
chr3R	10528000	10549000
chr3R	10575000	10655000
chr3R	10656000	10662000
chr3R	10664000	10681000
chr3R	10743000	10790000
chr3R	10794000	10809000
chr3R	10830000	10868000
chr3R	10870000	10899000
chr3R	10998000	11007000
chr3R	11116000	11119000
chr3R	11131000	11141000
chr3R	11247000	11427000
chr3R	11432000	11433000
chr3R	11434000	11445000
chr3R	11451000	11480000
chr3R	11518000	11548000
chr3R	11549000	11561000
chr3R	11565000	11607000
chr3R	11651000	11657000
chr3R	11666000	11707000
chr3R	11708000	11726000
chr3R	11729000	11730000
chr3R	11731000	11732000
chr3R	11733000	11759000
chr3R	11810000	11863000
chr3R	11883000	11921000
chr3R	11931000	11971000
chr3R	11981000	12011000
chr3R	12131000	12155000
chr3R	12185000	12210000
chr3R	12214000	12248000
chr3R	12312000	12323000
chr3R	12336000	12338000
chr3R	12347000	12381000
chr3R	12405000	12450000
chr3R	12483000	12488000
chr3R	12496000	12497000
chr3R	12499000	12525000
chr3R	12532000	12574000
chr3R	12593000	12635000
chr3R	12643000	12654000
chr3R	12728000	12737000
chr3R	12767000	12772000
chr3R	12830000	12862000
chr3R	12919000	12974000
chr3R	12978000	12985000
chr3R	12993000	13054000
chr3R	13097000	13138000
chr3R	13140000	13173000
chr3R	13174000	13185000
chr3R	13196000	13211000
chr3R	13229000	13323000
chr3R	13394000	13402000
chr3R	13408000	13426000
chr3R	13433000	13441000
chr3R	13546000	13620000
chr3R	13671000	13706000
chr3R	13707000	13725000
chr3R	13753000	13762000
chr3R	13785000	13821000
chr3R	13829000	13859000
chr3R	13862000	13863000
chr3R	13864000	13865000
chr3R	13866000	13983000
chr3R	14150000	14158000
chr3R	14159000	14183000
chr3R	14197000	14222000
chr3R	14243000	14350000
chr3R	14351000	14393000
chr3R	14403000	14433000
chr3R	14436000	14475000
chr3R	14491000	14501000
chr3R	14510000	14519000
chr3R	14594000	14658000
chr3R	14673000	14730000
chr3R	14779000	14783000
chr3R	14858000	14916000
chr3R	14923000	14963000
chr3R	14964000	14981000
chr3R	14994000	15003000
chr3R	15012000	15019000
chr3R	15023000	15049000
chr3R	15060000	15239000
chr3R	15240000	15261000
chr3R	15267000	15268000
chr3R	15272000	15273000
chr3R	15276000	15377000
chr3R	15384000	15467000
chr3R	15475000	15531000
chr3R	15539000	15571000
chr3R	15575000	15602000
chr3R	15603000	15686000
chr3R	15712000	15723000
chr3R	15735000	15823000
chr3R	15838000	15843000
chr3R	15868000	15874000
chr3R	15888000	15898000
chr3R	15906000	15937000
chr3R	15939000	15983000
chr3R	15988000	15989000
chr3R	15991000	16069000
chr3R	16100000	16112000
chr3R	16122000	16134000
chr3R	16141000	16148000
chr3R	16161000	16257000
chr3R	16277000	16285000
chr3R	16313000	16339000
chr3R	16340000	16346000
chr3R	16357000	16374000
chr3R	16387000	16397000
chr3R	16469000	16510000
chr3R	16574000	16585000
chr3R	16597000	16604000
chr3R	16620000	16632000
chr3R	16738000	16760000
chr3R	16811000	16821000
chr3R	16829000	16880000
chr3R	16983000	17009000
chr3R	17054000	17081000
chr3R	17100000	17114000
chr3R	17215000	17271000
chr3R	17275000	17336000
chr3R	17397000	17399000
chr3R	17411000	17422000
chr3R	17464000	17481000
chr3R	17491000	17588000
chr3R	17592000	17593000
chr3R	17594000	17596000
chr3R	17649000	17678000
chr3R	17686000	17767000
chr3R	17768000	17826000
chr3R	17828000	17840000
chr3R	17869000	17959000
chr3R	17973000	17975000
chr3R	17976000	18061000
chr3R	18062000	18063000
chr3R	18064000	18065000
chr3R	18069000	18070000
chr3R	18074000	18081000
chr3R	18105000	18122000
chr3R	18125000	18167000
chr3R	18217000	18231000
chr3R	18253000	18270000
chr3R	18275000	18277000
chr3R	18278000	18286000
chr3R	18346000	18406000
chr3R	18454000	18463000
chr3R	18482000	18494000
chr3R	18522000	18538000
chr3R	18586000	18607000
chr3R	18626000	18662000
chr3R	18674000	18707000
chr3R	18710000	18932000
chr3R	18955000	18975000
chr3R	18987000	19020000
chr3R	19021000	19036000
chr3R	19123000	19172000
chr3R	19189000	19365000
chr3R	19408000	19426000
chr3R	19448000	19491000
chr3R	19509000	19515000
chr3R	19527000	19548000
chr3R	19727000	19728000
chr3R	19744000	19745000
chr3R	19922000	19923000
chr3R	19924000	19927000
chr3R	19997000	20011000
chr3R	20026000	20033000
chr3R	20036000	20037000
chr3R	20038000	20042000
chr3R	20092000	20115000
chr3R	20121000	20139000
chr3R	20187000	20225000
chr3R	20226000	20242000
chr3R	20243000	20264000
chr3R	20327000	20330000
chr3R	20507000	20534000
chr3R	20554000	20556000
chr3R	20558000	20611000
chr3R	20616000	20624000
chr3R	20660000	20675000
chr3R	20683000	20695000
chr3R	20704000	20739000
chr3R	20775000	20844000
chr3R	20910000	20920000
chr3R	20929000	20933000
chr3R	21033000	21059000
chr3R	21062000	21070000
chr3R	21093000	21151000
chr3R	21152000	21274000
chr3R	21276000	21292000
chr3R	21321000	21334000
chr3R	21350000	21406000
chr3R	21418000	21447000
chr3R	21454000	21472000
chr3R	21493000	21504000
chr3R	21520000	21527000
chr3R	21561000	21607000
chr3R	21612000	21649000
chr3R	21655000	21659000
chr3R	21667000	21672000
chr3R	21688000	21705000
chr3R	21720000	21793000
chr3R	21823000	21863000
chr3R	21886000	21935000
chr3R	21943000	22042000
chr3R	22047000	22073000
chr3R	22094000	22120000
chr3R	22121000	22204000
chr3R	22211000	22215000
chr3R	22221000	22252000
chr3R	22256000	22336000
chr3R	22370000	22383000
chr3R	22399000	22493000
chr3R	22517000	22523000
chr3R	22524000	22526000
chr3R	22544000	22550000
chr3R	22560000	22623000
chr3R	22647000	22667000
chr3R	22709000	22771000
chr3R	22793000	22834000
chr3R	22842000	22923000
chr3R	22924000	22937000
chr3R	22945000	22951000
chr3R	22960000	22967000
chr3R	22970000	22971000
chr3R	22973000	22975000
chr3R	22979000	23062000
chr3R	23071000	23077000
chr3R	23106000	23108000
chr3R	23121000	23169000
chr3R	23177000	23256000
chr3R	23267000	23348000
chr3R	23356000	23384000
chr3R	23410000	23432000
chr3R	23466000	23487000
chr3R	23492000	23499000
chr3R	23509000	23521000
chr3R	23544000	23552000
chr3R	23556000	23618000
chr3R	23620000	23689000
chr3R	23694000	23702000
chr3R	23705000	23706000
chr3R	23708000	23724000
chr3R	23794000	23876000
chr3R	23908000	23968000
chr3R	23974000	24000000
chr3R	24006000	24038000
chr3R	24039000	24069000
chr3R	24071000	24072000
chr3R	24077000	24080000
chr3R	24081000	24145000
chr3R	24171000	24175000
chr3R	24176000	24241000
chr3R	24249000	24251000
chr3R	24252000	24369000
chr3R	24375000	24384000
chr3R	24385000	24420000
chr3R	24499000	24503000
chr3R	24507000	24520000
chr3R	24529000	24544000
chr3R	24566000	24584000
chr3R	24589000	24590000
chr3R	24597000	24617000
chr3R	24679000	24711000
chr3R	24716000	24773000
chr3R	24779000	24850000
chr3R	24966000	24972000
chr3R	24986000	25039000
chr3R	25057000	25076000
chr3R	25082000	25138000
chr3R	25320000	25325000
chr3R	25334000	25376000
chr3R	25383000	25416000
chr3R	25422000	25426000
chr3R	25447000	25452000
chr3R	25478000	25485000
chr3R	25491000	25500000
chr3R	25538000	25547000
chr3R	25583000	25588000
chr3R	25643000	25681000
chr3R	25703000	25708000
chr3R	25717000	25755000
chr3R	25764000	25790000
chr3R	25808000	25817000
chr3R	25886000	25899000
chr3R	25947000	26032000
chr3R	26036000	26047000
[truncated: 1,292 more rows]

## Sheet: Neurons Pc
chromosome	domain start	domain end
chr2L	5000	13000
chr2L	25000	33000
chr2L	52000	61000
chr2L	358000	361000
chr2L	364000	395000
chr2L	485000	538000
chr2L	545000	558000
chr2L	575000	615000
chr2L	679000	687000
chr2L	695000	709000
chr2L	975000	977000
chr2L	984000	985000
chr2L	1419000	1437000
chr2L	1634000	1651000
chr2L	1664000	1670000
chr2L	1834000	1837000
chr2L	1862000	1865000
chr2L	1938000	1974000
chr2L	2277000	2278000
chr2L	2317000	2318000
chr2L	2384000	2419000
chr2L	2431000	2471000
chr2L	2803000	2811000
chr2L	3473000	3501000
chr2L	3531000	3650000
chr2L	3655000	3707000
chr2L	3793000	3802000
chr2L	3813000	3862000
chr2L	3924000	3927000
chr2L	3989000	3990000
chr2L	4055000	4057000
chr2L	4058000	4060000
chr2L	4111000	4113000
chr2L	4352000	4373000
chr2L	4797000	4812000
chr2L	5020000	5031000
chr2L	5289000	5301000
chr2L	5330000	5343000
chr2L	5345000	5518000
chr2L	5551000	5623000
chr2L	5820000	5821000
chr2L	5834000	5835000
chr2L	5920000	5943000
chr2L	6012000	6023000
chr2L	6364000	6365000
chr2L	6527000	6558000
chr2L	6796000	6852000
chr2L	7259000	7344000
chr2L	7346000	7347000
chr2L	7349000	7350000
chr2L	7351000	7383000
chr2L	7598000	7614000
chr2L	8263000	8265000
chr2L	8637000	8640000
chr2L	8741000	8888000
chr2L	9057000	9084000
chr2L	9577000	9612000
chr2L	9776000	9784000
chr2L	10133000	10135000
chr2L	10292000	10299000
chr2L	10345000	10357000
chr2L	10643000	10646000
chr2L	11060000	11064000
chr2L	11186000	11191000
chr2L	11204000	11213000
chr2L	11283000	11499000
chr2L	11500000	11501000
chr2L	12005000	12010000
chr2L	12079000	12093000
chr2L	12237000	12239000
chr2L	12547000	12560000
chr2L	12562000	12563000
chr2L	12565000	12692000
chr2L	13081000	13083000
chr2L	13236000	13238000
chr2L	13881000	13892000
chr2L	14023000	14036000
chr2L	14041000	14043000
chr2L	14054000	14055000
chr2L	14406000	14467000
chr2L	14469000	14536000
chr2L	14546000	14564000
chr2L	14642000	14644000
chr2L	15099000	15113000
chr2L	15277000	15447000
chr2L	15450000	15451000
chr2L	15453000	15491000
chr2L	16199000	16202000
chr2L	16358000	16491000
chr2L	16867000	16879000
chr2L	17284000	17286000
chr2L	17386000	17399000
chr2L	17724000	17725000
chr2L	17727000	17728000
chr2L	18349000	18371000
chr2L	18494000	18497000
chr2L	18716000	18746000
chr2L	18747000	18784000
chr2L	18785000	18831000
chr2L	18859000	18941000
chr2L	19074000	19100000
chr2L	19101000	19114000
chr2L	19454000	19489000
chr2L	19594000	19599000
chr2L	19705000	19706000
chr2L	19711000	19712000
chr2L	19754000	19756000
chr2L	19760000	19777000
chr2L	19839000	19840000
chr2L	19841000	19842000
chr2L	20106000	20125000
chr2L	20134000	20142000
chr2L	20149000	20154000
chr2L	20164000	20168000
chr2L	20169000	20177000
chr2L	20198000	20199000
chr2L	20201000	20210000
chr2L	20231000	20242000
chr2L	20683000	20704000
chr2L	20759000	20787000
chr2L	21322000	21343000
chr2L	21761000	21983000
chr2L	21985000	21986000
chr2L	21990000	22103000
chr2L	22104000	22119000
chr2L	22501000	22502000
chr2L	22506000	22507000
chr2R	1593000	1641000
chr2R	1670000	1673000
chr2R	1821000	1832000
chr2R	2101000	2102000
chr2R	2104000	2105000
chr2R	2215000	2218000
chr2R	2225000	2230000
chr2R	2232000	2233000
chr2R	2304000	2311000
chr2R	2312000	2314000
chr2R	2315000	2320000
chr2R	2388000	2409000
chr2R	2552000	2553000
chr2R	2659000	2660000
chr2R	3033000	3045000
chr2R	3138000	3150000
chr2R	3156000	3158000
chr2R	3296000	3323000
chr2R	3326000	3329000
chr2R	3878000	3896000
chr2R	3902000	3904000
chr2R	3905000	3946000
chr2R	4070000	4076000
chr2R	4140000	4228000
chr2R	4254000	4270000
chr2R	4520000	4542000
chr2R	4949000	4951000
chr2R	4952000	4966000
chr2R	5079000	5093000
chr2R	5115000	5117000
chr2R	5220000	5223000
chr2R	5336000	5358000
chr2R	5614000	5617000
chr2R	5862000	5875000
chr2R	5940000	5947000
chr2R	6107000	6136000
chr2R	6305000	6317000
chr2R	6718000	6724000
chr2R	6851000	6853000
chr2R	7279000	7290000
chr2R	7350000	7468000
chr2R	7585000	7599000
chr2R	8006000	8007000
chr2R	8341000	8353000
chr2R	8768000	8803000
chr2R	8825000	8938000
chr2R	8939000	8941000
chr2R	9411000	9433000
chr2R	9514000	9516000
chr2R	9901000	9903000
chr2R	9904000	9906000
chr2R	9943000	9945000
chr2R	10076000	10077000
chr2R	10083000	10102000
chr2R	10199000	10239000
chr2R	10320000	10328000
chr2R	10329000	10355000
chr2R	10364000	10369000
chr2R	10660000	10733000
chr2R	11210000	11227000
chr2R	11547000	11565000
chr2R	11710000	11736000
chr2R	12270000	12271000
chr2R	12688000	12708000
chr2R	12709000	12738000
chr2R	13011000	13025000
chr2R	13211000	13212000
chr2R	13383000	13394000
chr2R	13690000	13725000
chr2R	13731000	13736000
chr2R	14094000	14131000
chr2R	14132000	14155000
chr2R	14221000	14222000
chr2R	14223000	14225000
chr2R	14419000	14426000
chr2R	14531000	14545000
chr2R	15132000	15169000
chr2R	15630000	15631000
chr2R	15819000	15829000
chr2R	15992000	16015000
chr2R	16772000	16864000
chr2R	16875000	16881000
chr2R	16916000	16938000
chr2R	17244000	17269000
chr2R	17380000	17388000
chr2R	17407000	17422000
chr2R	17457000	17473000
chr2R	17483000	17484000
chr2R	18105000	18210000
chr2R	18743000	18760000
chr2R	18890000	18948000
chr2R	19455000	19543000
chr2R	19770000	19777000
chr2R	19802000	19803000
chr2R	20223000	20241000
chr2R	20249000	20269000
chr2R	20597000	20598000
chr2R	20685000	20757000
chr2R	20925000	20963000
chr2R	20974000	21030000
chr2R	21046000	21146000
chr3L	19000	22000
chr3L	28000	68000
chr3L	86000	102000
chr3L	365000	403000
chr3L	409000	440000
chr3L	608000	628000
chr3L	757000	803000
chr3L	1042000	1048000
chr3L	1055000	1137000
chr3L	1152000	1155000
chr3L	1163000	1192000
chr3L	1362000	1367000
chr3L	1685000	1687000
chr3L	1892000	1940000
chr3L	2246000	2251000
chr3L	2837000	2839000
chr3L	2872000	2874000
chr3L	3241000	3251000
chr3L	3278000	3287000
chr3L	3421000	3425000
chr3L	3617000	3713000
chr3L	3796000	3797000
chr3L	3839000	3894000
chr3L	3949000	3956000
chr3L	4012000	4021000
chr3L	4073000	4093000
chr3L	4144000	4170000
chr3L	4229000	4237000
chr3L	4840000	4850000
chr3L	4852000	4860000
chr3L	5090000	5091000
chr3L	5092000	5093000
chr3L	5333000	5343000
chr3L	5413000	5428000
chr3L	5444000	5452000
chr3L	5459000	5467000
chr3L	5602000	5650000
chr3L	5806000	5844000
chr3L	5845000	5861000
chr3L	5864000	5890000
chr3L	6088000	6121000
chr3L	6612000	6614000
chr3L	6756000	6850000
chr3L	6853000	6877000
chr3L	6878000	6882000
chr3L	6885000	6886000
chr3L	6888000	6935000
chr3L	6973000	6992000
chr3L	7089000	7108000
chr3L	7392000	7429000
chr3L	7430000	7434000
chr3L	7468000	7483000
chr3L	7484000	7492000
chr3L	7496000	7503000
chr3L	7820000	7832000
chr3L	7930000	7963000
chr3L	8359000	8369000
chr3L	8528000	8554000
chr3L	8617000	8711000
chr3L	8994000	9040000
chr3L	9327000	9344000
chr3L	9804000	9808000
chr3L	10098000	10100000
chr3L	10170000	10172000
chr3L	10363000	10370000
chr3L	10371000	10373000
chr3L	10736000	10760000
chr3L	10761000	10769000
chr3L	10778000	10794000
chr3L	10842000	10847000
chr3L	10849000	10852000
chr3L	10907000	10966000
chr3L	10981000	10993000
chr3L	10994000	11029000
chr3L	11368000	11370000
chr3L	11504000	11515000
chr3L	11794000	11799000
chr3L	12074000	12084000
chr3L	12274000	12329000
chr3L	12411000	12464000
chr3L	12470000	12488000
chr3L	12531000	12685000
chr3L	12686000	12726000
chr3L	12939000	12943000
chr3L	13383000	13404000
chr3L	14070000	14080000
chr3L	14082000	14182000
chr3L	14556000	14614000
chr3L	14937000	14975000
chr3L	14997000	15051000
chr3L	15211000	15227000
chr3L	15429000	15430000
chr3L	15519000	15524000
chr3L	17349000	17387000
chr3L	17576000	17587000
chr3L	18161000	18184000
chr3L	18185000	18448000
chr3L	18832000	18840000
chr3L	19637000	19680000
chr3L	20318000	20327000
chr3L	20536000	20542000
chr3L	20556000	20581000
chr3L	20582000	20704000
chr3L	20781000	20792000
chr3L	20877000	20879000
chr3L	21343000	21359000
chr3L	21364000	21367000
chr3L	21368000	21369000
chr3L	21370000	21372000
chr3L	21441000	21484000
chr3L	21569000	21609000
chr3L	21765000	21815000
chr3L	22564000	22565000
chr3L	22566000	22571000
chr3L	22575000	22580000
chr3L	22625000	22705000
chr3L	22712000	22720000
chr3L	22847000	22855000
chr3L	23771000	23772000
chr3R	84000	85000
chr3R	91000	92000
chr3R	163000	193000
chr3R	199000	204000
chr3R	649000	714000
chr3R	720000	732000
chr3R	1540000	1559000
chr3R	2487000	2564000
chr3R	2565000	2743000
chr3R	2744000	2746000
chr3R	2747000	2892000
chr3R	2956000	2971000
chr3R	2981000	2992000
chr3R	2996000	3004000
chr3R	3128000	3176000
chr3R	3290000	3292000
chr3R	3755000	3797000
chr3R	3935000	3946000
chr3R	3956000	4015000
chr3R	4016000	4059000
chr3R	4096000	4126000
chr3R	4143000	4166000
chr3R	4189000	4196000
chr3R	4503000	4534000
chr3R	4535000	4541000
chr3R	5024000	5028000
chr3R	5853000	5854000
chr3R	5880000	5903000
chr3R	6183000	6204000
chr3R	6242000	6363000
chr3R	6364000	6500000
chr3R	6501000	6511000
chr3R	6635000	6636000
chr3R	6828000	6829000
chr3R	7072000	7136000
chr3R	7137000	7205000
chr3R	7214000	7233000
chr3R	7349000	7350000
chr3R	7507000	7523000
chr3R	7806000	7834000
chr3R	8050000	8176000
chr3R	8291000	8292000
chr3R	8293000	8294000
chr3R	8303000	8304000
chr3R	8320000	8321000
chr3R	8326000	8328000
chr3R	8331000	8332000
chr3R	8336000	8337000
chr3R	8841000	8842000
chr3R	8843000	8844000
chr3R	8880000	8904000
chr3R	9065000	9068000
chr3R	9216000	9227000
chr3R	9405000	9409000
chr3R	9633000	9659000
chr3R	9666000	9784000
chr3R	9863000	9903000
chr3R	9912000	9928000
chr3R	10481000	10485000
chr3R	11116000	11117000
chr3R	11809000	11870000
chr3R	11974000	11990000
chr3R	12185000	12257000
chr3R	12480000	12497000
chr3R	12499000	12583000
chr3R	12588000	12679000
chr3R	12681000	12789000
chr3R	12790000	12814000
chr3R	12828000	12862000
chr3R	13372000	13402000
chr3R	13408000	13431000
chr3R	13474000	13496000
chr3R	13546000	13557000
chr3R	13866000	13985000
chr3R	14054000	14066000
chr3R	14082000	14099000
chr3R	14193000	14222000
chr3R	14269000	14277000
chr3R	14298000	14311000
chr3R	14372000	14380000
chr3R	14746000	14751000
chr3R	15304000	15319000
chr3R	15619000	15622000
chr3R	15660000	15672000
chr3R	16664000	16675000
chr3R	16898000	16907000
chr3R	17203000	17308000
chr3R	17314000	17399000
chr3R	17777000	17785000
chr3R	18274000	18277000
chr3R	18278000	18284000
chr3R	18955000	18975000
chr3R	18987000	19020000
chr3R	19021000	19044000
chr3R	19111000	19173000
chr3R	19648000	19662000
chr3R	19667000	19669000
chr3R	19670000	19677000
chr3R	19684000	19685000
chr3R	19727000	19728000
chr3R	20420000	20441000
chr3R	20614000	20626000
chr3R	20901000	20924000
chr3R	20960000	20980000
chr3R	21004000	21019000
chr3R	21441000	21442000
chr3R	21754000	21757000
chr3R	21823000	21866000
chr3R	21965000	21967000
chr3R	22702000	22712000
chr3R	22995000	23051000
chr3R	23106000	23107000
chr3R	24372000	24384000
chr3R	24385000	24423000
chr3R	25033000	25039000
chr3R	25330000	25416000
chr3R	25483000	25485000
chr3R	25509000	25548000
chr3R	25583000	25597000
chr3R	25849000	25861000
chr3R	26036000	26048000
chr3R	26063000	26102000
chr3R	26147000	26148000
chr3R	26150000	26152000
chr3R	26428000	26442000
chr3R	26444000	26506000
chr3R	26509000	26510000
chr3R	26512000	26565000
chr3R	26566000	26615000
chr3R	26655000	26701000
chr3R	26715000	26771000
chr3R	26888000	26900000
chr3R	26907000	26911000
chr3R	27273000	27275000
chr3R	27839000	27843000
chr3R	27895000	27899000
chrX	7000	8000
chrX	40000	52000
chrX	276000	292000
chrX	313000	323000
chrX	328000	348000
chrX	465000	514000
chrX	1171000	1180000
chrX	1430000	1438000
chrX	1624000	1632000
chrX	1640000	1653000
chrX	2016000	2043000
chrX	2226000	2232000
chrX	2282000	2290000
chrX	2305000	2314000
chrX	2316000	2317000
chrX	2318000	2337000
chrX	2401000	2412000
chrX	2414000	2440000
chrX	2568000	2583000
chrX	2668000	2670000
chrX	2888000	2905000
chrX	2929000	2965000
chrX	2967000	2970000
chrX	2975000	2996000
chrX	3389000	3390000
chrX	3396000	3421000
chrX	3422000	3432000
chrX	3684000	3687000
chrX	3688000	3689000
chrX	3693000	3695000
chrX	3697000	3746000
chrX	3758000	3769000
chrX	3864000	3881000
chrX	3888000	3900000
chrX	3916000	3928000
chrX	3937000	3990000
chrX	4001000	4002000
chrX	4266000	4315000
chrX	4317000	4424000
chrX	4448000	4495000
chrX	4496000	4522000
chrX	4530000	4543000
chrX	4607000	4609000
chrX	4655000	4670000
chrX	4671000	4677000
chrX	5021000	5023000
chrX	5422000	5468000
chrX	5469000	5496000
chrX	5497000	5507000
chrX	5871000	5930000
chrX	6399000	6401000
chrX	6832000	6834000
chrX	6885000	6891000
chrX	7005000	7013000
chrX	7014000	7021000
chrX	7028000	7052000
chrX	7053000	7175000
chrX	7189000	7201000
chrX	7208000	7213000
chrX	7247000	7273000
chrX	7294000	7321000
chrX	7333000	7358000
chrX	7359000	7369000
chrX	7379000	7531000
chrX	7532000	7533000
chrX	7534000	7549000
chrX	7550000	7561000
chrX	7587000	7589000
chrX	7639000	7642000
chrX	7653000	7668000
chrX	7686000	7690000
chrX	7714000	7723000
chrX	8289000	8291000
chrX	8338000	8354000
chrX	8500000	8506000
chrX	8507000	8571000
chrX	8585000	8592000
chrX	8596000	8602000
chrX	8616000	8671000
chrX	8672000	8688000
chrX	8690000	8765000
chrX	8835000	8836000
chrX	8906000	8907000
chrX	8908000	8909000
chrX	9069000	9070000
chrX	9075000	9076000
chrX	9177000	9212000
chrX	9484000	9493000
chrX	9582000	9608000
chrX	9609000	9672000
chrX	9680000	9681000
chrX	9682000	9693000
chrX	9699000	9709000
chrX	9770000	9780000
chrX	10309000	10311000
chrX	10694000	10711000
chrX	10712000	10725000
chrX	11164000	11166000
chrX	11191000	11192000
chrX	12009000	12010000
chrX	12097000	12099000
chrX	12150000	12152000
chrX	12171000	12174000
chrX	12209000	12210000
chrX	12505000	12524000
chrX	13038000	13048000
chrX	13209000	13218000
chrX	13285000	13292000
chrX	13771000	13784000
chrX	13829000	13831000
chrX	13835000	13840000
chrX	13841000	13866000
chrX	13871000	13876000
chrX	13877000	13878000
chrX	13879000	13880000
chrX	13881000	13896000
chrX	13901000	13903000
chrX	13916000	13925000
chrX	13929000	13934000
chrX	13936000	13941000
chrX	13946000	13947000
chrX	13949000	13950000
chrX	13978000	13998000
chrX	14510000	14511000
chrX	14605000	14606000
chrX	14667000	14668000
chrX	15245000	15255000
chrX	15256000	15274000
chrX	15491000	15498000
chrX	15504000	15509000
chrX	16000000	16117000
chrX	16119000	16120000
chrX	16125000	16160000
chrX	16568000	16572000
chrX	16798000	16809000
chrX	16941000	16942000
chrX	17200000	17213000
chrX	17214000	17315000
chrX	17413000	17423000
chrX	17438000	17446000
chrX	17646000	17688000
chrX	17690000	17692000
chrX	17693000	17715000
chrX	18134000	18213000
chrX	18420000	18449000
chrX	18465000	18483000
chrX	19194000	19214000
chrX	19424000	19429000
chrX	19430000	19456000
chrX	19771000	19789000
chrX	20066000	20071000
chrX	20072000	20073000
chrX	20336000	20339000
chrX	20398000	20430000
chrX	20431000	20463000
chrX	20464000	20579000
chrX	20580000	20631000
chrX	20873000	20881000
chrX	20882000	20883000
chrX	20890000	20893000
chrX	21434000	21444000
chrX	21952000	21953000
chr3LHet	186000	199000
chr3LHet	200000	235000
chr4	90000	98000
chr4	102000	110000
chr4	396000	435000
chr4	436000	457000
chr4	508000	554000
chr4	647000	666000
chr4	719000	783000
chr4	810000	811000
chr4	812000	814000
chr4	817000	861000
chr4	862000	877000
chr4	980000	1030000
chr4	1106000	1134000
chr4	1279000	1280000
chr4	1281000	1286000

## Sheet: Central brain HP1a
chromosome	domain start	domain end
chr2L	5000	9000
chr2L	19000	49000
chr2L	52000	72000
chr2L	77000	94000
chr2L	115000	122000
chr2L	136000	143000
chr2L	235000	239000
chr2L	269000	271000
chr2L	358000	360000
chr2L	365000	393000
chr2L	397000	403000
chr2L	422000	438000
chr2L	443000	448000
chr2L	460000	464000
chr2L	483000	508000
chr2L	516000	525000
chr2L	532000	538000
chr2L	551000	557000
chr2L	606000	687000
chr2L	703000	736000
chr2L	782000	783000
chr2L	784000	790000
chr2L	856000	869000
chr2L	879000	885000
chr2L	898000	902000
chr2L	914000	918000
chr2L	1060000	1066000
chr2L	1109000	1126000
chr2L	1132000	1134000
chr2L	1352000	1362000
chr2L	1492000	1501000
chr2L	1517000	1524000
chr2L	1733000	1750000
chr2L	1789000	1795000
chr2L	1822000	1830000
chr2L	1880000	1884000
chr2L	1988000	1991000
chr2L	2117000	2118000
chr2L	2159000	2171000
chr2L	2181000	2186000
chr2L	2204000	2209000
chr2L	2237000	2256000
chr2L	2424000	2464000
chr2L	2563000	2566000
chr2L	2571000	2578000
chr2L	2647000	2656000
chr2L	2725000	2740000
chr2L	2801000	2849000
chr2L	2954000	2969000
chr2L	2998000	3020000
chr2L	3043000	3056000
chr2L	3124000	3128000
chr2L	3277000	3281000
chr2L	3294000	3310000
chr2L	3326000	3358000
chr2L	3469000	3483000
chr2L	3497000	3502000
chr2L	3518000	3533000
chr2L	3582000	3585000
chr2L	3618000	3650000
chr2L	3655000	3658000
chr2L	3770000	3803000
chr2L	3873000	3875000
chr2L	4120000	4125000
chr2L	4199000	4223000
chr2L	4348000	4371000
chr2L	4387000	4391000
chr2L	4401000	4403000
chr2L	4468000	4536000
chr2L	4539000	4541000
chr2L	4545000	4582000
chr2L	4631000	4636000
chr2L	4637000	4644000
chr2L	4646000	4657000
chr2L	4683000	4691000
chr2L	4811000	4815000
chr2L	4830000	4835000
chr2L	4889000	4907000
chr2L	4938000	4942000
chr2L	4950000	4966000
chr2L	5013000	5036000
chr2L	5100000	5106000
chr2L	5126000	5174000
chr2L	5179000	5219000
chr2L	5232000	5270000
chr2L	5290000	5301000
chr2L	5328000	5340000
chr2L	5371000	5375000
chr2L	5547000	5569000
chr2L	5570000	5572000
chr2L	5740000	5747000
chr2L	5804000	5809000
chr2L	5876000	5881000
chr2L	5892000	5896000
chr2L	5957000	5974000
chr2L	6012000	6024000
chr2L	6128000	6135000
chr2L	6136000	6145000
chr2L	6152000	6155000
chr2L	6333000	6355000
chr2L	6367000	6376000
chr2L	6415000	6425000
chr2L	6459000	6466000
chr2L	6594000	6596000
chr2L	6623000	6632000
chr2L	6663000	6673000
chr2L	6684000	6717000
chr2L	6733000	6773000
chr2L	6932000	6950000
chr2L	6959000	6967000
chr2L	6973000	6992000
chr2L	6998000	7000000
chr2L	7017000	7025000
chr2L	7066000	7087000
chr2L	7185000	7191000
chr2L	7230000	7235000
chr2L	7250000	7253000
chr2L	7290000	7344000
chr2L	7346000	7347000
chr2L	7349000	7350000
chr2L	7351000	7358000
chr2L	7371000	7383000
chr2L	7398000	7412000
chr2L	7432000	7461000
chr2L	7497000	7502000
chr2L	7577000	7585000
chr2L	7606000	7613000
chr2L	7679000	7730000
chr2L	7739000	7740000
chr2L	7741000	7755000
chr2L	7773000	7782000
chr2L	7811000	7822000
chr2L	7857000	7862000
chr2L	7873000	7881000
chr2L	7887000	7891000
chr2L	7976000	7978000
chr2L	7984000	7999000
chr2L	8005000	8014000
chr2L	8024000	8031000
chr2L	8176000	8187000
chr2L	8202000	8210000
chr2L	8222000	8230000
chr2L	8241000	8256000
chr2L	8317000	8320000
chr2L	8341000	8342000
chr2L	8343000	8356000
chr2L	8370000	8374000
chr2L	8390000	8400000
chr2L	8442000	8446000
chr2L	8467000	8474000
chr2L	8519000	8524000
chr2L	8528000	8543000
chr2L	8669000	8683000
chr2L	8689000	8709000
chr2L	8765000	8782000
chr2L	8856000	8868000
chr2L	8916000	8941000
chr2L	8952000	8995000
chr2L	9086000	9090000
chr2L	9291000	9296000
chr2L	9328000	9341000
chr2L	9423000	9430000
chr2L	9540000	9548000
chr2L	9589000	9591000
chr2L	9640000	9656000
chr2L	9702000	9708000
chr2L	9712000	9734000
chr2L	9748000	9750000
chr2L	9765000	9788000
chr2L	9798000	9809000
chr2L	9898000	9899000
chr2L	9902000	9909000
chr2L	9920000	9936000
chr2L	9940000	9952000
chr2L	9994000	10004000
chr2L	10013000	10021000
chr2L	10027000	10029000
chr2L	10190000	10198000
chr2L	10227000	10240000
chr2L	10278000	10282000
chr2L	10299000	10307000
chr2L	10317000	10328000
chr2L	10363000	10366000
chr2L	10383000	10386000
chr2L	10405000	10408000
chr2L	10442000	10478000
chr2L	10491000	10513000
chr2L	10530000	10539000
chr2L	10639000	10654000
chr2L	10676000	10704000
chr2L	10770000	10773000
chr2L	10843000	10847000
chr2L	10983000	10988000
chr2L	11012000	11076000
chr2L	11136000	11144000
chr2L	11181000	11192000
chr2L	11206000	11211000
chr2L	11261000	11278000
chr2L	11315000	11322000
chr2L	11366000	11370000
chr2L	11434000	11437000
chr2L	11518000	11523000
chr2L	11543000	11546000
chr2L	11741000	11744000
chr2L	11787000	11793000
chr2L	11934000	11940000
chr2L	11950000	11956000
chr2L	11963000	11984000
chr2L	12022000	12035000
chr2L	12041000	12045000
chr2L	12063000	12068000
chr2L	12074000	12094000
chr2L	12110000	12133000
chr2L	12165000	12169000
chr2L	12174000	12179000
chr2L	12207000	12210000
chr2L	12399000	12407000
chr2L	12441000	12455000
chr2L	12559000	12560000
chr2L	12562000	12563000
chr2L	12576000	12579000
chr2L	12714000	12719000
chr2L	12727000	12731000
chr2L	12735000	12738000
chr2L	12912000	12930000
chr2L	12972000	12982000
chr2L	13129000	13140000
chr2L	13159000	13163000
chr2L	13225000	13237000
chr2L	13238000	13243000
chr2L	13244000	13283000
chr2L	13395000	13400000
chr2L	13436000	13441000
chr2L	13450000	13451000
chr2L	13541000	13544000
chr2L	13800000	13808000
chr2L	13820000	13825000
chr2L	13842000	13853000
chr2L	13856000	13857000
chr2L	13860000	13861000
chr2L	13881000	13890000
chr2L	13905000	13987000
chr2L	14012000	14032000
chr2L	14103000	14112000
chr2L	14161000	14185000
chr2L	14229000	14240000
chr2L	14246000	14345000
chr2L	14349000	14353000
chr2L	14377000	14381000
chr2L	14529000	14533000
chr2L	14547000	14550000
chr2L	14591000	14644000
chr2L	14652000	14684000
chr2L	14723000	14730000
chr2L	14761000	14768000
chr2L	14844000	14852000
chr2L	14925000	14930000
chr2L	14997000	15005000
chr2L	15044000	15059000
chr2L	15069000	15074000
chr2L	15099000	15112000
chr2L	15258000	15264000
chr2L	15281000	15306000
chr2L	15336000	15339000
chr2L	15348000	15353000
chr2L	15457000	15463000
chr2L	15464000	15490000
chr2L	15610000	15618000
chr2L	15730000	15749000
chr2L	15756000	15764000
chr2L	15784000	15791000
chr2L	15828000	15829000
chr2L	15886000	15903000
chr2L	16043000	16047000
chr2L	16143000	16144000
chr2L	16242000	16246000
chr2L	16315000	16321000
chr2L	16329000	16343000
chr2L	16405000	16407000
chr2L	16488000	16491000
chr2L	16509000	16512000
chr2L	16519000	16532000
chr2L	16534000	16536000
chr2L	16603000	16604000
chr2L	16605000	16610000
chr2L	16664000	16669000
chr2L	16679000	16683000
chr2L	16754000	16827000
chr2L	16833000	16860000
chr2L	16898000	16900000
chr2L	17011000	17013000
chr2L	17176000	17183000
chr2L	17384000	17408000
chr2L	17433000	17459000
chr2L	17485000	17532000
chr2L	17820000	17821000
chr2L	17824000	17825000
chr2L	17977000	17985000
chr2L	17986000	17988000
chr2L	18153000	18157000
chr2L	18315000	18317000
chr2L	18455000	18465000
chr2L	18485000	18532000
chr2L	18595000	18600000
chr2L	18667000	18680000
chr2L	18711000	18746000
chr2L	18747000	18764000
chr2L	18840000	18846000
chr2L	18952000	18959000
chr2L	18990000	19003000
chr2L	19022000	19024000
chr2L	19058000	19077000
chr2L	19109000	19115000
chr2L	19165000	19166000
chr2L	19182000	19186000
chr2L	19260000	19262000
chr2L	19354000	19355000
chr2L	19357000	19361000
chr2L	19383000	19390000
chr2L	19395000	19430000
chr2L	19435000	19443000
chr2L	19517000	19518000
chr2L	19538000	19568000
chr2L	19668000	19669000
chr2L	19726000	19729000
chr2L	19734000	19743000
chr2L	19963000	19970000
chr2L	20011000	20013000
chr2L	20059000	20064000
chr2L	20068000	20089000
chr2L	20099000	20121000
chr2L	20148000	20154000
chr2L	20164000	20167000
chr2L	20169000	20177000
chr2L	20198000	20199000
chr2L	20201000	20210000
chr2L	20213000	20214000
chr2L	20219000	20224000
chr2L	20275000	20276000
chr2L	20295000	20304000
chr2L	20310000	20340000
chr2L	20364000	20381000
chr2L	20633000	20644000
chr2L	20668000	20673000
chr2L	20684000	20688000
chr2L	20724000	20727000
chr2L	20790000	20795000
chr2L	20813000	20869000
chr2L	20884000	20892000
chr2L	20895000	20903000
chr2L	20923000	20935000
chr2L	21053000	21058000
chr2L	21071000	21074000
chr2L	21080000	21099000
chr2L	21147000	21154000
chr2L	21181000	21189000
chr2L	21198000	21217000
chr2L	21233000	21237000
chr2L	21248000	21273000
chr2L	21290000	21308000
chr2L	21334000	21348000
chr2L	21354000	21379000
chr2L	21394000	21404000
chr2L	21406000	21418000
chr2L	21423000	21424000
chr2L	21447000	21448000
chr2L	21452000	21453000
chr2L	21541000	21542000
chr2L	21543000	21552000
chr2L	21553000	21561000
chr2L	21570000	21598000
chr2L	21604000	21626000
chr2L	21630000	21632000
chr2L	21652000	21654000
chr2L	21656000	21659000
chr2L	21682000	21692000
chr2L	21698000	21756000
chr2L	21762000	21767000
chr2L	21835000	21841000
chr2L	21878000	21885000
chr2L	21900000	21919000
chr2L	21936000	21945000
chr2L	21971000	21983000
chr2L	21985000	21986000
chr2L	21990000	22008000
chr2L	22009000	22018000
chr2L	22036000	22122000
chr2L	22130000	22151000
chr2L	22169000	22202000
chr2L	22203000	22204000
chr2L	22206000	22230000
chr2L	22232000	22234000
chr2L	22235000	22259000
chr2L	22260000	22263000
chr2L	22264000	22284000
chr2L	22289000	22301000
chr2L	22302000	22303000
chr2L	22304000	22333000
chr2L	22334000	22337000
chr2L	22339000	22378000
chr2L	22382000	22383000
chr2L	22389000	22409000
chr2L	22411000	22413000
chr2L	22414000	22415000
chr2L	22418000	22419000
chr2L	22420000	22448000
chr2L	22450000	22454000
chr2L	22455000	22457000
chr2L	22458000	22467000
chr2L	22469000	22475000
chr2L	22476000	22487000
chr2L	22491000	22495000
chr2L	22501000	22502000
chr2L	22514000	22517000
chr2L	22518000	22535000
chr2L	22536000	22541000
chr2L	22543000	22544000
chr2L	22548000	22575000
chr2L	22577000	22604000
chr2L	22605000	22633000
chr2L	22634000	22658000
chr2L	22659000	22660000
chr2L	22662000	22663000
chr2L	22666000	22720000
chr2L	22722000	22727000
chr2L	22728000	22730000
chr2L	22731000	22748000
chr2L	22749000	22754000
chr2L	22757000	22759000
chr2L	22762000	22766000
chr2L	22786000	22788000
chr2L	22792000	22793000
chr2L	22802000	22825000
chr2L	22828000	22829000
chr2L	22830000	22838000
chr2L	22841000	22845000
chr2L	22846000	22849000
chr2L	22852000	22951000
chr2L	22956000	22987000
chr2L	22994000	22995000
chr2L	23009000	23010000
chr2LHet	40000	42000
chr2LHet	44000	48000
chr2LHet	49000	54000
chr2LHet	123000	124000
chr2LHet	126000	127000
chr2LHet	133000	136000
chr2LHet	140000	145000
chr2LHet	149000	159000
chr2LHet	160000	166000
chr2LHet	171000	179000
chr2LHet	180000	198000
chr2LHet	199000	209000
chr2LHet	213000	215000
chr2LHet	234000	235000
chr2LHet	236000	238000
chr2LHet	239000	261000
chr2LHet	270000	271000
chr2LHet	272000	292000
chr2LHet	293000	296000
chr2LHet	297000	306000
chr2LHet	307000	309000
chr2LHet	310000	320000
chr2LHet	321000	324000
chr2LHet	325000	326000
chr2LHet	327000	330000
chr2LHet	331000	333000
chr2LHet	334000	335000
chr2LHet	338000	351000
chr2LHet	352000	353000
chr2LHet	354000	356000
chr2LHet	358000	362000
chr2LHet	364000	365000
chr2LHet	366000	368000
chr2R	3000	4000
chr2R	10000	30000
chr2R	37000	55000
chr2R	57000	62000
chr2R	67000	101000
chr2R	106000	116000
chr2R	117000	127000
chr2R	128000	144000
chr2R	146000	151000
chr2R	156000	161000
chr2R	171000	188000
chr2R	191000	192000
chr2R	193000	194000
chr2R	195000	202000
chr2R	206000	219000
chr2R	223000	242000
chr2R	246000	247000
chr2R	248000	267000
chr2R	273000	280000
chr2R	281000	320000
chr2R	326000	329000
chr2R	334000	338000
chr2R	357000	370000
chr2R	373000	376000
chr2R	380000	382000
chr2R	385000	386000
chr2R	387000	442000
chr2R	444000	457000
chr2R	458000	461000
chr2R	462000	474000
chr2R	476000	478000
chr2R	479000	530000
chr2R	536000	540000
chr2R	541000	547000
chr2R	557000	569000
chr2R	570000	573000
chr2R	574000	622000
chr2R	623000	650000
chr2R	653000	654000
chr2R	655000	656000
chr2R	657000	658000
chr2R	659000	695000
chr2R	696000	698000
chr2R	701000	722000
chr2R	723000	735000
chr2R	736000	748000
chr2R	749000	755000
chr2R	756000	760000
chr2R	764000	765000
chr2R	766000	769000
chr2R	771000	797000
chr2R	798000	811000
chr2R	813000	814000
chr2R	816000	847000
chr2R	850000	877000
chr2R	878000	880000
chr2R	882000	893000
chr2R	894000	911000
chr2R	912000	920000
chr2R	921000	922000
chr2R	923000	945000
chr2R	948000	1051000
chr2R	1055000	1056000
chr2R	1059000	1090000
chr2R	1091000	1105000
chr2R	1106000	1108000
chr2R	1109000	1119000
chr2R	1120000	1177000
chr2R	1178000	1223000
chr2R	1224000	1255000
chr2R	1256000	1268000
chr2R	1281000	1282000
chr2R	1284000	1296000
chr2R	1297000	1306000
chr2R	1308000	1331000
chr2R	1332000	1400000
chr2R	1401000	1431000
chr2R	1432000	1444000
chr2R	1459000	1461000
chr2R	1464000	1467000
chr2R	1468000	1472000
chr2R	1476000	1478000
chr2R	1484000	1511000
chr2R	1513000	1542000
chr2R	1551000	1590000
chr2R	1616000	1619000
chr2R	1656000	1686000
chr2R	1810000	1863000
chr2R	1871000	1896000
chr2R	1908000	1913000
chr2R	1920000	1923000
chr2R	2042000	2078000
chr2R	2079000	2096000
chr2R	2129000	2150000
chr2R	2151000	2152000
chr2R	2153000	2185000
chr2R	2187000	2193000
chr2R	2194000	2196000
chr2R	2197000	2200000
chr2R	2204000	2218000
chr2R	2225000	2230000
chr2R	2242000	2243000
chr2R	2252000	2253000
chr2R	2258000	2259000
chr2R	2288000	2289000
chr2R	2304000	2311000
chr2R	2312000	2314000
chr2R	2315000	2318000
chr2R	2319000	2330000
chr2R	2331000	2333000
chr2R	2334000	2340000
chr2R	2341000	2361000
chr2R	2362000	2373000
chr2R	2374000	2377000
chr2R	2378000	2382000
chr2R	2509000	2513000
chr2R	2530000	2540000
chr2R	2564000	2577000
chr2R	2589000	2595000
chr2R	2604000	2629000
chr2R	2634000	2636000
chr2R	2666000	2671000
chr2R	2761000	2776000
chr2R	2830000	2840000
chr2R	2877000	2883000
chr2R	2895000	2901000
chr2R	2907000	2927000
chr2R	2933000	2944000
chr2R	3015000	3020000
chr2R	3034000	3052000
chr2R	3063000	3083000
chr2R	3134000	3150000
chr2R	3156000	3159000
chr2R	3168000	3202000
chr2R	3207000	3237000
chr2R	3288000	3292000
chr2R	3296000	3301000
chr2R	3333000	3348000
chr2R	3378000	3387000
chr2R	3479000	3482000
chr2R	3513000	3540000
chr2R	3547000	3554000
chr2R	3557000	3560000
chr2R	3590000	3604000
chr2R	3655000	3673000
chr2R	3683000	3687000
chr2R	3813000	3816000
chr2R	3832000	3839000
chr2R	3881000	3896000
chr2R	3942000	3945000
chr2R	3971000	3985000
chr2R	4030000	4049000
chr2R	4115000	4137000
chr2R	4246000	4261000
chr2R	4317000	4363000
chr2R	4451000	4484000
chr2R	4489000	4502000
chr2R	4520000	4553000
chr2R	4578000	4601000
chr2R	4624000	4632000
chr2R	4753000	4774000
chr2R	4821000	4832000
chr2R	4858000	4885000
chr2R	4931000	4933000
chr2R	4947000	4975000
chr2R	4979000	4983000
chr2R	5026000	5029000
chr2R	5036000	5039000
chr2R	5045000	5054000
chr2R	5115000	5131000
chr2R	5191000	5196000
chr2R	5277000	5284000
chr2R	5290000	5311000
chr2R	5323000	5332000
chr2R	5380000	5391000
chr2R	5408000	5430000
chr2R	5447000	5453000
chr2R	5481000	5492000
chr2R	5568000	5574000
chr2R	5588000	5609000
chr2R	5680000	5683000
chr2R	5700000	5724000
chr2R	5744000	5752000
chr2R	5753000	5763000
chr2R	5785000	5792000
chr2R	5823000	5826000
chr2R	5852000	5856000
chr2R	5927000	5932000
chr2R	5940000	5958000
chr2R	5963000	5975000
chr2R	6010000	6029000
chr2R	6034000	6045000
chr2R	6131000	6137000
chr2R	6144000	6194000
chr2R	6198000	6209000
chr2R	6304000	6318000
chr2R	6436000	6445000
chr2R	6594000	6604000
chr2R	6679000	6681000
chr2R	6703000	6707000
chr2R	6716000	6724000
chr2R	6750000	6757000
chr2R	6758000	6763000
chr2R	6827000	6829000
chr2R	6836000	6837000
chr2R	6839000	6840000
chr2R	7021000	7031000
chr2R	7121000	7165000
chr2R	7197000	7235000
chr2R	7240000	7241000
chr2R	7243000	7245000
chr2R	7259000	7305000
chr2R	7306000	7339000
chr2R	7402000	7405000
chr2R	7541000	7578000
chr2R	7582000	7599000
chr2R	7683000	7701000
chr2R	7724000	7729000
chr2R	7749000	7769000
chr2R	7790000	7808000
chr2R	7848000	7853000
chr2R	7854000	7858000
chr2R	8024000	8029000
chr2R	8073000	8080000
chr2R	8097000	8099000
chr2R	8141000	8146000
chr2R	8183000	8206000
chr2R	8233000	8315000
chr2R	8359000	8363000
chr2R	8394000	8401000
chr2R	8409000	8411000
chr2R	8456000	8459000
chr2R	8511000	8516000
chr2R	8520000	8521000
chr2R	8529000	8541000
chr2R	8544000	8555000
chr2R	8649000	8652000
chr2R	8728000	8745000
chr2R	8748000	8750000
chr2R	8752000	8754000
chr2R	8755000	8756000
chr2R	8760000	8764000
chr2R	8824000	8841000
chr2R	8920000	8923000
chr2R	8936000	8939000
chr2R	9011000	9025000
chr2R	9029000	9030000
chr2R	9050000	9056000
chr2R	9097000	9107000
chr2R	9133000	9147000
chr2R	9186000	9189000
chr2R	9276000	9287000
chr2R	9402000	9408000
chr2R	9445000	9463000
chr2R	9549000	9559000
chr2R	9616000	9617000
chr2R	9721000	9729000
chr2R	9734000	9747000
chr2R	9763000	9784000
chr2R	9792000	9794000
chr2R	9795000	9800000
chr2R	9857000	9869000
chr2R	10071000	10076000
chr2R	10083000	10085000
chr2R	10090000	10118000
chr2R	10132000	10140000
chr2R	10149000	10163000
chr2R	10191000	10240000
chr2R	10253000	10262000
chr2R	10302000	10314000
chr2R	10459000	10463000
chr2R	10563000	10566000
chr2R	10731000	10734000
chr2R	10759000	10777000
chr2R	10784000	10789000
chr2R	10797000	10815000
chr2R	10975000	10976000
chr2R	11113000	11116000
chr2R	11117000	11129000
chr2R	11136000	11150000
chr2R	11256000	11265000
chr2R	11355000	11364000
chr2R	11387000	11398000
chr2R	11420000	11425000
chr2R	11441000	11450000
chr2R	11546000	11570000
chr2R	11575000	11589000
chr2R	11650000	11656000
chr2R	11731000	11735000
chr2R	11743000	11756000
chr2R	11815000	11820000
chr2R	11828000	11852000
chr2R	11853000	11858000
chr2R	11862000	11876000
chr2R	11904000	11912000
chr2R	11998000	12021000
chr2R	12042000	12048000
chr2R	12049000	12052000
chr2R	12059000	12065000
chr2R	12086000	12090000
chr2R	12111000	12129000
chr2R	12159000	12178000
chr2R	12185000	12204000
chr2R	12228000	12232000
chr2R	12447000	12457000
chr2R	12461000	12495000
chr2R	12537000	12560000
chr2R	12632000	12638000
chr2R	12662000	12670000
chr2R	12681000	12684000
chr2R	12727000	12737000
chr2R	12883000	12887000
chr2R	12913000	12925000
chr2R	12945000	12973000
chr2R	12982000	13000000
chr2R	13020000	13029000
chr2R	13125000	13126000
chr2R	13249000	13262000
chr2R	13333000	13344000
chr2R	13364000	13374000
chr2R	13378000	13401000
chr2R	13427000	13432000
chr2R	13445000	13450000
chr2R	13469000	13478000
chr2R	13493000	13501000
chr2R	13518000	13523000
chr2R	13579000	13583000
chr2R	13632000	13648000
chr2R	13655000	13661000
chr2R	13669000	13670000
chr2R	13671000	13673000
chr2R	13690000	13694000
chr2R	13696000	13754000
chr2R	13764000	13769000
chr2R	13934000	13943000
chr2R	13969000	13971000
chr2R	13991000	14001000
chr2R	14003000	14004000
chr2R	14073000	14101000
chr2R	14121000	14127000
chr2R	14141000	14154000
chr2R	14177000	14188000
chr2R	14271000	14274000
chr2R	14282000	14298000
chr2R	14419000	14426000
chr2R	14442000	14464000
chr2R	14470000	14471000
chr2R	14472000	14479000
chr2R	14482000	14483000
chr2R	14487000	14507000
chr2R	14531000	14542000
chr2R	14560000	14574000
chr2R	14644000	14651000
chr2R	14663000	14681000
chr2R	14685000	14707000
chr2R	14739000	14756000
chr2R	14796000	14800000
chr2R	14884000	14888000
chr2R	15010000	15017000
chr2R	15126000	15130000
chr2R	15212000	15214000
chr2R	15246000	15278000
chr2R	15289000	15293000
chr2R	15348000	15355000
chr2R	15368000	15371000
chr2R	15375000	15379000
chr2R	15387000	15391000
chr2R	15396000	15401000
chr2R	15545000	15552000
chr2R	15585000	15592000
chr2R	15598000	15603000
chr2R	15992000	16003000
chr2R	16118000	16130000
chr2R	16133000	16141000
chr2R	16154000	16160000
chr2R	16230000	16233000
chr2R	16421000	16426000
chr2R	16431000	16432000
chr2R	16433000	16437000
chr2R	16440000	16446000
chr2R	16451000	16456000
chr2R	16457000	16459000
chr2R	16470000	16475000
chr2R	16476000	16478000
chr2R	16496000	16506000
chr2R	16515000	16519000
chr2R	16538000	16548000
chr2R	16554000	16559000
chr2R	16639000	16642000
chr2R	16664000	16669000
chr2R	16670000	16671000
chr2R	16673000	16674000
chr2R	16675000	16681000
chr2R	16736000	16740000
chr2R	16757000	16759000
chr2R	16865000	16871000
chr2R	16915000	16973000
chr2R	16979000	16989000
chr2R	17062000	17066000
chr2R	17080000	17086000
chr2R	17098000	17106000
chr2R	17152000	17155000
chr2R	17173000	17175000
chr2R	17230000	17268000
chr2R	17274000	17280000
chr2R	17407000	17410000
chr2R	17425000	17446000
chr2R	17477000	17479000
chr2R	17497000	17501000
chr2R	17549000	17554000
chr2R	17560000	17569000
chr2R	17593000	17600000
chr2R	17652000	17657000
chr2R	17686000	17690000
chr2R	17702000	17703000
chr2R	17705000	17722000
chr2R	17978000	17979000
chr2R	17980000	17990000
chr2R	18000000	18006000
chr2R	18016000	18028000
chr2R	18047000	18059000
chr2R	18077000	18099000
chr2R	18109000	18115000
chr2R	18142000	18151000
chr2R	18182000	18222000
chr2R	18266000	18291000
chr2R	18309000	18317000
chr2R	18359000	18370000
chr2R	18481000	18487000
chr2R	18497000	18500000
chr2R	18529000	18556000
chr2R	18589000	18610000
chr2R	18617000	18625000
chr2R	18692000	18704000
chr2R	18713000	18731000
chr2R	18732000	18734000
chr2R	18784000	18806000
chr2R	18915000	18948000
chr2R	18988000	18993000
chr2R	19116000	19122000
chr2R	19134000	19137000
chr2R	19152000	19163000
chr2R	19209000	19215000
chr2R	19230000	19235000
chr2R	19245000	19248000
chr2R	19313000	19321000
chr2R	19416000	19418000
chr2R	19424000	19431000
chr2R	19444000	19448000
chr2R	19476000	19502000
chr2R	19568000	19573000
chr2R	19633000	19637000
chr2R	19639000	19658000
chr2R	19684000	19692000
chr2R	19700000	19706000
chr2R	19739000	19743000
chr2R	19756000	19765000
chr2R	19821000	19824000
chr2R	19850000	19852000
chr2R	19883000	19907000
chr2R	19941000	19945000
chr2R	19961000	19974000
chr2R	20031000	20035000
chr2R	20042000	20044000
chr2R	20049000	20061000
chr2R	20145000	20159000
chr2R	20181000	20186000
chr2R	20193000	20224000
chr2R	20225000	20230000
chr2R	20251000	20258000
chr2R	20403000	20410000
chr2R	20423000	20445000
chr2R	20472000	20485000
chr2R	20559000	20581000
chr2R	20676000	20688000
chr2R	20809000	20825000
chr2R	20842000	20847000
chr2R	20860000	20878000
chr2R	20927000	20960000
chr2R	20994000	21001000
chr2R	21060000	21068000
chr2R	21070000	21077000
chr2RHet	9000	22000
chr2RHet	23000	31000
chr2RHet	37000	50000
chr2RHet	81000	110000
chr2RHet	111000	112000
chr2RHet	114000	115000
chr2RHet	116000	179000
chr2RHet	180000	181000
chr2RHet	182000	184000
chr2RHet	186000	187000
chr2RHet	189000	197000
chr2RHet	226000	238000
chr2RHet	297000	298000
chr2RHet	299000	300000
chr2RHet	304000	309000
chr2RHet	311000	315000
chr2RHet	316000	327000
chr2RHet	328000	330000
chr2RHet	336000	337000
chr2RHet	343000	344000
chr2RHet	345000	353000
chr2RHet	354000	362000
chr2RHet	369000	376000
chr2RHet	377000	381000
chr2RHet	382000	390000
chr2RHet	397000	412000
chr2RHet	420000	421000
chr2RHet	422000	423000
chr2RHet	432000	466000
chr2RHet	473000	503000
chr2RHet	506000	511000
chr2RHet	512000	515000
chr2RHet	516000	518000
chr2RHet	519000	561000
chr2RHet	562000	567000
chr2RHet	573000	581000
chr2RHet	584000	594000
chr2RHet	597000	598000
chr2RHet	599000	613000
chr2RHet	615000	628000
chr2RHet	629000	636000
chr2RHet	650000	675000
chr2RHet	676000	682000
chr2RHet	683000	684000
chr2RHet	692000	711000
chr2RHet	719000	734000
chr2RHet	741000	744000
chr2RHet	749000	764000
chr2RHet	773000	774000
chr2RHet	776000	784000
chr2RHet	785000	802000
chr2RHet	803000	806000
chr2RHet	815000	832000
chr2RHet	833000	841000
chr2RHet	842000	844000
chr2RHet	869000	874000
chr2RHet	878000	893000
chr2RHet	894000	896000
chr2RHet	897000	902000
chr2RHet	904000	905000
chr2RHet	907000	909000
chr2RHet	910000	962000
chr2RHet	964000	967000
chr2RHet	970000	971000
chr2RHet	973000	974000
chr2RHet	978000	979000
chr2RHet	981000	995000
chr2RHet	996000	998000
chr2RHet	999000	1002000
chr2RHet	1008000	1012000
chr2RHet	1013000	1015000
chr2RHet	1040000	1044000
chr2RHet	1074000	1094000
chr2RHet	1095000	1097000
chr2RHet	1110000	1113000
chr2RHet	1115000	1116000
chr2RHet	1123000	1124000
chr2RHet	1129000	1134000
chr2RHet	1135000	1144000
chr2RHet	1148000	1149000
chr2RHet	1153000	1154000
chr2RHet	1257000	1260000
chr2RHet	1266000	1270000
chr2RHet	1276000	1277000
chr2RHet	1278000	1284000
chr2RHet	1285000	1289000
chr2RHet	1297000	1318000
chr2RHet	1320000	1321000
chr2RHet	1322000	1333000
chr2RHet	1338000	1340000
chr2RHet	1341000	1354000
chr2RHet	1355000	1363000
chr2RHet	1364000	1366000
chr2RHet	1376000	1377000
chr2RHet	1379000	1381000
chr2RHet	1383000	1384000
chr2RHet	1385000	1389000
chr2RHet	1404000	1405000
chr2RHet	1407000	1422000
chr2RHet	1424000	1427000
chr2RHet	1429000	1432000
chr2RHet	1433000	1434000
chr2RHet	1436000	1465000
chr2RHet	1466000	1469000
chr2RHet	1470000	1472000
chr2RHet	1476000	1477000
chr2RHet	1485000	1489000
chr2RHet	1537000	1539000
chr2RHet	1543000	1561000
chr2RHet	1562000	1580000
chr2RHet	1590000	1593000
chr2RHet	1595000	1601000
chr2RHet	1602000	1603000
chr2RHet	1604000	1608000
chr2RHet	1624000	1626000
chr2RHet	1627000	1629000
chr2RHet	1630000	1634000
chr2RHet	1637000	1657000
chr2RHet	1658000	1666000
chr2RHet	1674000	1686000
chr2RHet	1688000	1700000
chr2RHet	1701000	1703000
chr2RHet	1704000	1734000
chr2RHet	1744000	1750000
chr2RHet	1751000	1758000
chr2RHet	1761000	1764000
chr2RHet	1768000	1771000
chr2RHet	1775000	1780000
chr2RHet	1847000	1994000
chr2RHet	2000000	2001000
chr2RHet	2003000	2004000
chr2RHet	2043000	2044000
chr2RHet	2045000	2046000
chr2RHet	2048000	2049000
chr2RHet	2050000	2051000
chr2RHet	2053000	2062000
chr2RHet	2064000	2076000
chr2RHet	2077000	2079000
chr2RHet	2080000	2081000
chr2RHet	2082000	2086000
chr2RHet	2089000	2090000
chr2RHet	2126000	2128000
chr2RHet	2129000	2149000
chr2RHet	2150000	2164000
chr2RHet	2178000	2179000
chr2RHet	2194000	2195000
chr2RHet	2197000	2205000
chr2RHet	2213000	2218000
chr2RHet	2230000	2231000
chr2RHet	2236000	2278000
chr2RHet	2280000	2283000
chr2RHet	2284000	2285000
chr2RHet	2299000	2303000
chr2RHet	2304000	2305000
chr2RHet	2310000	2311000
chr2RHet	2313000	2319000
chr2RHet	2323000	2324000
chr2RHet	2326000	2327000
chr2RHet	2334000	2337000
chr2RHet	2338000	2340000
chr2RHet	2341000	2393000
chr2RHet	2399000	2401000
chr2RHet	2402000	2403000
chr2RHet	2405000	2406000
chr2RHet	2407000	2416000
chr2RHet	2417000	2418000
chr2RHet	2419000	2421000
chr2RHet	2423000	2424000
chr2RHet	2434000	2437000
chr2RHet	2440000	2449000
chr2RHet	2453000	2456000
chr2RHet	2559000	2561000
chr2RHet	2568000	2570000
chr2RHet	2573000	2576000
chr2RHet	2583000	2600000
chr2RHet	2610000	2621000
chr2RHet	2622000	2636000
chr2RHet	2637000	2643000
chr2RHet	2644000	2647000
chr2RHet	2649000	2650000
chr2RHet	2651000	2652000
chr2RHet	2764000	2765000
chr2RHet	2768000	2771000
chr2RHet	2772000	2776000
chr2RHet	2789000	2791000
chr2RHet	2792000	2805000
chr2RHet	2807000	2824000
chr2RHet	2825000	2827000
chr2RHet	2829000	2863000
chr2RHet	2867000	2870000
chr2RHet	2876000	2880000
chr2RHet	2881000	2892000
chr2RHet	2893000	2901000
chr2RHet	2917000	2928000
chr2RHet	2933000	2935000
chr2RHet	2979000	2980000
chr2RHet	2981000	2982000
chr2RHet	2985000	2996000
chr2RHet	2998000	3011000
chr2RHet	3012000	3020000
chr2RHet	3022000	3023000
chr2RHet	3027000	3028000
chr2RHet	3029000	3030000
chr2RHet	3037000	3038000
chr2RHet	3048000	3082000
chr2RHet	3083000	3085000
chr2RHet	3086000	3087000
chr2RHet	3089000	3090000
chr2RHet	3094000	3095000
chr2RHet	3102000	3103000
chr2RHet	3106000	3109000
chr2RHet	3110000	3120000
chr2RHet	3122000	3123000
chr2RHet	3182000	3196000
chr2RHet	3202000	3204000
chr2RHet	3206000	3220000
chr2RHet	3224000	3227000
chr2RHet	3228000	3229000
chr2RHet	3236000	3240000
chr2RHet	3243000	3245000
chr2RHet	3248000	3249000
chr2RHet	3251000	3254000
chr2RHet	3259000	3260000
chr2RHet	3263000	3270000
chr2RHet	3274000	3279000
chr3L	43000	102000
chr3L	103000	111000
chr3L	119000	122000
chr3L	146000	153000
chr3L	177000	183000
chr3L	217000	223000
chr3L	328000	347000
chr3L	381000	388000
chr3L	449000	526000
chr3L	527000	540000
chr3L	579000	592000
chr3L	609000	629000
chr3L	630000	647000
chr3L	672000	690000
chr3L	695000	737000
chr3L	754000	782000
chr3L	789000	791000
chr3L	798000	827000
chr3L	842000	851000
chr3L	884000	886000
chr3L	910000	913000
chr3L	1015000	1016000
chr3L	1200000	1220000
chr3L	1227000	1240000
chr3L	1241000	1246000
chr3L	1247000	1271000
chr3L	1319000	1329000
chr3L	1393000	1401000
chr3L	1410000	1425000
chr3L	1430000	1448000
chr3L	1467000	1479000
chr3L	1505000	1508000
chr3L	1513000	1515000
chr3L	1547000	1550000
chr3L	1563000	1567000
chr3L	1602000	1617000
chr3L	1674000	1677000
chr3L	1709000	1713000
chr3L	1731000	1748000
chr3L	1753000	1772000
chr3L	1811000	1818000
chr3L	1845000	1857000
chr3L	1884000	1890000
chr3L	1933000	1939000
chr3L	2041000	2064000
chr3L	2065000	2066000
chr3L	2067000	2068000
chr3L	2069000	2109000
chr3L	2114000	2162000
chr3L	2168000	2174000
chr3L	2238000	2255000
chr3L	2267000	2271000
chr3L	2381000	2409000
chr3L	2435000	2445000
chr3L	2463000	2467000
chr3L	2475000	2505000
chr3L	2642000	2650000
chr3L	2659000	2664000
chr3L	2761000	2763000
chr3L	2926000	2928000
chr3L	2936000	2954000
chr3L	2981000	2982000
chr3L	3090000	3095000
chr3L	3108000	3115000
chr3L	3172000	3179000
chr3L	3241000	3251000
chr3L	3287000	3288000
chr3L	3289000	3304000
chr3L	3329000	3370000
chr3L	3378000	3381000
chr3L	3382000	3401000
chr3L	3441000	3447000
chr3L	3460000	3467000
chr3L	3512000	3515000
chr3L	3932000	3936000
chr3L	4016000	4021000
chr3L	4026000	4036000
chr3L	4042000	4065000
chr3L	4114000	4120000
chr3L	4142000	4168000
chr3L	4200000	4246000
chr3L	4264000	4278000
chr3L	4293000	4319000
chr3L	4381000	4388000
chr3L	4439000	4450000
chr3L	4453000	4454000
chr3L	4456000	4465000
chr3L	4466000	4539000
chr3L	4685000	4695000
chr3L	4790000	4792000
chr3L	4888000	4892000
chr3L	4994000	4997000
chr3L	5149000	5158000
chr3L	5338000	5349000
chr3L	5475000	5477000
chr3L	5530000	5552000
chr3L	5583000	5594000
chr3L	5597000	5645000
chr3L	5777000	5782000
chr3L	5806000	5812000
chr3L	5824000	5838000
chr3L	5895000	5900000
chr3L	5915000	5920000
chr3L	6051000	6064000
chr3L	6118000	6133000
chr3L	6194000	6215000
chr3L	6223000	6252000
chr3L	6314000	6322000
chr3L	6366000	6376000
chr3L	6589000	6599000
chr3L	6696000	6718000
chr3L	6775000	6776000
chr3L	6809000	6815000
chr3L	6926000	6927000
chr3L	6952000	6962000
chr3L	6965000	6990000
chr3L	6996000	7000000
chr3L	7088000	7134000
chr3L	7314000	7317000
chr3L	7328000	7332000
chr3L	7350000	7353000
chr3L	7389000	7397000
chr3L	7511000	7521000
chr3L	7533000	7601000
chr3L	7607000	7632000
chr3L	7649000	7663000
chr3L	7675000	7676000
chr3L	7677000	7680000
chr3L	7684000	7687000
chr3L	7713000	7737000
chr3L	7747000	7769000
chr3L	7809000	7816000
chr3L	7846000	7863000
chr3L	7887000	7898000
chr3L	8061000	8075000
chr3L	8085000	8103000
chr3L	8132000	8152000
chr3L	8158000	8174000
chr3L	8312000	8331000
chr3L	8346000	8393000
chr3L	8409000	8418000
chr3L	8468000	8475000
chr3L	8484000	8485000
chr3L	8519000	8524000
chr3L	8572000	8592000
chr3L	8621000	8637000
chr3L	8641000	8711000
chr3L	8719000	8733000
chr3L	8734000	8785000
chr3L	8789000	8797000
chr3L	8885000	8891000
chr3L	8900000	8905000
chr3L	8926000	8930000
chr3L	8996000	9039000
chr3L	9068000	9070000
chr3L	9077000	9094000
chr3L	9143000	9157000
chr3L	9197000	9206000
chr3L	9328000	9344000
chr3L	9396000	9400000
chr3L	9436000	9440000
chr3L	9482000	9487000
chr3L	9522000	9525000
chr3L	9608000	9616000
chr3L	9621000	9633000
chr3L	9758000	9764000
chr3L	9819000	9827000
chr3L	9866000	9874000
chr3L	10084000	10093000
chr3L	10423000	10429000
chr3L	10457000	10460000
chr3L	10687000	10692000
chr3L	10700000	10711000
chr3L	10765000	10795000
chr3L	10880000	10887000
chr3L	10915000	10921000
chr3L	10944000	10992000
chr3L	10993000	10994000
chr3L	11006000	11024000
chr3L	11029000	11054000
chr3L	11086000	11091000
chr3L	11096000	11099000
chr3L	11100000	11103000
chr3L	11138000	11145000
chr3L	11151000	11158000
chr3L	11226000	11230000
chr3L	11257000	11258000
chr3L	11264000	11269000
chr3L	11277000	11281000
chr3L	11282000	11290000
chr3L	11336000	11339000
chr3L	11417000	11440000
chr3L	11450000	11471000
chr3L	11502000	11515000
chr3L	11565000	11584000
chr3L	11603000	11607000
chr3L	11609000	11611000
chr3L	11612000	11618000
chr3L	11631000	11638000
chr3L	11707000	11717000
chr3L	11721000	11726000
chr3L	11761000	11767000
chr3L	11784000	11786000
chr3L	11793000	11815000
chr3L	11820000	11827000
chr3L	11828000	11834000
chr3L	11913000	11922000
chr3L	11935000	11962000
chr3L	11963000	11964000
chr3L	11965000	11984000
chr3L	12002000	12108000
chr3L	12119000	12124000
chr3L	12158000	12161000
chr3L	12172000	12193000
chr3L	12392000	12396000
chr3L	12468000	12490000
chr3L	12502000	12507000
chr3L	12767000	12777000
chr3L	12810000	12816000
chr3L	12877000	12886000
chr3L	12893000	12898000
chr3L	12987000	12990000
chr3L	12999000	13009000
chr3L	13019000	13030000
chr3L	13050000	13058000
chr3L	13343000	13352000
chr3L	13371000	13394000
chr3L	13415000	13421000
chr3L	13429000	13436000
chr3L	13468000	13471000
chr3L	13509000	13516000
chr3L	13840000	13858000
chr3L	13876000	13881000
chr3L	13929000	13940000
chr3L	13966000	13972000
chr3L	14070000	14083000
chr3L	14088000	14092000
chr3L	14195000	14198000
chr3L	14210000	14229000
chr3L	14235000	14240000
chr3L	14329000	14332000
chr3L	14393000	14462000
chr3L	14467000	14474000
chr3L	14499000	14518000
chr3L	14522000	14530000
chr3L	14534000	14553000
chr3L	14607000	14618000
chr3L	14626000	14648000
chr3L	14668000	14674000
chr3L	14689000	14695000
chr3L	14719000	14721000
chr3L	14737000	14742000
chr3L	14770000	14778000
chr3L	14937000	14976000
chr3L	14981000	14990000
chr3L	14995000	15005000
chr3L	15033000	15050000
chr3L	15067000	15084000
chr3L	15106000	15125000
chr3L	15180000	15235000
chr3L	15239000	15262000
chr3L	15290000	15304000
chr3L	15506000	15550000
chr3L	15613000	15616000
chr3L	15641000	15655000
chr3L	15673000	15697000
chr3L	15832000	15837000
chr3L	15920000	15924000
chr3L	15931000	15946000
chr3L	16005000	16031000
chr3L	16042000	16046000
chr3L	16070000	16084000
chr3L	16091000	16093000
chr3L	16125000	16133000
chr3L	16143000	16146000
chr3L	16189000	16195000
chr3L	16207000	16212000
chr3L	16258000	16265000
chr3L	16266000	16267000
chr3L	16268000	16282000
chr3L	16287000	16341000
chr3L	16357000	16365000
chr3L	16385000	16395000
chr3L	16413000	16420000
chr3L	16434000	16437000
chr3L	16439000	16449000
chr3L	16482000	16493000
chr3L	16558000	16576000
chr3L	16584000	16592000
chr3L	16593000	16594000
chr3L	16656000	16672000
chr3L	16679000	16680000
chr3L	16681000	16682000
chr3L	16690000	16704000
chr3L	16719000	16722000
chr3L	16725000	16734000
chr3L	16742000	16752000
chr3L	16792000	16796000
chr3L	16804000	16830000
chr3L	16852000	16855000
chr3L	16860000	16939000
chr3L	16961000	16986000
chr3L	17001000	17005000
chr3L	17012000	17029000
chr3L	17030000	17031000
chr3L	17038000	17043000
chr3L	17236000	17241000
chr3L	17316000	17319000
chr3L	17333000	17341000
chr3L	17351000	17412000
chr3L	17446000	17451000
chr3L	17461000	17468000
chr3L	17471000	17475000
chr3L	17540000	17544000
chr3L	17592000	17599000
chr3L	17649000	17656000
chr3L	17720000	17724000
chr3L	17728000	17729000
chr3L	17730000	17759000
chr3L	17783000	17790000
chr3L	17800000	17835000
chr3L	17846000	17857000
chr3L	17861000	17897000
chr3L	17907000	17908000
chr3L	17909000	17920000
chr3L	17927000	17934000
chr3L	17983000	18013000
chr3L	18030000	18041000
chr3L	18049000	18050000
chr3L	18051000	18054000
chr3L	18061000	18100000
chr3L	18108000	18117000
chr3L	18123000	18126000
chr3L	18148000	18150000
chr3L	18161000	18167000
chr3L	18187000	18248000
chr3L	18553000	18555000
chr3L	18566000	18569000
chr3L	18583000	18611000
chr3L	18616000	18622000
chr3L	18667000	18674000
chr3L	18704000	18705000
chr3L	18736000	18739000
chr3L	18817000	18845000
chr3L	18873000	18884000
chr3L	18885000	18892000
chr3L	18902000	18917000
chr3L	18978000	18983000
chr3L	18995000	18998000
chr3L	19039000	19048000
chr3L	19081000	19086000
chr3L	19115000	19117000
chr3L	19165000	19168000
chr3L	19229000	19232000
chr3L	19260000	19267000
chr3L	19287000	19303000
chr3L	19304000	19307000
chr3L	19329000	19332000
chr3L	19381000	19383000
chr3L	19415000	19419000
chr3L	19440000	19443000
chr3L	19459000	19497000
chr3L	19510000	19529000
chr3L	19597000	19600000
chr3L	19614000	19617000
chr3L	19629000	19633000
chr3L	19682000	19702000
chr3L	19750000	19751000
chr3L	19769000	19776000
chr3L	19778000	19785000
chr3L	19794000	19797000
chr3L	19854000	19855000
chr3L	19856000	19861000
chr3L	19887000	19895000
chr3L	19944000	19949000
chr3L	19967000	19986000
chr3L	20002000	20006000
chr3L	20100000	20107000
chr3L	20116000	20122000
chr3L	20143000	20148000
chr3L	20179000	20206000
chr3L	20211000	20219000
chr3L	20224000	20227000
chr3L	20237000	20240000
chr3L	20258000	20269000
chr3L	20299000	20306000
chr3L	20310000	20322000
chr3L	20323000	20338000
chr3L	20352000	20365000
chr3L	20387000	20417000
chr3L	20430000	20441000
chr3L	20448000	20464000
chr3L	20469000	20472000
chr3L	20474000	20476000
chr3L	20477000	20478000
chr3L	20479000	20503000
chr3L	20521000	20580000
chr3L	20582000	20593000
chr3L	20606000	20704000
chr3L	20748000	20755000
chr3L	20793000	20800000
chr3L	20916000	20923000
chr3L	20946000	20973000
chr3L	20982000	20986000
chr3L	21028000	21034000
chr3L	21035000	21039000
chr3L	21069000	21123000
chr3L	21196000	21202000
chr3L	21217000	21221000
chr3L	21247000	21249000
chr3L	21275000	21279000
chr3L	21285000	21297000
chr3L	21337000	21359000
chr3L	21364000	21366000
chr3L	21372000	21373000
chr3L	21434000	21439000
chr3L	21477000	21485000
chr3L	21549000	21562000
chr3L	21629000	21668000
chr3L	21677000	21708000
chr3L	21724000	21735000
chr3L	21764000	21815000
chr3L	21925000	21933000
chr3L	21944000	21951000
chr3L	21955000	21964000
chr3L	22054000	22060000
chr3L	22453000	22469000
chr3L	22493000	22500000
chr3L	22550000	22552000
chr3L	22712000	22732000
chr3L	22766000	22774000
chr3L	22795000	22797000
chr3L	22804000	22806000
chr3L	22811000	22813000
chr3L	22841000	22855000
chr3L	22875000	22910000
chr3L	22924000	22983000
chr3L	22989000	23037000
chr3L	23040000	23071000
chr3L	23072000	23109000
chr3L	23111000	23123000
chr3L	23135000	23151000
chr3L	23158000	23160000
chr3L	23166000	23187000
chr3L	23188000	23284000
chr3L	23285000	23287000
chr3L	23288000	23348000
chr3L	23351000	23353000
chr3L	23355000	23357000
chr3L	23359000	23361000
chr3L	23362000	23366000
chr3L	23373000	23374000
chr3L	23375000	23379000
chr3L	23385000	23416000
chr3L	23417000	23435000
chr3L	23436000	23467000
chr3L	23468000	23491000
chr3L	23492000	23509000
chr3L	23510000	23511000
chr3L	23516000	23567000
chr3L	23571000	23617000
chr3L	23618000	23623000
chr3L	23624000	23652000
chr3L	23653000	23668000
chr3L	23669000	23726000
chr3L	23727000	23730000
chr3L	23731000	23753000
chr3L	23757000	23797000
chr3L	23798000	23799000
chr3L	23801000	23802000
chr3L	23803000	23806000
chr3L	23807000	23818000
chr3L	23820000	23821000
chr3L	23824000	23825000
chr3L	23826000	23827000
chr3L	23828000	23829000
chr3L	23833000	23891000
chr3L	23896000	23909000
chr3L	23910000	23913000
chr3L	23915000	23916000
chr3L	23918000	23922000
chr3L	23923000	23936000
chr3L	23940000	23961000
chr3L	23962000	23964000
chr3L	23965000	23975000
chr3L	23976000	23985000
chr3L	23986000	23987000
chr3L	23988000	23989000
chr3L	23991000	24006000
chr3L	24014000	24016000
chr3L	24020000	24038000
chr3L	24039000	24084000
chr3L	24085000	24090000
chr3L	24091000	24092000
chr3L	24093000	24126000
chr3L	24131000	24132000
chr3L	24133000	24138000
chr3L	24140000	24166000
chr3L	24167000	24189000
chr3L	24191000	24192000
chr3L	24197000	24208000
chr3L	24209000	24212000
chr3L	24213000	24236000
chr3L	24241000	24266000
chr3L	24271000	24324000
chr3L	24326000	24332000
chr3L	24339000	24350000
chr3L	24351000	24363000
chr3L	24366000	24390000
chr3L	24392000	24398000
chr3L	24406000	24408000
chr3L	24409000	24410000
chr3L	24411000	24412000
chr3L	24414000	24415000
chr3L	24423000	24429000
chr3L	24433000	24436000
chr3L	24438000	24447000
chr3L	24449000	24450000
chr3L	24455000	24458000
chr3L	24465000	24468000
chr3L	24473000	24475000
chr3L	24480000	24482000
chr3L	24484000	24491000
chr3L	24496000	24513000
chr3L	24514000	24536000
chr3L	24537000	24539000
chr3LHet	1000	2000
chr3LHet	4000	27000
chr3LHet	29000	43000
chr3LHet	47000	48000
chr3LHet	50000	51000
chr3LHet	52000	53000
chr3LHet	54000	55000
chr3LHet	60000	62000
chr3LHet	74000	78000
chr3LHet	89000	93000
chr3LHet	99000	103000
chr3LHet	109000	114000
chr3LHet	126000	127000
chr3LHet	136000	137000
chr3LHet	138000	141000
chr3LHet	149000	154000
chr3LHet	169000	173000
chr3LHet	174000	175000
chr3LHet	176000	178000
chr3LHet	179000	180000
chr3LHet	181000	182000
chr3LHet	183000	197000
chr3LHet	200000	201000
chr3LHet	251000	263000
chr3LHet	264000	265000
chr3LHet	266000	276000
chr3LHet	280000	288000
chr3LHet	289000	295000
chr3LHet	296000	300000
chr3LHet	301000	308000
chr3LHet	311000	316000
chr3LHet	317000	318000
chr3LHet	319000	330000
chr3LHet	334000	335000
chr3LHet	341000	342000
chr3LHet	343000	357000
chr3LHet	361000	396000
chr3LHet	397000	409000
chr3LHet	414000	425000
chr3LHet	429000	434000
chr3LHet	435000	438000
chr3LHet	439000	440000
chr3LHet	448000	449000
chr3LHet	455000	472000
chr3LHet	473000	497000
chr3LHet	499000	500000
chr3LHet	502000	517000
chr3LHet	532000	537000
chr3LHet	538000	539000
chr3LHet	541000	567000
chr3LHet	569000	570000
chr3LHet	572000	576000
chr3LHet	577000	588000
chr3LHet	589000	594000
chr3LHet	608000	618000
chr3LHet	619000	625000
chr3LHet	626000	642000
chr3LHet	643000	644000
chr3LHet	645000	652000
chr3LHet	658000	659000
chr3LHet	660000	667000
chr3LHet	671000	679000
chr3LHet	680000	699000
chr3LHet	702000	703000
chr3LHet	704000	706000
chr3LHet	709000	710000
chr3LHet	712000	713000
chr3LHet	715000	732000
chr3LHet	733000	734000
chr3LHet	736000	762000
chr3LHet	763000	774000
chr3LHet	777000	799000
chr3LHet	802000	813000
chr3LHet	815000	824000
chr3LHet	825000	849000
chr3LHet	851000	856000
chr3LHet	857000	861000
chr3LHet	862000	863000
chr3LHet	864000	866000
chr3LHet	867000	878000
chr3LHet	882000	897000
chr3LHet	901000	952000
chr3LHet	954000	960000
chr3LHet	962000	964000
chr3LHet	965000	966000
chr3LHet	970000	974000
chr3LHet	978000	997000
chr3LHet	998000	999000
chr3LHet	1000000	1002000
chr3LHet	1004000	1012000
chr3LHet	1015000	1021000
chr3LHet	1025000	1028000
chr3LHet	1030000	1033000
chr3LHet	1035000	1036000
chr3LHet	1037000	1038000
chr3LHet	1041000	1042000
chr3LHet	1044000	1062000
chr3LHet	1063000	1065000
chr3LHet	1066000	1067000
chr3LHet	1068000	1080000
chr3LHet	1081000	1088000
chr3LHet	1089000	1095000
chr3LHet	1096000	1097000
chr3LHet	1098000	1099000
chr3LHet	1102000	1115000
chr3LHet	1116000	1117000
chr3LHet	1121000	1124000
chr3LHet	1129000	1161000
chr3LHet	1164000	1168000
chr3LHet	1172000	1216000
chr3LHet	1218000	1224000
chr3LHet	1246000	1253000
chr3LHet	1263000	1279000
chr3LHet	1280000	1281000
chr3LHet	1282000	1283000
chr3LHet	1285000	1291000
chr3LHet	1313000	1323000
chr3LHet	1325000	1326000
chr3LHet	1332000	1345000
chr3LHet	1346000	1351000
chr3LHet	1399000	1400000
chr3LHet	1401000	1416000
chr3LHet	1420000	1422000
chr3LHet	1424000	1428000
chr3LHet	1438000	1448000
chr3LHet	1481000	1482000
chr3LHet	1488000	1489000
chr3LHet	1492000	1507000
chr3LHet	1511000	1514000
chr3LHet	1516000	1523000
chr3LHet	1525000	1538000
chr3LHet	1545000	1547000
chr3LHet	1550000	1551000
chr3LHet	1552000	1554000
chr3LHet	1555000	1558000
chr3LHet	1559000	1561000
chr3LHet	1563000	1566000
chr3LHet	1569000	1582000
chr3LHet	1586000	1587000
chr3LHet	1588000	1593000
chr3LHet	1594000	1595000
chr3LHet	1597000	1600000
chr3LHet	1601000	1602000
chr3LHet	1605000	1612000
chr3LHet	1614000	1621000
chr3LHet	1624000	1632000
chr3LHet	1633000	1659000
chr3LHet	1660000	1666000
chr3LHet	1670000	1671000
chr3LHet	1672000	1678000
chr3LHet	1682000	1684000
chr3LHet	1686000	1687000
chr3LHet	1689000	1735000
chr3LHet	1736000	1737000
chr3LHet	1742000	1743000
chr3LHet	1745000	1748000
chr3LHet	1749000	1763000
chr3LHet	1765000	1766000
chr3LHet	1767000	1771000
chr3LHet	1773000	1776000
chr3LHet	1779000	1788000
chr3LHet	1789000	1806000
chr3LHet	1808000	1814000
chr3LHet	1815000	1835000
chr3LHet	1839000	1840000
chr3LHet	1841000	1850000
chr3LHet	1863000	1880000
chr3LHet	1881000	1882000
chr3LHet	1883000	1897000
chr3LHet	1922000	1923000
chr3LHet	1924000	1931000
chr3LHet	1932000	1934000
chr3LHet	1935000	1936000
chr3LHet	1937000	1954000
chr3LHet	1957000	1958000
chr3LHet	1966000	1968000
chr3LHet	1969000	1972000
chr3LHet	1974000	1987000
chr3LHet	1990000	1991000
chr3LHet	1992000	2016000
chr3LHet	2017000	2049000
chr3LHet	2051000	2053000
chr3LHet	2065000	2067000
chr3LHet	2068000	2069000
chr3LHet	2070000	2074000
chr3LHet	2076000	2077000
chr3LHet	2078000	2080000
chr3LHet	2082000	2120000
chr3LHet	2122000	2123000
chr3LHet	2125000	2139000
chr3LHet	2140000	2142000
chr3LHet	2143000	2149000
chr3LHet	2193000	2203000
chr3LHet	2209000	2216000
chr3LHet	2219000	2227000
chr3LHet	2230000	2243000
chr3LHet	2269000	2290000
chr3LHet	2291000	2296000
chr3LHet	2304000	2305000
chr3LHet	2374000	2375000
chr3LHet	2383000	2389000
chr3LHet	2390000	2395000
chr3LHet	2401000	2411000
chr3LHet	2429000	2430000
chr3LHet	2432000	2433000
chr3LHet	2436000	2437000
chr3LHet	2439000	2440000
chr3LHet	2444000	2453000
chr3LHet	2460000	2495000
chr3LHet	2496000	2499000
chr3LHet	2500000	2511000
chr3LHet	2512000	2519000
chr3LHet	2533000	2539000
chr3LHet	2547000	2551000
chr3LHet	2554000	2555000
chr3R	0	32000
chr3R	37000	46000
chr3R	67000	85000
chr3R	91000	97000
chr3R	98000	99000
chr3R	122000	134000
chr3R	160000	165000
chr3R	199000	205000
chr3R	234000	235000
chr3R	238000	244000
chr3R	279000	291000
chr3R	297000	369000
chr3R	386000	423000
chr3R	424000	460000
chr3R	471000	475000
chr3R	482000	485000
chr3R	494000	530000
chr3R	541000	558000
chr3R	566000	579000
chr3R	580000	581000
chr3R	583000	584000
chr3R	595000	612000
chr3R	637000	639000
chr3R	779000	795000
chr3R	829000	832000
chr3R	833000	835000
chr3R	1027000	1052000
chr3R	1078000	1089000
chr3R	1110000	1115000
chr3R	1130000	1139000
chr3R	1159000	1165000
chr3R	1166000	1167000
chr3R	1168000	1169000
chr3R	1204000	1219000
chr3R	1273000	1274000
chr3R	1310000	1311000
chr3R	1317000	1334000
chr3R	1429000	1433000
chr3R	1452000	1459000
chr3R	1500000	1503000
chr3R	1506000	1511000
chr3R	1540000	1558000
chr3R	1653000	1675000
chr3R	1836000	1839000
chr3R	1851000	1855000
chr3R	1881000	1884000
chr3R	1929000	1938000
chr3R	1980000	1985000
chr3R	1992000	2002000
chr3R	2008000	2012000
chr3R	2042000	2078000
chr3R	2079000	2097000
chr3R	2115000	2144000
chr3R	2165000	2178000
chr3R	2197000	2203000
chr3R	2294000	2297000
chr3R	2313000	2318000
chr3R	2338000	2340000
chr3R	2422000	2429000
chr3R	2452000	2457000
chr3R	2466000	2473000
chr3R	2513000	2515000
chr3R	2880000	2890000
chr3R	2906000	2908000
chr3R	2939000	2944000
chr3R	2999000	3010000
chr3R	3026000	3051000
chr3R	3062000	3069000
chr3R	3097000	3105000
chr3R	3173000	3176000
chr3R	3177000	3178000
chr3R	3180000	3181000
chr3R	3187000	3195000
chr3R	3243000	3249000
chr3R	3312000	3323000
chr3R	3336000	3376000
chr3R	3526000	3528000
[truncated: 1,276 more rows]

## Sheet: Central brain Lam
chromosome	domain start	domain end
chr2L	27000	49000
chr2L	52000	60000
chr2L	359000	360000
chr2L	365000	394000
chr2L	424000	452000
chr2L	495000	508000
chr2L	532000	540000
chr2L	551000	558000
chr2L	586000	593000
chr2L	604000	687000
chr2L	695000	738000
chr2L	773000	783000
chr2L	784000	791000
chr2L	856000	866000
chr2L	879000	884000
chr2L	1056000	1068000
chr2L	1109000	1127000
chr2L	1216000	1221000
chr2L	1227000	1242000
chr2L	1358000	1364000
chr2L	1380000	1400000
chr2L	1401000	1411000
chr2L	1424000	1511000
chr2L	1512000	1541000
chr2L	1558000	1571000
chr2L	1573000	1607000
chr2L	1717000	1723000
chr2L	1733000	1751000
chr2L	1787000	1798000
chr2L	1821000	1827000
chr2L	1880000	1884000
chr2L	2240000	2256000
chr2L	2257000	2272000
chr2L	2285000	2293000
chr2L	2304000	2310000
chr2L	2405000	2489000
chr2L	2646000	2657000
chr2L	2726000	2739000
chr2L	2801000	2855000
chr2L	2959000	2969000
chr2L	3000000	3021000
chr2L	3041000	3056000
chr2L	3110000	3128000
chr2L	3208000	3209000
chr2L	3210000	3214000
chr2L	3216000	3229000
chr2L	3234000	3246000
chr2L	3268000	3370000
chr2L	3473000	3537000
chr2L	3541000	3650000
chr2L	3655000	3657000
chr2L	3667000	3676000
chr2L	3690000	3712000
chr2L	3767000	3803000
chr2L	3816000	3822000
chr2L	3826000	3846000
chr2L	3847000	3853000
chr2L	3854000	3867000
chr2L	3887000	3921000
chr2L	4002000	4011000
chr2L	4043000	4048000
chr2L	4119000	4156000
chr2L	4188000	4226000
chr2L	4348000	4381000
chr2L	4387000	4392000
chr2L	4467000	4536000
chr2L	4539000	4541000
chr2L	4545000	4602000
chr2L	4607000	4608000
chr2L	4609000	4644000
chr2L	4646000	4659000
chr2L	4681000	4693000
chr2L	4799000	4807000
chr2L	4889000	4907000
chr2L	4951000	4965000
chr2L	5012000	5036000
chr2L	5111000	5145000
chr2L	5150000	5171000
chr2L	5172000	5174000
chr2L	5179000	5270000
chr2L	5289000	5301000
chr2L	5328000	5343000
chr2L	5345000	5349000
chr2L	5351000	5403000
chr2L	5404000	5445000
chr2L	5446000	5510000
chr2L	5548000	5568000
chr2L	5574000	5611000
chr2L	5668000	5690000
chr2L	5698000	5725000
chr2L	5726000	5771000
chr2L	5804000	5808000
chr2L	5871000	5899000
chr2L	5962000	5971000
chr2L	6012000	6024000
chr2L	6129000	6146000
chr2L	6220000	6229000
chr2L	6623000	6632000
chr2L	6686000	6717000
chr2L	6734000	6781000
chr2L	6796000	6821000
chr2L	6933000	6942000
chr2L	6972000	6992000
chr2L	6998000	7025000
chr2L	7069000	7072000
chr2L	7073000	7099000
chr2L	7144000	7152000
chr2L	7224000	7236000
chr2L	7250000	7315000
chr2L	7316000	7344000
chr2L	7346000	7348000
chr2L	7349000	7412000
chr2L	7429000	7491000
chr2L	7497000	7502000
chr2L	7578000	7658000
chr2L	7678000	7730000
chr2L	7739000	7740000
chr2L	7741000	7782000
chr2L	7812000	7824000
chr2L	7857000	7890000
chr2L	8005000	8014000
chr2L	8024000	8029000
chr2L	8135000	8156000
chr2L	8174000	8189000
chr2L	8215000	8257000
chr2L	8343000	8355000
chr2L	8391000	8400000
chr2L	8466000	8498000
chr2L	8659000	8683000
chr2L	8687000	8718000
chr2L	8719000	8724000
chr2L	8731000	8736000
chr2L	8752000	8789000
chr2L	8806000	8820000
chr2L	8831000	8949000
chr2L	8953000	8959000
chr2L	8960000	8996000
chr2L	9326000	9341000
chr2L	9424000	9429000
chr2L	9535000	9557000
chr2L	9583000	9608000
chr2L	9619000	9657000
chr2L	9764000	9788000
chr2L	9799000	9809000
chr2L	9920000	9933000
chr2L	9940000	9953000
chr2L	9990000	10001000
chr2L	10014000	10034000
chr2L	10444000	10474000
chr2L	10528000	10539000
chr2L	10626000	10711000
chr2L	11015000	11076000
chr2L	11183000	11200000
chr2L	11223000	11239000
chr2L	11253000	11268000
chr2L	11270000	11278000
chr2L	11291000	11352000
chr2L	11365000	11427000
chr2L	11428000	11443000
chr2L	11450000	11471000
chr2L	11472000	11483000
chr2L	11500000	11541000
chr2L	11543000	11546000
chr2L	11638000	11643000
chr2L	11644000	11658000
chr2L	11659000	11682000
chr2L	11691000	11699000
chr2L	11721000	11749000
chr2L	11780000	11791000
chr2L	11932000	11987000
chr2L	12022000	12036000
chr2L	12065000	12068000
chr2L	12074000	12093000
chr2L	12110000	12133000
chr2L	12174000	12205000
chr2L	12309000	12317000
chr2L	12332000	12350000
chr2L	12352000	12419000
chr2L	12437000	12455000
chr2L	12559000	12560000
chr2L	12562000	12563000
chr2L	12565000	12612000
chr2L	12622000	12653000
chr2L	12657000	12686000
chr2L	12724000	12731000
chr2L	12735000	12737000
chr2L	12827000	12843000
chr2L	12911000	12934000
chr2L	12941000	12946000
chr2L	12963000	12982000
chr2L	13086000	13105000
chr2L	13127000	13147000
chr2L	13226000	13243000
chr2L	13244000	13280000
chr2L	13450000	13451000
chr2L	13522000	13523000
chr2L	13527000	13533000
chr2L	13658000	13659000
chr2L	13664000	13675000
chr2L	13676000	13678000
chr2L	13682000	13690000
chr2L	13799000	13811000
chr2L	13819000	13828000
chr2L	13840000	13853000
chr2L	13860000	13861000
chr2L	13862000	13874000
chr2L	13882000	13888000
chr2L	13905000	14037000
chr2L	14077000	14111000
chr2L	14161000	14188000
chr2L	14196000	14216000
chr2L	14217000	14221000
chr2L	14246000	14281000
chr2L	14282000	14355000
chr2L	14367000	14395000
chr2L	14422000	14437000
chr2L	14449000	14454000
chr2L	14527000	14535000
chr2L	14545000	14579000
chr2L	14589000	14644000
chr2L	14652000	14678000
chr2L	14679000	14689000
chr2L	14690000	14710000
chr2L	14711000	14736000
chr2L	14743000	14793000
chr2L	14811000	14854000
chr2L	14855000	14895000
chr2L	14921000	14932000
chr2L	14979000	14985000
chr2L	14991000	15005000
chr2L	15040000	15060000
chr2L	15069000	15073000
chr2L	15093000	15113000
chr2L	15128000	15173000
chr2L	15257000	15435000
chr2L	15440000	15447000
chr2L	15453000	15463000
chr2L	15464000	15490000
chr2L	15528000	15539000
chr2L	15605000	15636000
chr2L	15649000	15654000
chr2L	15727000	15745000
chr2L	15752000	15793000
chr2L	15841000	15842000
chr2L	15843000	15931000
chr2L	16043000	16047000
chr2L	16078000	16122000
chr2L	16123000	16138000
chr2L	16143000	16144000
chr2L	16146000	16155000
chr2L	16171000	16189000
chr2L	16329000	16350000
chr2L	16365000	16413000
chr2L	16431000	16432000
chr2L	16434000	16483000
chr2L	16488000	16491000
chr2L	16509000	16512000
chr2L	16519000	16536000
chr2L	16560000	16563000
chr2L	16574000	16576000
chr2L	16580000	16585000
chr2L	16586000	16587000
chr2L	16603000	16604000
chr2L	16605000	16610000
chr2L	16661000	16674000
chr2L	16747000	16827000
chr2L	16833000	16861000
chr2L	16867000	16877000
chr2L	17011000	17014000
chr2L	17088000	17091000
chr2L	17093000	17097000
chr2L	17163000	17168000
chr2L	17169000	17185000
chr2L	17282000	17296000
chr2L	17387000	17408000
chr2L	17434000	17464000
chr2L	17485000	17500000
chr2L	17503000	17532000
chr2L	17648000	17662000
chr2L	17760000	17772000
chr2L	17794000	17802000
chr2L	17964000	18012000
chr2L	18049000	18052000
chr2L	18061000	18119000
chr2L	18122000	18137000
chr2L	18153000	18158000
chr2L	18293000	18311000
chr2L	18315000	18325000
chr2L	18335000	18389000
chr2L	18450000	18560000
chr2L	18595000	18604000
chr2L	18661000	18681000
chr2L	18709000	18746000
chr2L	18747000	18775000
chr2L	18785000	18793000
chr2L	18801000	18829000
chr2L	18840000	18845000
chr2L	18890000	18918000
chr2L	18919000	18920000
chr2L	18989000	19003000
chr2L	19066000	19077000
chr2L	19086000	19099000
chr2L	19100000	19103000
chr2L	19236000	19275000
chr2L	19281000	19315000
chr2L	19316000	19334000
chr2L	19371000	19396000
chr2L	19400000	19430000
chr2L	19435000	19444000
chr2L	19466000	19479000
chr2L	19549000	19565000
chr2L	19870000	19885000
chr2L	19936000	19951000
chr2L	19960000	19975000
chr2L	19999000	20006000
chr2L	20011000	20014000
chr2L	20069000	20074000
chr2L	20153000	20154000
chr2L	20164000	20167000
chr2L	20169000	20173000
chr2L	20295000	20304000
chr2L	20309000	20310000
chr2L	20316000	20341000
chr2L	20352000	20381000
chr2L	20479000	20519000
chr2L	20626000	20645000
chr2L	20660000	20675000
chr2L	20683000	20718000
chr2L	20722000	20733000
chr2L	20763000	20809000
chr2L	20810000	20892000
chr2L	20895000	20903000
chr2L	20925000	20943000
chr2L	20958000	20964000
chr2L	21007000	21015000
chr2L	21053000	21102000
chr2L	21120000	21131000
chr2L	21149000	21153000
chr2L	21181000	21217000
chr2L	21266000	21308000
chr2L	21321000	21348000
chr2L	21354000	21378000
chr2L	21398000	21404000
chr2L	21406000	21416000
chr2L	21544000	21551000
chr2L	21553000	21561000
chr2L	21578000	21598000
chr2L	21604000	21614000
chr2L	21760000	21787000
chr2L	21796000	21826000
chr2L	21831000	21897000
chr2L	21903000	21983000
chr2L	21985000	21986000
chr2L	21990000	22017000
chr2L	22030000	22119000
chr2L	22134000	22144000
chr2L	22172000	22202000
chr2L	22203000	22204000
chr2L	22206000	22230000
chr2L	22232000	22234000
chr2L	22235000	22238000
chr2L	22254000	22259000
chr2L	22260000	22263000
chr2L	22264000	22284000
chr2L	22289000	22301000
chr2L	22302000	22303000
chr2L	22304000	22331000
chr2L	22332000	22333000
chr2L	22334000	22337000
chr2L	22339000	22378000
chr2L	22382000	22383000
chr2L	22389000	22409000
chr2L	22411000	22413000
chr2L	22414000	22415000
chr2L	22418000	22419000
chr2L	22420000	22424000
chr2L	22451000	22454000
chr2L	22455000	22457000
chr2L	22458000	22459000
chr2L	22479000	22482000
chr2L	22483000	22487000
chr2L	22491000	22495000
chr2L	22501000	22502000
chr2L	22514000	22517000
chr2L	22518000	22535000
chr2L	22536000	22541000
chr2L	22548000	22575000
chr2L	22577000	22604000
chr2L	22605000	22633000
chr2L	22634000	22658000
chr2L	22659000	22660000
chr2L	22662000	22663000
chr2L	22666000	22690000
chr2L	22696000	22720000
chr2L	22722000	22727000
chr2L	22728000	22730000
chr2L	22731000	22735000
chr2L	22739000	22748000
chr2L	22749000	22754000
chr2L	22757000	22759000
chr2L	22762000	22766000
chr2L	22786000	22788000
chr2L	22792000	22793000
chr2L	22802000	22815000
chr2L	22823000	22825000
chr2L	22828000	22829000
chr2L	22830000	22838000
chr2L	22841000	22845000
chr2L	22846000	22849000
chr2L	22852000	22870000
chr2L	22894000	22951000
chr2L	22956000	22959000
chr2L	22970000	22985000
chr2L	22986000	22987000
chr2L	22994000	22995000
chr2L	23009000	23010000
chr2R	3000	4000
chr2R	10000	15000
chr2R	24000	30000
chr2R	37000	55000
chr2R	57000	62000
chr2R	67000	72000
chr2R	80000	101000
chr2R	106000	116000
chr2R	117000	127000
chr2R	138000	144000
chr2R	146000	151000
chr2R	156000	161000
chr2R	171000	188000
chr2R	191000	192000
chr2R	195000	202000
chr2R	206000	219000
chr2R	223000	242000
chr2R	246000	247000
chr2R	248000	267000
chr2R	273000	280000
chr2R	281000	320000
chr2R	326000	329000
chr2R	330000	331000
chr2R	334000	336000
chr2R	360000	370000
chr2R	373000	376000
chr2R	380000	382000
chr2R	385000	386000
chr2R	387000	402000
chr2R	406000	417000
chr2R	418000	431000
chr2R	438000	442000
chr2R	444000	457000
chr2R	458000	461000
chr2R	463000	474000
chr2R	476000	478000
chr2R	479000	481000
chr2R	509000	530000
chr2R	536000	540000
chr2R	541000	547000
chr2R	561000	569000
chr2R	570000	573000
chr2R	574000	577000
chr2R	588000	606000
chr2R	619000	622000
chr2R	623000	630000
chr2R	653000	654000
chr2R	655000	656000
chr2R	657000	658000
chr2R	659000	668000
chr2R	682000	695000
chr2R	696000	698000
chr2R	701000	702000
chr2R	718000	722000
chr2R	723000	733000
chr2R	734000	735000
chr2R	736000	748000
chr2R	749000	755000
chr2R	756000	760000
chr2R	764000	765000
chr2R	766000	769000
chr2R	771000	797000
chr2R	798000	811000
chr2R	813000	814000
chr2R	816000	847000
chr2R	850000	877000
chr2R	882000	893000
chr2R	894000	911000
chr2R	912000	920000
chr2R	921000	922000
chr2R	923000	945000
chr2R	948000	975000
chr2R	980000	1001000
chr2R	1035000	1051000
chr2R	1055000	1056000
chr2R	1059000	1090000
chr2R	1091000	1105000
chr2R	1109000	1119000
chr2R	1120000	1136000
chr2R	1151000	1177000
chr2R	1260000	1267000
chr2R	1281000	1282000
chr2R	1284000	1296000
chr2R	1297000	1306000
chr2R	1308000	1331000
chr2R	1332000	1400000
chr2R	1401000	1431000
chr2R	1432000	1444000
chr2R	1459000	1461000
chr2R	1464000	1467000
chr2R	1468000	1472000
chr2R	1476000	1478000
chr2R	1484000	1491000
chr2R	1498000	1511000
chr2R	1513000	1539000
chr2R	1562000	1581000
chr2R	1594000	1612000
chr2R	1616000	1632000
chr2R	1650000	1685000
chr2R	1739000	1757000
chr2R	1761000	1790000
chr2R	1796000	1800000
chr2R	1809000	1861000
chr2R	1872000	1900000
chr2R	1907000	1922000
chr2R	1992000	2016000
chr2R	2042000	2056000
chr2R	2057000	2101000
chr2R	2102000	2103000
chr2R	2104000	2105000
chr2R	2127000	2150000
chr2R	2151000	2152000
chr2R	2153000	2185000
chr2R	2187000	2193000
chr2R	2194000	2196000
chr2R	2197000	2200000
chr2R	2204000	2218000
chr2R	2225000	2230000
chr2R	2242000	2243000
chr2R	2258000	2259000
chr2R	2304000	2311000
chr2R	2312000	2314000
chr2R	2315000	2318000
chr2R	2319000	2330000
chr2R	2331000	2333000
chr2R	2334000	2340000
chr2R	2341000	2361000
chr2R	2362000	2373000
chr2R	2374000	2377000
chr2R	2378000	2382000
chr2R	2390000	2427000
chr2R	2488000	2492000
chr2R	2526000	2540000
chr2R	2564000	2582000
chr2R	2588000	2636000
chr2R	2665000	2671000
chr2R	2750000	2758000
chr2R	2762000	2776000
chr2R	2813000	2840000
chr2R	2847000	2849000
chr2R	2874000	2883000
chr2R	2895000	2954000
chr2R	2970000	2982000
chr2R	2992000	3021000
chr2R	3027000	3085000
chr2R	3088000	3098000
chr2R	3105000	3116000
chr2R	3134000	3150000
chr2R	3156000	3266000
chr2R	3286000	3293000
chr2R	3297000	3304000
chr2R	3308000	3323000
chr2R	3334000	3342000
chr2R	3479000	3496000
chr2R	3501000	3506000
chr2R	3513000	3555000
chr2R	3588000	3605000
chr2R	3635000	3645000
chr2R	3655000	3670000
chr2R	3777000	3802000
chr2R	3831000	3839000
chr2R	3892000	3895000
chr2R	3909000	3917000
chr2R	3920000	3938000
chr2R	3972000	3982000
chr2R	4097000	4124000
chr2R	4128000	4189000
chr2R	4190000	4213000
chr2R	4226000	4235000
chr2R	4236000	4267000
chr2R	4268000	4270000
chr2R	4271000	4283000
chr2R	4314000	4380000
chr2R	4452000	4486000
chr2R	4524000	4534000
chr2R	4594000	4601000
chr2R	4624000	4633000
chr2R	4859000	4934000
chr2R	4948000	4974000
chr2R	5045000	5052000
chr2R	5144000	5157000
chr2R	5278000	5286000
chr2R	5287000	5311000
chr2R	5319000	5331000
chr2R	5336000	5369000
chr2R	5378000	5391000
chr2R	5483000	5493000
chr2R	5561000	5574000
chr2R	5583000	5614000
chr2R	5615000	5617000
chr2R	5621000	5661000
chr2R	5679000	5686000
chr2R	5700000	5723000
chr2R	5783000	5794000
chr2R	5863000	5874000
chr2R	5941000	5953000
chr2R	6013000	6045000
chr2R	6105000	6107000
chr2R	6108000	6229000
chr2R	6241000	6252000
chr2R	6297000	6316000
chr2R	6576000	6582000
chr2R	6588000	6609000
chr2R	6716000	6724000
chr2R	6751000	6757000
chr2R	6824000	6837000
chr2R	6839000	6840000
chr2R	6843000	6852000
chr2R	6853000	6874000
chr2R	7121000	7165000
chr2R	7182000	7186000
chr2R	7189000	7191000
chr2R	7196000	7235000
chr2R	7240000	7241000
chr2R	7243000	7245000
chr2R	7261000	7305000
chr2R	7306000	7337000
chr2R	7364000	7414000
chr2R	7418000	7452000
chr2R	7541000	7596000
chr2R	7607000	7642000
chr2R	7650000	7668000
chr2R	7683000	7702000
chr2R	7703000	7728000
chr2R	7749000	7771000
chr2R	7789000	7853000
chr2R	7965000	7978000
chr2R	8074000	8080000
chr2R	8112000	8133000
chr2R	8141000	8146000
chr2R	8181000	8205000
chr2R	8234000	8310000
chr2R	8348000	8355000
chr2R	8484000	8489000
chr2R	8529000	8539000
chr2R	8542000	8552000
chr2R	8606000	8626000
chr2R	8726000	8745000
chr2R	8748000	8750000
chr2R	8752000	8754000
chr2R	8773000	8792000
chr2R	8793000	8795000
chr2R	8796000	8800000
chr2R	8815000	8819000
chr2R	8825000	8840000
chr2R	9095000	9102000
chr2R	9133000	9154000
chr2R	9186000	9194000
chr2R	9237000	9258000
chr2R	9259000	9294000
chr2R	9302000	9310000
chr2R	9398000	9419000
chr2R	9428000	9433000
chr2R	9447000	9463000
chr2R	9552000	9558000
chr2R	9634000	9691000
chr2R	9723000	9729000
chr2R	9735000	9741000
chr2R	9751000	9794000
chr2R	9795000	9822000
chr2R	9857000	9867000
chr2R	10091000	10116000
chr2R	10132000	10139000
chr2R	10191000	10239000
chr2R	10252000	10263000
chr2R	10301000	10314000
chr2R	10329000	10343000
chr2R	10347000	10355000
chr2R	10364000	10366000
chr2R	10541000	10559000
chr2R	10690000	10716000
chr2R	10717000	10723000
chr2R	10760000	10777000
chr2R	10784000	10790000
chr2R	10795000	10815000
chr2R	11112000	11116000
chr2R	11117000	11150000
chr2R	11336000	11338000
chr2R	11340000	11399000
chr2R	11420000	11425000
chr2R	11432000	11451000
chr2R	11464000	11473000
chr2R	11474000	11493000
chr2R	11546000	11566000
chr2R	11568000	11589000
chr2R	11649000	11669000
chr2R	11690000	11735000
chr2R	11829000	11852000
chr2R	11853000	11858000
chr2R	11862000	11877000
chr2R	11999000	12012000
chr2R	12059000	12065000
chr2R	12110000	12128000
chr2R	12160000	12178000
chr2R	12185000	12207000
chr2R	12247000	12252000
chr2R	12319000	12326000
chr2R	12351000	12365000
chr2R	12371000	12380000
chr2R	12427000	12428000
chr2R	12431000	12433000
chr2R	12444000	12459000
chr2R	12460000	12466000
chr2R	12477000	12495000
chr2R	12536000	12560000
chr2R	12601000	12610000
chr2R	12666000	12691000
chr2R	12692000	12708000
chr2R	12709000	12737000
chr2R	12758000	12771000
chr2R	12916000	12931000
chr2R	12951000	12967000
chr2R	12968000	13031000
chr2R	13032000	13036000
chr2R	13039000	13061000
chr2R	13081000	13095000
chr2R	13112000	13125000
chr2R	13129000	13141000
chr2R	13249000	13265000
chr2R	13334000	13343000
chr2R	13366000	13374000
chr2R	13378000	13400000
chr2R	13491000	13527000
chr2R	13636000	13648000
chr2R	13690000	13695000
chr2R	13696000	13754000
chr2R	13829000	13836000
chr2R	13904000	13914000
chr2R	13928000	13951000
chr2R	13952000	13968000
chr2R	13969000	13971000
chr2R	13972000	13974000
chr2R	13990000	14001000
chr2R	14003000	14006000
chr2R	14069000	14164000
chr2R	14271000	14275000
chr2R	14291000	14297000
chr2R	14419000	14426000
chr2R	14442000	14464000
chr2R	14470000	14479000
chr2R	14482000	14483000
chr2R	14487000	14508000
chr2R	14528000	14545000
chr2R	14552000	14574000
chr2R	14644000	14652000
chr2R	14666000	14706000
chr2R	14742000	14767000
chr2R	14768000	14838000
chr2R	14839000	14858000
chr2R	14880000	14898000
chr2R	14940000	14950000
chr2R	14951000	14952000
chr2R	15135000	15159000
chr2R	15172000	15177000
chr2R	15211000	15234000
chr2R	15246000	15279000
chr2R	15387000	15390000
chr2R	15527000	15536000
chr2R	15545000	15552000
chr2R	15585000	15593000
chr2R	15598000	15605000
chr2R	15610000	15612000
chr2R	15616000	15618000
chr2R	15628000	15629000
chr2R	15630000	15631000
chr2R	15634000	15635000
chr2R	15647000	15648000
chr2R	15653000	15665000
chr2R	15667000	15689000
chr2R	15690000	15699000
chr2R	15731000	15737000
chr2R	15754000	15772000
chr2R	15785000	15803000
chr2R	15809000	15813000
chr2R	15822000	15830000
chr2R	15831000	15845000
chr2R	15850000	15878000
chr2R	15883000	15957000
chr2R	15958000	15975000
chr2R	15976000	16145000
chr2R	16154000	16160000
chr2R	16164000	16194000
chr2R	16227000	16237000
chr2R	16238000	16248000
chr2R	16366000	16372000
chr2R	16373000	16402000
chr2R	16409000	16432000
chr2R	16433000	16475000
chr2R	16476000	16477000
chr2R	16495000	16504000
chr2R	16512000	16525000
chr2R	16535000	16548000
chr2R	16568000	16581000
chr2R	16631000	16669000
chr2R	16670000	16671000
chr2R	16673000	16674000
chr2R	16675000	16684000
chr2R	16707000	16714000
chr2R	16715000	16770000
chr2R	16778000	16790000
chr2R	16810000	16816000
chr2R	16828000	16879000
chr2R	16915000	16944000
chr2R	16950000	16973000
chr2R	17098000	17106000
chr2R	17144000	17155000
chr2R	17185000	17196000
chr2R	17229000	17267000
chr2R	17275000	17280000
chr2R	17407000	17412000
chr2R	17414000	17453000
chr2R	17469000	17480000
chr2R	17486000	17488000
chr2R	17489000	17501000
chr2R	17560000	17569000
chr2R	17672000	17674000
chr2R	17675000	17698000
chr2R	17702000	17703000
chr2R	17705000	17752000
chr2R	17976000	17990000
chr2R	18000000	18007000
chr2R	18016000	18069000
chr2R	18077000	18122000
chr2R	18132000	18154000
chr2R	18161000	18178000
chr2R	18179000	18237000
chr2R	18264000	18290000
chr2R	18359000	18379000
chr2R	18535000	18557000
chr2R	18589000	18631000
chr2R	18692000	18731000
chr2R	18732000	18741000
chr2R	18783000	18807000
chr2R	18829000	18847000
chr2R	18851000	18862000
chr2R	18863000	18950000
chr2R	18968000	18996000
chr2R	19008000	19039000
chr2R	19040000	19052000
chr2R	19096000	19144000
chr2R	19147000	19191000
chr2R	19192000	19216000
chr2R	19228000	19235000
chr2R	19304000	19324000
chr2R	19357000	19363000
chr2R	19378000	19388000
chr2R	19415000	19418000
chr2R	19424000	19431000
chr2R	19444000	19447000
chr2R	19469000	19509000
chr2R	19510000	19540000
chr2R	19567000	19572000
chr2R	19604000	19625000
chr2R	19635000	19637000
chr2R	19639000	19696000
chr2R	19700000	19706000
chr2R	19883000	19908000
chr2R	19959000	19973000
chr2R	20031000	20035000
chr2R	20042000	20045000
chr2R	20049000	20059000
chr2R	20134000	20152000
chr2R	20181000	20215000
chr2R	20216000	20241000
chr2R	20249000	20273000
chr2R	20293000	20341000
chr2R	20352000	20390000
chr2R	20404000	20410000
chr2R	20424000	20446000
chr2R	20463000	20486000
chr2R	20558000	20580000
chr2R	20676000	20699000
chr2R	20703000	20756000
chr2R	20810000	20825000
chr2R	20860000	20889000
chr2R	20927000	20960000
chr2R	21071000	21077000
chr2R	21106000	21111000
chr3L	27000	28000
chr3L	29000	39000
chr3L	42000	102000
chr3L	104000	111000
chr3L	119000	122000
chr3L	329000	347000
chr3L	362000	375000
chr3L	380000	390000
chr3L	394000	403000
chr3L	409000	412000
chr3L	413000	429000
chr3L	443000	526000
chr3L	527000	538000
chr3L	582000	592000
chr3L	605000	648000
chr3L	656000	681000
chr3L	686000	690000
chr3L	713000	745000
chr3L	754000	802000
chr3L	812000	826000
chr3L	884000	886000
chr3L	938000	940000
chr3L	941000	945000
chr3L	957000	964000
chr3L	1015000	1017000
chr3L	1055000	1089000
chr3L	1090000	1146000
chr3L	1147000	1155000
chr3L	1163000	1175000
chr3L	1190000	1220000
chr3L	1227000	1240000
chr3L	1241000	1246000
chr3L	1247000	1274000
chr3L	1319000	1329000
chr3L	1371000	1384000
chr3L	1385000	1401000
chr3L	1403000	1425000
chr3L	1430000	1459000
chr3L	1467000	1482000
chr3L	1506000	1508000
chr3L	1513000	1515000
chr3L	1603000	1617000
chr3L	1670000	1679000
chr3L	1701000	1728000
chr3L	1733000	1748000
chr3L	1752000	1773000
chr3L	1804000	1857000
chr3L	1885000	1918000
chr3L	1933000	1938000
chr3L	2014000	2032000
chr3L	2034000	2064000
chr3L	2065000	2066000
chr3L	2069000	2109000
chr3L	2114000	2199000
chr3L	2238000	2255000
chr3L	2267000	2275000
chr3L	2350000	2366000
chr3L	2381000	2409000
chr3L	2423000	2427000
chr3L	2428000	2447000
chr3L	2461000	2547000
chr3L	2561000	2568000
chr3L	2601000	2620000
chr3L	2621000	2631000
chr3L	2643000	2647000
chr3L	2718000	2743000
chr3L	2880000	2893000
chr3L	2926000	2928000
chr3L	2936000	2955000
chr3L	2966000	2969000
chr3L	2971000	2972000
chr3L	2974000	2983000
chr3L	3092000	3117000
chr3L	3171000	3176000
chr3L	3204000	3210000
chr3L	3239000	3319000
chr3L	3327000	3372000
chr3L	3375000	3381000
chr3L	3382000	3410000
chr3L	3429000	3449000
chr3L	3492000	3496000
chr3L	3507000	3515000
chr3L	3606000	3616000
chr3L	3620000	3719000
chr3L	3847000	3877000
chr3L	3878000	3885000
chr3L	3929000	3936000
chr3L	4022000	4039000
chr3L	4042000	4069000
chr3L	4114000	4120000
chr3L	4140000	4169000
chr3L	4198000	4239000
chr3L	4264000	4277000
chr3L	4293000	4318000
chr3L	4381000	4403000
chr3L	4411000	4429000
chr3L	4434000	4450000
chr3L	4453000	4454000
chr3L	4456000	4541000
chr3L	4637000	4639000
chr3L	4642000	4699000
chr3L	4703000	4707000
chr3L	4708000	4729000
chr3L	4750000	4763000
chr3L	4872000	4902000
chr3L	4907000	4915000
chr3L	4992000	4997000
chr3L	5088000	5105000
chr3L	5117000	5126000
chr3L	5336000	5350000
chr3L	5472000	5477000
chr3L	5478000	5482000
chr3L	5490000	5503000
chr3L	5524000	5553000
chr3L	5559000	5649000
chr3L	5774000	5783000
chr3L	5807000	5861000
chr3L	5864000	5900000
chr3L	5916000	5918000
chr3L	6026000	6034000
chr3L	6035000	6038000
chr3L	6049000	6064000
chr3L	6114000	6140000
chr3L	6144000	6156000
chr3L	6194000	6215000
chr3L	6223000	6251000
chr3L	6265000	6324000
chr3L	6348000	6354000
chr3L	6360000	6390000
chr3L	6422000	6423000
chr3L	6425000	6456000
chr3L	6459000	6473000
chr3L	6581000	6598000
chr3L	6711000	6720000
chr3L	6788000	6789000
chr3L	6790000	6835000
chr3L	6905000	6909000
chr3L	6911000	6914000
chr3L	6926000	6928000
chr3L	7088000	7110000
chr3L	7112000	7136000
chr3L	7382000	7401000
chr3L	7422000	7428000
chr3L	7429000	7482000
chr3L	7483000	7492000
chr3L	7496000	7499000
chr3L	7506000	7521000
chr3L	7523000	7632000
chr3L	7713000	7770000
chr3L	7864000	7874000
chr3L	7875000	7880000
chr3L	7882000	7899000
chr3L	7942000	7959000
chr3L	8061000	8073000
chr3L	8131000	8168000
chr3L	8284000	8289000
chr3L	8310000	8331000
chr3L	8355000	8387000
chr3L	8469000	8475000
chr3L	8484000	8490000
chr3L	8541000	8550000
chr3L	8573000	8593000
chr3L	8609000	8733000
chr3L	8734000	8785000
chr3L	8789000	8817000
chr3L	8856000	8874000
chr3L	8885000	8905000
chr3L	8996000	9039000
chr3L	9068000	9070000
chr3L	9077000	9097000
chr3L	9197000	9206000
chr3L	9571000	9572000
chr3L	9574000	9587000
chr3L	9591000	9596000
chr3L	9609000	9636000
chr3L	9658000	9668000
chr3L	9786000	9801000
chr3L	9805000	9827000
chr3L	9865000	9876000
chr3L	10017000	10025000
chr3L	10026000	10036000
chr3L	10081000	10094000
chr3L	10184000	10190000
chr3L	10223000	10231000
chr3L	10257000	10261000
chr3L	10363000	10409000
chr3L	10410000	10465000
chr3L	10577000	10589000
chr3L	10742000	10795000
chr3L	10881000	10889000
chr3L	10895000	10992000
chr3L	10993000	11002000
chr3L	11005000	11054000
chr3L	11129000	11158000
chr3L	11257000	11258000
chr3L	11264000	11287000
chr3L	11314000	11324000
chr3L	11334000	11351000
chr3L	11362000	11366000
chr3L	11367000	11368000
chr3L	11369000	11375000
chr3L	11420000	11459000
chr3L	11506000	11522000
chr3L	11565000	11587000
chr3L	11604000	11607000
chr3L	11609000	11611000
chr3L	11612000	11618000
chr3L	11626000	11639000
chr3L	11705000	11717000
chr3L	11721000	11725000
chr3L	11793000	11808000
chr3L	11820000	11825000
chr3L	11872000	11884000
chr3L	11886000	11888000
chr3L	11890000	11893000
chr3L	11903000	11912000
chr3L	11914000	11929000
chr3L	11935000	11962000
chr3L	11963000	11964000
chr3L	11965000	12015000
chr3L	12016000	12107000
chr3L	12119000	12124000
chr3L	12171000	12196000
chr3L	12411000	12425000
chr3L	12432000	12460000
chr3L	12469000	12489000
chr3L	12535000	12552000
chr3L	12581000	12598000
chr3L	12607000	12617000
chr3L	12650000	12673000
chr3L	12698000	12711000
chr3L	13161000	13176000
chr3L	13277000	13278000
chr3L	13280000	13298000
chr3L	13340000	13354000
chr3L	13371000	13404000
chr3L	13407000	13425000
chr3L	13430000	13434000
chr3L	13455000	13464000
chr3L	13482000	13494000
chr3L	13555000	13557000
chr3L	13680000	13687000
chr3L	13713000	13729000
chr3L	13732000	13743000
chr3L	13820000	13825000
chr3L	13829000	13858000
chr3L	13930000	13956000
chr3L	13965000	13972000
chr3L	14050000	14063000
chr3L	14066000	14080000
chr3L	14082000	14103000
chr3L	14105000	14108000
chr3L	14116000	14123000
chr3L	14127000	14165000
chr3L	14173000	14182000
chr3L	14188000	14197000
chr3L	14208000	14247000
chr3L	14321000	14342000
chr3L	14387000	14462000
chr3L	14467000	14518000
chr3L	14522000	14571000
chr3L	14574000	14591000
chr3L	14595000	14651000
chr3L	14659000	14675000
chr3L	14687000	14696000
chr3L	14719000	14727000
chr3L	14899000	14906000
chr3L	14924000	14992000
chr3L	14994000	15004000
chr3L	15033000	15086000
chr3L	15107000	15127000
chr3L	15170000	15269000
chr3L	15286000	15289000
chr3L	15290000	15309000
chr3L	15510000	15524000
chr3L	15529000	15545000
chr3L	15621000	15705000
chr3L	15709000	15713000
chr3L	15834000	15839000
chr3L	15840000	15853000
chr3L	15934000	15946000
chr3L	16007000	16029000
chr3L	16188000	16194000
chr3L	16206000	16213000
chr3L	16252000	16342000
chr3L	16354000	16368000
chr3L	16386000	16393000
chr3L	16414000	16420000
chr3L	16428000	16437000
chr3L	16439000	16466000
chr3L	16472000	16486000
chr3L	16558000	16564000
chr3L	16656000	16678000
chr3L	16681000	16690000
chr3L	16691000	16704000
chr3L	16718000	16723000
chr3L	16725000	16735000
chr3L	16741000	16756000
chr3L	16805000	16833000
chr3L	16860000	16939000
chr3L	16959000	16997000
chr3L	17011000	17027000
chr3L	17212000	17222000
chr3L	17334000	17341000
chr3L	17342000	17345000
chr3L	17356000	17377000
chr3L	17378000	17412000
chr3L	17460000	17467000
chr3L	17572000	17577000
chr3L	17578000	17583000
chr3L	17591000	17604000
chr3L	17717000	17724000
chr3L	17728000	17729000
chr3L	17730000	17763000
chr3L	17774000	17791000
chr3L	17798000	17833000
chr3L	17846000	17857000
chr3L	17861000	17897000
chr3L	17987000	18010000
chr3L	18030000	18040000
chr3L	18049000	18054000
chr3L	18060000	18069000
chr3L	18082000	18096000
chr3L	18113000	18290000
chr3L	18338000	18356000
chr3L	18553000	18561000
chr3L	18566000	18611000
chr3L	18911000	18920000
chr3L	18978000	18983000
chr3L	19041000	19047000
chr3L	19259000	19269000
chr3L	19289000	19303000
chr3L	19304000	19339000
chr3L	19440000	19451000
chr3L	19457000	19471000
chr3L	19487000	19497000
chr3L	19510000	19543000
chr3L	19639000	19653000
chr3L	19682000	19702000
chr3L	19750000	19751000
chr3L	19769000	19775000
chr3L	19777000	19781000
chr3L	20100000	20107000
chr3L	20116000	20122000
chr3L	20123000	20127000
chr3L	20180000	20207000
chr3L	20211000	20218000
chr3L	20254000	20268000
chr3L	20310000	20322000
chr3L	20323000	20334000
chr3L	20335000	20337000
chr3L	20356000	20363000
chr3L	20406000	20416000
chr3L	20448000	20463000
chr3L	20471000	20472000
chr3L	20474000	20475000
chr3L	20477000	20478000
chr3L	20479000	20486000
chr3L	20492000	20501000
chr3L	20520000	20581000
chr3L	20582000	20704000
chr3L	20905000	20986000
chr3L	21029000	21039000
chr3L	21068000	21121000
chr3L	21190000	21202000
chr3L	21214000	21232000
chr3L	21275000	21279000
chr3L	21283000	21297000
chr3L	21337000	21359000
chr3L	21364000	21366000
chr3L	21372000	21373000
chr3L	21399000	21406000
chr3L	21435000	21451000
chr3L	21456000	21469000
chr3L	21478000	21485000
chr3L	21549000	21556000
chr3L	21629000	21721000
chr3L	21724000	21736000
chr3L	21764000	21814000
chr3L	21921000	21932000
chr3L	21938000	21950000
chr3L	21955000	22026000
chr3L	22078000	22083000
chr3L	22084000	22093000
chr3L	22099000	22114000
chr3L	22116000	22118000
chr3L	22410000	22486000
chr3L	22487000	22549000
chr3L	22550000	22552000
chr3L	22556000	22564000
chr3L	22638000	22707000
chr3L	22712000	22719000
chr3L	22722000	22733000
chr3L	22736000	22741000
chr3L	22763000	22787000
chr3L	22841000	22856000
chr3L	22874000	22902000
chr3L	22904000	22919000
chr3L	22922000	22952000
chr3L	22964000	22983000
chr3L	22989000	23037000
chr3L	23040000	23071000
chr3L	23072000	23081000
chr3L	23099000	23109000
chr3L	23111000	23117000
chr3L	23145000	23151000
chr3L	23158000	23160000
chr3L	23166000	23187000
chr3L	23188000	23198000
chr3L	23204000	23284000
chr3L	23285000	23287000
chr3L	23288000	23308000
chr3L	23334000	23348000
chr3L	23351000	23353000
chr3L	23355000	23357000
chr3L	23359000	23361000
chr3L	23362000	23366000
chr3L	23373000	23374000
chr3L	23375000	23379000
chr3L	23385000	23416000
chr3L	23417000	23435000
chr3L	23436000	23467000
chr3L	23468000	23491000
chr3L	23492000	23509000
chr3L	23510000	23511000
chr3L	23516000	23567000
chr3L	23571000	23617000
chr3L	23618000	23623000
chr3L	23624000	23652000
chr3L	23653000	23664000
chr3L	23665000	23668000
chr3L	23669000	23680000
chr3L	23681000	23703000
chr3L	23745000	23753000
chr3L	23757000	23797000
chr3L	23798000	23799000
chr3L	23801000	23802000
chr3L	23803000	23806000
chr3L	23807000	23818000
chr3L	23820000	23821000
chr3L	23824000	23825000
chr3L	23826000	23827000
chr3L	23828000	23829000
chr3L	23833000	23891000
chr3L	23896000	23909000
chr3L	23910000	23913000
chr3L	23915000	23916000
chr3L	23919000	23922000
chr3L	23923000	23936000
chr3L	23940000	23961000
chr3L	23962000	23964000
chr3L	23965000	23975000
chr3L	23976000	23985000
chr3L	23986000	23987000
chr3L	23988000	23989000
chr3L	23991000	24006000
chr3L	24032000	24038000
chr3L	24039000	24062000
chr3L	24074000	24084000
chr3L	24085000	24090000
chr3L	24091000	24092000
chr3L	24093000	24126000
chr3L	24131000	24132000
chr3L	24133000	24138000
chr3L	24140000	24166000
chr3L	24167000	24189000
chr3L	24191000	24192000
chr3L	24197000	24208000
chr3L	24209000	24212000
chr3L	24213000	24236000
chr3L	24241000	24266000
chr3L	24271000	24324000
chr3L	24326000	24332000
chr3L	24340000	24350000
chr3L	24351000	24363000
chr3L	24366000	24390000
chr3L	24392000	24398000
chr3L	24406000	24408000
chr3L	24409000	24410000
chr3L	24411000	24412000
chr3L	24414000	24415000
chr3L	24423000	24429000
chr3L	24433000	24436000
chr3L	24438000	24447000
chr3L	24449000	24450000
chr3L	24455000	24458000
chr3L	24465000	24468000
chr3L	24473000	24475000
chr3L	24480000	24482000
chr3L	24484000	24491000
chr3L	24496000	24513000
chr3L	24514000	24526000
chr3L	24538000	24539000
chr3R	0	32000
chr3R	37000	46000
chr3R	61000	85000
chr3R	91000	97000
chr3R	98000	99000
chr3R	168000	184000
chr3R	281000	300000
chr3R	306000	310000
chr3R	313000	363000
chr3R	385000	423000
chr3R	424000	461000
chr3R	472000	475000
chr3R	493000	564000
chr3R	567000	579000
chr3R	580000	581000
chr3R	583000	584000
chr3R	596000	613000
chr3R	640000	677000
chr3R	681000	714000
chr3R	720000	730000
chr3R	752000	774000
chr3R	780000	796000
chr3R	829000	832000
chr3R	833000	838000
chr3R	1027000	1041000
chr3R	1110000	1115000
chr3R	1159000	1165000
chr3R	1166000	1167000
chr3R	1168000	1169000
chr3R	1204000	1218000
chr3R	1220000	1236000
chr3R	1322000	1328000
chr3R	1531000	1557000
chr3R	1651000	1681000
chr3R	1836000	1842000
chr3R	1850000	1891000
chr3R	1917000	1985000
chr3R	1992000	1996000
chr3R	1998000	2002000
chr3R	2008000	2012000
chr3R	2018000	2160000
chr3R	2161000	2175000
chr3R	2306000	2330000
chr3R	2379000	2388000
chr3R	2422000	2444000
chr3R	2452000	2457000
chr3R	2487000	2564000
chr3R	2565000	2567000
chr3R	2570000	2585000
chr3R	2608000	2615000
chr3R	2619000	2631000
chr3R	2649000	2673000
chr3R	2680000	2714000
chr3R	2740000	2743000
chr3R	2744000	2746000
chr3R	2747000	2779000
chr3R	2787000	2799000
chr3R	2805000	2821000
chr3R	2828000	2862000
chr3R	2865000	2892000
chr3R	2977000	3011000
chr3R	3020000	3072000
chr3R	3077000	3091000
chr3R	3096000	3130000
chr3R	3140000	3144000
chr3R	3145000	3146000
chr3R	3147000	3166000
chr3R	3173000	3176000
chr3R	3177000	3178000
chr3R	3180000	3195000
chr3R	3241000	3252000
chr3R	3305000	3324000
chr3R	3334000	3376000
chr3R	3526000	3528000
chr3R	3755000	3792000
chr3R	3805000	3823000
chr3R	3913000	3917000
chr3R	3919000	3921000
chr3R	3953000	3973000
chr3R	3974000	3978000
chr3R	3984000	3998000
chr3R	4023000	4056000
chr3R	4073000	4087000
chr3R	4091000	4126000
chr3R	4143000	4160000
chr3R	4508000	4528000
chr3R	4595000	4625000
chr3R	4652000	4683000
chr3R	4684000	4686000
chr3R	4687000	4696000
chr3R	4698000	4724000
chr3R	4727000	4728000
chr3R	4737000	4738000
chr3R	4739000	4806000
chr3R	4821000	4830000
chr3R	4960000	4962000
chr3R	5073000	5080000
chr3R	5131000	5132000
chr3R	5134000	5135000
chr3R	5187000	5207000
chr3R	5211000	5219000
chr3R	5319000	5328000
chr3R	5419000	5452000
chr3R	5468000	5503000
chr3R	5598000	5603000
chr3R	5638000	5649000
chr3R	5715000	5753000
chr3R	5758000	5765000
chr3R	5766000	5775000
chr3R	5815000	5846000
chr3R	5861000	5866000
chr3R	5872000	5901000
chr3R	5937000	5955000
chr3R	5973000	6015000
chr3R	6066000	6082000
chr3R	6083000	6084000
chr3R	6086000	6087000
chr3R	6107000	6138000
chr3R	6278000	6304000
chr3R	6305000	6343000
chr3R	6455000	6462000
chr3R	6472000	6489000
chr3R	6492000	6500000
chr3R	6501000	6533000
chr3R	6594000	6609000
chr3R	6615000	6630000
chr3R	6635000	6636000
chr3R	6637000	6674000
chr3R	6732000	6748000
chr3R	6898000	6909000
chr3R	6910000	6911000
chr3R	6912000	6922000
chr3R	6934000	7005000
chr3R	7117000	7122000
chr3R	7123000	7128000
chr3R	7141000	7157000
chr3R	7172000	7176000
chr3R	7186000	7193000
chr3R	7217000	7232000
chr3R	7394000	7407000
chr3R	7507000	7518000
chr3R	7624000	7637000
chr3R	7810000	7823000
chr3R	7988000	7995000
chr3R	8018000	8039000
chr3R	8046000	8068000
chr3R	8074000	8102000
chr3R	8112000	8153000
chr3R	8161000	8169000
chr3R	8183000	8232000
chr3R	8458000	8517000
chr3R	8563000	8569000
chr3R	8618000	8625000
chr3R	8691000	8738000
chr3R	8788000	8797000
chr3R	8802000	8806000
chr3R	8857000	8877000
chr3R	8919000	8946000
chr3R	9007000	9022000
chr3R	9035000	9058000
chr3R	9099000	9122000
chr3R	9123000	9140000
chr3R	9144000	9157000
chr3R	9212000	9227000
chr3R	9230000	9260000
chr3R	9311000	9321000
chr3R	9326000	9338000
chr3R	9339000	9343000
chr3R	9345000	9359000
chr3R	9360000	9362000
chr3R	9372000	9388000
chr3R	9525000	9558000
chr3R	9576000	9622000
chr3R	9633000	9716000
chr3R	9717000	9726000
chr3R	9729000	9790000
chr3R	9863000	9874000
chr3R	9878000	9908000
chr3R	9916000	9929000
chr3R	9930000	9931000
chr3R	9935000	9943000
chr3R	9973000	9990000
chr3R	10041000	10063000
chr3R	10070000	10077000
chr3R	10087000	10101000
chr3R	10114000	10131000
chr3R	10136000	10141000
chr3R	10185000	10189000
chr3R	10218000	10288000
chr3R	10290000	10315000
chr3R	10316000	10352000
chr3R	10386000	10408000
chr3R	10409000	10433000
chr3R	10454000	10473000
chr3R	10524000	10548000
chr3R	10576000	10648000
chr3R	10669000	10678000
chr3R	10743000	10752000
chr3R	10788000	10790000
chr3R	10791000	10803000
chr3R	10840000	10843000
chr3R	10844000	10851000
chr3R	11247000	11427000
chr3R	11434000	11445000
chr3R	11451000	11481000
chr3R	11518000	11559000
chr3R	11651000	11658000
chr3R	11663000	11705000
chr3R	11707000	11725000
chr3R	11733000	11759000
chr3R	11810000	11850000
chr3R	11853000	11875000
chr3R	11884000	11922000
chr3R	11930000	11971000
chr3R	11992000	12011000
chr3R	12024000	12030000
chr3R	12132000	12161000
chr3R	12177000	12228000
chr3R	12231000	12248000
chr3R	12312000	12324000
chr3R	12406000	12450000
chr3R	12504000	12527000
chr3R	12530000	12582000
chr3R	12593000	12617000
chr3R	12618000	12635000
chr3R	12643000	12654000
chr3R	12728000	12736000
chr3R	12768000	12772000
chr3R	12829000	12862000
chr3R	12915000	12974000
chr3R	12978000	12983000
chr3R	12984000	12985000
chr3R	13007000	13056000
chr3R	13133000	13139000
chr3R	13140000	13149000
chr3R	13206000	13211000
chr3R	13228000	13279000
chr3R	13281000	13285000
chr3R	13290000	13301000
chr3R	13396000	13402000
chr3R	13408000	13427000
chr3R	13433000	13441000
chr3R	13546000	13558000
chr3R	13603000	13620000
chr3R	13848000	13860000
chr3R	13862000	13863000
chr3R	13864000	13865000
chr3R	13866000	13945000
chr3R	13950000	13984000
chr3R	14057000	14062000
chr3R	14199000	14222000
chr3R	14240000	14329000
chr3R	14331000	14353000
chr3R	14376000	14393000
chr3R	14403000	14433000
chr3R	14436000	14475000
chr3R	14496000	14501000
chr3R	14510000	14519000
chr3R	14552000	14557000
chr3R	14573000	14582000
chr3R	14603000	14615000
chr3R	14616000	14622000
chr3R	14625000	14635000
chr3R	14637000	14638000
chr3R	14677000	14690000
chr3R	14858000	14916000
chr3R	14928000	14940000
chr3R	14947000	14963000
chr3R	14964000	14970000
chr3R	14975000	14980000
chr3R	15071000	15229000
chr3R	15267000	15268000
chr3R	15272000	15273000
chr3R	15286000	15318000
chr3R	15410000	15465000
chr3R	15475000	15491000
chr3R	15492000	15498000
chr3R	15589000	15598000
chr3R	15599000	15672000
chr3R	15712000	15726000
chr3R	15735000	15763000
chr3R	15780000	15785000
chr3R	15798000	15805000
chr3R	15838000	15843000
chr3R	15931000	15936000
chr3R	15939000	15960000
chr3R	15981000	15983000
chr3R	15988000	15989000
chr3R	15991000	16010000
chr3R	16121000	16128000
chr3R	16129000	16134000
chr3R	16141000	16148000
chr3R	16186000	16198000
chr3R	16211000	16242000
chr3R	16326000	16339000
chr3R	16340000	16346000
chr3R	16360000	16370000
chr3R	16387000	16402000
chr3R	16475000	16503000
chr3R	16574000	16581000
chr3R	16596000	16607000
chr3R	16616000	16641000
chr3R	16726000	16734000
chr3R	16844000	16884000
chr3R	16900000	16911000
chr3R	16983000	17009000
chr3R	17060000	17074000
chr3R	17100000	17113000
chr3R	17215000	17334000
chr3R	17335000	17344000
chr3R	17411000	17422000
chr3R	17465000	17484000
chr3R	17489000	17587000
chr3R	17592000	17593000
chr3R	17594000	17596000
chr3R	17649000	17678000
chr3R	17686000	17767000
chr3R	17768000	17769000
chr3R	17770000	17777000
chr3R	17778000	17793000
chr3R	17799000	17843000
chr3R	17882000	17904000
chr3R	17920000	17925000
chr3R	17926000	17958000
chr3R	18019000	18027000
chr3R	18039000	18051000
chr3R	18130000	18165000
chr3R	18218000	18234000
chr3R	18252000	18277000
chr3R	18278000	18286000
chr3R	18346000	18405000
chr3R	18447000	18464000
chr3R	18518000	18538000
chr3R	18585000	18606000
chr3R	18638000	18645000
chr3R	18791000	18898000
chr3R	18955000	18978000
chr3R	18985000	18993000
chr3R	18994000	19037000
chr3R	19124000	19154000
chr3R	19155000	19157000
chr3R	19159000	19179000
chr3R	19188000	19198000
chr3R	19213000	19270000
chr3R	19272000	19365000
chr3R	19413000	19424000
chr3R	19509000	19548000
chr3R	19569000	19575000
chr3R	19668000	19669000
chr3R	19770000	19778000
chr3R	19939000	19955000
chr3R	19964000	19977000
chr3R	19996000	20012000
chr3R	20026000	20033000
chr3R	20038000	20042000
chr3R	20091000	20140000
chr3R	20187000	20226000
chr3R	20227000	20229000
chr3R	20508000	20532000
chr3R	20565000	20612000
chr3R	20663000	20676000
chr3R	20683000	20695000
chr3R	20704000	20740000
chr3R	20775000	20802000
chr3R	20814000	20846000
chr3R	20909000	20920000
chr3R	20929000	20933000
chr3R	21042000	21071000
chr3R	21092000	21151000
chr3R	21152000	21196000
chr3R	21205000	21232000
chr3R	21331000	21335000
chr3R	21419000	21439000
chr3R	21440000	21447000
chr3R	21456000	21472000
chr3R	21560000	21573000
chr3R	21583000	21604000
chr3R	21625000	21647000
chr3R	21655000	21659000
chr3R	21667000	21670000
chr3R	21720000	21758000
chr3R	21781000	21792000
chr3R	21823000	21866000
chr3R	21886000	21930000
chr3R	21956000	21963000
chr3R	21999000	22006000
chr3R	22015000	22020000
chr3R	22048000	22073000
chr3R	22122000	22128000
chr3R	22141000	22191000
chr3R	22224000	22252000
chr3R	22253000	22316000
chr3R	22371000	22384000
chr3R	22399000	22421000
chr3R	22437000	22476000
chr3R	22709000	22771000
chr3R	22795000	22834000
chr3R	22842000	22923000
chr3R	22924000	22937000
chr3R	22943000	22952000
chr3R	22979000	23062000
chr3R	23117000	23162000
chr3R	23178000	23190000
chr3R	23290000	23321000
chr3R	23327000	23348000
chr3R	23356000	23384000
chr3R	23410000	23432000
chr3R	23512000	23520000
chr3R	23551000	23552000
chr3R	23556000	23605000
chr3R	23666000	23684000
chr3R	23804000	23823000
chr3R	23912000	23922000
chr3R	23923000	23959000
chr3R	24042000	24051000
chr3R	24057000	24069000
chr3R	24071000	24072000
chr3R	24077000	24080000
chr3R	24081000	24112000
chr3R	24115000	24138000
chr3R	24286000	24294000
chr3R	24295000	24370000
chr3R	24377000	24401000
chr3R	24507000	24520000
chr3R	24679000	24712000
chr3R	24718000	24759000
chr3R	24817000	24830000
chr3R	24834000	24849000
chr3R	24966000	24972000
chr3R	24985000	25005000
chr3R	25029000	25044000
chr3R	25056000	25138000
chr3R	25231000	25234000
chr3R	25318000	25376000
chr3R	25384000	25416000
chr3R	25491000	25500000
chr3R	25521000	25548000
chr3R	25583000	25584000
chr3R	25585000	25595000
chr3R	25642000	25682000
chr3R	25703000	25708000
chr3R	25713000	25714000
chr3R	25717000	25753000
chr3R	25763000	25773000
chr3R	25808000	25815000
chr3R	25948000	25959000
chr3R	25961000	26094000
chr3R	26113000	26139000
chr3R	26160000	26170000
chr3R	26183000	26202000
chr3R	26208000	26210000
chr3R	26254000	26277000
chr3R	26285000	26291000
chr3R	26300000	26306000
chr3R	26308000	26345000
chr3R	26357000	26369000
chr3R	26397000	26434000
chr3R	26449000	26460000
chr3R	26461000	26479000
chr3R	26480000	26486000
chr3R	26488000	26506000
chr3R	26509000	26510000
chr3R	26512000	26565000
chr3R	26566000	26583000
chr3R	26598000	26630000
chr3R	26647000	26703000
chr3R	26709000	26733000
chr3R	26739000	26771000
chr3R	26786000	26790000
chr3R	26857000	26878000
chr3R	26900000	26902000
chr3R	26903000	26904000
chr3R	26906000	26911000
chr3R	26924000	26937000
chr3R	26948000	26958000
chr3R	27001000	27038000
chr3R	27057000	27075000
chr3R	27079000	27106000
chr3R	27111000	27136000
chr3R	27140000	27156000
chr3R	27161000	27187000
chr3R	27217000	27222000
chr3R	27286000	27398000
chr3R	27408000	27419000
chr3R	27497000	27517000
chr3R	27522000	27561000
chr3R	27577000	27596000
chr3R	27790000	27807000
chr3R	27808000	27824000
chrX	43000	57000
chrX	64000	83000
chrX	84000	99000
chrX	100000	101000
chrX	111000	112000
chrX	129000	131000
chrX	197000	214000
chrX	215000	216000
chrX	217000	323000
chrX	328000	361000
chrX	469000	502000
chrX	561000	563000
chrX	564000	626000
chrX	634000	653000
chrX	664000	686000
chrX	966000	980000
chrX	987000	1003000
chrX	1021000	1037000
chrX	1038000	1059000
chrX	1061000	1108000
chrX	1186000	1205000
chrX	1206000	1214000
chrX	1218000	1236000
chrX	1251000	1252000
chrX	1260000	1263000
chrX	1412000	1413000
chrX	1414000	1415000
chrX	1430000	1455000
chrX	1459000	1462000
chrX	1463000	1473000
chrX	1522000	1523000
chrX	1529000	1552000
chrX	1630000	1632000
chrX	1640000	1662000
chrX	1713000	1720000
chrX	1728000	1748000
chrX	1848000	1849000
chrX	1856000	1900000
chrX	1923000	1931000
chrX	1941000	1944000
chrX	2056000	2064000
chrX	2085000	2097000
chrX	2098000	2116000
chrX	2241000	2260000
chrX	2280000	2294000
chrX	2299000	2300000
chrX	2302000	2314000
chrX	2316000	2317000
chrX	2318000	2337000
chrX	2348000	2412000
chrX	2414000	2459000
chrX	2462000	2475000
chrX	2643000	2656000
chrX	2658000	2661000
chrX	2662000	2667000
chrX	2685000	2696000
chrX	2697000	2700000
chrX	2701000	2718000
chrX	2726000	2739000
chrX	2746000	2750000
chrX	2751000	2759000
chrX	2760000	2771000
chrX	2772000	2780000
chrX	2781000	2798000
chrX	2799000	2810000
chrX	2813000	2845000
chrX	2846000	2862000
chrX	2872000	2902000
chrX	2904000	2917000
chrX	2927000	2931000
chrX	2932000	2944000
chrX	2946000	2959000
chrX	2960000	2965000
chrX	2967000	2970000
chrX	2975000	2993000
chrX	2996000	3003000
chrX	3004000	3005000
chrX	3006000	3008000
chrX	3009000	3012000
chrX	3023000	3028000
chrX	3031000	3068000
chrX	3094000	3101000
chrX	3134000	3144000
chrX	3150000	3161000
chrX	3239000	3260000
chrX	3281000	3302000
chrX	3303000	3310000
chrX	3315000	3334000
chrX	3335000	3344000
chrX	3349000	3350000
chrX	3352000	3370000
chrX	3381000	3387000
chrX	3389000	3390000
chrX	3396000	3421000
chrX	3422000	3427000
chrX	3439000	3445000
chrX	3446000	3456000
chrX	3477000	3478000
chrX	3479000	3480000
chrX	3516000	3532000
chrX	3533000	3542000
chrX	3545000	3548000
chrX	3549000	3560000
chrX	3702000	3752000
chrX	3757000	3774000
chrX	3786000	3802000
chrX	4028000	4052000
chrX	4059000	4067000
chrX	4086000	4094000
chrX	4105000	4143000
chrX	4149000	4178000
chrX	4183000	4202000
chrX	4271000	4301000
chrX	4329000	4342000
chrX	4343000	4357000
chrX	4358000	4370000
chrX	4375000	4388000
chrX	4389000	4393000
chrX	4449000	4484000
chrX	4485000	4494000
chrX	4495000	4525000
chrX	4602000	4605000
chrX	4606000	4607000
[truncated: 1,118 more rows]

## Sheet: Central brain Pc
chromosome	domain start	domain end
chr2L	5000	15000
chr2L	23000	31000
chr2L	358000	360000
chr2L	365000	393000
chr2L	489000	516000
chr2L	517000	540000
chr2L	544000	559000
chr2L	575000	602000
chr2L	914000	921000
chr2L	1643000	1647000
chr2L	1936000	1975000
chr2L	2383000	2420000
chr2L	2444000	2466000
chr2L	3473000	3504000
chr2L	3531000	3650000
chr2L	3655000	3711000
chr2L	3813000	3853000
chr2L	3854000	3862000
chr2L	4799000	4812000
chr2L	5332000	5343000
chr2L	5345000	5518000
chr2L	5548000	5625000
chr2L	5916000	5943000
chr2L	6014000	6023000
chr2L	6528000	6558000
chr2L	6798000	6833000
chr2L	6834000	6852000
chr2L	7000000	7006000
chr2L	7274000	7345000
chr2L	7346000	7347000
chr2L	7349000	7382000
chr2L	8741000	8888000
chr2L	8998000	9001000
chr2L	9007000	9057000
chr2L	9060000	9089000
chr2L	9577000	9612000
chr2L	9779000	9783000
chr2L	10292000	10299000
chr2L	10345000	10357000
chr2L	11204000	11216000
chr2L	11218000	11231000
chr2L	11282000	11316000
chr2L	11317000	11471000
chr2L	11472000	11498000
chr2L	12005000	12012000
chr2L	12081000	12094000
chr2L	12547000	12559000
chr2L	12562000	12563000
chr2L	12565000	12693000
chr2L	13708000	13725000
chr2L	15100000	15113000
chr2L	15273000	15447000
chr2L	15453000	15463000
chr2L	15464000	15490000
chr2L	16358000	16378000
chr2L	16379000	16432000
chr2L	16433000	16491000
chr2L	16854000	16861000
chr2L	16867000	16880000
chr2L	17178000	17185000
chr2L	18357000	18368000
chr2L	18714000	18746000
chr2L	18747000	18831000
chr2L	18860000	18942000
chr2L	19073000	19100000
chr2L	19101000	19114000
chr2L	19454000	19489000
chr2L	19760000	19779000
chr2L	20024000	20037000
chr2L	20108000	20121000
chr2L	20233000	20241000
chr2L	20683000	20703000
chr2L	20760000	20788000
chr2L	20838000	20844000
chr2L	21315000	21344000
chr2L	21761000	21983000
chr2L	21985000	21986000
chr2L	21990000	22121000
chr2R	1593000	1641000
chr2R	2216000	2218000
chr2R	2225000	2230000
chr2R	2242000	2243000
chr2R	2252000	2253000
chr2R	2258000	2259000
chr2R	2304000	2308000
chr2R	2387000	2398000
chr2R	3037000	3042000
chr2R	3139000	3150000
chr2R	3156000	3157000
chr2R	3296000	3323000
chr2R	3326000	3328000
chr2R	3878000	3895000
chr2R	3902000	3904000
chr2R	3905000	3945000
chr2R	4140000	4264000
chr2R	4265000	4267000
chr2R	4268000	4282000
chr2R	4520000	4540000
chr2R	4952000	4966000
chr2R	5079000	5094000
chr2R	5335000	5362000
chr2R	5614000	5617000
chr2R	5621000	5622000
chr2R	5862000	5874000
chr2R	6121000	6137000
chr2R	7347000	7468000
chr2R	7587000	7596000
chr2R	8341000	8355000
chr2R	8684000	8685000
chr2R	8768000	8803000
chr2R	8825000	8931000
chr2R	9403000	9434000
chr2R	10090000	10103000
chr2R	10191000	10239000
chr2R	10321000	10355000
chr2R	10364000	10368000
chr2R	10660000	10733000
chr2R	11210000	11227000
chr2R	11553000	11565000
chr2R	11710000	11736000
chr2R	12119000	12128000
chr2R	12687000	12738000
chr2R	12996000	13030000
chr2R	13035000	13036000
chr2R	13039000	13064000
chr2R	13070000	13106000
chr2R	13143000	13152000
chr2R	13698000	13725000
chr2R	14140000	14146000
chr2R	14420000	14426000
chr2R	14532000	14545000
chr2R	14885000	14888000
chr2R	15128000	15169000
chr2R	16772000	16864000
chr2R	16875000	16882000
chr2R	17246000	17261000
chr2R	17375000	17388000
chr2R	17407000	17423000
chr2R	17468000	17475000
chr2R	18075000	18084000
chr2R	18105000	18187000
chr2R	18742000	18759000
chr2R	18878000	18948000
chr2R	19504000	19541000
chr2R	19645000	19651000
chr2R	19770000	19777000
chr2R	20225000	20230000
chr2R	20251000	20263000
chr2R	20685000	20757000
chr2R	20813000	20816000
chr2R	20925000	20963000
chr2R	20974000	21030000
chr2R	21046000	21068000
chr2R	21079000	21146000
chr3L	365000	403000
chr3L	409000	412000
chr3L	413000	440000
chr3L	612000	628000
chr3L	740000	826000
chr3L	1041000	1048000
chr3L	1055000	1091000
chr3L	1092000	1155000
chr3L	1163000	1196000
chr3L	1891000	1941000
chr3L	3421000	3426000
chr3L	3620000	3715000
chr3L	3839000	3893000
chr3L	4014000	4021000
chr3L	4073000	4093000
chr3L	4142000	4171000
chr3L	4684000	4688000
chr3L	4841000	4846000
chr3L	5334000	5338000
chr3L	5362000	5424000
chr3L	5442000	5452000
chr3L	5459000	5467000
chr3L	5468000	5477000
chr3L	5489000	5504000
chr3L	5620000	5651000
chr3L	5816000	5861000
chr3L	5864000	5891000
chr3L	6088000	6118000
chr3L	6444000	6446000
chr3L	6757000	6835000
chr3L	6836000	6850000
chr3L	6853000	6881000
chr3L	6888000	6904000
chr3L	6905000	6936000
chr3L	6974000	6989000
chr3L	7382000	7402000
chr3L	7404000	7492000
chr3L	7496000	7503000
chr3L	7816000	7829000
chr3L	7930000	7964000
chr3L	8149000	8151000
chr3L	8374000	8377000
chr3L	8528000	8554000
chr3L	8617000	8648000
chr3L	8995000	9040000
chr3L	9333000	9343000
chr3L	10219000	10272000
chr3L	10273000	10308000
chr3L	10309000	10409000
chr3L	10410000	10420000
chr3L	10894000	10963000
chr3L	10964000	10992000
chr3L	10993000	11029000
chr3L	11504000	11514000
chr3L	12157000	12183000
chr3L	12272000	12329000
chr3L	12411000	12465000
chr3L	12531000	12726000
chr3L	13383000	13404000
chr3L	14070000	14183000
chr3L	14556000	14614000
chr3L	15009000	15030000
chr3L	15031000	15051000
chr3L	17334000	17385000
chr3L	18094000	18097000
chr3L	18144000	18183000
chr3L	18253000	18357000
chr3L	18362000	18379000
chr3L	18380000	18446000
chr3L	18448000	18450000
chr3L	18842000	18859000
chr3L	19636000	19680000
chr3L	20023000	20032000
chr3L	20538000	20542000
chr3L	20594000	20629000
chr3L	20680000	20704000
chr3L	20781000	20792000
chr3L	20891000	20896000
chr3L	21344000	21347000
chr3L	21441000	21477000
chr3L	21568000	21610000
chr3L	21782000	21814000
chr3L	22162000	22165000
chr3L	22566000	22571000
chr3L	22575000	22580000
chr3L	22608000	22611000
chr3L	22615000	22616000
chr3L	22617000	22707000
chr3L	22712000	22720000
chr3R	162000	185000
chr3R	649000	714000
chr3R	720000	732000
chr3R	1692000	1695000
chr3R	2338000	2340000
chr3R	2486000	2564000
chr3R	2565000	2645000
chr3R	2647000	2800000
chr3R	2801000	2892000
chr3R	2956000	2970000
chr3R	2983000	2988000
chr3R	2996000	3006000
chr3R	3058000	3064000
chr3R	3124000	3172000
chr3R	3754000	3792000
chr3R	3953000	4059000
chr3R	4096000	4127000
chr3R	4143000	4166000
chr3R	4503000	4521000
chr3R	4522000	4534000
chr3R	4535000	4541000
chr3R	4957000	4958000
chr3R	4959000	4962000
chr3R	5878000	5903000
chr3R	6183000	6207000
chr3R	6210000	6211000
chr3R	6242000	6465000
chr3R	6466000	6499000
chr3R	7071000	7095000
chr3R	7096000	7134000
chr3R	7135000	7206000
chr3R	7211000	7212000
chr3R	7214000	7234000
chr3R	7506000	7523000
chr3R	7819000	7835000
chr3R	8049000	8177000
chr3R	8293000	8294000
chr3R	8320000	8321000
chr3R	8326000	8327000
chr3R	8879000	8904000
chr3R	9215000	9228000
chr3R	9631000	9659000
chr3R	9667000	9785000
chr3R	9865000	9929000
chr3R	10161000	10164000
chr3R	10481000	10486000
chr3R	10529000	10540000
chr3R	10814000	10816000
chr3R	11810000	11874000
chr3R	11973000	11983000
chr3R	12185000	12258000
chr3R	12482000	12498000
chr3R	12499000	12583000
chr3R	12588000	12815000
chr3R	12828000	12864000
chr3R	13372000	13402000
chr3R	13408000	13431000
chr3R	13474000	13496000
chr3R	13546000	13551000
chr3R	13880000	13906000
chr3R	13932000	13957000
chr3R	14055000	14066000
chr3R	14082000	14100000
chr3R	14193000	14224000
chr3R	14240000	14268000
chr3R	14309000	14347000
chr3R	14355000	14398000
chr3R	14505000	14570000
chr3R	15663000	15670000
chr3R	16275000	16279000
chr3R	16280000	16288000
chr3R	16664000	16675000
chr3R	16898000	16910000
chr3R	17203000	17308000
chr3R	17314000	17376000
chr3R	17377000	17395000
chr3R	17782000	17786000
chr3R	17806000	17813000
chr3R	18274000	18277000
chr3R	18278000	18284000
chr3R	18620000	18623000
chr3R	18632000	18634000
chr3R	18955000	18974000
chr3R	18986000	19041000
chr3R	19108000	19154000
chr3R	19155000	19174000
chr3R	19527000	19531000
chr3R	19648000	19662000
chr3R	19668000	19669000
chr3R	19670000	19677000
chr3R	19684000	19686000
chr3R	20193000	20204000
chr3R	20613000	20626000
chr3R	20901000	20924000
chr3R	20960000	21019000
chr3R	21837000	21849000
chr3R	22469000	22472000
chr3R	22702000	22707000
chr3R	23005000	23051000
chr3R	24371000	24385000
chr3R	24386000	24425000
chr3R	25330000	25417000
chr3R	25486000	25488000
chr3R	25509000	25548000
chr3R	25592000	25597000
chr3R	25849000	25861000
chr3R	26035000	26107000
chr3R	26188000	26198000
chr3R	26358000	26360000
chr3R	26428000	26442000
chr3R	26443000	26487000
chr3R	26488000	26506000
chr3R	26509000	26510000
chr3R	26512000	26565000
chr3R	26566000	26615000
chr3R	26661000	26664000
chr3R	26672000	26695000
chr3R	26715000	26772000
chr3R	26887000	26902000
chr3R	26903000	26904000
chr3R	26906000	26911000
chr3R	27757000	27773000
chr3R	27895000	27899000
chrX	7000	8000
chrX	277000	300000
chrX	342000	348000
chrX	469000	514000
chrX	1172000	1179000
chrX	1422000	1441000
chrX	1442000	1462000
chrX	1463000	1474000
chrX	1590000	1632000
chrX	1640000	1664000
chrX	2015000	2043000
chrX	2309000	2314000
chrX	2316000	2317000
chrX	2318000	2337000
chrX	2395000	2412000
chrX	2414000	2466000
chrX	2567000	2586000
chrX	2761000	2780000
chrX	2781000	2787000
chrX	2947000	2954000
chrX	2968000	2970000
chrX	2975000	2981000
chrX	3385000	3387000
chrX	3389000	3390000
chrX	3396000	3421000
chrX	3422000	3445000
chrX	3446000	3462000
chrX	3685000	3687000
chrX	3688000	3690000
chrX	3694000	3695000
chrX	3697000	3753000
chrX	3763000	3764000
chrX	3863000	3881000
chrX	3888000	3911000
chrX	3912000	3990000
chrX	4262000	4314000
chrX	4315000	4357000
chrX	4358000	4425000
chrX	4448000	4525000
chrX	4530000	4543000
chrX	4879000	4885000
chrX	4886000	4887000
chrX	4891000	4901000
chrX	5418000	5419000
chrX	5422000	5426000
chrX	5427000	5438000
chrX	5439000	5469000
chrX	5470000	5507000
chrX	5830000	5833000
chrX	5870000	5930000
chrX	7004000	7021000
chrX	7028000	7052000
chrX	7053000	7097000
chrX	7098000	7159000
chrX	7160000	7162000
chrX	7163000	7176000
chrX	7236000	7254000
chrX	7257000	7290000
chrX	7291000	7340000
chrX	7341000	7358000
chrX	7359000	7377000
chrX	7378000	7379000
chrX	7380000	7407000
chrX	7408000	7532000
chrX	7534000	7542000
chrX	7543000	7572000
chrX	7639000	7707000
chrX	7714000	7782000
chrX	8337000	8354000
chrX	8472000	8473000
chrX	8498000	8506000
chrX	8507000	8559000
chrX	8560000	8571000
chrX	8585000	8591000
chrX	8592000	8593000
chrX	8596000	8600000
chrX	8601000	8608000
chrX	8616000	8623000
chrX	8624000	8636000
chrX	8637000	8671000
chrX	8673000	8678000
chrX	8679000	8689000
chrX	8690000	8723000
chrX	8724000	8748000
chrX	8749000	8764000
chrX	9177000	9201000
chrX	9202000	9213000
chrX	9581000	9673000
chrX	9678000	9693000
chrX	9699000	9709000
chrX	9758000	9777000
chrX	9791000	9815000
chrX	9821000	9833000
chrX	9834000	9835000
chrX	10695000	10725000
chrX	12505000	12524000
chrX	12877000	12883000
chrX	13039000	13047000
chrX	13838000	13863000
chrX	13871000	13876000
chrX	13877000	13878000
chrX	13880000	13891000
chrX	13922000	13925000
chrX	13929000	13934000
chrX	15243000	15255000
chrX	15256000	15275000
chrX	15525000	15544000
chrX	16000000	16117000
chrX	16125000	16163000
chrX	16798000	16808000
chrX	17200000	17315000
chrX	17646000	17688000
chrX	17690000	17715000
chrX	18134000	18213000
chrX	18418000	18514000
chrX	19424000	19457000
chrX	20147000	20156000
chrX	20198000	20216000
chrX	20396000	20430000
chrX	20431000	20472000
chrX	20473000	20631000
chrX	20664000	20675000
chrX	20730000	20732000
chrX	20800000	20812000
chrX	20856000	20860000
chrX	20870000	20878000
chrX	20893000	20895000
chrX	21264000	21314000
chrX	21321000	21330000
chrX	21332000	21333000
chrX	21334000	21354000
chrX	21365000	21399000
chrX	21400000	21404000
chrX	21405000	21407000
chrX	21410000	21411000
chrX	21415000	21416000
chrX	21420000	21421000
chrX	21423000	21455000
chrX	21917000	21921000
chrX	22036000	22047000
chrX	22421000	22422000
chr3LHet	194000	197000
chr3LHet	200000	233000
chr4	90000	98000
chr4	102000	111000
chr4	395000	435000
chr4	436000	457000
chr4	507000	556000
chr4	718000	777000
chr4	819000	861000
chr4	862000	878000
chr4	979000	1030000
chr4	1106000	1134000

## Sheet: Glia HP1a
chromosome	domain start	domain end
chr2L	5000	6000
chr2L	17000	36000
chr2L	82000	94000
chr2L	115000	118000
chr2L	169000	183000
chr2L	260000	262000
chr2L	283000	292000
chr2L	359000	360000
chr2L	364000	373000
chr2L	625000	629000
chr2L	782000	785000
chr2L	804000	805000
chr2L	885000	888000
chr2L	891000	894000
chr2L	938000	941000
chr2L	975000	977000
chr2L	984000	985000
chr2L	998000	1000000
chr2L	1109000	1112000
chr2L	1537000	1538000
chr2L	1646000	1657000
chr2L	1676000	1679000
chr2L	1686000	1691000
chr2L	1698000	1705000
chr2L	1758000	1762000
chr2L	1857000	1861000
chr2L	1928000	1930000
chr2L	1956000	1961000
chr2L	2046000	2050000
chr2L	2067000	2069000
chr2L	2117000	2118000
chr2L	2237000	2242000
chr2L	2277000	2279000
chr2L	2344000	2347000
chr2L	2721000	2723000
chr2L	2771000	2773000
chr2L	2779000	2791000
chr2L	2908000	2911000
chr2L	2912000	2913000
chr2L	2953000	2956000
chr2L	2964000	2969000
chr2L	3044000	3050000
chr2L	3134000	3140000
chr2L	3169000	3177000
chr2L	3204000	3205000
chr2L	3208000	3209000
chr2L	3212000	3213000
chr2L	3214000	3215000
chr2L	3216000	3217000
chr2L	3306000	3311000
chr2L	3519000	3525000
chr2L	3561000	3565000
chr2L	3645000	3650000
chr2L	3683000	3689000
chr2L	3690000	3697000
chr2L	3733000	3740000
chr2L	3768000	3789000
chr2L	3819000	3836000
chr2L	3845000	3858000
chr2L	3860000	3864000
chr2L	3893000	3904000
chr2L	3905000	3914000
chr2L	3958000	3961000
chr2L	3962000	3964000
chr2L	3966000	3967000
chr2L	3983000	3991000
chr2L	3992000	3994000
chr2L	3995000	3997000
chr2L	4024000	4028000
chr2L	4029000	4035000
chr2L	4040000	4041000
chr2L	4042000	4044000
chr2L	4052000	4058000
chr2L	4061000	4064000
chr2L	4065000	4067000
chr2L	4068000	4073000
chr2L	4314000	4324000
chr2L	4434000	4443000
chr2L	4708000	4711000
chr2L	4787000	4789000
chr2L	4819000	4825000
chr2L	4838000	4841000
chr2L	4874000	4881000
chr2L	4917000	4920000
chr2L	4923000	4925000
chr2L	4936000	4942000
chr2L	5060000	5071000
chr2L	5100000	5109000
chr2L	5128000	5144000
chr2L	5155000	5170000
chr2L	5171000	5174000
chr2L	5179000	5182000
chr2L	5183000	5188000
chr2L	5326000	5332000
chr2L	5343000	5344000
chr2L	5345000	5349000
chr2L	5350000	5362000
chr2L	5402000	5406000
chr2L	5431000	5435000
chr2L	5455000	5458000
chr2L	5494000	5498000
chr2L	5509000	5515000
chr2L	5567000	5572000
chr2L	5654000	5656000
chr2L	5791000	5794000
chr2L	5930000	5932000
chr2L	5999000	6003000
chr2L	6099000	6116000
chr2L	6129000	6135000
chr2L	6145000	6156000
chr2L	6220000	6224000
chr2L	6234000	6240000
chr2L	6244000	6246000
chr2L	6247000	6251000
chr2L	6310000	6324000
chr2L	6390000	6394000
chr2L	6579000	6583000
chr2L	6584000	6586000
chr2L	6587000	6597000
chr2L	6621000	6626000
chr2L	6704000	6717000
chr2L	6798000	6802000
chr2L	6928000	6944000
chr2L	7062000	7069000
chr2L	7080000	7098000
chr2L	7169000	7170000
chr2L	7171000	7172000
chr2L	7173000	7181000
chr2L	7186000	7191000
chr2L	7201000	7204000
chr2L	7211000	7253000
chr2L	7346000	7347000
chr2L	7349000	7350000
chr2L	7404000	7413000
chr2L	7419000	7423000
chr2L	7544000	7548000
chr2L	7549000	7561000
chr2L	7647000	7656000
chr2L	7766000	7770000
chr2L	7811000	7823000
chr2L	7854000	7859000
chr2L	7886000	7891000
chr2L	7962000	7965000
chr2L	7968000	7973000
chr2L	7994000	8000000
chr2L	8086000	8093000
chr2L	8099000	8113000
chr2L	8203000	8211000
chr2L	8303000	8305000
chr2L	8341000	8355000
chr2L	8442000	8445000
chr2L	8519000	8527000
chr2L	8538000	8543000
chr2L	8544000	8551000
chr2L	8560000	8569000
chr2L	8570000	8571000
chr2L	8587000	8590000
chr2L	8591000	8592000
chr2L	8636000	8638000
chr2L	8639000	8644000
chr2L	8645000	8647000
chr2L	8648000	8651000
chr2L	8669000	8679000
chr2L	8693000	8701000
chr2L	8717000	8720000
chr2L	8805000	8820000
chr2L	8952000	8982000
chr2L	8990000	8995000
chr2L	9055000	9058000
chr2L	9059000	9060000
chr2L	9172000	9176000
chr2L	9186000	9190000
chr2L	9191000	9194000
chr2L	9207000	9209000
chr2L	9210000	9213000
chr2L	9291000	9296000
chr2L	9399000	9400000
chr2L	9401000	9403000
chr2L	9408000	9411000
chr2L	9419000	9421000
chr2L	9435000	9439000
chr2L	9567000	9570000
chr2L	9712000	9734000
chr2L	9794000	9810000
chr2L	9883000	9884000
chr2L	9885000	9886000
chr2L	9898000	9899000
chr2L	9902000	9903000
chr2L	9923000	9933000
chr2L	9970000	9974000
chr2L	9975000	9976000
chr2L	9980000	9984000
chr2L	9995000	10004000
chr2L	10131000	10134000
chr2L	10135000	10136000
chr2L	10191000	10193000
chr2L	10207000	10211000
chr2L	10226000	10240000
chr2L	10253000	10265000
chr2L	10277000	10282000
chr2L	10292000	10331000
chr2L	10335000	10357000
chr2L	10363000	10367000
chr2L	10377000	10388000
chr2L	10405000	10409000
chr2L	10434000	10457000
chr2L	10463000	10478000
chr2L	10523000	10531000
chr2L	10551000	10554000
chr2L	10567000	10570000
chr2L	10618000	10629000
chr2L	10646000	10649000
chr2L	10684000	10688000
chr2L	10804000	10806000
chr2L	10862000	10863000
chr2L	10864000	10869000
chr2L	10983000	10989000
chr2L	11156000	11159000
chr2L	11201000	11215000
chr2L	11237000	11247000
chr2L	11248000	11249000
chr2L	11250000	11251000
chr2L	11315000	11318000
chr2L	11540000	11542000
chr2L	11543000	11546000
chr2L	11720000	11721000
chr2L	11749000	11750000
chr2L	11751000	11752000
chr2L	11788000	11791000
chr2L	11832000	11837000
chr2L	11864000	11866000
chr2L	12064000	12068000
chr2L	12074000	12075000
chr2L	12076000	12080000
chr2L	12140000	12142000
chr2L	12145000	12148000
chr2L	12174000	12177000
chr2L	12188000	12191000
chr2L	12232000	12235000
chr2L	12236000	12240000
chr2L	12244000	12245000
chr2L	12246000	12247000
chr2L	12250000	12252000
chr2L	12253000	12254000
chr2L	12255000	12257000
chr2L	12349000	12350000
chr2L	12351000	12355000
chr2L	12370000	12375000
chr2L	12471000	12476000
chr2L	12506000	12512000
chr2L	12551000	12554000
chr2L	12555000	12560000
chr2L	12562000	12563000
chr2L	12565000	12568000
chr2L	12652000	12658000
chr2L	12676000	12690000
chr2L	12714000	12718000
chr2L	12726000	12729000
chr2L	12895000	12898000
chr2L	12943000	12948000
chr2L	12970000	12974000
chr2L	12985000	12987000
chr2L	13081000	13084000
chr2L	13395000	13399000
chr2L	13484000	13490000
chr2L	13509000	13517000
chr2L	13528000	13534000
chr2L	13544000	13546000
chr2L	13553000	13561000
chr2L	13565000	13567000
chr2L	13568000	13569000
chr2L	13570000	13575000
chr2L	13850000	13853000
chr2L	13860000	13861000
chr2L	13862000	13874000
chr2L	13883000	13892000
chr2L	14039000	14044000
chr2L	14064000	14067000
chr2L	14122000	14125000
chr2L	14133000	14134000
chr2L	14367000	14381000
chr2L	14466000	14467000
chr2L	14469000	14481000
chr2L	14498000	14505000
chr2L	14555000	14564000
chr2L	14581000	14586000
chr2L	14643000	14644000
chr2L	14668000	14681000
chr2L	14695000	14699000
chr2L	14770000	14772000
chr2L	14773000	14774000
chr2L	14820000	14823000
chr2L	14887000	14889000
chr2L	14898000	14900000
chr2L	14901000	14905000
chr2L	14978000	14980000
chr2L	15061000	15065000
chr2L	15080000	15083000
chr2L	15099000	15109000
chr2L	15122000	15125000
chr2L	15619000	15621000
chr2L	15771000	15781000
chr2L	15828000	15830000
chr2L	15981000	15984000
chr2L	16010000	16011000
chr2L	16118000	16121000
chr2L	16122000	16124000
chr2L	16142000	16144000
chr2L	16232000	16254000
chr2L	16292000	16295000
chr2L	16329000	16342000
chr2L	16384000	16388000
chr2L	16459000	16468000
chr2L	16488000	16501000
chr2L	16521000	16532000
chr2L	16533000	16543000
chr2L	16550000	16566000
chr2L	16567000	16576000
chr2L	16577000	16578000
chr2L	16579000	16610000
chr2L	16614000	16624000
chr2L	16649000	16651000
chr2L	16663000	16695000
chr2L	16696000	16708000
chr2L	16725000	16730000
chr2L	16766000	16800000
chr2L	16825000	16827000
chr2L	16958000	16959000
chr2L	16962000	16963000
chr2L	17091000	17093000
chr2L	17094000	17096000
chr2L	17097000	17103000
chr2L	17104000	17105000
chr2L	17204000	17206000
chr2L	17283000	17287000
chr2L	17336000	17341000
chr2L	17382000	17386000
chr2L	17420000	17423000
chr2L	17428000	17437000
chr2L	17493000	17497000
chr2L	17559000	17560000
chr2L	17611000	17614000
chr2L	17820000	17821000
chr2L	17824000	17825000
chr2L	17872000	17874000
chr2L	17875000	17877000
chr2L	17906000	17910000
chr2L	18237000	18239000
chr2L	18244000	18248000
chr2L	18320000	18322000
chr2L	18326000	18334000
chr2L	18389000	18390000
chr2L	18391000	18398000
chr2L	18421000	18425000
chr2L	18612000	18616000
chr2L	18672000	18677000
chr2L	18721000	18728000
chr2L	18840000	18845000
chr2L	18932000	18935000
chr2L	18952000	18957000
chr2L	19018000	19019000
chr2L	19020000	19024000
chr2L	19074000	19079000
chr2L	19174000	19186000
chr2L	19208000	19214000
chr2L	19347000	19348000
chr2L	19357000	19359000
chr2L	19454000	19465000
chr2L	19516000	19521000
chr2L	19547000	19568000
chr2L	19582000	19584000
chr2L	19594000	19600000
chr2L	19611000	19614000
chr2L	19639000	19640000
chr2L	19695000	19704000
chr2L	19705000	19706000
chr2L	19711000	19712000
chr2L	19735000	19743000
chr2L	19787000	19789000
chr2L	19822000	19823000
chr2L	19824000	19825000
chr2L	20078000	20082000
chr2L	20085000	20088000
chr2L	20099000	20138000
chr2L	20139000	20147000
chr2L	20148000	20154000
chr2L	20163000	20168000
chr2L	20169000	20177000
chr2L	20198000	20199000
chr2L	20201000	20210000
chr2L	20213000	20214000
chr2L	20219000	20234000
chr2L	20250000	20252000
chr2L	20275000	20276000
chr2L	20282000	20283000
chr2L	20405000	20408000
chr2L	20413000	20415000
chr2L	20425000	20443000
chr2L	20445000	20448000
chr2L	20453000	20455000
chr2L	20456000	20457000
chr2L	20570000	20572000
chr2L	20580000	20581000
chr2L	20634000	20650000
chr2L	20794000	20797000
chr2L	20798000	20806000
chr2L	20807000	20808000
chr2L	20809000	20831000
chr2L	20895000	20903000
chr2L	20923000	20934000
chr2L	20945000	20949000
chr2L	20951000	20952000
chr2L	20979000	20980000
chr2L	21039000	21041000
chr2L	21042000	21043000
chr2L	21046000	21047000
chr2L	21085000	21095000
chr2L	21124000	21135000
chr2L	21146000	21157000
chr2L	21198000	21212000
chr2L	21231000	21237000
chr2L	21256000	21272000
chr2L	21290000	21308000
chr2L	21321000	21326000
chr2L	21334000	21348000
chr2L	21354000	21393000
chr2L	21394000	21404000
chr2L	21405000	21418000
chr2L	21423000	21424000
chr2L	21425000	21426000
chr2L	21442000	21443000
chr2L	21447000	21448000
chr2L	21539000	21540000
chr2L	21541000	21542000
chr2L	21543000	21552000
chr2L	21553000	21561000
chr2L	21570000	21598000
chr2L	21604000	21654000
chr2L	21656000	21678000
chr2L	21682000	21692000
chr2L	21698000	21767000
chr2L	21769000	21770000
chr2L	21785000	21788000
chr2L	22041000	22202000
chr2L	22203000	22204000
chr2L	22206000	22284000
chr2L	22285000	22287000
chr2L	22288000	22303000
chr2L	22304000	22333000
chr2L	22334000	22378000
chr2L	22382000	22383000
chr2L	22388000	22409000
chr2L	22411000	22413000
chr2L	22414000	22415000
chr2L	22418000	22419000
chr2L	22420000	22448000
chr2L	22450000	22475000
chr2L	22476000	22487000
chr2L	22489000	22490000
chr2L	22491000	22495000
chr2L	22497000	22498000
chr2L	22501000	22502000
chr2L	22509000	22512000
chr2L	22514000	22516000
chr2L	22519000	22541000
chr2L	22543000	22544000
chr2L	22546000	22547000
chr2L	22548000	22575000
chr2L	22577000	22633000
chr2L	22634000	22658000
chr2L	22659000	22660000
chr2L	22662000	22663000
chr2L	22665000	22720000
chr2L	22722000	22727000
chr2L	22728000	22748000
chr2L	22749000	22754000
chr2L	22757000	22759000
chr2L	22760000	22766000
chr2L	22786000	22788000
chr2L	22792000	22793000
chr2L	22794000	22795000
chr2L	22799000	22800000
chr2L	22802000	22826000
chr2L	22828000	22829000
chr2L	22830000	22838000
chr2L	22841000	22849000
chr2L	22852000	22951000
chr2L	22956000	22985000
chr2L	22986000	22989000
chr2L	22994000	22995000
chr2L	23009000	23010000
chr2LHet	10000	11000
chr2LHet	12000	13000
chr2LHet	18000	24000
chr2LHet	40000	45000
chr2LHet	46000	48000
chr2LHet	49000	54000
chr2LHet	126000	127000
chr2LHet	129000	130000
chr2LHet	133000	136000
chr2LHet	139000	145000
chr2LHet	149000	159000
chr2LHet	160000	179000
chr2LHet	180000	198000
chr2LHet	199000	209000
chr2LHet	213000	215000
chr2LHet	234000	235000
chr2LHet	236000	260000
chr2LHet	288000	306000
chr2LHet	307000	320000
chr2LHet	321000	324000
chr2LHet	325000	326000
chr2LHet	327000	329000
chr2LHet	330000	333000
chr2LHet	334000	335000
chr2LHet	337000	351000
chr2LHet	352000	353000
chr2LHet	355000	356000
chr2LHet	358000	362000
chr2LHet	366000	368000
chr2R	3000	4000
chr2R	10000	30000
chr2R	37000	56000
chr2R	57000	62000
chr2R	67000	101000
chr2R	106000	116000
chr2R	117000	127000
chr2R	128000	145000
chr2R	146000	151000
chr2R	156000	161000
chr2R	171000	188000
chr2R	191000	192000
chr2R	193000	194000
chr2R	195000	202000
chr2R	206000	219000
chr2R	223000	242000
chr2R	246000	247000
chr2R	248000	267000
chr2R	273000	280000
chr2R	281000	320000
chr2R	326000	329000
chr2R	334000	338000
chr2R	357000	370000
chr2R	373000	376000
chr2R	380000	382000
chr2R	385000	386000
chr2R	388000	442000
chr2R	444000	457000
chr2R	458000	461000
chr2R	463000	474000
chr2R	475000	530000
chr2R	536000	540000
chr2R	541000	547000
chr2R	557000	622000
chr2R	623000	650000
chr2R	653000	654000
chr2R	655000	656000
chr2R	657000	658000
chr2R	659000	698000
chr2R	699000	722000
chr2R	723000	755000
chr2R	756000	761000
chr2R	762000	763000
chr2R	766000	769000
chr2R	771000	797000
chr2R	798000	815000
chr2R	816000	877000
chr2R	878000	879000
chr2R	881000	893000
chr2R	894000	1051000
chr2R	1056000	1057000
chr2R	1059000	1090000
chr2R	1091000	1105000
chr2R	1106000	1108000
chr2R	1109000	1119000
chr2R	1120000	1175000
chr2R	1176000	1223000
chr2R	1224000	1268000
chr2R	1281000	1282000
chr2R	1284000	1296000
chr2R	1297000	1306000
chr2R	1308000	1431000
chr2R	1432000	1444000
chr2R	1459000	1461000
chr2R	1464000	1472000
chr2R	1474000	1475000
chr2R	1476000	1478000
chr2R	1484000	1511000
chr2R	1513000	1543000
chr2R	1550000	1632000
chr2R	1643000	1645000
chr2R	1654000	1675000
chr2R	1838000	1845000
chr2R	1851000	1863000
chr2R	1889000	1895000
chr2R	1903000	1941000
chr2R	1973000	1978000
chr2R	2038000	2078000
chr2R	2086000	2095000
chr2R	2101000	2120000
chr2R	2127000	2150000
chr2R	2151000	2152000
chr2R	2153000	2185000
chr2R	2186000	2193000
chr2R	2194000	2196000
chr2R	2197000	2200000
chr2R	2201000	2202000
chr2R	2204000	2218000
chr2R	2224000	2230000
chr2R	2235000	2236000
chr2R	2288000	2289000
chr2R	2303000	2311000
chr2R	2312000	2340000
chr2R	2341000	2342000
chr2R	2343000	2361000
chr2R	2362000	2373000
chr2R	2374000	2377000
chr2R	2378000	2383000
chr2R	2386000	2388000
chr2R	2508000	2513000
chr2R	2533000	2537000
chr2R	2552000	2554000
chr2R	2563000	2578000
chr2R	2605000	2630000
chr2R	2659000	2660000
chr2R	2798000	2800000
chr2R	2830000	2840000
chr2R	2871000	2883000
chr2R	2895000	2912000
chr2R	2923000	2943000
chr2R	3212000	3217000
chr2R	3252000	3256000
chr2R	3428000	3433000
chr2R	3490000	3494000
chr2R	3595000	3604000
chr2R	3648000	3653000
chr2R	3711000	3713000
chr2R	3812000	3816000
chr2R	3827000	3839000
chr2R	4114000	4124000
chr2R	4263000	4264000
chr2R	4265000	4268000
chr2R	4541000	4546000
chr2R	4599000	4605000
chr2R	4965000	4975000
chr2R	4979000	4984000
chr2R	5124000	5132000
chr2R	5181000	5209000
chr2R	5235000	5238000
chr2R	5295000	5310000
chr2R	5425000	5429000
chr2R	5431000	5437000
chr2R	5504000	5510000
chr2R	5613000	5614000
chr2R	5615000	5617000
chr2R	5621000	5623000
chr2R	5744000	5763000
chr2R	5831000	5833000
chr2R	5852000	5856000
chr2R	5902000	5907000
chr2R	5928000	5932000
chr2R	6026000	6030000
chr2R	6038000	6044000
chr2R	6093000	6095000
chr2R	6143000	6152000
chr2R	6253000	6259000
chr2R	6305000	6315000
chr2R	6351000	6354000
chr2R	6400000	6408000
chr2R	6416000	6419000
chr2R	6431000	6452000
chr2R	6453000	6454000
chr2R	6455000	6474000
chr2R	6481000	6483000
chr2R	6491000	6492000
chr2R	6670000	6681000
chr2R	6691000	6697000
chr2R	6750000	6758000
chr2R	6785000	6795000
chr2R	6796000	6797000
chr2R	6813000	6814000
chr2R	6815000	6820000
chr2R	6836000	6837000
chr2R	6839000	6840000
chr2R	6841000	6842000
chr2R	6843000	6852000
chr2R	6853000	6861000
chr2R	6862000	6874000
chr2R	6901000	6902000
chr2R	6903000	6904000
chr2R	6908000	6909000
chr2R	6926000	6927000
chr2R	6982000	6984000
chr2R	7064000	7067000
chr2R	7104000	7107000
chr2R	7288000	7294000
chr2R	7301000	7304000
chr2R	7306000	7339000
chr2R	7501000	7504000
chr2R	7563000	7571000
chr2R	7612000	7633000
chr2R	7731000	7740000
chr2R	7856000	7859000
chr2R	7886000	7889000
chr2R	8024000	8029000
chr2R	8092000	8102000
chr2R	8103000	8106000
chr2R	8132000	8136000
chr2R	8160000	8167000
chr2R	8174000	8176000
chr2R	8205000	8209000
chr2R	8268000	8282000
chr2R	8395000	8402000
chr2R	8409000	8416000
chr2R	8457000	8459000
chr2R	8509000	8517000
chr2R	8520000	8521000
chr2R	8530000	8537000
chr2R	8649000	8654000
chr2R	8705000	8706000
chr2R	8749000	8751000
chr2R	8752000	8754000
chr2R	8791000	8792000
chr2R	8793000	8796000
chr2R	8892000	8915000
chr2R	8916000	8925000
chr2R	8995000	8997000
chr2R	9076000	9085000
chr2R	9133000	9140000
chr2R	9145000	9148000
chr2R	9258000	9260000
chr2R	9311000	9318000
chr2R	9427000	9434000
chr2R	9446000	9466000
chr2R	9492000	9502000
chr2R	9508000	9515000
chr2R	9516000	9521000
chr2R	9553000	9560000
chr2R	9615000	9617000
chr2R	9676000	9682000
chr2R	9695000	9702000
chr2R	9716000	9739000
chr2R	9902000	9906000
chr2R	9909000	9910000
chr2R	9923000	9934000
chr2R	9980000	9981000
chr2R	9990000	9991000
chr2R	9997000	10000000
chr2R	10015000	10021000
chr2R	10022000	10023000
chr2R	10132000	10139000
chr2R	10165000	10170000
chr2R	10188000	10196000
chr2R	10245000	10248000
chr2R	10249000	10250000
chr2R	10399000	10405000
chr2R	10406000	10417000
chr2R	10418000	10426000
chr2R	10527000	10539000
chr2R	10586000	10592000
chr2R	10681000	10682000
chr2R	10684000	10686000
chr2R	10759000	10777000
chr2R	10784000	10787000
chr2R	10855000	10857000
chr2R	10858000	10865000
chr2R	10894000	10903000
chr2R	10909000	10910000
chr2R	10989000	10991000
chr2R	10992000	10993000
chr2R	11215000	11224000
chr2R	11259000	11265000
chr2R	11457000	11461000
chr2R	11508000	11511000
chr2R	11516000	11519000
chr2R	11567000	11570000
chr2R	11737000	11744000
chr2R	11856000	11858000
chr2R	11862000	11867000
chr2R	12041000	12051000
chr2R	12123000	12129000
chr2R	12160000	12167000
chr2R	12341000	12347000
chr2R	12402000	12407000
chr2R	12408000	12409000
chr2R	12410000	12411000
chr2R	12424000	12427000
chr2R	12431000	12432000
chr2R	12451000	12456000
chr2R	12461000	12467000
chr2R	12599000	12603000
chr2R	12690000	12708000
chr2R	12709000	12716000
chr2R	12727000	12738000
chr2R	12749000	12752000
chr2R	12817000	12829000
chr2R	12965000	12969000
chr2R	13019000	13033000
chr2R	13125000	13126000
chr2R	13155000	13166000
chr2R	13189000	13191000
chr2R	13217000	13267000
chr2R	13334000	13345000
chr2R	13363000	13374000
chr2R	13378000	13400000
chr2R	13445000	13452000
chr2R	13469000	13473000
chr2R	13520000	13523000
chr2R	13539000	13549000
chr2R	13669000	13670000
chr2R	13671000	13673000
chr2R	13762000	13765000
chr2R	13829000	13832000
chr2R	13883000	13886000
chr2R	13951000	13955000
chr2R	13969000	13971000
chr2R	14200000	14201000
chr2R	14202000	14203000
chr2R	14204000	14207000
chr2R	14235000	14238000
chr2R	14239000	14241000
chr2R	14243000	14244000
chr2R	14482000	14483000
chr2R	14560000	14574000
chr2R	14949000	14950000
chr2R	14951000	14952000
chr2R	14987000	14991000
chr2R	15008000	15010000
chr2R	15098000	15100000
chr2R	15207000	15209000
chr2R	15234000	15236000
chr2R	15515000	15521000
chr2R	15536000	15539000
chr2R	15566000	15568000
chr2R	15630000	15631000
chr2R	15634000	15635000
chr2R	15637000	15638000
chr2R	15647000	15648000
chr2R	15653000	15655000
chr2R	15808000	15810000
chr2R	16255000	16257000
chr2R	16265000	16266000
chr2R	16422000	16436000
chr2R	16440000	16445000
chr2R	16471000	16476000
chr2R	16479000	16489000
chr2R	16555000	16559000
chr2R	16563000	16565000
chr2R	16665000	16668000
chr2R	16670000	16671000
chr2R	16673000	16674000
chr2R	16675000	16676000
chr2R	16683000	16688000
chr2R	16905000	16913000
chr2R	16921000	16929000
chr2R	17039000	17040000
chr2R	17063000	17066000
chr2R	17135000	17137000
chr2R	17145000	17148000
chr2R	17407000	17410000
chr2R	17551000	17554000
chr2R	17591000	17601000
chr2R	17650000	17653000
chr2R	17661000	17667000
chr2R	17702000	17703000
chr2R	17727000	17729000
chr2R	17773000	17782000
chr2R	17858000	17860000
chr2R	18163000	18166000
chr2R	18183000	18186000
chr2R	18400000	18407000
chr2R	18417000	18419000
chr2R	18465000	18467000
chr2R	18474000	18475000
chr2R	18536000	18541000
chr2R	18683000	18685000
chr2R	18796000	18803000
chr2R	19082000	19087000
chr2R	19089000	19092000
chr2R	19152000	19154000
chr2R	19444000	19448000
chr2R	19460000	19468000
chr2R	19635000	19648000
chr2R	19770000	19776000
chr2R	19795000	19803000
chr2R	19809000	19813000
chr2R	19821000	19825000
chr2R	19934000	19946000
chr2R	19961000	19974000
chr2R	20073000	20077000
chr2R	20096000	20103000
chr2R	20852000	20856000
chr2R	20971000	20980000
chr2R	21068000	21069000
chr2R	21070000	21089000
chr2R	21090000	21146000
chr2RHet	0	1000
chr2RHet	2000	4000
chr2RHet	5000	15000
chr2RHet	16000	22000
chr2RHet	23000	31000
chr2RHet	37000	61000
chr2RHet	63000	65000
chr2RHet	66000	112000
chr2RHet	114000	119000
chr2RHet	132000	179000
chr2RHet	180000	181000
chr2RHet	182000	184000
chr2RHet	186000	187000
chr2RHet	189000	195000
chr2RHet	224000	238000
chr2RHet	297000	298000
chr2RHet	299000	300000
chr2RHet	304000	309000
chr2RHet	311000	315000
chr2RHet	317000	325000
chr2RHet	326000	330000
chr2RHet	334000	335000
chr2RHet	336000	340000
chr2RHet	343000	344000
chr2RHet	345000	353000
chr2RHet	354000	362000
chr2RHet	369000	376000
chr2RHet	377000	381000
chr2RHet	382000	390000
chr2RHet	397000	412000
chr2RHet	420000	421000
chr2RHet	422000	423000
chr2RHet	430000	431000
chr2RHet	432000	448000
chr2RHet	449000	466000
chr2RHet	473000	511000
chr2RHet	512000	515000
chr2RHet	516000	541000
chr2RHet	542000	581000
chr2RHet	584000	594000
chr2RHet	595000	598000
chr2RHet	599000	613000
chr2RHet	615000	646000
chr2RHet	647000	649000
chr2RHet	650000	654000
chr2RHet	655000	675000
chr2RHet	676000	682000
chr2RHet	683000	684000
chr2RHet	692000	712000
chr2RHet	719000	736000
chr2RHet	737000	744000
chr2RHet	746000	747000
chr2RHet	748000	764000
chr2RHet	773000	774000
chr2RHet	776000	782000
chr2RHet	783000	784000
chr2RHet	785000	802000
chr2RHet	803000	806000
chr2RHet	815000	841000
chr2RHet	842000	846000
chr2RHet	847000	848000
chr2RHet	849000	854000
chr2RHet	858000	859000
chr2RHet	861000	874000
chr2RHet	878000	893000
chr2RHet	894000	896000
chr2RHet	897000	902000
chr2RHet	904000	905000
chr2RHet	907000	909000
chr2RHet	911000	962000
chr2RHet	964000	967000
chr2RHet	970000	971000
chr2RHet	973000	974000
chr2RHet	981000	995000
chr2RHet	996000	998000
chr2RHet	999000	1002000
chr2RHet	1003000	1012000
chr2RHet	1013000	1015000
chr2RHet	1040000	1044000
chr2RHet	1074000	1097000
chr2RHet	1110000	1114000
chr2RHet	1115000	1116000
chr2RHet	1123000	1124000
chr2RHet	1127000	1128000
chr2RHet	1129000	1134000
chr2RHet	1135000	1145000
chr2RHet	1148000	1149000
chr2RHet	1153000	1154000
chr2RHet	1155000	1156000
chr2RHet	1256000	1261000
chr2RHet	1262000	1270000
chr2RHet	1276000	1277000
chr2RHet	1278000	1284000
chr2RHet	1285000	1318000
chr2RHet	1320000	1321000
chr2RHet	1322000	1354000
chr2RHet	1355000	1366000
chr2RHet	1368000	1370000
chr2RHet	1373000	1378000
chr2RHet	1379000	1381000
chr2RHet	1383000	1384000
chr2RHet	1385000	1389000
chr2RHet	1404000	1405000
chr2RHet	1408000	1423000
chr2RHet	1424000	1427000
chr2RHet	1429000	1432000
chr2RHet	1433000	1435000
chr2RHet	1436000	1465000
chr2RHet	1466000	1477000
chr2RHet	1485000	1489000
chr2RHet	1537000	1539000
chr2RHet	1543000	1561000
chr2RHet	1562000	1580000
chr2RHet	1590000	1593000
chr2RHet	1595000	1601000
chr2RHet	1602000	1603000
chr2RHet	1604000	1608000
chr2RHet	1615000	1629000
chr2RHet	1630000	1634000
chr2RHet	1637000	1656000
chr2RHet	1658000	1666000
chr2RHet	1672000	1686000
chr2RHet	1687000	1700000
chr2RHet	1701000	1702000
chr2RHet	1704000	1727000
chr2RHet	1743000	1760000
chr2RHet	1761000	1764000
chr2RHet	1766000	1767000
chr2RHet	1768000	1771000
chr2RHet	1772000	1773000
chr2RHet	1775000	1780000
chr2RHet	1847000	1882000
chr2RHet	1883000	1994000
chr2RHet	1995000	1996000
chr2RHet	2000000	2001000
chr2RHet	2003000	2004000
chr2RHet	2037000	2038000
chr2RHet	2043000	2044000
chr2RHet	2045000	2046000
chr2RHet	2048000	2049000
chr2RHet	2050000	2051000
chr2RHet	2053000	2062000
chr2RHet	2064000	2076000
chr2RHet	2077000	2079000
chr2RHet	2080000	2087000
chr2RHet	2089000	2090000
chr2RHet	2093000	2094000
chr2RHet	2126000	2128000
chr2RHet	2129000	2148000
chr2RHet	2150000	2164000
chr2RHet	2171000	2172000
chr2RHet	2178000	2179000
chr2RHet	2183000	2184000
chr2RHet	2194000	2195000
chr2RHet	2197000	2205000
chr2RHet	2213000	2218000
chr2RHet	2230000	2231000
chr2RHet	2236000	2253000
chr2RHet	2254000	2278000
chr2RHet	2280000	2283000
chr2RHet	2284000	2285000
chr2RHet	2288000	2289000
chr2RHet	2299000	2303000
chr2RHet	2304000	2305000
chr2RHet	2310000	2312000
chr2RHet	2313000	2319000
chr2RHet	2322000	2324000
chr2RHet	2326000	2327000
chr2RHet	2334000	2337000
chr2RHet	2338000	2340000
chr2RHet	2341000	2365000
chr2RHet	2366000	2393000
chr2RHet	2399000	2401000
chr2RHet	2402000	2403000
chr2RHet	2405000	2406000
chr2RHet	2407000	2416000
chr2RHet	2417000	2418000
chr2RHet	2419000	2421000
chr2RHet	2423000	2424000
chr2RHet	2433000	2437000
chr2RHet	2438000	2439000
chr2RHet	2440000	2449000
chr2RHet	2453000	2456000
chr2RHet	2559000	2561000
chr2RHet	2567000	2570000
chr2RHet	2573000	2576000
chr2RHet	2584000	2600000
chr2RHet	2609000	2621000
chr2RHet	2622000	2636000
chr2RHet	2637000	2643000
chr2RHet	2644000	2647000
chr2RHet	2649000	2650000
chr2RHet	2651000	2652000
chr2RHet	2764000	2765000
chr2RHet	2768000	2771000
chr2RHet	2772000	2791000
chr2RHet	2792000	2805000
chr2RHet	2807000	2824000
chr2RHet	2825000	2827000
chr2RHet	2829000	2864000
chr2RHet	2867000	2870000
chr2RHet	2876000	2892000
chr2RHet	2893000	2901000
chr2RHet	2917000	2928000
chr2RHet	2933000	2934000
chr2RHet	2979000	2980000
chr2RHet	2981000	2982000
chr2RHet	2985000	2997000
chr2RHet	2998000	3011000
chr2RHet	3012000	3016000
chr2RHet	3017000	3020000
chr2RHet	3022000	3023000
chr2RHet	3026000	3027000
chr2RHet	3029000	3031000
chr2RHet	3037000	3039000
chr2RHet	3047000	3082000
chr2RHet	3083000	3085000
chr2RHet	3086000	3087000
chr2RHet	3088000	3090000
chr2RHet	3094000	3095000
chr2RHet	3102000	3103000
chr2RHet	3106000	3109000
chr2RHet	3110000	3120000
chr2RHet	3130000	3131000
chr2RHet	3133000	3136000
chr2RHet	3137000	3180000
chr2RHet	3181000	3204000
chr2RHet	3206000	3220000
chr2RHet	3224000	3227000
chr2RHet	3228000	3229000
chr2RHet	3231000	3240000
chr2RHet	3243000	3245000
chr2RHet	3247000	3249000
chr2RHet	3251000	3254000
chr2RHet	3259000	3260000
chr2RHet	3263000	3270000
chr2RHet	3274000	3279000
chr3L	19000	102000
chr3L	143000	164000
chr3L	327000	331000
chr3L	507000	511000
chr3L	578000	584000
chr3L	610000	632000
chr3L	686000	690000
chr3L	697000	698000
chr3L	702000	711000
chr3L	768000	771000
chr3L	853000	858000
chr3L	866000	868000
chr3L	1013000	1020000
chr3L	1044000	1046000
chr3L	1293000	1297000
chr3L	1360000	1367000
chr3L	1380000	1384000
chr3L	1398000	1413000
chr3L	1437000	1439000
chr3L	1506000	1508000
chr3L	1602000	1606000
chr3L	1631000	1636000
chr3L	1853000	1857000
chr3L	1930000	1932000
chr3L	2047000	2065000
chr3L	2069000	2073000
chr3L	2106000	2109000
chr3L	2113000	2122000
chr3L	2221000	2223000
chr3L	2351000	2354000
chr3L	2453000	2454000
chr3L	2463000	2466000
chr3L	2616000	2623000
chr3L	2629000	2632000
chr3L	2633000	2635000
chr3L	2761000	2766000
chr3L	2786000	2789000
chr3L	2821000	2823000
chr3L	2824000	2829000
chr3L	2830000	2839000
chr3L	2840000	2843000
chr3L	2909000	2911000
chr3L	2944000	2946000
chr3L	2967000	2969000
chr3L	2971000	2972000
chr3L	3069000	3076000
chr3L	3268000	3273000
chr3L	3334000	3338000
chr3L	3380000	3381000
chr3L	3382000	3396000
chr3L	3460000	3468000
chr3L	3473000	3475000
chr3L	3476000	3480000
chr3L	3486000	3496000
chr3L	3572000	3574000
chr3L	3580000	3586000
chr3L	3587000	3590000
chr3L	3603000	3604000
chr3L	3754000	3764000
chr3L	3790000	3792000
chr3L	3794000	3795000
chr3L	3797000	3799000
chr3L	3810000	3824000
chr3L	3825000	3831000
chr3L	3965000	3966000
chr3L	3989000	4000000
chr3L	4156000	4171000
chr3L	4178000	4183000
chr3L	4187000	4193000
chr3L	4366000	4370000
chr3L	4509000	4512000
chr3L	4539000	4542000
chr3L	4569000	4573000
chr3L	4581000	4589000
chr3L	4615000	4618000
chr3L	4631000	4641000
chr3L	4965000	4967000
chr3L	5090000	5093000
chr3L	5095000	5096000
chr3L	5149000	5164000
chr3L	5192000	5193000
chr3L	5194000	5195000
chr3L	5196000	5198000
chr3L	5243000	5246000
chr3L	5250000	5259000
chr3L	5268000	5273000
chr3L	5333000	5336000
chr3L	5379000	5395000
chr3L	5474000	5479000
chr3L	5655000	5665000
chr3L	5698000	5699000
chr3L	5701000	5703000
chr3L	5704000	5711000
chr3L	5806000	5811000
chr3L	5905000	5911000
chr3L	5932000	5937000
chr3L	5971000	5988000
chr3L	6667000	6670000
chr3L	6674000	6675000
chr3L	6796000	6808000
chr3L	6824000	6835000
chr3L	6836000	6839000
chr3L	6855000	6857000
chr3L	6858000	6860000
chr3L	6872000	6877000
chr3L	6878000	6882000
chr3L	6885000	6886000
chr3L	6887000	6896000
chr3L	6909000	6915000
chr3L	6931000	6936000
chr3L	6957000	6960000
chr3L	6989000	6994000
chr3L	7148000	7153000
chr3L	7229000	7231000
chr3L	7481000	7482000
chr3L	7483000	7485000
chr3L	7662000	7663000
chr3L	7675000	7676000
chr3L	7677000	7678000
chr3L	7704000	7706000
chr3L	7720000	7736000
chr3L	7780000	7786000
chr3L	7808000	7818000
chr3L	7825000	7833000
chr3L	7845000	7848000
chr3L	7872000	7873000
chr3L	7874000	7877000
chr3L	7908000	7910000
chr3L	7919000	7920000
chr3L	7978000	7994000
chr3L	7995000	8007000
chr3L	8011000	8012000
chr3L	8015000	8016000
chr3L	8017000	8019000
chr3L	8037000	8045000
chr3L	8061000	8063000
chr3L	8098000	8104000
chr3L	8170000	8174000
chr3L	8226000	8227000
chr3L	8231000	8234000
chr3L	8272000	8277000
chr3L	8431000	8436000
chr3L	8510000	8522000
chr3L	8532000	8537000
chr3L	8621000	8632000
chr3L	8732000	8738000
chr3L	9090000	9112000
chr3L	9143000	9145000
chr3L	9146000	9158000
chr3L	9159000	9161000
chr3L	9169000	9173000
chr3L	9331000	9344000
chr3L	9436000	9440000
chr3L	9480000	9488000
chr3L	9495000	9500000
chr3L	9666000	9671000
chr3L	9801000	9816000
chr3L	9850000	9854000
chr3L	10059000	10060000
chr3L	10111000	10114000
chr3L	10271000	10274000
chr3L	10293000	10294000
chr3L	10356000	10359000
chr3L	10475000	10477000
chr3L	10502000	10505000
chr3L	10507000	10520000
chr3L	10521000	10522000
chr3L	10558000	10560000
chr3L	10574000	10588000
chr3L	10589000	10590000
chr3L	10607000	10613000
chr3L	10645000	10647000
chr3L	10661000	10670000
chr3L	10687000	10692000
chr3L	10699000	10710000
chr3L	10717000	10720000
chr3L	10728000	10744000
chr3L	10759000	10846000
chr3L	10847000	10848000
chr3L	10850000	10863000
chr3L	10880000	10887000
chr3L	10944000	10959000
chr3L	10978000	10992000
chr3L	10993000	10996000
chr3L	11084000	11089000
chr3L	11097000	11099000
chr3L	11100000	11103000
chr3L	11176000	11184000
chr3L	11185000	11187000
chr3L	11188000	11191000
chr3L	11247000	11258000
chr3L	11264000	11281000
chr3L	11290000	11292000
chr3L	11293000	11296000
chr3L	11297000	11308000
chr3L	11309000	11311000
chr3L	11313000	11324000
chr3L	11326000	11354000
chr3L	11355000	11358000
chr3L	11365000	11367000
chr3L	11368000	11384000
chr3L	11394000	11398000
chr3L	11409000	11435000
chr3L	11441000	11449000
chr3L	11460000	11469000
chr3L	11490000	11493000
chr3L	11501000	11513000
chr3L	11565000	11576000
chr3L	11603000	11607000
chr3L	11608000	11618000
chr3L	11761000	11766000
chr3L	11794000	11809000
chr3L	11960000	11962000
chr3L	11963000	11967000
chr3L	12169000	12199000
chr3L	12251000	12252000
chr3L	12254000	12256000
chr3L	12472000	12480000
chr3L	12767000	12776000
chr3L	12792000	12796000
chr3L	12855000	12857000
chr3L	12858000	12859000
chr3L	12867000	12869000
chr3L	12870000	12871000
chr3L	12900000	12903000
chr3L	12998000	13007000
chr3L	13019000	13030000
chr3L	13090000	13093000
chr3L	13158000	13159000
chr3L	13215000	13220000
chr3L	13263000	13266000
chr3L	13415000	13423000
chr3L	13516000	13519000
chr3L	13522000	13523000
chr3L	13526000	13532000
chr3L	13560000	13568000
chr3L	13600000	13604000
chr3L	13610000	13614000
chr3L	13615000	13616000
chr3L	13644000	13645000
chr3L	13656000	13658000
chr3L	13726000	13728000
chr3L	13729000	13732000
chr3L	13754000	13758000
chr3L	13814000	13816000
chr3L	13826000	13828000
chr3L	13860000	13870000
chr3L	13876000	13880000
chr3L	13929000	13943000
chr3L	13981000	13987000
chr3L	14238000	14241000
chr3L	14318000	14337000
chr3L	14349000	14356000
chr3L	14380000	14405000
chr3L	14431000	14445000
chr3L	14609000	14613000
chr3L	14702000	14711000
chr3L	14719000	14721000
chr3L	14795000	14815000
chr3L	14816000	14819000
chr3L	14825000	14826000
chr3L	14959000	14976000
chr3L	15053000	15055000
chr3L	15056000	15057000
chr3L	15288000	15289000
chr3L	15290000	15292000
chr3L	15313000	15317000
chr3L	15340000	15352000
chr3L	15508000	15514000
chr3L	15521000	15524000
chr3L	15540000	15550000
chr3L	15733000	15734000
chr3L	15735000	15736000
chr3L	15790000	15797000
chr3L	15800000	15802000
chr3L	15809000	15813000
chr3L	15832000	15839000
chr3L	15840000	15842000
chr3L	15848000	15855000
chr3L	15900000	15901000
chr3L	15903000	15905000
chr3L	15923000	15924000
chr3L	16025000	16031000
chr3L	16041000	16050000
chr3L	16068000	16077000
chr3L	16130000	16133000
chr3L	16162000	16176000
chr3L	16188000	16195000
chr3L	16384000	16396000
chr3L	16436000	16437000
chr3L	16439000	16443000
chr3L	16521000	16526000
chr3L	16550000	16554000
chr3L	16559000	16578000
chr3L	16655000	16668000
chr3L	16677000	16678000
chr3L	16679000	16680000
chr3L	16689000	16690000
chr3L	16734000	16752000
chr3L	16792000	16800000
chr3L	16852000	16856000
chr3L	16891000	16899000
chr3L	17024000	17029000
chr3L	17130000	17133000
chr3L	17134000	17135000
chr3L	17151000	17154000
chr3L	17169000	17172000
chr3L	17218000	17231000
chr3L	17432000	17443000
chr3L	17446000	17454000
chr3L	17455000	17468000
chr3L	17646000	17655000
chr3L	17663000	17664000
chr3L	17666000	17681000
chr3L	17724000	17725000
chr3L	17728000	17729000
chr3L	17730000	17731000
chr3L	17798000	17807000
chr3L	17847000	17857000
chr3L	17861000	17892000
chr3L	17907000	17938000
chr3L	18016000	18019000
chr3L	18029000	18041000
chr3L	18062000	18069000
chr3L	18176000	18184000
chr3L	18185000	18199000
chr3L	18224000	18235000
chr3L	18472000	18474000
chr3L	18588000	18589000
chr3L	18628000	18630000
chr3L	18631000	18646000
chr3L	18667000	18674000
chr3L	18704000	18705000
chr3L	18719000	18720000
chr3L	18721000	18724000
chr3L	18733000	18739000
chr3L	18759000	18762000
chr3L	18775000	18777000
chr3L	18778000	18792000
chr3L	18832000	18861000
chr3L	18905000	18909000
chr3L	18967000	18981000
chr3L	19010000	19012000
chr3L	19013000	19016000
chr3L	19017000	19018000
chr3L	19028000	19031000
chr3L	19042000	19052000
chr3L	19115000	19118000
chr3L	19131000	19137000
chr3L	19166000	19169000
chr3L	19180000	19187000
chr3L	19229000	19248000
chr3L	19262000	19269000
chr3L	19293000	19318000
chr3L	19439000	19450000
chr3L	19461000	19468000
chr3L	19469000	19489000
chr3L	19596000	19600000
chr3L	19614000	19631000
chr3L	19637000	19645000
chr3L	19697000	19702000
chr3L	19730000	19731000
chr3L	19750000	19751000
chr3L	19769000	19776000
chr3L	19778000	19783000
chr3L	19792000	19799000
chr3L	19854000	19861000
chr3L	19890000	19898000
chr3L	19944000	19952000
chr3L	19973000	19999000
chr3L	20052000	20056000
chr3L	20242000	20245000
chr3L	20259000	20263000
chr3L	20318000	20338000
chr3L	20354000	20361000
chr3L	20395000	20400000
chr3L	20409000	20418000
chr3L	20432000	20442000
chr3L	20450000	20460000
chr3L	20471000	20472000
chr3L	20473000	20476000
chr3L	20477000	20482000
chr3L	20491000	20501000
chr3L	20502000	20503000
chr3L	20521000	20530000
chr3L	20733000	20747000
chr3L	20748000	20754000
chr3L	20755000	20762000
chr3L	20781000	20789000
chr3L	20816000	20822000
chr3L	20875000	20876000
chr3L	20877000	20880000
chr3L	20881000	20883000
chr3L	20946000	20953000
chr3L	20983000	20987000
chr3L	21037000	21056000
chr3L	21141000	21145000
chr3L	21150000	21158000
chr3L	21194000	21201000
chr3L	21337000	21342000
chr3L	21352000	21359000
chr3L	21364000	21367000
chr3L	21434000	21439000
chr3L	21477000	21486000
chr3L	21491000	21493000
chr3L	21527000	21530000
chr3L	21551000	21561000
chr3L	21614000	21618000
chr3L	21629000	21633000
chr3L	21764000	21768000
chr3L	21813000	21815000
chr3L	21921000	21931000
chr3L	22053000	22059000
chr3L	22065000	22073000
chr3L	22118000	22120000
chr3L	22485000	22487000
chr3L	22562000	22564000
chr3L	22565000	22567000
chr3L	22683000	22705000
chr3L	22712000	22719000
chr3L	22736000	22739000
chr3L	22744000	22755000
chr3L	22759000	22760000
chr3L	22779000	22790000
chr3L	22795000	22797000
chr3L	22804000	22806000
chr3L	22811000	22815000
chr3L	22824000	22827000
chr3L	22876000	22880000
chr3L	22890000	22910000
chr3L	22923000	22983000
chr3L	22989000	23036000
chr3L	23038000	23123000
chr3L	23135000	23151000
chr3L	23158000	23160000
chr3L	23166000	23284000
chr3L	23285000	23287000
chr3L	23288000	23348000
chr3L	23351000	23353000
chr3L	23355000	23358000
chr3L	23359000	23361000
chr3L	23362000	23366000
chr3L	23373000	23379000
chr3L	23385000	23416000
chr3L	23417000	23435000
chr3L	23436000	23491000
chr3L	23492000	23509000
chr3L	23516000	23567000
chr3L	23571000	23617000
chr3L	23618000	23621000
chr3L	23622000	23662000
chr3L	23663000	23668000
chr3L	23669000	23670000
chr3L	23671000	23677000
chr3L	23678000	23726000
chr3L	23727000	23753000
chr3L	23756000	23802000
chr3L	23803000	23806000
chr3L	23807000	23818000
chr3L	23820000	23821000
chr3L	23824000	23825000
chr3L	23826000	23827000
chr3L	23828000	23829000
chr3L	23833000	23891000
chr3L	23893000	23910000
chr3L	23911000	23912000
chr3L	23915000	23916000
chr3L	23919000	23922000
chr3L	23923000	23936000
chr3L	23940000	23961000
chr3L	23962000	23975000
chr3L	23976000	23985000
chr3L	23986000	23987000
chr3L	23988000	23989000
chr3L	23990000	24006000
chr3L	24014000	24016000
chr3L	24020000	24038000
chr3L	24039000	24084000
chr3L	24085000	24087000
chr3L	24089000	24090000
chr3L	24091000	24092000
chr3L	24093000	24126000
chr3L	24131000	24132000
chr3L	24133000	24139000
chr3L	24140000	24166000
chr3L	24167000	24189000
chr3L	24191000	24192000
chr3L	24197000	24208000
chr3L	24209000	24212000
chr3L	24213000	24236000
chr3L	24241000	24266000
chr3L	24271000	24324000
chr3L	24326000	24332000
chr3L	24339000	24363000
chr3L	24365000	24390000
chr3L	24392000	24398000
chr3L	24400000	24401000
chr3L	24406000	24408000
chr3L	24409000	24410000
chr3L	24411000	24413000
chr3L	24414000	24415000
chr3L	24423000	24429000
chr3L	24433000	24436000
chr3L	24438000	24447000
chr3L	24449000	24450000
chr3L	24455000	24458000
chr3L	24465000	24468000
chr3L	24473000	24475000
chr3L	24478000	24479000
chr3L	24480000	24483000
chr3L	24484000	24491000
chr3L	24496000	24513000
chr3L	24514000	24536000
chr3L	24537000	24539000
chr3LHet	1000	2000
chr3LHet	4000	27000
chr3LHet	31000	43000
chr3LHet	47000	48000
chr3LHet	50000	51000
chr3LHet	52000	53000
chr3LHet	54000	55000
chr3LHet	74000	78000
chr3LHet	89000	91000
chr3LHet	92000	93000
chr3LHet	99000	103000
chr3LHet	109000	114000
chr3LHet	126000	127000
chr3LHet	136000	139000
chr3LHet	169000	173000
chr3LHet	174000	175000
chr3LHet	177000	180000
chr3LHet	181000	199000
chr3LHet	200000	205000
chr3LHet	258000	263000
chr3LHet	264000	265000
chr3LHet	266000	276000
chr3LHet	280000	288000
chr3LHet	290000	295000
chr3LHet	296000	300000
chr3LHet	301000	308000
chr3LHet	309000	316000
chr3LHet	317000	318000
chr3LHet	319000	330000
chr3LHet	334000	335000
chr3LHet	340000	342000
chr3LHet	343000	348000
chr3LHet	349000	357000
chr3LHet	361000	396000
chr3LHet	397000	409000
chr3LHet	417000	425000
chr3LHet	429000	434000
chr3LHet	435000	441000
chr3LHet	462000	497000
chr3LHet	499000	517000
chr3LHet	532000	539000
chr3LHet	541000	567000
chr3LHet	569000	570000
chr3LHet	572000	594000
chr3LHet	609000	618000
chr3LHet	619000	623000
chr3LHet	626000	642000
chr3LHet	643000	644000
chr3LHet	645000	652000
chr3LHet	658000	659000
chr3LHet	660000	667000
chr3LHet	671000	699000
chr3LHet	702000	703000
chr3LHet	704000	706000
chr3LHet	712000	713000
chr3LHet	715000	734000
chr3LHet	736000	738000
chr3LHet	739000	751000
chr3LHet	752000	762000
chr3LHet	763000	774000
chr3LHet	777000	799000
chr3LHet	802000	813000
chr3LHet	815000	824000
chr3LHet	825000	849000
chr3LHet	851000	856000
chr3LHet	857000	861000
chr3LHet	862000	866000
chr3LHet	867000	868000
chr3LHet	869000	878000
chr3LHet	882000	897000
chr3LHet	900000	907000
chr3LHet	908000	954000
chr3LHet	955000	960000
chr3LHet	961000	966000
chr3LHet	970000	974000
chr3LHet	978000	997000
chr3LHet	998000	999000
chr3LHet	1000000	1002000
chr3LHet	1004000	1012000
chr3LHet	1016000	1019000
chr3LHet	1035000	1036000
chr3LHet	1037000	1038000
chr3LHet	1041000	1042000
chr3LHet	1044000	1062000
chr3LHet	1063000	1065000
chr3LHet	1066000	1067000
chr3LHet	1069000	1095000
chr3LHet	1098000	1115000
chr3LHet	1116000	1117000
chr3LHet	1121000	1124000
chr3LHet	1129000	1161000
chr3LHet	1164000	1168000
chr3LHet	1172000	1216000
chr3LHet	1218000	1231000
chr3LHet	1232000	1239000
chr3LHet	1240000	1243000
chr3LHet	1245000	1279000
chr3LHet	1282000	1283000
chr3LHet	1285000	1299000
chr3LHet	1302000	1323000
chr3LHet	1333000	1345000
chr3LHet	1346000	1374000
chr3LHet	1401000	1417000
chr3LHet	1421000	1422000
chr3LHet	1424000	1428000
chr3LHet	1438000	1448000
chr3LHet	1450000	1451000
chr3LHet	1485000	1486000
chr3LHet	1487000	1489000
chr3LHet	1492000	1507000
chr3LHet	1511000	1514000
chr3LHet	1516000	1517000
chr3LHet	1518000	1524000
chr3LHet	1526000	1539000
chr3LHet	1545000	1547000
chr3LHet	1550000	1551000
chr3LHet	1552000	1554000
chr3LHet	1555000	1561000
chr3LHet	1563000	1567000
chr3LHet	1569000	1582000
chr3LHet	1586000	1587000
chr3LHet	1588000	1593000
chr3LHet	1594000	1595000
chr3LHet	1597000	1600000
chr3LHet	1601000	1602000
chr3LHet	1605000	1612000
chr3LHet	1614000	1621000
chr3LHet	1624000	1632000
chr3LHet	1633000	1634000
chr3LHet	1635000	1659000
chr3LHet	1660000	1667000
chr3LHet	1670000	1671000
chr3LHet	1672000	1678000
chr3LHet	1682000	1684000
chr3LHet	1689000	1735000
chr3LHet	1736000	1737000
chr3LHet	1742000	1743000
chr3LHet	1745000	1748000
chr3LHet	1749000	1763000
chr3LHet	1765000	1766000
chr3LHet	1767000	1771000
chr3LHet	1773000	1776000
chr3LHet	1779000	1788000
chr3LHet	1789000	1805000
chr3LHet	1808000	1814000
chr3LHet	1815000	1835000
chr3LHet	1839000	1840000
chr3LHet	1841000	1850000
chr3LHet	1854000	1855000
chr3LHet	1863000	1882000
chr3LHet	1883000	1897000
chr3LHet	1904000	1905000
chr3LHet	1908000	1909000
chr3LHet	1922000	1923000
chr3LHet	1924000	1931000
chr3LHet	1933000	1934000
chr3LHet	1935000	1936000
chr3LHet	1937000	1954000
chr3LHet	1957000	1958000
chr3LHet	1966000	1969000
chr3LHet	1970000	1972000
chr3LHet	1974000	1987000
chr3LHet	1990000	1991000
chr3LHet	1992000	2050000
chr3LHet	2051000	2053000
chr3LHet	2068000	2069000
chr3LHet	2070000	2074000
chr3LHet	2076000	2077000
chr3LHet	2078000	2080000
chr3LHet	2082000	2120000
chr3LHet	2122000	2123000
chr3LHet	2125000	2139000
chr3LHet	2140000	2142000
chr3LHet	2143000	2163000
chr3LHet	2164000	2165000
chr3LHet	2167000	2168000
chr3LHet	2183000	2186000
chr3LHet	2187000	2203000
chr3LHet	2209000	2216000
chr3LHet	2219000	2226000
chr3LHet	2230000	2244000
chr3LHet	2264000	2288000
chr3LHet	2289000	2290000
chr3LHet	2291000	2296000
chr3LHet	2302000	2303000
chr3LHet	2304000	2305000
chr3LHet	2374000	2375000
chr3LHet	2383000	2395000
chr3LHet	2401000	2430000
chr3LHet	2432000	2433000
chr3LHet	2434000	2435000
chr3LHet	2436000	2437000
chr3LHet	2439000	2440000
chr3LHet	2444000	2495000
chr3LHet	2496000	2498000
chr3LHet	2500000	2511000
chr3LHet	2512000	2524000
chr3LHet	2525000	2526000
chr3LHet	2531000	2542000
chr3LHet	2543000	2551000
chr3LHet	2554000	2555000
chr3R	0	32000
chr3R	37000	46000
chr3R	55000	59000
chr3R	68000	85000
chr3R	91000	97000
chr3R	102000	115000
chr3R	119000	134000
chr3R	160000	162000
chr3R	165000	193000
chr3R	199000	205000
chr3R	217000	229000
chr3R	234000	235000
chr3R	238000	249000
chr3R	285000	291000
chr3R	305000	310000
chr3R	313000	375000
chr3R	385000	423000
chr3R	424000	464000
chr3R	470000	475000
chr3R	496000	521000
chr3R	541000	579000
chr3R	580000	581000
chr3R	583000	586000
chr3R	587000	589000
chr3R	596000	601000
chr3R	610000	613000
chr3R	634000	639000
chr3R	768000	781000
chr3R	829000	832000
chr3R	833000	835000
chr3R	984000	995000
chr3R	1031000	1041000
chr3R	1049000	1052000
chr3R	1095000	1098000
chr3R	1158000	1165000
chr3R	1166000	1167000
chr3R	1168000	1169000
chr3R	1190000	1197000
chr3R	1310000	1312000
chr3R	1330000	1337000
chr3R	1374000	1379000
chr3R	1452000	1458000
chr3R	1518000	1521000
chr3R	1522000	1523000
chr3R	1543000	1551000
chr3R	1586000	1594000
chr3R	1595000	1598000
chr3R	1661000	1664000
chr3R	1692000	1696000
chr3R	1699000	1701000
chr3R	1777000	1779000
chr3R	1836000	1842000
chr3R	1850000	1855000
chr3R	2001000	2002000
chr3R	2131000	2138000
chr3R	2173000	2178000
chr3R	2200000	2204000
chr3R	2299000	2305000
chr3R	2309000	2316000
chr3R	2359000	2363000
chr3R	2470000	2473000
chr3R	2487000	2499000
chr3R	2530000	2537000
chr3R	2592000	2594000
chr3R	2714000	2724000
chr3R	2769000	2774000
chr3R	2795000	2810000
chr3R	2883000	2889000
chr3R	2906000	2908000
chr3R	2916000	2920000
chr3R	2954000	2970000
chr3R	3054000	3057000
chr3R	3175000	3176000
chr3R	3177000	3178000
chr3R	3280000	3285000
chr3R	3342000	3346000
chr3R	3350000	3361000
chr3R	3384000	3385000
chr3R	3389000	3392000
chr3R	3462000	3464000
chr3R	3476000	3479000
chr3R	3526000	3528000
chr3R	3579000	3581000
chr3R	3582000	3587000
chr3R	3618000	3623000
chr3R	3664000	3681000
chr3R	3717000	3723000
chr3R	3739000	3744000
chr3R	3759000	3762000
chr3R	3805000	3808000
chr3R	3866000	3870000
chr3R	3874000	3876000
chr3R	3913000	3917000
chr3R	3919000	3921000
chr3R	3925000	3928000
chr3R	3929000	3930000
chr3R	3937000	3949000
chr3R	4318000	4319000
chr3R	4530000	4534000
chr3R	4535000	4537000
chr3R	4634000	4644000
chr3R	4674000	4685000
chr3R	4686000	4688000
chr3R	4695000	4696000
chr3R	4716000	4724000
chr3R	4727000	4728000
chr3R	4731000	4732000
chr3R	4737000	4738000
chr3R	4739000	4742000
chr3R	4743000	4745000
chr3R	4754000	4764000
chr3R	4860000	4866000
chr3R	4915000	4920000
chr3R	4929000	4932000
chr3R	4956000	4959000
chr3R	4974000	4977000
chr3R	4991000	5011000
chr3R	5012000	5014000
chr3R	5024000	5027000
chr3R	5028000	5035000
chr3R	5059000	5061000
chr3R	5074000	5080000
chr3R	5131000	5132000
chr3R	5134000	5135000
chr3R	5286000	5289000
chr3R	5302000	5305000
chr3R	5306000	5323000
chr3R	5368000	5373000
chr3R	5435000	5446000
chr3R	5552000	5567000
chr3R	5657000	5658000
chr3R	5659000	5660000
chr3R	5661000	5665000
chr3R	5666000	5667000
chr3R	5670000	5671000
chr3R	5673000	5674000
chr3R	5676000	5690000
chr3R	5815000	5823000
chr3R	5848000	5855000
chr3R	5880000	5893000
chr3R	5904000	5908000
chr3R	5946000	5950000
chr3R	5960000	5966000
chr3R	5976000	5979000
chr3R	6104000	6109000
chr3R	6334000	6338000
chr3R	6356000	6363000
chr3R	6364000	6369000
chr3R	6397000	6401000
chr3R	6402000	6412000
chr3R	6424000	6442000
[truncated: 1,470 more rows]

## Sheet: Glia Lam
chromosome	domain start	domain end
chr2L	27000	49000
chr2L	52000	61000
chr2L	226000	238000
chr2L	254000	260000
chr2L	261000	271000
chr2L	313000	348000
chr2L	354000	360000
chr2L	364000	403000
chr2L	434000	452000
chr2L	498000	519000
chr2L	528000	538000
chr2L	582000	687000
chr2L	695000	749000
chr2L	754000	798000
chr2L	800000	803000
chr2L	805000	809000
chr2L	856000	863000
chr2L	877000	888000
chr2L	891000	909000
chr2L	910000	973000
chr2L	974000	977000
chr2L	980000	981000
chr2L	984000	997000
chr2L	998000	1000000
chr2L	1006000	1020000
chr2L	1021000	1075000
chr2L	1194000	1221000
chr2L	1227000	1270000
chr2L	1271000	1278000
chr2L	1279000	1296000
chr2L	1299000	1303000
chr2L	1304000	1401000
chr2L	1402000	1546000
chr2L	1547000	1571000
chr2L	1573000	1597000
chr2L	1598000	1610000
chr2L	1619000	1624000
chr2L	1671000	1679000
chr2L	1686000	1690000
chr2L	1734000	1761000
chr2L	1762000	1763000
chr2L	1764000	1801000
chr2L	1806000	1834000
chr2L	1835000	1837000
chr2L	1838000	1861000
chr2L	1862000	1863000
chr2L	1864000	1874000
chr2L	1886000	1894000
chr2L	1900000	1904000
chr2L	1915000	1928000
chr2L	1929000	1947000
chr2L	1991000	2021000
chr2L	2023000	2053000
chr2L	2054000	2055000
chr2L	2056000	2079000
chr2L	2080000	2101000
chr2L	2109000	2113000
chr2L	2117000	2118000
chr2L	2119000	2123000
chr2L	2125000	2129000
chr2L	2239000	2248000
chr2L	2249000	2277000
chr2L	2279000	2296000
chr2L	2299000	2313000
chr2L	2320000	2346000
chr2L	2347000	2356000
chr2L	2385000	2419000
chr2L	2433000	2496000
chr2L	2497000	2524000
chr2L	2527000	2566000
chr2L	2571000	2572000
chr2L	2591000	2604000
chr2L	2608000	2662000
chr2L	2663000	2705000
chr2L	2706000	2719000
chr2L	2772000	2773000
chr2L	2779000	2796000
chr2L	2814000	2855000
chr2L	2904000	2908000
chr2L	2910000	2911000
chr2L	2912000	2931000
chr2L	2932000	2947000
chr2L	2959000	2968000
chr2L	3001000	3019000
chr2L	3048000	3055000
chr2L	3126000	3139000
chr2L	3171000	3203000
chr2L	3204000	3205000
chr2L	3208000	3209000
chr2L	3210000	3213000
chr2L	3214000	3243000
chr2L	3244000	3252000
chr2L	3259000	3292000
chr2L	3307000	3317000
chr2L	3322000	3340000
chr2L	3380000	3408000
chr2L	3410000	3435000
chr2L	3436000	3444000
chr2L	3472000	3528000
chr2L	3531000	3616000
chr2L	3668000	3689000
chr2L	3690000	3800000
chr2L	3891000	3924000
chr2L	3927000	3958000
chr2L	3959000	3961000
chr2L	3962000	3965000
chr2L	3966000	3991000
chr2L	3992000	4013000
chr2L	4015000	4028000
chr2L	4029000	4040000
chr2L	4042000	4048000
chr2L	4049000	4054000
chr2L	4061000	4065000
chr2L	4066000	4067000
chr2L	4070000	4102000
chr2L	4104000	4112000
chr2L	4113000	4179000
chr2L	4201000	4223000
chr2L	4231000	4324000
chr2L	4350000	4372000
chr2L	4400000	4439000
chr2L	4479000	4538000
chr2L	4539000	4541000
chr2L	4545000	4603000
chr2L	4609000	4662000
chr2L	4669000	4742000
chr2L	4743000	4787000
chr2L	4795000	4820000
chr2L	4859000	4862000
chr2L	4864000	4866000
chr2L	4919000	4920000
chr2L	5121000	5145000
chr2L	5155000	5170000
chr2L	5171000	5172000
chr2L	5173000	5174000
chr2L	5179000	5228000
chr2L	5248000	5268000
chr2L	5347000	5404000
chr2L	5405000	5515000
chr2L	5551000	5646000
chr2L	5647000	5655000
chr2L	5656000	5676000
chr2L	5678000	5681000
chr2L	5683000	5692000
chr2L	5693000	5792000
chr2L	5793000	5797000
chr2L	5811000	5821000
chr2L	5822000	5825000
chr2L	5826000	5827000
chr2L	5829000	5830000
chr2L	5834000	5835000
chr2L	5837000	5848000
chr2L	5850000	5905000
chr2L	5910000	5940000
chr2L	5941000	5942000
chr2L	6131000	6135000
chr2L	6136000	6162000
chr2L	6171000	6176000
chr2L	6209000	6244000
chr2L	6245000	6246000
chr2L	6247000	6251000
chr2L	6259000	6280000
chr2L	6282000	6285000
chr2L	6286000	6287000
chr2L	6288000	6311000
chr2L	6314000	6315000
chr2L	6316000	6321000
chr2L	6362000	6364000
chr2L	6366000	6411000
chr2L	6503000	6518000
chr2L	6519000	6524000
chr2L	6531000	6552000
chr2L	6572000	6583000
chr2L	6584000	6607000
chr2L	6623000	6631000
chr2L	6694000	6715000
chr2L	6740000	6776000
chr2L	6800000	6828000
chr2L	6862000	6877000
chr2L	6883000	6894000
chr2L	6896000	6905000
chr2L	6979000	6992000
chr2L	6998000	7012000
chr2L	7085000	7110000
chr2L	7124000	7130000
chr2L	7131000	7152000
chr2L	7153000	7167000
chr2L	7224000	7256000
chr2L	7285000	7315000
chr2L	7316000	7344000
chr2L	7346000	7347000
chr2L	7349000	7385000
chr2L	7403000	7412000
chr2L	7455000	7481000
chr2L	7552000	7567000
chr2L	7578000	7730000
chr2L	7739000	7740000
chr2L	7741000	7780000
chr2L	7834000	7916000
chr2L	7917000	7952000
chr2L	8135000	8155000
chr2L	8264000	8292000
chr2L	8338000	8340000
chr2L	8342000	8360000
chr2L	8468000	8511000
chr2L	8581000	8589000
chr2L	8591000	8595000
chr2L	8601000	8618000
chr2L	8619000	8638000
chr2L	8640000	8646000
chr2L	8648000	8683000
chr2L	8694000	8701000
chr2L	8743000	8814000
chr2L	8832000	8874000
chr2L	8875000	8949000
chr2L	8953000	8982000
chr2L	9007000	9057000
chr2L	9059000	9122000
chr2L	9147000	9158000
chr2L	9185000	9189000
chr2L	9209000	9210000
chr2L	9211000	9218000
chr2L	9222000	9226000
chr2L	9257000	9269000
chr2L	9270000	9282000
chr2L	9283000	9321000
chr2L	9322000	9329000
chr2L	9342000	9376000
chr2L	9377000	9386000
chr2L	9397000	9398000
chr2L	9401000	9408000
chr2L	9409000	9444000
chr2L	9450000	9476000
chr2L	9485000	9492000
chr2L	9524000	9563000
chr2L	9583000	9594000
chr2L	9595000	9608000
chr2L	9620000	9667000
chr2L	9712000	9734000
chr2L	9738000	9756000
chr2L	9765000	9774000
chr2L	9798000	9872000
chr2L	10013000	10053000
chr2L	10063000	10076000
chr2L	10077000	10137000
chr2L	10146000	10157000
chr2L	10169000	10175000
chr2L	10532000	10538000
chr2L	10548000	10552000
chr2L	10553000	10593000
chr2L	10601000	10619000
chr2L	10620000	10667000
chr2L	10668000	10728000
chr2L	10777000	10794000
chr2L	10802000	10804000
chr2L	10806000	10828000
chr2L	10832000	10836000
chr2L	10867000	10877000
chr2L	10883000	10891000
chr2L	10892000	10947000
chr2L	10956000	10958000
chr2L	10959000	10963000
chr2L	11137000	11149000
chr2L	11156000	11201000
chr2L	11202000	11209000
chr2L	11233000	11265000
chr2L	11270000	11278000
chr2L	11285000	11353000
chr2L	11354000	11355000
chr2L	11364000	11437000
chr2L	11462000	11474000
chr2L	11477000	11492000
chr2L	11493000	11499000
chr2L	11500000	11508000
chr2L	11532000	11542000
chr2L	11543000	11546000
chr2L	11548000	11564000
chr2L	11568000	11627000
chr2L	11628000	11658000
chr2L	11662000	11674000
chr2L	11675000	11714000
chr2L	11720000	11750000
chr2L	11751000	11757000
chr2L	11758000	11786000
chr2L	11787000	11793000
chr2L	11832000	11841000
chr2L	11850000	11863000
chr2L	11864000	11890000
chr2L	11891000	11892000
chr2L	11893000	11898000
chr2L	11900000	11922000
chr2L	11924000	11983000
chr2L	12076000	12091000
chr2L	12112000	12141000
chr2L	12149000	12171000
chr2L	12179000	12215000
chr2L	12226000	12234000
chr2L	12238000	12244000
chr2L	12246000	12252000
chr2L	12253000	12273000
chr2L	12276000	12294000
chr2L	12295000	12308000
chr2L	12309000	12352000
chr2L	12354000	12364000
chr2L	12371000	12402000
chr2L	12441000	12455000
chr2L	12469000	12476000
chr2L	12489000	12503000
chr2L	12550000	12554000
chr2L	12555000	12560000
chr2L	12562000	12563000
chr2L	12565000	12617000
chr2L	12620000	12690000
chr2L	12724000	12732000
chr2L	12735000	12740000
chr2L	12743000	12777000
chr2L	12778000	12782000
chr2L	12784000	12785000
chr2L	12789000	12792000
chr2L	12795000	12796000
chr2L	12798000	12848000
chr2L	12850000	12862000
chr2L	12863000	12894000
chr2L	12895000	12934000
chr2L	12941000	12944000
chr2L	12945000	12951000
chr2L	12952000	12972000
chr2L	12981000	12986000
chr2L	12987000	12995000
chr2L	13088000	13114000
chr2L	13115000	13126000
chr2L	13127000	13151000
chr2L	13226000	13237000
chr2L	13238000	13243000
chr2L	13244000	13278000
chr2L	13335000	13356000
chr2L	13358000	13364000
chr2L	13403000	13406000
chr2L	13410000	13440000
chr2L	13444000	13451000
chr2L	13456000	13469000
chr2L	13470000	13507000
chr2L	13516000	13523000
chr2L	13527000	13544000
chr2L	13545000	13546000
chr2L	13558000	13561000
chr2L	13565000	13569000
chr2L	13570000	13572000
chr2L	13575000	13627000
chr2L	13630000	13635000
chr2L	13658000	13659000
chr2L	13664000	13678000
chr2L	13679000	13727000
chr2L	13728000	13767000
chr2L	13842000	13853000
chr2L	13860000	13861000
chr2L	13862000	13876000
chr2L	13907000	13956000
chr2L	13966000	14005000
chr2L	14027000	14032000
chr2L	14034000	14039000
chr2L	14040000	14042000
chr2L	14043000	14054000
chr2L	14055000	14122000
chr2L	14123000	14145000
chr2L	14146000	14150000
chr2L	14151000	14197000
chr2L	14206000	14215000
chr2L	14257000	14282000
chr2L	14283000	14348000
chr2L	14378000	14383000
chr2L	14424000	14455000
chr2L	14545000	14552000
chr2L	14591000	14611000
chr2L	14617000	14644000
chr2L	14651000	14671000
chr2L	14692000	14694000
chr2L	14695000	14710000
chr2L	14711000	14723000
chr2L	14724000	14736000
chr2L	14743000	14769000
chr2L	14770000	14772000
chr2L	14773000	14804000
chr2L	14809000	14855000
chr2L	14856000	14902000
chr2L	14904000	14940000
chr2L	14941000	14985000
chr2L	15017000	15056000
chr2L	15069000	15112000
chr2L	15120000	15255000
chr2L	15277000	15447000
chr2L	15453000	15492000
chr2L	15506000	15586000
chr2L	15593000	15654000
chr2L	15727000	15744000
chr2L	15777000	15793000
chr2L	15800000	15809000
chr2L	15810000	15827000
chr2L	15828000	15839000
chr2L	15840000	15842000
chr2L	15843000	15907000
chr2L	15915000	15972000
chr2L	15974000	16083000
chr2L	16086000	16118000
chr2L	16119000	16123000
chr2L	16126000	16138000
chr2L	16142000	16144000
chr2L	16146000	16154000
chr2L	16160000	16199000
chr2L	16203000	16231000
chr2L	16232000	16244000
chr2L	16331000	16348000
chr2L	16359000	16367000
chr2L	16368000	16377000
chr2L	16379000	16380000
chr2L	16381000	16415000
chr2L	16435000	16483000
chr2L	16523000	16555000
chr2L	16557000	16577000
chr2L	16578000	16579000
chr2L	16580000	16583000
chr2L	16594000	16599000
chr2L	16664000	16674000
chr2L	16686000	16702000
chr2L	16753000	16816000
chr2L	16833000	16862000
chr2L	16863000	16865000
chr2L	16867000	16877000
chr2L	16894000	16945000
chr2L	16946000	16947000
chr2L	16948000	16959000
chr2L	16962000	16982000
chr2L	16983000	17004000
chr2L	17007000	17048000
chr2L	17051000	17092000
chr2L	17093000	17100000
chr2L	17101000	17103000
chr2L	17104000	17129000
chr2L	17130000	17145000
chr2L	17152000	17168000
chr2L	17169000	17244000
chr2L	17270000	17274000
chr2L	17278000	17365000
chr2L	17414000	17426000
chr2L	17434000	17465000
chr2L	17485000	17550000
chr2L	17551000	17559000
chr2L	17560000	17634000
chr2L	17635000	17676000
chr2L	17679000	17688000
chr2L	17692000	17725000
chr2L	17727000	17728000
chr2L	17729000	17749000
chr2L	17764000	17773000
chr2L	17778000	17783000
chr2L	17787000	17793000
chr2L	17795000	17821000
chr2L	17824000	17848000
chr2L	17851000	17874000
chr2L	17875000	17906000
chr2L	17908000	17912000
chr2L	17914000	17952000
chr2L	17953000	17962000
chr2L	17963000	18027000
chr2L	18028000	18029000
chr2L	18030000	18052000
chr2L	18061000	18105000
chr2L	18107000	18119000
chr2L	18154000	18178000
chr2L	18179000	18239000
chr2L	18240000	18311000
chr2L	18341000	18390000
chr2L	18391000	18396000
chr2L	18397000	18409000
chr2L	18412000	18421000
chr2L	18424000	18439000
chr2L	18463000	18479000
chr2L	18486000	18558000
chr2L	18577000	18578000
chr2L	18579000	18582000
chr2L	18584000	18587000
chr2L	18588000	18589000
chr2L	18590000	18604000
chr2L	18651000	18656000
chr2L	18667000	18676000
chr2L	18716000	18793000
chr2L	18794000	18796000
chr2L	18801000	18822000
chr2L	18840000	18887000
chr2L	18888000	18933000
chr2L	18991000	19001000
chr2L	19073000	19112000
chr2L	19171000	19186000
chr2L	19198000	19211000
chr2L	19212000	19276000
chr2L	19278000	19282000
chr2L	19283000	19296000
chr2L	19298000	19345000
chr2L	19347000	19348000
chr2L	19357000	19390000
chr2L	19407000	19413000
chr2L	19455000	19478000
chr2L	19510000	19515000
chr2L	19549000	19565000
chr2L	19589000	19593000
chr2L	19594000	19597000
chr2L	19598000	19599000
chr2L	19600000	19629000
chr2L	19630000	19640000
chr2L	19641000	19653000
chr2L	19664000	19665000
chr2L	19668000	19669000
chr2L	19674000	19678000
chr2L	19681000	19695000
chr2L	19697000	19704000
chr2L	19705000	19706000
chr2L	19711000	19733000
chr2L	19765000	19775000
chr2L	19800000	19823000
chr2L	19826000	19840000
chr2L	19841000	19853000
chr2L	19857000	19899000
chr2L	19901000	19908000
chr2L	19909000	19914000
chr2L	19918000	19929000
chr2L	19961000	19991000
chr2L	19994000	20006000
chr2L	20011000	20016000
chr2L	20021000	20058000
chr2L	20101000	20116000
chr2L	20132000	20138000
chr2L	20139000	20154000
chr2L	20163000	20167000
chr2L	20169000	20177000
chr2L	20198000	20199000
chr2L	20201000	20210000
chr2L	20213000	20214000
chr2L	20218000	20240000
chr2L	20241000	20251000
chr2L	20252000	20262000
chr2L	20263000	20273000
chr2L	20275000	20276000
chr2L	20282000	20304000
chr2L	20309000	20310000
chr2L	20322000	20337000
chr2L	20353000	20388000
chr2L	20397000	20406000
chr2L	20430000	20443000
chr2L	20445000	20448000
chr2L	20467000	20479000
chr2L	20480000	20512000
chr2L	20514000	20530000
chr2L	20531000	20577000
chr2L	20580000	20581000
chr2L	20583000	20644000
chr2L	20662000	20675000
chr2L	20683000	20715000
chr2L	20772000	20782000
chr2L	20832000	20864000
chr2L	20929000	20934000
chr2L	20945000	20950000
chr2L	20952000	20974000
chr2L	20992000	21021000
chr2L	21023000	21041000
chr2L	21042000	21043000
chr2L	21053000	21094000
chr2L	21110000	21137000
chr2L	21187000	21212000
chr2L	21241000	21247000
chr2L	21290000	21305000
chr2L	21321000	21348000
chr2L	21354000	21393000
chr2L	21394000	21404000
chr2L	21405000	21418000
chr2L	21423000	21424000
chr2L	21447000	21448000
chr2L	21452000	21453000
chr2L	21486000	21487000
chr2L	21539000	21540000
chr2L	21578000	21598000
chr2L	21604000	21618000
chr2L	21761000	21825000
chr2L	21835000	21894000
chr2L	21902000	21983000
chr2L	21990000	22017000
chr2L	22030000	22112000
chr2L	22188000	22202000
chr2L	22203000	22204000
chr2L	22206000	22211000
chr2L	22268000	22284000
chr2L	22285000	22287000
chr2L	22288000	22303000
chr2L	22304000	22333000
chr2L	22334000	22378000
chr2L	22389000	22409000
chr2L	22411000	22413000
chr2L	22414000	22415000
chr2L	22418000	22419000
chr2L	22501000	22502000
chr2L	22506000	22507000
chr2L	22529000	22535000
chr2L	22537000	22541000
chr2L	22548000	22575000
chr2L	22577000	22632000
chr2R	144000	145000
chr2R	146000	148000
chr2R	187000	188000
chr2R	191000	192000
chr2R	193000	194000
chr2R	195000	202000
chr2R	206000	219000
chr2R	223000	242000
chr2R	246000	247000
chr2R	248000	267000
chr2R	273000	280000
chr2R	281000	306000
chr2R	727000	733000
chr2R	734000	755000
chr2R	756000	761000
chr2R	764000	765000
chr2R	767000	769000
chr2R	772000	797000
chr2R	798000	815000
chr2R	816000	877000
chr2R	882000	893000
chr2R	894000	953000
chr2R	1073000	1090000
chr2R	1091000	1105000
chr2R	1106000	1108000
chr2R	1109000	1117000
chr2R	1267000	1268000
chr2R	1281000	1282000
chr2R	1316000	1431000
chr2R	1432000	1444000
chr2R	1459000	1461000
chr2R	1464000	1472000
chr2R	1513000	1515000
chr2R	1616000	1635000
chr2R	1654000	1757000
chr2R	1761000	1790000
chr2R	1796000	1807000
chr2R	1809000	1860000
chr2R	1883000	1898000
chr2R	1932000	1961000
chr2R	1992000	2006000
chr2R	2134000	2150000
chr2R	2151000	2152000
chr2R	2153000	2185000
chr2R	2186000	2193000
chr2R	2194000	2196000
chr2R	2197000	2200000
chr2R	2201000	2202000
chr2R	2204000	2218000
chr2R	2224000	2230000
chr2R	2235000	2236000
chr2R	2288000	2289000
chr2R	2303000	2311000
chr2R	2312000	2340000
chr2R	2341000	2342000
chr2R	2343000	2361000
chr2R	2362000	2373000
chr2R	2374000	2377000
chr2R	2378000	2381000
chr2R	2397000	2451000
chr2R	2452000	2468000
chr2R	2472000	2478000
chr2R	2607000	2626000
chr2R	2665000	2671000
chr2R	2710000	2754000
chr2R	2767000	2810000
chr2R	2829000	2840000
chr2R	2919000	2932000
chr2R	2964000	3023000
chr2R	3032000	3085000
chr2R	3088000	3098000
chr2R	3105000	3124000
chr2R	3128000	3133000
chr2R	3143000	3148000
chr2R	3171000	3233000
chr2R	3244000	3252000
chr2R	3310000	3317000
chr2R	3431000	3444000
chr2R	3525000	3536000
chr2R	3590000	3608000
chr2R	3616000	3621000
chr2R	3648000	3657000
chr2R	3732000	3750000
chr2R	3754000	3757000
chr2R	3761000	3763000
chr2R	3764000	3768000
chr2R	3775000	3800000
chr2R	3831000	3839000
chr2R	3881000	3896000
chr2R	3920000	3935000
chr2R	4133000	4187000
chr2R	4189000	4194000
chr2R	4195000	4212000
chr2R	4232000	4264000
chr2R	4265000	4266000
chr2R	4267000	4270000
chr2R	4291000	4404000
chr2R	4405000	4444000
chr2R	4446000	4486000
chr2R	4573000	4609000
chr2R	4624000	4650000
chr2R	4651000	4666000
chr2R	4671000	4708000
chr2R	4709000	4773000
chr2R	4850000	4948000
chr2R	5104000	5112000
chr2R	5113000	5114000
chr2R	5115000	5134000
chr2R	5198000	5220000
chr2R	5224000	5237000
chr2R	5238000	5240000
chr2R	5249000	5284000
chr2R	5338000	5369000
chr2R	5378000	5429000
chr2R	5511000	5533000
chr2R	5582000	5598000
chr2R	5602000	5613000
chr2R	5615000	5617000
chr2R	5621000	5696000
chr2R	5787000	5794000
chr2R	5812000	5829000
chr2R	5863000	5874000
chr2R	5883000	5896000
chr2R	6056000	6065000
chr2R	6073000	6080000
chr2R	6081000	6097000
chr2R	6104000	6137000
chr2R	6173000	6188000
chr2R	6201000	6272000
chr2R	6273000	6302000
chr2R	6541000	6547000
chr2R	6554000	6565000
chr2R	6568000	6615000
chr2R	6631000	6668000
chr2R	6673000	6685000
chr2R	6791000	6811000
chr2R	6812000	6837000
chr2R	6839000	6840000
chr2R	6843000	6851000
chr2R	6853000	6874000
chr2R	6875000	6898000
chr2R	6901000	6902000
chr2R	6903000	6904000
chr2R	6912000	6918000
chr2R	6919000	6939000
chr2R	6940000	6957000
chr2R	7005000	7009000
chr2R	7014000	7017000
chr2R	7023000	7032000
chr2R	7039000	7049000
chr2R	7121000	7164000
chr2R	7198000	7235000
chr2R	7283000	7304000
chr2R	7306000	7338000
chr2R	7375000	7407000
chr2R	7424000	7458000
chr2R	7612000	7672000
chr2R	7683000	7701000
chr2R	7703000	7707000
chr2R	7718000	7721000
chr2R	7749000	7768000
chr2R	7794000	7852000
chr2R	7886000	7887000
chr2R	7888000	7898000
chr2R	7933000	7950000
chr2R	7960000	7993000
chr2R	7994000	8006000
chr2R	8007000	8017000
chr2R	8093000	8103000
chr2R	8104000	8143000
chr2R	8172000	8193000
chr2R	8238000	8306000
chr2R	8576000	8586000
chr2R	8612000	8627000
chr2R	8650000	8677000
chr2R	8685000	8707000
chr2R	8712000	8745000
chr2R	8748000	8751000
chr2R	8752000	8754000
chr2R	8780000	8792000
chr2R	8793000	8795000
chr2R	8796000	8801000
chr2R	8936000	8944000
chr2R	8945000	8995000
chr2R	8997000	9018000
chr2R	9074000	9085000
chr2R	9134000	9194000
chr2R	9199000	9208000
chr2R	9209000	9217000
chr2R	9235000	9258000
chr2R	9259000	9270000
chr2R	9272000	9287000
chr2R	9402000	9420000
chr2R	9449000	9464000
chr2R	9486000	9502000
chr2R	9513000	9514000
chr2R	9515000	9520000
chr2R	9529000	9619000
chr2R	9623000	9626000
chr2R	9629000	9706000
chr2R	9718000	9731000
chr2R	9926000	9934000
chr2R	9935000	9940000
chr2R	9945000	9957000
chr2R	9976000	9981000
chr2R	9997000	9999000
chr2R	10001000	10013000
chr2R	10198000	10216000
chr2R	10253000	10282000
chr2R	10286000	10298000
chr2R	10303000	10344000
chr2R	10424000	10447000
chr2R	10448000	10463000
chr2R	10533000	10590000
chr2R	10591000	10607000
chr2R	10609000	10615000
chr2R	10617000	10635000
chr2R	10664000	10683000
chr2R	10684000	10715000
chr2R	10718000	10724000
chr2R	10774000	10777000
chr2R	10785000	10790000
chr2R	10797000	10820000
chr2R	10891000	10898000
chr2R	10899000	10903000
chr2R	10909000	10939000
chr2R	10941000	10973000
chr2R	10979000	10989000
chr2R	10990000	10991000
chr2R	10992000	10993000
chr2R	11053000	11078000
chr2R	11114000	11116000
chr2R	11117000	11124000
chr2R	11156000	11165000
chr2R	11182000	11193000
chr2R	11278000	11339000
chr2R	11340000	11359000
chr2R	11373000	11398000
chr2R	11436000	11450000
chr2R	11464000	11512000
chr2R	11513000	11516000
chr2R	11518000	11560000
chr2R	11572000	11638000
chr2R	11648000	11734000
chr2R	11740000	11746000
chr2R	11846000	11858000
chr2R	11862000	11871000
chr2R	11925000	11935000
chr2R	11945000	11950000
chr2R	11952000	11964000
chr2R	12121000	12139000
chr2R	12161000	12178000
chr2R	12185000	12203000
chr2R	12240000	12279000
chr2R	12280000	12328000
chr2R	12333000	12408000
chr2R	12410000	12424000
chr2R	12433000	12456000
chr2R	12483000	12495000
chr2R	12508000	12540000
chr2R	12558000	12599000
chr2R	12600000	12668000
chr2R	12679000	12691000
chr2R	12692000	12708000
chr2R	12709000	12714000
chr2R	12726000	12734000
chr2R	12758000	12795000
chr2R	12796000	12806000
chr2R	12816000	12835000
chr2R	12855000	12861000
chr2R	12862000	12885000
chr2R	13004000	13028000
chr2R	13044000	13064000
chr2R	13070000	13126000
chr2R	13129000	13152000
chr2R	13157000	13185000
chr2R	13186000	13218000
chr2R	13219000	13231000
chr2R	13235000	13266000
chr2R	13493000	13529000
chr2R	13531000	13549000
chr2R	13684000	13730000
chr2R	13764000	13806000
chr2R	13807000	13830000
chr2R	13831000	13874000
chr2R	13875000	13893000
chr2R	13900000	13952000
chr2R	13957000	13968000
chr2R	13969000	13971000
chr2R	13972000	13980000
chr2R	13991000	14000000
chr2R	14084000	14131000
chr2R	14132000	14136000
chr2R	14137000	14158000
chr2R	14181000	14190000
chr2R	14266000	14285000
chr2R	14340000	14377000
chr2R	14382000	14402000
chr2R	14404000	14440000
chr2R	14444000	14464000
chr2R	14469000	14471000
chr2R	14472000	14479000
chr2R	14482000	14483000
chr2R	14487000	14493000
chr2R	14566000	14573000
chr2R	14625000	14649000
chr2R	14666000	14682000
chr2R	14752000	14764000
chr2R	14765000	14767000
chr2R	14769000	14787000
chr2R	14788000	14823000
chr2R	14824000	14838000
chr2R	14839000	14855000
chr2R	14863000	14887000
chr2R	14888000	14907000
chr2R	14909000	14988000
chr2R	14989000	15006000
chr2R	15073000	15092000
chr2R	15136000	15154000
chr2R	15204000	15207000
chr2R	15208000	15209000
chr2R	15210000	15234000
chr2R	15235000	15276000
chr2R	15387000	15426000
chr2R	15427000	15478000
chr2R	15479000	15495000
chr2R	15503000	15517000
chr2R	15524000	15556000
chr2R	15559000	15605000
chr2R	15610000	15612000
chr2R	15630000	15631000
chr2R	15634000	15635000
chr2R	15637000	15638000
chr2R	15647000	15648000
chr2R	15653000	15662000
chr2R	15663000	15665000
chr2R	15667000	15690000
chr2R	15693000	15711000
chr2R	15720000	15742000
chr2R	15747000	15803000
chr2R	15808000	15845000
chr2R	15850000	15862000
chr2R	15863000	15887000
chr2R	15889000	15957000
chr2R	15958000	15975000
chr2R	15976000	16081000
chr2R	16082000	16130000
chr2R	16175000	16193000
chr2R	16221000	16227000
chr2R	16228000	16257000
chr2R	16265000	16302000
chr2R	16303000	16330000
chr2R	16331000	16373000
chr2R	16374000	16402000
chr2R	16405000	16469000
chr2R	16480000	16489000
chr2R	16494000	16503000
chr2R	16513000	16525000
chr2R	16534000	16548000
chr2R	16562000	16563000
chr2R	16564000	16627000
chr2R	16631000	16668000
chr2R	16670000	16671000
chr2R	16675000	16695000
chr2R	16697000	16713000
chr2R	16730000	16778000
chr2R	16780000	16821000
chr2R	16828000	16879000
chr2R	16921000	16938000
chr2R	16987000	16996000
chr2R	16999000	17012000
chr2R	17095000	17096000
chr2R	17097000	17126000
chr2R	17127000	17135000
chr2R	17136000	17147000
chr2R	17148000	17169000
chr2R	17233000	17262000
chr2R	17263000	17265000
chr2R	17277000	17304000
chr2R	17305000	17308000
chr2R	17309000	17326000
chr2R	17327000	17361000
chr2R	17424000	17475000
chr2R	17476000	17492000
chr2R	17611000	17626000
chr2R	17635000	17662000
chr2R	17665000	17674000
chr2R	17675000	17698000
chr2R	17702000	17703000
chr2R	17705000	17827000
chr2R	17828000	17948000
chr2R	17974000	17979000
chr2R	17980000	17990000
chr2R	18016000	18053000
chr2R	18093000	18099000
chr2R	18107000	18114000
chr2R	18145000	18166000
chr2R	18177000	18185000
chr2R	18207000	18237000
chr2R	18240000	18251000
chr2R	18319000	18330000
chr2R	18333000	18348000
chr2R	18350000	18379000
chr2R	18387000	18414000
chr2R	18417000	18419000
chr2R	18499000	18522000
chr2R	18537000	18555000
chr2R	18590000	18613000
chr2R	18616000	18636000
chr2R	18637000	18683000
chr2R	18696000	18731000
chr2R	18732000	18740000
chr2R	18749000	18769000
chr2R	18787000	18798000
chr2R	18831000	18836000
chr2R	18837000	18847000
chr2R	18850000	18860000
chr2R	18861000	18862000
chr2R	18863000	18929000
chr2R	18935000	18948000
chr2R	18967000	18998000
chr2R	19002000	19039000
chr2R	19040000	19083000
chr2R	19085000	19235000
chr2R	19318000	19406000
chr2R	19489000	19502000
chr2R	19510000	19519000
chr2R	19636000	19640000
chr2R	19642000	19693000
chr2R	19709000	19727000
chr2R	19885000	19902000
chr2R	20091000	20122000
chr2R	20123000	20140000
chr2R	20154000	20160000
chr2R	20161000	20169000
chr2R	20170000	20178000
chr2R	20180000	20192000
chr2R	20201000	20242000
chr2R	20249000	20273000
chr2R	20301000	20329000
chr2R	20330000	20410000
chr2R	20468000	20484000
chr2R	20505000	20536000
chr2R	20542000	20545000
chr2R	20561000	20597000
chr2R	20602000	20616000
chr2R	20621000	20622000
chr2R	20863000	20889000
chr2R	20927000	20992000
chr2R	20993000	21030000
chr2R	21046000	21068000
chr2R	21070000	21088000
chr2R	21090000	21128000
chr2R	21129000	21133000
chr3L	43000	111000
chr3L	119000	120000
chr3L	273000	282000
chr3L	295000	303000
chr3L	329000	341000
chr3L	380000	403000
chr3L	409000	431000
chr3L	448000	504000
chr3L	507000	525000
chr3L	526000	538000
chr3L	662000	673000
chr3L	789000	813000
chr3L	890000	926000
chr3L	932000	938000
chr3L	943000	993000
chr3L	1044000	1048000
chr3L	1054000	1089000
chr3L	1105000	1106000
chr3L	1107000	1146000
chr3L	1148000	1155000
chr3L	1163000	1170000
chr3L	1185000	1220000
chr3L	1221000	1222000
chr3L	1227000	1244000
chr3L	1250000	1295000
chr3L	1381000	1384000
chr3L	1385000	1425000
chr3L	1426000	1427000
chr3L	1430000	1457000
chr3L	1471000	1484000
chr3L	1631000	1635000
chr3L	1672000	1684000
chr3L	1685000	1687000
chr3L	1688000	1713000
chr3L	1760000	1770000
chr3L	1807000	1856000
chr3L	1885000	1931000
chr3L	1932000	1938000
chr3L	1972000	2033000
chr3L	2034000	2065000
chr3L	2069000	2109000
chr3L	2113000	2138000
chr3L	2157000	2215000
chr3L	2217000	2256000
chr3L	2267000	2318000
chr3L	2319000	2369000
chr3L	2390000	2448000
chr3L	2456000	2485000
chr3L	2496000	2518000
chr3L	2519000	2547000
chr3L	2600000	2616000
chr3L	2617000	2620000
chr3L	2643000	2752000
chr3L	2753000	2763000
chr3L	2825000	2830000
chr3L	2831000	2842000
chr3L	2843000	2845000
chr3L	2846000	2847000
chr3L	2880000	2921000
chr3L	2923000	2928000
chr3L	2936000	2969000
chr3L	2971000	2972000
chr3L	2974000	3032000
chr3L	3099000	3117000
chr3L	3254000	3302000
chr3L	3333000	3367000
chr3L	3478000	3479000
chr3L	3480000	3515000
chr3L	3521000	3539000
chr3L	3550000	3575000
chr3L	3580000	3602000
chr3L	3606000	3752000
chr3L	3790000	3792000
chr3L	3829000	3836000
chr3L	3839000	3892000
chr3L	3913000	3926000
chr3L	3944000	3998000
chr3L	4004000	4039000
chr3L	4042000	4099000
chr3L	4150000	4184000
chr3L	4189000	4193000
chr3L	4198000	4215000
chr3L	4265000	4277000
chr3L	4296000	4310000
chr3L	4366000	4374000
chr3L	4375000	4400000
chr3L	4418000	4429000
chr3L	4430000	4450000
chr3L	4456000	4465000
chr3L	4466000	4541000
chr3L	4544000	4573000
chr3L	4574000	4579000
chr3L	4580000	4587000
chr3L	4588000	4623000
chr3L	4638000	4640000
chr3L	4641000	4667000
chr3L	4693000	4699000
chr3L	4703000	4707000
chr3L	4708000	4767000
chr3L	4769000	4779000
chr3L	4782000	4821000
chr3L	4847000	4850000
chr3L	4852000	4859000
chr3L	4860000	4902000
chr3L	4907000	4922000
chr3L	4923000	4948000
chr3L	4949000	5034000
chr3L	5040000	5041000
chr3L	5043000	5046000
chr3L	5050000	5092000
chr3L	5093000	5100000
chr3L	5101000	5105000
chr3L	5118000	5126000
chr3L	5181000	5188000
chr3L	5189000	5193000
chr3L	5194000	5210000
chr3L	5217000	5239000
chr3L	5243000	5293000
chr3L	5299000	5305000
chr3L	5306000	5314000
chr3L	5315000	5345000
chr3L	5363000	5397000
chr3L	5399000	5424000
chr3L	5425000	5427000
chr3L	5428000	5429000
chr3L	5430000	5452000
chr3L	5459000	5466000
chr3L	5467000	5478000
chr3L	5479000	5550000
chr3L	5583000	5703000
chr3L	5704000	5742000
chr3L	5816000	5844000
chr3L	5845000	5861000
chr3L	5864000	5903000
chr3L	5925000	5953000
chr3L	5971000	5979000
chr3L	5984000	5996000
chr3L	5997000	5999000
chr3L	6000000	6034000
chr3L	6035000	6064000
chr3L	6073000	6085000
chr3L	6091000	6140000
chr3L	6141000	6143000
chr3L	6144000	6156000
chr3L	6262000	6333000
chr3L	6334000	6335000
chr3L	6338000	6357000
chr3L	6360000	6399000
chr3L	6418000	6419000
chr3L	6422000	6423000
chr3L	6425000	6473000
chr3L	6499000	6504000
chr3L	6505000	6522000
chr3L	6523000	6543000
chr3L	6555000	6613000
chr3L	6617000	6668000
chr3L	6669000	6672000
chr3L	6673000	6681000
chr3L	6693000	6695000
chr3L	6697000	6720000
chr3L	6758000	6771000
chr3L	6789000	6836000
chr3L	6838000	6842000
chr3L	6855000	6864000
chr3L	6866000	6882000
chr3L	6885000	6886000
chr3L	6888000	6892000
chr3L	6904000	6909000
chr3L	6912000	6928000
chr3L	6975000	7055000
chr3L	7058000	7063000
chr3L	7064000	7084000
chr3L	7095000	7109000
chr3L	7119000	7124000
chr3L	7129000	7147000
chr3L	7154000	7171000
chr3L	7172000	7230000
chr3L	7248000	7285000
chr3L	7286000	7300000
chr3L	7301000	7312000
chr3L	7382000	7482000
chr3L	7483000	7492000
chr3L	7496000	7503000
chr3L	7530000	7596000
chr3L	7602000	7629000
chr3L	7649000	7662000
chr3L	7675000	7676000
chr3L	7677000	7678000
chr3L	7679000	7680000
chr3L	7684000	7708000
chr3L	7721000	7769000
chr3L	7782000	7787000
chr3L	7864000	7873000
chr3L	7874000	7880000
chr3L	7882000	7885000
chr3L	7942000	7954000
chr3L	7981000	7994000
chr3L	7996000	8007000
chr3L	8137000	8166000
chr3L	8198000	8209000
chr3L	8218000	8227000
chr3L	8231000	8271000
chr3L	8311000	8322000
chr3L	8368000	8382000
chr3L	8577000	8590000
chr3L	8599000	8600000
chr3L	8602000	8643000
chr3L	8716000	8755000
chr3L	8762000	8785000
chr3L	8789000	8819000
chr3L	8849000	8865000
chr3L	8887000	8905000
chr3L	8927000	8939000
chr3L	8940000	8941000
chr3L	9000000	9034000
chr3L	9090000	9110000
chr3L	9111000	9117000
chr3L	9136000	9145000
chr3L	9146000	9158000
chr3L	9159000	9193000
chr3L	9207000	9236000
chr3L	9239000	9253000
chr3L	9254000	9264000
chr3L	9271000	9272000
chr3L	9274000	9317000
chr3L	9506000	9520000
chr3L	9521000	9527000
chr3L	9534000	9570000
chr3L	9571000	9572000
chr3L	9574000	9668000
chr3L	9726000	9745000
chr3L	9747000	9752000
chr3L	9772000	9827000
chr3L	9864000	9876000
chr3L	9898000	9912000
chr3L	9913000	9914000
chr3L	9915000	9923000
chr3L	9929000	9930000
chr3L	9931000	9957000
chr3L	9968000	9975000
chr3L	9976000	10016000
chr3L	10017000	10025000
chr3L	10026000	10054000
chr3L	10059000	10098000
chr3L	10099000	10169000
chr3L	10170000	10213000
chr3L	10223000	10234000
chr3L	10235000	10271000
chr3L	10272000	10306000
chr3L	10323000	10370000
chr3L	10371000	10409000
chr3L	10410000	10476000
chr3L	10477000	10503000
chr3L	10563000	10587000
chr3L	10588000	10624000
chr3L	10661000	10663000
chr3L	10697000	10721000
chr3L	10756000	10770000
chr3L	10771000	10835000
chr3L	10895000	10990000
chr3L	11006000	11027000
chr3L	11124000	11157000
chr3L	11173000	11177000
chr3L	11179000	11180000
chr3L	11256000	11258000
chr3L	11264000	11277000
chr3L	11290000	11292000
chr3L	11293000	11295000
chr3L	11296000	11310000
chr3L	11313000	11324000
chr3L	11328000	11341000
chr3L	11366000	11367000
chr3L	11369000	11404000
chr3L	11426000	11474000
chr3L	11565000	11586000
chr3L	11605000	11607000
chr3L	11609000	11616000
chr3L	11649000	11667000
chr3L	11721000	11754000
chr3L	11761000	11767000
chr3L	11832000	11884000
chr3L	11886000	11887000
chr3L	11888000	11908000
chr3L	11909000	11913000
chr3L	11914000	11962000
chr3L	11963000	11984000
chr3L	12005000	12069000
chr3L	12158000	12170000
chr3L	12202000	12252000
chr3L	12254000	12256000
chr3L	12278000	12360000
chr3L	12433000	12455000
chr3L	12534000	12555000
chr3L	12574000	12601000
chr3L	12604000	12645000
chr3L	12649000	12680000
chr3L	12695000	12720000
chr3L	12768000	12776000
chr3L	12852000	12901000
chr3L	12912000	12913000
chr3L	12917000	12929000
chr3L	12930000	12937000
chr3L	12938000	12939000
chr3L	12940000	12951000
chr3L	12955000	12970000
chr3L	12973000	12996000
chr3L	13042000	13192000
chr3L	13193000	13210000
chr3L	13236000	13264000
chr3L	13265000	13275000
chr3L	13276000	13278000
chr3L	13280000	13330000
chr3L	13332000	13404000
chr3L	13412000	13423000
chr3L	13449000	13464000
chr3L	13513000	13519000
chr3L	13522000	13523000
chr3L	13526000	13538000
chr3L	13539000	13552000
chr3L	13565000	13568000
chr3L	13573000	13613000
chr3L	13614000	13622000
chr3L	13623000	13798000
chr3L	13814000	13881000
chr3L	13882000	13891000
chr3L	13929000	13949000
chr3L	13973000	13979000
chr3L	14069000	14081000
chr3L	14082000	14103000
chr3L	14104000	14168000
chr3L	14188000	14210000
chr3L	14230000	14258000
chr3L	14280000	14306000
chr3L	14309000	14402000
chr3L	14407000	14462000
chr3L	14467000	14518000
chr3L	14522000	14530000
chr3L	14556000	14591000
chr3L	14596000	14600000
chr3L	14655000	14698000
chr3L	14709000	14715000
chr3L	14716000	14742000
chr3L	14800000	14808000
chr3L	14809000	14815000
chr3L	14816000	14819000
chr3L	14825000	14851000
chr3L	14852000	14908000
chr3L	14909000	14913000
chr3L	14914000	14971000
chr3L	15009000	15022000
chr3L	15031000	15055000
chr3L	15115000	15125000
chr3L	15180000	15217000
chr3L	15239000	15289000
chr3L	15290000	15363000
chr3L	15365000	15417000
chr3L	15419000	15427000
chr3L	15430000	15434000
chr3L	15435000	15436000
chr3L	15437000	15482000
chr3L	15621000	15690000
chr3L	15707000	15723000
chr3L	15724000	15733000
chr3L	15736000	15792000
chr3L	15833000	15891000
chr3L	15893000	15902000
chr3L	15903000	15904000
chr3L	15905000	15923000
chr3L	15931000	15941000
chr3L	16188000	16199000
chr3L	16236000	16265000
chr3L	16268000	16340000
chr3L	16348000	16368000
chr3L	16389000	16394000
chr3L	16414000	16437000
chr3L	16439000	16463000
chr3L	16490000	16517000
chr3L	16521000	16525000
chr3L	16528000	16535000
chr3L	16536000	16554000
chr3L	16717000	16752000
chr3L	16805000	16831000
chr3L	16891000	16939000
chr3L	17054000	17079000
chr3L	17087000	17115000
chr3L	17118000	17132000
chr3L	17133000	17134000
chr3L	17135000	17165000
chr3L	17166000	17227000
chr3L	17237000	17328000
chr3L	17335000	17341000
chr3L	17342000	17399000
chr3L	17435000	17437000
chr3L	17669000	17689000
chr3L	17690000	17697000
chr3L	17700000	17725000
chr3L	17728000	17729000
chr3L	17730000	17791000
chr3L	17799000	17833000
chr3L	17851000	17857000
chr3L	17861000	17897000
chr3L	17928000	17938000
chr3L	18030000	18041000
chr3L	18049000	18050000
chr3L	18062000	18069000
chr3L	18113000	18117000
chr3L	18118000	18157000
chr3L	18165000	18178000
chr3L	18185000	18446000
chr3L	18447000	18500000
chr3L	18502000	18509000
chr3L	18513000	18523000
chr3L	18530000	18539000
chr3L	18541000	18551000
chr3L	18552000	18613000
chr3L	18623000	18630000
chr3L	18631000	18656000
chr3L	18669000	18674000
chr3L	18681000	18705000
chr3L	18711000	18722000
chr3L	18724000	18734000
chr3L	18735000	18736000
chr3L	18842000	18858000
chr3L	18869000	18882000
chr3L	18902000	18983000
chr3L	19017000	19020000
chr3L	19021000	19028000
chr3L	19098000	19111000
chr3L	19116000	19149000
chr3L	19172000	19211000
chr3L	19215000	19248000
chr3L	19292000	19360000
chr3L	19361000	19393000
chr3L	19396000	19408000
chr3L	19411000	19431000
chr3L	19446000	19471000
chr3L	19484000	19499000
chr3L	19503000	19543000
chr3L	19550000	19576000
chr3L	19637000	19653000
chr3L	19660000	19676000
chr3L	19677000	19702000
chr3L	19750000	19751000
chr3L	19769000	19775000
chr3L	19778000	19781000
chr3L	20002000	20022000
chr3L	20024000	20053000
chr3L	20058000	20107000
chr3L	20116000	20176000
chr3L	20182000	20206000
chr3L	20211000	20218000
chr3L	20244000	20281000
chr3L	20315000	20334000
chr3L	20401000	20418000
chr3L	20492000	20500000
chr3L	20537000	20747000
chr3L	20748000	20752000
chr3L	20753000	20754000
chr3L	20755000	20761000
chr3L	20784000	20790000
chr3L	20837000	20875000
chr3L	20876000	20878000
chr3L	20880000	20881000
chr3L	20882000	20903000
chr3L	20946000	20987000
chr3L	21068000	21121000
chr3L	21215000	21226000
chr3L	21284000	21294000
chr3L	21314000	21328000
chr3L	21341000	21359000
chr3L	21364000	21367000
chr3L	21444000	21468000
chr3L	21478000	21484000
chr3L	21549000	21556000
chr3L	21574000	21578000
chr3L	21579000	21596000
chr3L	21635000	21743000
chr3L	21747000	21810000
chr3L	21836000	21870000
chr3L	21939000	21951000
chr3L	21955000	22057000
chr3L	22071000	22093000
chr3L	22094000	22095000
chr3L	22098000	22114000
chr3L	22118000	22160000
chr3L	22162000	22164000
chr3L	22165000	22175000
chr3L	22189000	22201000
chr3L	22202000	22255000
chr3L	22262000	22280000
chr3L	22284000	22398000
chr3L	22402000	22447000
chr3L	22453000	22460000
chr3L	22472000	22485000
chr3L	22487000	22549000
chr3L	22550000	22552000
chr3L	22556000	22564000
chr3L	22566000	22571000
chr3L	22575000	22611000
chr3L	22615000	22616000
chr3L	22617000	22701000
chr3L	22736000	22755000
chr3L	22759000	22789000
chr3L	22848000	22855000
chr3L	22890000	22902000
chr3L	22955000	22983000
chr3L	22989000	23034000
chr3L	23039000	23072000
chr3L	23345000	23348000
chr3L	23351000	23353000
chr3L	23355000	23358000
chr3L	23359000	23361000
chr3L	23362000	23365000
chr3L	23373000	23374000
chr3L	23375000	23377000
chr3L	23389000	23400000
chr3L	23413000	23416000
chr3L	23417000	23435000
chr3L	23436000	23454000
chr3L	23458000	23491000
chr3L	23492000	23509000
chr3L	23516000	23525000
chr3L	23543000	23554000
chr3L	23584000	23617000
chr3L	23618000	23621000
chr3L	23622000	23645000
chr3L	23747000	23753000
chr3L	23757000	23799000
chr3L	23800000	23802000
chr3L	23803000	23806000
chr3L	23807000	23818000
chr3L	23820000	23821000
chr3L	23826000	23827000
chr3L	23828000	23829000
chr3L	23833000	23891000
chr3L	23893000	23910000
chr3L	23911000	23912000
chr3L	23915000	23916000
chr3L	23919000	23922000
chr3L	23923000	23936000
chr3L	23940000	23961000
chr3L	23962000	23975000
chr3L	24037000	24038000
chr3L	24039000	24049000
chr3L	24053000	24084000
chr3L	24085000	24087000
chr3L	24089000	24090000
chr3L	24091000	24092000
chr3L	24093000	24122000
chr3L	24131000	24132000
chr3L	24133000	24139000
chr3L	24140000	24164000
chr3L	24165000	24166000
chr3L	24167000	24189000
chr3L	24191000	24192000
chr3L	24197000	24207000
chr3L	24226000	24236000
chr3L	24241000	24266000
chr3L	24271000	24300000
chr3L	24318000	24324000
chr3L	24327000	24332000
chr3L	24340000	24363000
chr3L	24366000	24390000
chr3L	24392000	24398000
chr3L	24400000	24401000
chr3L	24406000	24408000
chr3L	24409000	24410000
chr3L	24411000	24413000
chr3L	24414000	24415000
chr3L	24423000	24429000
chr3L	24433000	24435000
chr3L	24438000	24447000
chr3L	24449000	24450000
chr3L	24455000	24457000
chr3L	24465000	24468000
chr3L	24473000	24475000
chr3L	24478000	24479000
chr3L	24480000	24483000
chr3L	24484000	24491000
chr3L	24496000	24513000
chr3L	24514000	24526000
chr3R	2000	20000
chr3R	71000	85000
chr3R	91000	97000
chr3R	102000	103000
chr3R	111000	115000
chr3R	118000	130000
chr3R	166000	193000
chr3R	199000	204000
chr3R	282000	300000
chr3R	313000	423000
chr3R	424000	461000
chr3R	493000	564000
chr3R	576000	579000
chr3R	580000	581000
chr3R	583000	586000
chr3R	587000	617000
chr3R	683000	714000
chr3R	720000	721000
chr3R	742000	774000
chr3R	955000	958000
chr3R	959000	1040000
chr3R	1135000	1143000
chr3R	1152000	1165000
chr3R	1166000	1167000
chr3R	1168000	1178000
chr3R	1204000	1218000
chr3R	1221000	1272000
chr3R	1277000	1284000
chr3R	1517000	1521000
chr3R	1522000	1524000
chr3R	1541000	1557000
chr3R	1586000	1604000
chr3R	1631000	1642000
chr3R	1655000	1676000
chr3R	1692000	1747000
chr3R	1748000	1766000
chr3R	1768000	1824000
chr3R	1851000	1985000
chr3R	1992000	2002000
chr3R	2008000	2071000
chr3R	2072000	2160000
chr3R	2161000	2171000
chr3R	2289000	2337000
chr3R	2338000	2339000
chr3R	2340000	2421000
chr3R	2422000	2481000
chr3R	2487000	2564000
chr3R	2565000	2583000
chr3R	2597000	2621000
chr3R	2626000	2638000
chr3R	2649000	2670000
chr3R	2676000	2743000
chr3R	2744000	2745000
chr3R	2746000	2800000
chr3R	2804000	2821000
chr3R	2822000	2890000
chr3R	2957000	2970000
chr3R	2987000	3009000
chr3R	3026000	3069000
chr3R	3083000	3145000
chr3R	3147000	3176000
chr3R	3177000	3178000
chr3R	3180000	3290000
chr3R	3304000	3316000
chr3R	3350000	3384000
chr3R	3389000	3390000
chr3R	3391000	3521000
chr3R	3526000	3528000
chr3R	3534000	3535000
chr3R	3539000	3545000
chr3R	3546000	3556000
chr3R	3563000	3570000
chr3R	3580000	3581000
chr3R	3583000	3592000
chr3R	3594000	3635000
chr3R	3650000	3707000
chr3R	3755000	3789000
chr3R	3866000	3870000
chr3R	3874000	3915000
chr3R	3958000	4014000
chr3R	4018000	4058000
chr3R	4072000	4085000
chr3R	4097000	4125000
chr3R	4144000	4158000
chr3R	4202000	4230000
chr3R	4241000	4307000
chr3R	4308000	4381000
chr3R	4392000	4396000
chr3R	4401000	4428000
chr3R	4436000	4465000
chr3R	4504000	4521000
chr3R	4522000	4528000
chr3R	4583000	4618000
chr3R	4695000	4696000
chr3R	4697000	4724000
chr3R	4727000	4728000
chr3R	4731000	4732000
chr3R	4737000	4738000
chr3R	4739000	4742000
chr3R	4743000	4745000
chr3R	4772000	4805000
chr3R	4905000	4941000
chr3R	4962000	4977000
chr3R	4991000	5001000
chr3R	5002000	5012000
chr3R	5013000	5025000
chr3R	5026000	5036000
chr3R	5098000	5105000
chr3R	5109000	5116000
chr3R	5117000	5132000
chr3R	5134000	5135000
chr3R	5137000	5153000
chr3R	5287000	5305000
chr3R	5306000	5317000
chr3R	5471000	5501000
chr3R	5638000	5657000
chr3R	5658000	5659000
chr3R	5663000	5665000
chr3R	5666000	5667000
chr3R	5670000	5671000
chr3R	5673000	5674000
chr3R	5676000	5677000
chr3R	5678000	5686000
chr3R	5711000	5750000
chr3R	5760000	5764000
chr3R	5766000	5787000
chr3R	5799000	5804000
chr3R	5815000	5844000
chr3R	5885000	5901000
chr3R	5997000	6023000
chr3R	6027000	6028000
chr3R	6039000	6058000
chr3R	6063000	6082000
chr3R	6083000	6084000
chr3R	6086000	6087000
chr3R	6107000	6112000
chr3R	6183000	6203000
chr3R	6243000	6269000
chr3R	6270000	6275000
chr3R	6277000	6326000
chr3R	6334000	6343000
chr3R	6344000	6402000
chr3R	6403000	6413000
chr3R	6433000	6434000
chr3R	6450000	6465000
chr3R	6467000	6499000
chr3R	6500000	6584000
chr3R	6621000	6630000
chr3R	6635000	6636000
chr3R	6637000	6672000
chr3R	6728000	6784000
chr3R	6785000	6787000
chr3R	6789000	6802000
chr3R	6803000	6828000
chr3R	6829000	6892000
chr3R	6893000	6894000
chr3R	6897000	6909000
chr3R	6912000	6969000
chr3R	6970000	7018000
chr3R	7077000	7093000
chr3R	7096000	7101000
chr3R	7102000	7122000
chr3R	7123000	7136000
chr3R	7137000	7140000
chr3R	7141000	7165000
chr3R	7211000	7212000
chr3R	7213000	7228000
chr3R	7282000	7297000
chr3R	7298000	7350000
chr3R	7351000	7382000
chr3R	7525000	7551000
chr3R	7650000	7667000
chr3R	7672000	7684000
chr3R	7685000	7688000
chr3R	7698000	7707000
chr3R	7715000	7731000
chr3R	7732000	7771000
chr3R	7850000	7877000
chr3R	7878000	7903000
chr3R	7915000	7920000
chr3R	7922000	7959000
chr3R	7960000	7978000
chr3R	7980000	8039000
chr3R	8075000	8098000
chr3R	8129000	8153000
chr3R	8160000	8171000
chr3R	8183000	8189000
chr3R	8320000	8321000
chr3R	8326000	8328000
chr3R	8331000	8332000
chr3R	8336000	8349000
chr3R	8351000	8371000
chr3R	8372000	8387000
chr3R	8388000	8405000
chr3R	8482000	8502000
chr3R	8551000	8554000
chr3R	8556000	8601000
chr3R	8602000	8624000
chr3R	8625000	8706000
chr3R	8707000	8746000
chr3R	8751000	8752000
chr3R	8753000	8754000
chr3R	8755000	8783000
chr3R	8784000	8785000
chr3R	8789000	8805000
chr3R	8891000	8962000
chr3R	8963000	8969000
chr3R	8974000	8979000
chr3R	8980000	9001000
chr3R	9002000	9059000
chr3R	9100000	9130000
chr3R	9139000	9140000
chr3R	9144000	9186000
chr3R	9232000	9254000
chr3R	9300000	9323000
chr3R	9331000	9338000
chr3R	9340000	9343000
chr3R	9345000	9358000
chr3R	9367000	9387000
chr3R	9394000	9403000
chr3R	9405000	9418000
chr3R	9421000	9426000
chr3R	9427000	9441000
chr3R	9442000	9453000
chr3R	9543000	9568000
chr3R	9578000	9599000
chr3R	9612000	9617000
chr3R	9667000	9698000
chr3R	9705000	9782000
chr3R	9814000	9830000
chr3R	9863000	9865000
chr3R	9866000	9874000
chr3R	9926000	9943000
chr3R	9957000	10007000
chr3R	10011000	10021000
chr3R	10029000	10063000
chr3R	10070000	10077000
chr3R	10221000	10287000
chr3R	10289000	10297000
chr3R	10312000	10314000
chr3R	10316000	10393000
chr3R	10454000	10469000
chr3R	10585000	10609000
chr3R	10641000	10655000
chr3R	10656000	10657000
chr3R	10658000	10662000
chr3R	10664000	10668000
chr3R	10669000	10701000
chr3R	10750000	10771000
chr3R	10772000	10790000
chr3R	10791000	10792000
chr3R	10798000	10814000
chr3R	10816000	10834000
chr3R	10835000	10836000
chr3R	10837000	10868000
chr3R	10870000	10898000
chr3R	10899000	10907000
chr3R	10928000	10930000
chr3R	10932000	10933000
chr3R	10935000	10950000
chr3R	10978000	10979000
chr3R	10980000	10989000
chr3R	10992000	11014000
chr3R	11207000	11233000
chr3R	11247000	11299000
chr3R	11321000	11360000
chr3R	11363000	11427000
chr3R	11432000	11433000
chr3R	11434000	11446000
chr3R	11451000	11527000
chr3R	11530000	11561000
chr3R	11565000	11572000
chr3R	11573000	11585000
chr3R	11587000	11607000
chr3R	11691000	11705000
chr3R	11706000	11707000
chr3R	11710000	11712000
chr3R	11713000	11720000
chr3R	11735000	11756000
chr3R	11768000	11787000
chr3R	11812000	11864000
chr3R	11899000	11912000
chr3R	11933000	11967000
chr3R	11992000	12008000
chr3R	12148000	12156000
chr3R	12187000	12248000
chr3R	12313000	12320000
chr3R	12343000	12355000
chr3R	12372000	12383000
chr3R	12408000	12434000
chr3R	12442000	12449000
chr3R	12496000	12497000
chr3R	12500000	12502000
chr3R	12503000	12523000
chr3R	12531000	12581000
chr3R	12595000	12679000
chr3R	12681000	12693000
chr3R	12712000	12724000
chr3R	12728000	12772000
chr3R	12782000	12794000
chr3R	12849000	12860000
chr3R	12948000	12971000
chr3R	12980000	12987000
chr3R	12988000	13050000
chr3R	13053000	13075000
chr3R	13076000	13137000
chr3R	13141000	13178000
chr3R	13179000	13194000
chr3R	13229000	13278000
chr3R	13279000	13283000
chr3R	13284000	13328000
chr3R	13332000	13335000
chr3R	13342000	13356000
chr3R	13387000	13402000
chr3R	13408000	13428000
chr3R	13433000	13440000
chr3R	13449000	13471000
chr3R	13477000	13491000
chr3R	13547000	13619000
chr3R	13643000	13672000
chr3R	13673000	13674000
chr3R	13675000	13688000
chr3R	13689000	13748000
chr3R	13749000	13751000
chr3R	13754000	13761000
chr3R	13762000	13768000
chr3R	13789000	13798000
chr3R	13806000	13842000
chr3R	13850000	13860000
chr3R	13862000	13863000
chr3R	13864000	13865000
chr3R	13866000	13867000
chr3R	13898000	13943000
chr3R	13961000	13982000
chr3R	14031000	14032000
chr3R	14033000	14037000
chr3R	14156000	14158000
chr3R	14159000	14184000
chr3R	14197000	14214000
chr3R	14285000	14295000
chr3R	14310000	14329000
chr3R	14331000	14350000
chr3R	14351000	14371000
chr3R	14372000	14394000
chr3R	14416000	14433000
chr3R	14436000	14475000
chr3R	14510000	14556000
chr3R	14586000	14616000
chr3R	14617000	14622000
chr3R	14623000	14642000
chr3R	14645000	14667000
chr3R	14676000	14690000
chr3R	14691000	14709000
chr3R	14711000	14718000
chr3R	14719000	14729000
chr3R	14765000	14793000
chr3R	14860000	14870000
chr3R	14889000	14916000
chr3R	14927000	14941000
chr3R	14943000	14963000
[truncated: 1,676 more rows]

## Sheet: Glia Pc
chromosome	domain start	domain end
chr2L	5000	13000
chr2L	24000	49000
chr2L	52000	64000
chr2L	81000	94000
chr2L	359000	360000
chr2L	364000	403000
chr2L	491000	537000
chr2L	545000	552000
chr2L	578000	608000
chr2L	683000	687000
chr2L	701000	709000
chr2L	1375000	1379000
chr2L	1394000	1400000
chr2L	1403000	1450000
chr2L	1628000	1679000
chr2L	1686000	1689000
chr2L	1944000	1974000
chr2L	1991000	1999000
chr2L	2313000	2314000
chr2L	2316000	2318000
chr2L	2433000	2472000
chr2L	2803000	2811000
chr2L	3282000	3285000
chr2L	3531000	3618000
chr2L	3657000	3689000
chr2L	3690000	3706000
chr2L	3768000	3780000
chr2L	3794000	3800000
chr2L	3814000	3862000
chr2L	3893000	3899000
chr2L	4417000	4438000
chr2L	4709000	4710000
chr2L	4802000	4812000
chr2L	4889000	4896000
chr2L	5020000	5031000
chr2L	5299000	5302000
chr2L	5346000	5351000
chr2L	5352000	5515000
chr2L	6012000	6023000
chr2L	6406000	6411000
chr2L	6503000	6513000
chr2L	6530000	6557000
chr2L	6694000	6709000
chr2L	6752000	6756000
chr2L	6798000	6852000
chr2L	7283000	7344000
chr2L	7346000	7347000
chr2L	7349000	7382000
chr2L	7553000	7560000
chr2L	7963000	7964000
chr2L	7967000	7968000
chr2L	8766000	8822000
chr2L	8831000	8860000
chr2L	8861000	8886000
chr2L	8961000	8963000
chr2L	9056000	9057000
chr2L	9058000	9059000
chr2L	9169000	9176000
chr2L	9558000	9566000
chr2L	9583000	9591000
chr2L	9606000	9608000
chr2L	9731000	9734000
chr2L	9777000	9782000
chr2L	9928000	9933000
chr2L	10293000	10296000
chr2L	10464000	10474000
chr2L	10809000	10813000
chr2L	10866000	10876000
chr2L	11070000	11076000
chr2L	11181000	11216000
chr2L	11218000	11248000
chr2L	11249000	11251000
chr2L	11289000	11353000
chr2L	11354000	11474000
chr2L	11532000	11537000
chr2L	11762000	11764000
chr2L	11832000	11841000
chr2L	12005000	12010000
chr2L	12077000	12093000
chr2L	12405000	12414000
chr2L	12549000	12554000
chr2L	12555000	12559000
chr2L	12565000	12617000
chr2L	12618000	12690000
chr2L	12970000	12974000
chr2L	13088000	13098000
chr2L	13518000	13523000
chr2L	13527000	13546000
chr2L	13558000	13561000
chr2L	13565000	13567000
chr2L	14026000	14032000
chr2L	14170000	14177000
chr2L	14368000	14387000
chr2L	14408000	14413000
chr2L	14414000	14467000
chr2L	14469000	14478000
chr2L	14479000	14490000
chr2L	14498000	14505000
chr2L	14540000	14595000
chr2L	14841000	14851000
chr2L	15098000	15113000
chr2L	15276000	15283000
chr2L	15310000	15383000
chr2L	15391000	15442000
chr2L	16015000	16019000
chr2L	16379000	16380000
chr2L	16381000	16386000
chr2L	16390000	16491000
chr2L	16523000	16532000
chr2L	16533000	16543000
chr2L	16562000	16575000
chr2L	17239000	17262000
chr2L	18300000	18303000
chr2L	18320000	18329000
chr2L	18463000	18467000
chr2L	18508000	18512000
chr2L	18716000	18793000
chr2L	18794000	18822000
chr2L	18860000	18887000
chr2L	18888000	18940000
chr2L	19216000	19222000
chr2L	19231000	19244000
chr2L	19317000	19330000
chr2L	19456000	19479000
chr2L	19595000	19597000
chr2L	20101000	20139000
chr2L	20140000	20145000
chr2L	20286000	20288000
chr2L	20299000	20304000
chr2L	20309000	20310000
chr2L	20466000	20485000
chr2L	20634000	20638000
chr2L	20759000	20787000
chr2L	20837000	20850000
chr2L	20937000	20947000
chr2L	21042000	21043000
chr2L	21046000	21047000
chr2L	21765000	21932000
chr2L	21941000	21983000
chr2L	21990000	22050000
chr2L	22501000	22502000
chr2L	22506000	22507000
chr2R	1109000	1110000
chr2R	1594000	1640000
chr2R	1671000	1676000
chr2R	1827000	1832000
chr2R	2023000	2026000
chr2R	2179000	2185000
chr2R	2204000	2218000
chr2R	2225000	2230000
chr2R	2303000	2311000
chr2R	2312000	2316000
chr2R	2348000	2352000
chr2R	2378000	2383000
chr2R	2386000	2433000
chr2R	2467000	2468000
chr2R	2472000	2498000
chr2R	2659000	2660000
chr2R	2680000	2687000
chr2R	2829000	2833000
chr2R	3034000	3049000
chr2R	3139000	3147000
chr2R	3296000	3323000
chr2R	3326000	3327000
chr2R	3428000	3436000
chr2R	3887000	3896000
chr2R	3901000	3903000
chr2R	3905000	3946000
chr2R	4129000	4138000
chr2R	4345000	4350000
chr2R	4520000	4536000
chr2R	4952000	4959000
chr2R	5080000	5093000
chr2R	5104000	5114000
chr2R	5115000	5122000
chr2R	5295000	5301000
chr2R	5446000	5453000
chr2R	5613000	5617000
chr2R	5621000	5622000
chr2R	5862000	5874000
chr2R	5941000	5949000
chr2R	6141000	6158000
chr2R	6277000	6291000
chr2R	6305000	6315000
chr2R	6455000	6461000
chr2R	6836000	6837000
chr2R	6839000	6840000
chr2R	7061000	7079000
chr2R	7278000	7291000
chr2R	7349000	7467000
chr2R	7555000	7571000
chr2R	7585000	7600000
chr2R	7646000	7662000
chr2R	7826000	7831000
chr2R	8174000	8176000
chr2R	8410000	8414000
chr2R	8591000	8595000
chr2R	8605000	8607000
chr2R	8770000	8792000
chr2R	8793000	8795000
chr2R	8796000	8803000
chr2R	8831000	8944000
chr2R	8945000	8946000
chr2R	8972000	8983000
chr2R	9133000	9140000
chr2R	9914000	9930000
chr2R	10085000	10102000
chr2R	10191000	10211000
chr2R	10221000	10225000
chr2R	10324000	10355000
chr2R	10364000	10369000
chr2R	10407000	10408000
chr2R	10602000	10606000
chr2R	10662000	10717000
chr2R	10718000	10724000
chr2R	10981000	10995000
chr2R	10996000	10998000
chr2R	10999000	11002000
chr2R	11489000	11507000
chr2R	11538000	11565000
chr2R	11714000	11722000
chr2R	12327000	12329000
chr2R	12461000	12466000
chr2R	12689000	12708000
chr2R	12709000	12716000
chr2R	12988000	12994000
chr2R	13035000	13036000
chr2R	13382000	13400000
chr2R	13684000	13736000
chr2R	13994000	13998000
chr2R	14085000	14090000
chr2R	14252000	14253000
chr2R	14258000	14259000
chr2R	14376000	14377000
chr2R	14412000	14438000
chr2R	14532000	14545000
chr2R	14566000	14573000
chr2R	14609000	14610000
chr2R	14618000	14640000
chr2R	14817000	14823000
chr2R	15071000	15074000
chr2R	15134000	15169000
chr2R	15211000	15217000
chr2R	15484000	15494000
chr2R	15723000	15742000
chr2R	15770000	15773000
chr2R	15783000	15792000
chr2R	15963000	15975000
chr2R	15976000	15977000
chr2R	15991000	15999000
chr2R	16006000	16021000
chr2R	16059000	16067000
chr2R	16184000	16190000
chr2R	16409000	16430000
chr2R	16772000	16778000
chr2R	16779000	16821000
chr2R	16828000	16855000
chr2R	16921000	16929000
chr2R	17135000	17137000
chr2R	17145000	17147000
chr2R	17160000	17169000
chr2R	17237000	17271000
chr2R	17407000	17422000
chr2R	17451000	17475000
chr2R	17476000	17481000
chr2R	17613000	17626000
chr2R	17760000	17794000
chr2R	17858000	17860000
chr2R	17900000	17906000
chr2R	18023000	18035000
chr2R	18088000	18099000
chr2R	18123000	18171000
chr2R	18180000	18185000
chr2R	18413000	18414000
chr2R	18416000	18419000
chr2R	18538000	18541000
chr2R	18562000	18563000
chr2R	18564000	18566000
chr2R	18567000	18579000
chr2R	18889000	18948000
chr2R	18979000	18985000
chr2R	19065000	19071000
chr2R	19088000	19090000
chr2R	19184000	19192000
chr2R	19453000	19543000
chr2R	19644000	19649000
chr2R	20030000	20032000
chr2R	20171000	20174000
chr2R	20226000	20241000
chr2R	20249000	20273000
chr2R	20373000	20383000
chr2R	20686000	20756000
chr2R	20926000	20962000
chr2R	20976000	21030000
chr2R	21046000	21068000
chr2R	21083000	21089000
chr2R	21090000	21146000
chr3L	19000	95000
chr3L	123000	125000
chr3L	151000	164000
chr3L	365000	403000
chr3L	409000	436000
chr3L	492000	501000
chr3L	582000	592000
chr3L	608000	632000
chr3L	781000	809000
chr3L	1015000	1017000
chr3L	1044000	1048000
chr3L	1055000	1075000
chr3L	1078000	1106000
chr3L	1107000	1155000
chr3L	1163000	1192000
chr3L	1364000	1376000
chr3L	1381000	1384000
chr3L	1385000	1425000
chr3L	1430000	1439000
chr3L	1927000	1931000
chr3L	2154000	2164000
chr3L	2413000	2421000
chr3L	2824000	2827000
chr3L	2843000	2845000
chr3L	3241000	3245000
chr3L	3263000	3265000
chr3L	3269000	3294000
chr3L	3530000	3532000
chr3L	3620000	3644000
chr3L	3790000	3791000
chr3L	3841000	3894000
chr3L	3947000	3963000
chr3L	4009000	4021000
chr3L	4154000	4162000
chr3L	4381000	4388000
chr3L	4855000	4859000
chr3L	4923000	4932000
chr3L	5328000	5342000
chr3L	5602000	5614000
chr3L	5806000	5844000
chr3L	5845000	5855000
chr3L	5970000	5988000
chr3L	6442000	6451000
chr3L	6604000	6609000
chr3L	6696000	6698000
chr3L	6757000	6775000
chr3L	6776000	6835000
chr3L	6836000	6850000
chr3L	6853000	6881000
chr3L	6888000	6935000
chr3L	6974000	6994000
chr3L	7089000	7107000
chr3L	7121000	7124000
chr3L	7383000	7405000
chr3L	7864000	7868000
chr3L	7872000	7873000
chr3L	7874000	7880000
chr3L	7882000	7884000
chr3L	7931000	7964000
chr3L	8355000	8379000
chr3L	8647000	8668000
chr3L	8679000	8689000
chr3L	8994000	9040000
chr3L	9105000	9110000
chr3L	9111000	9117000
chr3L	9320000	9343000
chr3L	9536000	9548000
chr3L	9555000	9563000
chr3L	9759000	9766000
chr3L	9801000	9804000
chr3L	9805000	9806000
chr3L	9807000	9822000
chr3L	9915000	9918000
chr3L	10219000	10234000
chr3L	10235000	10242000
chr3L	10293000	10307000
chr3L	10310000	10385000
chr3L	10415000	10429000
chr3L	10607000	10609000
chr3L	10702000	10721000
chr3L	10722000	10760000
chr3L	10761000	10801000
chr3L	10820000	10846000
chr3L	10900000	10923000
chr3L	10931000	10973000
chr3L	10978000	10980000
chr3L	10981000	10992000
chr3L	10993000	11029000
chr3L	11256000	11258000
chr3L	11290000	11292000
chr3L	11293000	11295000
chr3L	11296000	11310000
chr3L	11313000	11315000
chr3L	11364000	11365000
chr3L	11369000	11372000
chr3L	11795000	11805000
chr3L	12076000	12090000
chr3L	12169000	12170000
chr3L	12314000	12321000
chr3L	12411000	12464000
chr3L	12534000	12563000
chr3L	12566000	12685000
chr3L	12686000	12725000
chr3L	13157000	13159000
chr3L	13863000	13869000
chr3L	13929000	13943000
chr3L	14104000	14198000
chr3L	14207000	14212000
chr3L	14265000	14266000
chr3L	14354000	14356000
chr3L	14380000	14382000
chr3L	14432000	14445000
chr3L	14509000	14510000
chr3L	14556000	14614000
chr3L	14800000	14815000
chr3L	14816000	14819000
chr3L	14825000	14846000
chr3L	14902000	14905000
chr3L	15009000	15012000
chr3L	15204000	15227000
chr3L	15313000	15317000
chr3L	15519000	15524000
chr3L	15631000	15635000
chr3L	15790000	15797000
chr3L	15800000	15802000
chr3L	16007000	16018000
chr3L	16162000	16164000
chr3L	16188000	16194000
chr3L	16478000	16483000
chr3L	16881000	16888000
chr3L	17125000	17126000
chr3L	17153000	17157000
chr3L	17214000	17220000
chr3L	17224000	17231000
chr3L	17446000	17452000
chr3L	17572000	17588000
chr3L	17592000	17598000
chr3L	17662000	17665000
chr3L	17666000	17673000
chr3L	18161000	18199000
chr3L	18252000	18255000
chr3L	18269000	18274000
chr3L	18379000	18407000
chr3L	18439000	18443000
chr3L	18645000	18646000
chr3L	18756000	18761000
chr3L	18775000	18777000
chr3L	18778000	18788000
chr3L	18834000	18841000
chr3L	19023000	19033000
chr3L	19041000	19048000
chr3L	19207000	19211000
chr3L	19245000	19247000
chr3L	19494000	19499000
chr3L	19503000	19508000
chr3L	19637000	19640000
chr3L	19644000	19679000
chr3L	20052000	20053000
chr3L	20318000	20327000
chr3L	20492000	20501000
chr3L	20536000	20706000
chr3L	20720000	20723000
chr3L	20905000	20942000
chr3L	20946000	20953000
chr3L	21141000	21145000
chr3L	21150000	21161000
chr3L	21351000	21359000
chr3L	21435000	21439000
chr3L	21443000	21483000
chr3L	21570000	21602000
chr3L	21760000	21814000
chr3L	22385000	22393000
chr3L	22608000	22611000
chr3L	22615000	22616000
chr3L	22697000	22701000
chr3L	22715000	22720000
chr3L	22819000	22827000
chr3L	22890000	22902000
chr3L	23066000	23071000
chr3L	23820000	23821000
chr3L	23824000	23825000
chr3L	23828000	23829000
chr3R	174000	185000
chr3R	199000	202000
chr3R	413000	423000
chr3R	424000	434000
chr3R	649000	653000
chr3R	654000	714000
chr3R	720000	731000
chr3R	829000	832000
chr3R	833000	838000
chr3R	914000	942000
chr3R	974000	995000
chr3R	1658000	1665000
chr3R	2080000	2095000
chr3R	2151000	2158000
chr3R	2309000	2316000
chr3R	2322000	2337000
chr3R	2338000	2343000
chr3R	2487000	2564000
chr3R	2565000	2643000
chr3R	2649000	2743000
chr3R	2744000	2746000
chr3R	2747000	2821000
chr3R	2822000	2890000
chr3R	2958000	2967000
chr3R	2982000	3010000
chr3R	3128000	3145000
chr3R	3147000	3166000
chr3R	3273000	3290000
chr3R	3687000	3695000
chr3R	3753000	3798000
chr3R	3868000	3870000
chr3R	3874000	3876000
chr3R	3895000	3898000
chr3R	3913000	3916000
chr3R	3956000	4014000
chr3R	4018000	4058000
chr3R	4108000	4117000
chr3R	4143000	4166000
chr3R	4227000	4229000
chr3R	4238000	4244000
chr3R	4292000	4304000
chr3R	4532000	4534000
chr3R	4535000	4537000
chr3R	4824000	4830000
chr3R	4973000	4977000
chr3R	5211000	5219000
chr3R	5306000	5321000
chr3R	5881000	5883000
chr3R	5903000	5908000
chr3R	6095000	6101000
chr3R	6299000	6364000
chr3R	6365000	6442000
chr3R	6443000	6466000
chr3R	6467000	6499000
chr3R	6507000	6518000
chr3R	6619000	6630000
chr3R	6635000	6636000
chr3R	6637000	6639000
chr3R	6999000	7007000
chr3R	7081000	7093000
chr3R	7095000	7109000
chr3R	7155000	7205000
chr3R	7217000	7232000
chr3R	7370000	7374000
chr3R	7424000	7428000
chr3R	7733000	7735000
chr3R	7759000	7771000
chr3R	7810000	7831000
chr3R	8059000	8115000
chr3R	8141000	8146000
chr3R	8199000	8207000
chr3R	8320000	8321000
chr3R	8326000	8327000
chr3R	8387000	8389000
chr3R	8882000	8904000
chr3R	8923000	8931000
chr3R	8974000	8982000
chr3R	9035000	9051000
chr3R	9405000	9408000
chr3R	9588000	9594000
chr3R	9633000	9638000
chr3R	9667000	9784000
chr3R	9864000	9865000
chr3R	9866000	9874000
chr3R	10158000	10163000
chr3R	10164000	10168000
chr3R	10204000	10208000
chr3R	10481000	10485000
chr3R	10848000	10851000
chr3R	11105000	11111000
chr3R	11136000	11141000
chr3R	11307000	11311000
chr3R	11432000	11433000
chr3R	11442000	11446000
chr3R	11451000	11452000
chr3R	11489000	11507000
chr3R	11747000	11755000
chr3R	11810000	11867000
chr3R	12034000	12056000
chr3R	12140000	12143000
chr3R	12150000	12156000
chr3R	12185000	12257000
chr3R	12331000	12336000
chr3R	12362000	12375000
chr3R	12482000	12498000
chr3R	12500000	12583000
chr3R	12588000	12676000
chr3R	12677000	12678000
chr3R	12681000	12808000
chr3R	13372000	13383000
chr3R	13384000	13402000
chr3R	13408000	13428000
chr3R	13841000	13844000
chr3R	13852000	13860000
chr3R	13862000	13863000
chr3R	13864000	13865000
chr3R	13866000	13867000
chr3R	13879000	13983000
chr3R	14085000	14093000
chr3R	14193000	14214000
chr3R	14310000	14313000
chr3R	14341000	14345000
chr3R	14368000	14371000
chr3R	14605000	14612000
chr3R	14633000	14635000
chr3R	14661000	14671000
chr3R	14676000	14683000
chr3R	15426000	15432000
chr3R	15551000	15556000
chr3R	15560000	15570000
chr3R	15575000	15580000
chr3R	15788000	15790000
chr3R	15812000	15816000
chr3R	16191000	16212000
chr3R	16233000	16238000
chr3R	16593000	16603000
chr3R	16666000	16675000
chr3R	16767000	16770000
chr3R	16900000	16906000
chr3R	16984000	17002000
chr3R	17063000	17072000
chr3R	17161000	17163000
chr3R	17204000	17308000
chr3R	17314000	17346000
chr3R	17355000	17395000
chr3R	17476000	17481000
chr3R	17667000	17670000
chr3R	17765000	17774000
chr3R	17782000	17791000
chr3R	17795000	17817000
chr3R	18014000	18018000
chr3R	18214000	18222000
chr3R	18275000	18277000
chr3R	18278000	18285000
chr3R	18301000	18304000
chr3R	18318000	18321000
chr3R	18819000	18823000
chr3R	18841000	18848000
chr3R	18955000	18975000
chr3R	18986000	19006000
chr3R	19017000	19040000
chr3R	19111000	19129000
chr3R	19140000	19160000
chr3R	19496000	19502000
chr3R	19524000	19530000
chr3R	19537000	19547000
chr3R	19655000	19662000
chr3R	19668000	19669000
chr3R	19670000	19672000
chr3R	19726000	19728000
chr3R	19939000	19947000
chr3R	20191000	20210000
chr3R	20498000	20500000
chr3R	20563000	20565000
chr3R	20589000	20606000
chr3R	20901000	20924000
chr3R	20929000	20932000
chr3R	21344000	21357000
chr3R	21364000	21381000
chr3R	21561000	21569000
chr3R	21775000	21781000
chr3R	21824000	21830000
chr3R	21835000	21856000
chr3R	21997000	22002000
chr3R	22016000	22025000
chr3R	22048000	22053000
chr3R	22063000	22073000
chr3R	22236000	22252000
chr3R	22703000	22707000
chr3R	22739000	22741000
chr3R	22925000	22932000
chr3R	23005000	23037000
chr3R	23283000	23286000
chr3R	23287000	23290000
chr3R	23508000	23520000
chr3R	23713000	23723000
chr3R	23932000	23933000
chr3R	24120000	24127000
chr3R	24226000	24234000
chr3R	24371000	24384000
chr3R	24385000	24389000
chr3R	24390000	24423000
chr3R	24828000	24832000
chr3R	25033000	25039000
chr3R	25086000	25091000
chr3R	25118000	25124000
chr3R	25330000	25416000
chr3R	25448000	25453000
chr3R	25491000	25496000
chr3R	25509000	25546000
chr3R	25583000	25597000
chr3R	25903000	25910000
chr3R	25972000	25974000
chr3R	26036000	26046000
chr3R	26063000	26072000
chr3R	26218000	26220000
chr3R	26317000	26335000
chr3R	26356000	26366000
chr3R	26509000	26510000
chr3R	26536000	26566000
chr3R	26567000	26596000
chr3R	26654000	26675000
chr3R	26715000	26771000
chr3R	26804000	26808000
chr3R	26809000	26812000
chr3R	26887000	26900000
chr3R	26907000	26912000
chr3R	26954000	26961000
chr3R	27111000	27135000
chr3R	27139000	27146000
chr3R	27701000	27703000
chr3R	27741000	27744000
chr3R	27840000	27842000
chr3R	27885000	27899000
chrX	7000	8000
chrX	19000	23000
chrX	418000	421000
chrX	429000	436000
chrX	437000	446000
chrX	448000	450000
chrX	453000	455000
chrX	462000	502000
chrX	577000	586000
chrX	750000	771000
chrX	897000	900000
chrX	959000	960000
chrX	961000	962000
chrX	1390000	1396000
chrX	2017000	2038000
chrX	2226000	2232000
chrX	2643000	2651000
chrX	2692000	2696000
chrX	2852000	2871000
chrX	2872000	2874000
chrX	2875000	2902000
chrX	2903000	2904000
chrX	2905000	2908000
chrX	2909000	2944000
chrX	2945000	2965000
chrX	2967000	2970000
chrX	2974000	2994000
chrX	2995000	3008000
chrX	3009000	3011000
chrX	3033000	3048000
chrX	3094000	3100000
chrX	3124000	3131000
chrX	3204000	3212000
chrX	3218000	3230000
chrX	3430000	3431000
chrX	3548000	3550000
chrX	3573000	3577000
chrX	3697000	3701000
chrX	3725000	3729000
chrX	3762000	3771000
chrX	4221000	4225000
chrX	4226000	4228000
chrX	4266000	4315000
chrX	4317000	4428000
chrX	4449000	4494000
chrX	4495000	4522000
chrX	4534000	4542000
chrX	4634000	4637000
chrX	4639000	4644000
chrX	4647000	4655000
chrX	4656000	4657000
chrX	4658000	4700000
chrX	4704000	4712000
chrX	4762000	4764000
chrX	4777000	4789000
chrX	4891000	4918000
chrX	4919000	4936000
chrX	4945000	4957000
chrX	5093000	5095000
chrX	5158000	5169000
chrX	5170000	5179000
chrX	5180000	5182000
chrX	5206000	5211000
chrX	5351000	5352000
chrX	5401000	5409000
chrX	5413000	5416000
chrX	5417000	5419000
chrX	5422000	5507000
chrX	5552000	5556000
chrX	5691000	5692000
chrX	5761000	5763000
chrX	5830000	5832000
chrX	5866000	5930000
chrX	6358000	6361000
chrX	6525000	6534000
chrX	6795000	6796000
chrX	6797000	6806000
chrX	6818000	6847000
chrX	7058000	7078000
chrX	7079000	7126000
chrX	7138000	7141000
chrX	7160000	7163000
chrX	7186000	7200000
chrX	7327000	7328000
chrX	7357000	7358000
chrX	7359000	7360000
chrX	7400000	7500000
chrX	7518000	7526000
chrX	7548000	7552000
chrX	7558000	7560000
chrX	7612000	7616000
chrX	7646000	7656000
chrX	7657000	7678000
chrX	7749000	7760000
chrX	7882000	7892000
chrX	8088000	8094000
chrX	8171000	8175000
chrX	8176000	8178000
chrX	8338000	8355000
chrX	8359000	8366000
chrX	8381000	8385000
chrX	8500000	8558000
chrX	8559000	8570000
chrX	8591000	8592000
chrX	8596000	8602000
chrX	8617000	8621000
chrX	8622000	8623000
chrX	8624000	8636000
chrX	8637000	8689000
chrX	8690000	8707000
chrX	8708000	8715000
chrX	8716000	8764000
chrX	9155000	9159000
chrX	9178000	9211000
chrX	9239000	9246000
chrX	9247000	9249000
chrX	9342000	9345000
chrX	9413000	9416000
chrX	9474000	9493000
chrX	9554000	9561000
chrX	9581000	9633000
chrX	9634000	9673000
chrX	9678000	9681000
chrX	9682000	9683000
chrX	9688000	9693000
chrX	9699000	9705000
chrX	9750000	9763000
chrX	9781000	9788000
chrX	10087000	10095000
chrX	10129000	10146000
chrX	10174000	10176000
chrX	10496000	10501000
chrX	10714000	10723000
chrX	10908000	10909000
chrX	10910000	10912000
chrX	11176000	11179000
chrX	11180000	11182000
chrX	11417000	11427000
chrX	11627000	11632000
chrX	11650000	11652000
chrX	11668000	11673000
chrX	11678000	11685000
chrX	12514000	12519000
chrX	12593000	12594000
chrX	12595000	12599000
chrX	12942000	12957000
chrX	12970000	12972000
chrX	13033000	13048000
chrX	13205000	13213000
chrX	13236000	13243000
chrX	13245000	13246000
chrX	13247000	13267000
chrX	13347000	13349000
chrX	13398000	13405000
chrX	13408000	13410000
chrX	13492000	13497000
chrX	13776000	13792000
chrX	13802000	13809000
chrX	13819000	13832000
chrX	13835000	13862000
chrX	13869000	13878000
chrX	13879000	13896000
chrX	13901000	13903000
chrX	13904000	13908000
chrX	13914000	13915000
chrX	13916000	13918000
chrX	13924000	13925000
chrX	13929000	13935000
chrX	13987000	13997000
chrX	14247000	14252000
chrX	14312000	14313000
chrX	14468000	14472000
chrX	14481000	14490000
chrX	14500000	14511000
chrX	14626000	14631000
chrX	14802000	14810000
chrX	15016000	15026000
chrX	15385000	15396000
chrX	15491000	15521000
chrX	15528000	15541000
chrX	15701000	15705000
chrX	15958000	15972000
chrX	16000000	16117000
chrX	16118000	16119000
chrX	16125000	16156000
chrX	16579000	16588000
chrX	16704000	16714000
chrX	16750000	16762000
chrX	16784000	16824000
chrX	16900000	16920000
chrX	16921000	16923000
chrX	17065000	17068000
chrX	17073000	17079000
chrX	17157000	17166000
chrX	17200000	17277000
chrX	17280000	17307000
chrX	17344000	17346000
chrX	17362000	17375000
chrX	17416000	17425000
chrX	17502000	17511000
chrX	17648000	17660000
chrX	17661000	17688000
chrX	17690000	17704000
chrX	17705000	17714000
chrX	17807000	17814000
chrX	17819000	17823000
chrX	18134000	18235000
chrX	18236000	18260000
chrX	18421000	18427000
chrX	18808000	18815000
chrX	18816000	18820000
chrX	18842000	18844000
chrX	18877000	18883000
chrX	19187000	19201000
chrX	19202000	19214000
chrX	19307000	19311000
chrX	19431000	19447000
chrX	19766000	19769000
chrX	19772000	19791000
chrX	19838000	19839000
chrX	19852000	19857000
chrX	19937000	19947000
chrX	20191000	20192000
chrX	20328000	20338000
chrX	20493000	20495000
chrX	20496000	20526000
chrX	20527000	20575000
chrX	20576000	20579000
chrX	20580000	20585000
chrX	20851000	20854000
chrX	20868000	20881000
chrX	20882000	20891000
chrX	21013000	21014000
chrX	21107000	21111000
chrX	21153000	21160000
chrX	21264000	21277000
chrX	21281000	21288000
chrX	21425000	21441000
chrX	21442000	21448000
chrX	21462000	21467000
chr2LHet	251000	253000
chr2LHet	323000	324000
chr2RHet	1135000	1145000
chr2RHet	1148000	1149000
chr2RHet	1153000	1154000
chr2RHet	1155000	1156000
chr2RHet	1276000	1277000
chr2RHet	1450000	1465000
chr2RHet	1466000	1469000
chr3LHet	181000	182000
chr3LHet	183000	199000
chr3LHet	200000	231000
chr3LHet	470000	472000
chr3LHet	1715000	1716000
chr3LHet	1717000	1718000
chr3RHet	113000	114000
chr3RHet	254000	255000
chr3RHet	562000	563000
chr3RHet	774000	775000
chr3RHet	1039000	1041000
chr3RHet	1710000	1712000
chr3RHet	1713000	1714000
chr3RHet	1719000	1722000
chrXHet	21000	33000
chrXHet	34000	35000
chrXHet	41000	42000
chrXHet	43000	51000
chr4	73000	84000
chr4	238000	239000
chr4	244000	260000
chr4	395000	435000
chr4	436000	456000
chr4	513000	532000
chr4	716000	761000
chr4	762000	792000
chr4	810000	811000
chr4	812000	814000
chr4	817000	818000
chr4	819000	861000
chr4	862000	867000
chr4	868000	869000
chr4	870000	875000
chr4	949000	950000
chr4	981000	1029000
chr4	1099000	1134000
chr4	1283000	1286000
chr4	1299000	1300000
chr4	1313000	1314000
chr4	1315000	1316000
chr4	1317000	1318000
chr4	1320000	1322000
chrYHet	0	1000
chrYHet	39000	40000

## Sheet: Fat body HP1a
chromosome	domain start	domain end
chr2L	5000	10000
chr2L	19000	35000
chr2L	250000	252000
chr2L	357000	360000
chr2L	365000	384000
chr2L	516000	519000
chr2L	606000	613000
chr2L	623000	627000
chr2L	628000	636000
chr2L	706000	709000
chr2L	754000	759000
chr2L	784000	793000
chr2L	881000	886000
chr2L	887000	889000
chr2L	891000	898000
chr2L	935000	943000
chr2L	970000	974000
chr2L	985000	986000
chr2L	1018000	1020000
chr2L	1033000	1040000
chr2L	1108000	1113000
chr2L	1311000	1312000
chr2L	1752000	1756000
chr2L	1821000	1827000
chr2L	1830000	1831000
chr2L	2050000	2054000
chr2L	2056000	2067000
chr2L	2068000	2082000
chr2L	2083000	2101000
chr2L	2109000	2112000
chr2L	2237000	2242000
chr2L	2575000	2578000
chr2L	2629000	2631000
chr2L	2683000	2697000
chr2L	2781000	2791000
chr2L	2954000	2956000
chr2L	2964000	2973000
chr2L	3046000	3056000
chr2L	3136000	3139000
chr2L	3171000	3173000
chr2L	3208000	3209000
chr2L	3210000	3211000
chr2L	3381000	3392000
chr2L	3394000	3408000
chr2L	3442000	3444000
chr2L	3445000	3447000
chr2L	3518000	3524000
chr2L	3562000	3569000
chr2L	3910000	3915000
chr2L	3979000	3983000
chr2L	3984000	3988000
chr2L	4021000	4024000
chr2L	4025000	4028000
chr2L	4029000	4030000
chr2L	4072000	4076000
chr2L	4097000	4100000
chr2L	4302000	4324000
chr2L	4401000	4403000
chr2L	4449000	4451000
chr2L	4557000	4560000
chr2L	4831000	4835000
chr2L	4855000	4862000
chr2L	4863000	4864000
chr2L	4935000	4945000
chr2L	4949000	4966000
chr2L	5060000	5070000
chr2L	5100000	5104000
chr2L	5126000	5145000
chr2L	5158000	5175000
chr2L	5179000	5187000
chr2L	5356000	5365000
chr2L	5421000	5433000
chr2L	5434000	5437000
chr2L	5442000	5445000
chr2L	5446000	5449000
chr2L	5505000	5514000
chr2L	5818000	5819000
chr2L	5822000	5826000
chr2L	5837000	5838000
chr2L	6000000	6005000
chr2L	6128000	6135000
chr2L	6136000	6139000
chr2L	6140000	6151000
chr2L	6152000	6159000
chr2L	6307000	6313000
chr2L	6314000	6323000
chr2L	6406000	6414000
chr2L	6531000	6547000
chr2L	6594000	6608000
chr2L	6619000	6620000
chr2L	6621000	6634000
chr2L	6661000	6665000
chr2L	6938000	6941000
chr2L	6974000	6981000
chr2L	7067000	7070000
chr2L	7140000	7141000
chr2L	7185000	7189000
chr2L	7199000	7204000
chr2L	7346000	7347000
chr2L	7349000	7350000
chr2L	7409000	7422000
chr2L	7633000	7638000
chr2L	7642000	7653000
chr2L	7712000	7722000
chr2L	7964000	7965000
chr2L	8206000	8211000
chr2L	8519000	8522000
chr2L	8544000	8546000
chr2L	8554000	8559000
chr2L	8560000	8562000
chr2L	8564000	8568000
chr2L	8675000	8678000
chr2L	8998000	9001000
chr2L	9007000	9020000
chr2L	9074000	9079000
chr2L	9291000	9296000
chr2L	9434000	9439000
chr2L	9451000	9476000
chr2L	9485000	9486000
chr2L	9510000	9514000
chr2L	9563000	9569000
chr2L	9882000	9884000
chr2L	9885000	9888000
chr2L	9921000	9934000
chr2L	9971000	9974000
chr2L	9980000	10003000
chr2L	10014000	10022000
chr2L	10028000	10030000
chr2L	10052000	10059000
chr2L	10065000	10076000
chr2L	10077000	10127000
chr2L	10129000	10130000
chr2L	10131000	10133000
chr2L	10135000	10139000
chr2L	10151000	10157000
chr2L	10168000	10171000
chr2L	10227000	10240000
chr2L	10255000	10264000
chr2L	10278000	10282000
chr2L	10292000	10303000
chr2L	10328000	10331000
chr2L	10344000	10357000
chr2L	10363000	10373000
chr2L	10377000	10388000
chr2L	10405000	10409000
chr2L	10474000	10477000
chr2L	10562000	10572000
chr2L	10620000	10627000
chr2L	10628000	10629000
chr2L	10642000	10644000
chr2L	10646000	10650000
chr2L	10984000	10990000
chr2L	11047000	11052000
chr2L	11081000	11083000
chr2L	11157000	11161000
chr2L	11625000	11633000
chr2L	11634000	11635000
chr2L	11726000	11727000
chr2L	12174000	12177000
chr2L	12210000	12215000
chr2L	12277000	12281000
chr2L	12556000	12558000
chr2L	12675000	12684000
chr2L	12696000	12699000
chr2L	12726000	12729000
chr2L	12773000	12777000
chr2L	12778000	12781000
chr2L	12798000	12811000
chr2L	12812000	12833000
chr2L	12836000	12840000
chr2L	12855000	12857000
chr2L	12858000	12862000
chr2L	12863000	12873000
chr2L	12875000	12877000
chr2L	12918000	12925000
chr2L	12926000	12929000
chr2L	13159000	13164000
chr2L	13396000	13398000
chr2L	13467000	13468000
chr2L	13470000	13472000
chr2L	13482000	13489000
chr2L	13542000	13544000
chr2L	13545000	13547000
chr2L	13590000	13591000
chr2L	13592000	13599000
chr2L	13610000	13613000
chr2L	13614000	13627000
chr2L	13629000	13635000
chr2L	14139000	14142000
chr2L	14165000	14171000
chr2L	14889000	14890000
chr2L	14891000	14894000
chr2L	14895000	14896000
chr2L	15079000	15080000
chr2L	15225000	15227000
chr2L	15248000	15254000
chr2L	15739000	15743000
chr2L	16023000	16030000
chr2L	16128000	16132000
chr2L	16163000	16165000
chr2L	16197000	16199000
chr2L	16200000	16201000
chr2L	16238000	16246000
chr2L	16252000	16254000
chr2L	16291000	16295000
chr2L	16328000	16339000
chr2L	16366000	16367000
chr2L	16368000	16369000
chr2L	16370000	16376000
chr2L	16378000	16380000
chr2L	16381000	16386000
chr2L	16388000	16396000
chr2L	16397000	16405000
chr2L	16406000	16418000
chr2L	16460000	16462000
chr2L	16488000	16493000
chr2L	16522000	16526000
chr2L	16534000	16536000
chr2L	16557000	16561000
chr2L	16664000	16673000
chr2L	16675000	16692000
chr2L	16699000	16704000
chr2L	16724000	16729000
chr2L	16746000	16748000
chr2L	16781000	16789000
chr2L	16992000	16993000
chr2L	16995000	17001000
chr2L	17065000	17066000
chr2L	17067000	17068000
chr2L	17069000	17072000
chr2L	17074000	17078000
chr2L	17079000	17080000
chr2L	17081000	17091000
chr2L	17096000	17097000
chr2L	17101000	17102000
chr2L	17104000	17106000
chr2L	17108000	17114000
chr2L	17202000	17203000
chr2L	17248000	17254000
chr2L	17261000	17274000
chr2L	17278000	17279000
chr2L	17281000	17284000
chr2L	17285000	17287000
chr2L	17288000	17297000
chr2L	17298000	17303000
chr2L	17304000	17316000
chr2L	17333000	17337000
chr2L	17339000	17342000
chr2L	17355000	17366000
chr2L	17565000	17570000
chr2L	17712000	17713000
chr2L	17772000	17775000
chr2L	17801000	17804000
chr2L	17820000	17821000
chr2L	17825000	17828000
chr2L	17857000	17861000
chr2L	17922000	17924000
chr2L	17925000	17931000
chr2L	18199000	18209000
chr2L	18227000	18229000
chr2L	18230000	18238000
chr2L	18242000	18243000
chr2L	18473000	18475000
chr2L	18612000	18618000
chr2L	18817000	18820000
chr2L	18907000	18920000
chr2L	18939000	18942000
chr2L	18981000	18982000
chr2L	19021000	19025000
chr2L	19060000	19063000
chr2L	19112000	19114000
chr2L	19181000	19186000
chr2L	19209000	19210000
chr2L	19581000	19584000
chr2L	19585000	19593000
chr2L	19595000	19597000
chr2L	19600000	19653000
chr2L	19674000	19680000
chr2L	19681000	19695000
chr2L	19696000	19697000
chr2L	19698000	19704000
chr2L	19712000	19729000
chr2L	19739000	19750000
chr2L	19766000	19775000
chr2L	19796000	19818000
chr2L	19833000	19837000
chr2L	20011000	20014000
chr2L	20099000	20126000
chr2L	20127000	20131000
chr2L	20132000	20139000
chr2L	20140000	20153000
chr2L	20164000	20167000
chr2L	20169000	20177000
chr2L	20198000	20199000
chr2L	20201000	20210000
chr2L	20213000	20214000
chr2L	20219000	20239000
chr2L	20241000	20242000
chr2L	20243000	20244000
chr2L	20245000	20250000
chr2L	20251000	20262000
chr2L	20263000	20264000
chr2L	20434000	20439000
chr2L	20509000	20512000
chr2L	20515000	20520000
chr2L	20521000	20530000
chr2L	20531000	20538000
chr2L	20548000	20550000
chr2L	20551000	20554000
chr2L	20634000	20644000
chr2L	20667000	20672000
chr2L	21054000	21074000
chr2L	21089000	21093000
chr2L	21103000	21107000
chr2L	21145000	21153000
chr2L	21181000	21209000
chr2L	21245000	21273000
chr2L	21332000	21348000
chr2L	21354000	21393000
chr2L	21394000	21404000
chr2L	21405000	21418000
chr2L	21423000	21424000
chr2L	21429000	21430000
chr2L	21539000	21540000
chr2L	21541000	21542000
chr2L	21543000	21549000
chr2L	21550000	21551000
chr2L	21553000	21561000
chr2L	21570000	21574000
chr2L	21578000	21598000
chr2L	21604000	21622000
chr2L	21631000	21654000
chr2L	21656000	21659000
chr2L	21665000	21677000
chr2L	21682000	21692000
chr2L	21698000	21752000
chr2L	21761000	21819000
chr2L	21848000	21866000
chr2L	21874000	21983000
chr2L	21990000	22008000
chr2L	22009000	22020000
chr2L	22021000	22028000
chr2L	22029000	22071000
chr2L	22072000	22073000
chr2L	22075000	22086000
chr2L	22087000	22103000
chr2L	22104000	22122000
chr2L	22130000	22202000
chr2L	22203000	22204000
chr2L	22206000	22218000
chr2L	22219000	22230000
chr2L	22232000	22233000
chr2L	22235000	22259000
chr2L	22260000	22263000
chr2L	22264000	22284000
chr2L	22288000	22301000
chr2L	22302000	22303000
chr2L	22304000	22322000
chr2L	22323000	22331000
chr2L	22334000	22336000
chr2L	22338000	22343000
chr2L	22344000	22356000
chr2L	22357000	22359000
chr2L	22360000	22378000
chr2L	22389000	22394000
chr2L	22398000	22399000
chr2L	22401000	22402000
chr2L	22404000	22405000
chr2L	22407000	22409000
chr2L	22412000	22413000
chr2L	22420000	22448000
chr2L	22450000	22454000
chr2L	22455000	22457000
chr2L	22458000	22467000
chr2L	22469000	22475000
chr2L	22476000	22486000
chr2L	22491000	22494000
chr2L	22501000	22502000
chr2L	22516000	22517000
chr2L	22519000	22535000
chr2L	22538000	22541000
chr2L	22548000	22560000
chr2L	22561000	22564000
chr2L	22565000	22572000
chr2L	22577000	22585000
chr2L	22586000	22604000
chr2L	22605000	22658000
chr2L	22666000	22709000
chr2L	22710000	22720000
chr2L	22722000	22724000
chr2L	22726000	22727000
chr2L	22728000	22730000
chr2L	22731000	22748000
chr2L	22749000	22754000
chr2L	22761000	22766000
chr2L	22786000	22788000
chr2L	22792000	22793000
chr2L	22802000	22826000
chr2L	22828000	22829000
chr2L	22830000	22838000
chr2L	22841000	22845000
chr2L	22846000	22849000
chr2L	22852000	22855000
chr2L	22856000	22936000
chr2L	22937000	22951000
chr2L	22956000	22981000
chr2L	22982000	22985000
chr2L	23009000	23010000
chr2LHet	10000	11000
chr2LHet	12000	13000
chr2LHet	18000	24000
chr2LHet	35000	42000
chr2LHet	45000	46000
chr2LHet	47000	48000
chr2LHet	49000	53000
chr2LHet	126000	127000
chr2LHet	133000	136000
chr2LHet	140000	145000
chr2LHet	149000	150000
chr2LHet	151000	152000
chr2LHet	153000	159000
chr2LHet	160000	178000
chr2LHet	180000	198000
chr2LHet	199000	201000
chr2LHet	202000	209000
chr2LHet	241000	253000
chr2LHet	254000	256000
chr2LHet	258000	261000
chr2LHet	272000	274000
chr2LHet	276000	280000
chr2LHet	281000	285000
chr2LHet	286000	288000
chr2LHet	293000	294000
chr2LHet	298000	302000
chr2LHet	303000	305000
chr2LHet	314000	316000
chr2LHet	321000	324000
chr2LHet	327000	329000
chr2LHet	338000	339000
chr2LHet	342000	344000
chr2LHet	346000	349000
chr2LHet	355000	356000
chr2LHet	359000	360000
chr2LHet	367000	368000
chr2R	3000	4000
chr2R	10000	30000
chr2R	38000	55000
chr2R	57000	62000
chr2R	67000	97000
chr2R	98000	101000
chr2R	106000	116000
chr2R	118000	127000
chr2R	128000	137000
chr2R	138000	143000
chr2R	146000	147000
chr2R	148000	151000
chr2R	156000	161000
chr2R	171000	177000
chr2R	178000	188000
chr2R	191000	192000
chr2R	195000	202000
chr2R	206000	215000
chr2R	216000	219000
chr2R	223000	228000
chr2R	229000	242000
chr2R	248000	252000
chr2R	253000	260000
chr2R	261000	267000
chr2R	273000	280000
chr2R	281000	308000
chr2R	309000	320000
chr2R	326000	329000
chr2R	334000	338000
chr2R	357000	363000
chr2R	364000	370000
chr2R	373000	376000
chr2R	381000	382000
chr2R	388000	412000
chr2R	413000	417000
chr2R	419000	424000
chr2R	425000	442000
chr2R	444000	457000
chr2R	459000	461000
chr2R	463000	473000
chr2R	475000	478000
chr2R	479000	513000
chr2R	514000	524000
chr2R	525000	530000
chr2R	537000	540000
chr2R	541000	547000
chr2R	557000	569000
chr2R	571000	573000
chr2R	574000	621000
chr2R	623000	638000
chr2R	639000	650000
chr2R	653000	654000
chr2R	655000	656000
chr2R	657000	658000
chr2R	660000	695000
chr2R	696000	698000
chr2R	701000	722000
chr2R	723000	734000
chr2R	735000	748000
chr2R	749000	751000
chr2R	754000	755000
chr2R	756000	758000
chr2R	759000	761000
chr2R	767000	769000
chr2R	773000	797000
chr2R	798000	799000
chr2R	800000	801000
chr2R	803000	807000
chr2R	809000	811000
chr2R	816000	819000
chr2R	820000	840000
chr2R	841000	847000
chr2R	850000	852000
chr2R	853000	860000
chr2R	861000	871000
chr2R	872000	875000
chr2R	882000	893000
chr2R	894000	899000
chr2R	900000	911000
chr2R	912000	916000
chr2R	917000	920000
chr2R	921000	922000
chr2R	923000	927000
chr2R	928000	934000
chr2R	935000	936000
chr2R	937000	945000
chr2R	948000	1051000
chr2R	1055000	1056000
chr2R	1059000	1090000
chr2R	1091000	1105000
chr2R	1106000	1108000
chr2R	1109000	1119000
chr2R	1120000	1174000
chr2R	1175000	1177000
chr2R	1178000	1223000
chr2R	1224000	1233000
chr2R	1234000	1255000
chr2R	1256000	1257000
chr2R	1259000	1267000
chr2R	1281000	1282000
chr2R	1284000	1296000
chr2R	1297000	1306000
chr2R	1308000	1331000
chr2R	1332000	1377000
chr2R	1379000	1400000
chr2R	1401000	1420000
chr2R	1421000	1431000
chr2R	1432000	1433000
chr2R	1434000	1438000
chr2R	1439000	1444000
chr2R	1459000	1460000
chr2R	1465000	1467000
chr2R	1468000	1471000
chr2R	1476000	1478000
chr2R	1484000	1511000
chr2R	1514000	1517000
chr2R	1519000	1590000
chr2R	1600000	1612000
chr2R	1680000	1684000
chr2R	1809000	1829000
chr2R	1838000	1862000
chr2R	1885000	1896000
chr2R	1925000	1931000
chr2R	2043000	2049000
chr2R	2067000	2076000
chr2R	2135000	2150000
chr2R	2151000	2152000
chr2R	2153000	2161000
chr2R	2162000	2164000
chr2R	2165000	2166000
chr2R	2168000	2169000
chr2R	2173000	2174000
chr2R	2176000	2185000
chr2R	2187000	2190000
chr2R	2191000	2193000
chr2R	2194000	2196000
chr2R	2197000	2200000
chr2R	2207000	2209000
chr2R	2210000	2217000
chr2R	2225000	2230000
chr2R	2304000	2310000
chr2R	2312000	2314000
chr2R	2317000	2318000
chr2R	2320000	2321000
chr2R	2324000	2325000
chr2R	2326000	2327000
chr2R	2331000	2333000
chr2R	2336000	2339000
chr2R	2341000	2342000
chr2R	2343000	2344000
chr2R	2345000	2346000
chr2R	2347000	2361000
chr2R	2363000	2364000
chr2R	2365000	2367000
chr2R	2368000	2373000
chr2R	2374000	2377000
chr2R	2378000	2383000
chr2R	2386000	2452000
chr2R	2453000	2454000
chr2R	2455000	2468000
chr2R	2472000	2500000
chr2R	2707000	2715000
chr2R	2907000	2911000
chr2R	3106000	3108000
chr2R	3110000	3121000
chr2R	3208000	3237000
chr2R	3240000	3256000
chr2R	3373000	3381000
chr2R	3429000	3435000
chr2R	3484000	3495000
chr2R	3546000	3549000
chr2R	3650000	3656000
chr2R	3790000	3796000
chr2R	3827000	3829000
chr2R	4047000	4049000
chr2R	4115000	4137000
chr2R	4193000	4194000
chr2R	4196000	4198000
chr2R	4204000	4211000
chr2R	4319000	4323000
chr2R	4457000	4469000
chr2R	4521000	4537000
chr2R	4731000	4735000
chr2R	4748000	4754000
chr2R	4826000	4830000
chr2R	4945000	4947000
chr2R	4948000	4949000
chr2R	5181000	5190000
chr2R	5198000	5212000
chr2R	5213000	5219000
chr2R	5258000	5271000
chr2R	5403000	5408000
chr2R	5595000	5598000
chr2R	5699000	5700000
chr2R	5756000	5763000
chr2R	5852000	5856000
chr2R	5873000	5874000
chr2R	6010000	6011000
chr2R	6037000	6041000
chr2R	6264000	6269000
chr2R	6331000	6335000
chr2R	6436000	6441000
chr2R	6458000	6460000
chr2R	6462000	6474000
chr2R	6592000	6602000
chr2R	6691000	6697000
chr2R	6786000	6793000
chr2R	6816000	6823000
chr2R	6850000	6852000
chr2R	6855000	6860000
chr2R	7043000	7049000
chr2R	7050000	7051000
chr2R	7232000	7235000
chr2R	7240000	7241000
chr2R	7302000	7304000
chr2R	7306000	7309000
chr2R	7332000	7339000
chr2R	7736000	7740000
chr2R	7856000	7859000
chr2R	7961000	7964000
chr2R	8092000	8102000
chr2R	8105000	8114000
chr2R	8395000	8400000
chr2R	8401000	8403000
chr2R	8520000	8521000
chr2R	8648000	8652000
chr2R	8967000	8970000
chr2R	9447000	9466000
chr2R	9484000	9506000
chr2R	9507000	9508000
chr2R	9510000	9514000
chr2R	9530000	9534000
chr2R	9542000	9563000
chr2R	9694000	9703000
chr2R	9731000	9739000
chr2R	9789000	9794000
chr2R	9795000	9799000
chr2R	10135000	10139000
chr2R	10165000	10167000
chr2R	10244000	10246000
chr2R	10316000	10328000
chr2R	10329000	10334000
chr2R	10526000	10529000
chr2R	10583000	10590000
chr2R	10595000	10600000
chr2R	10641000	10645000
chr2R	10684000	10686000
chr2R	10851000	10856000
chr2R	10957000	10963000
chr2R	10964000	10973000
chr2R	10975000	10976000
chr2R	11039000	11043000
chr2R	11218000	11221000
chr2R	11222000	11227000
chr2R	11261000	11268000
chr2R	11511000	11512000
chr2R	11514000	11518000
chr2R	11600000	11615000
chr2R	11788000	11790000
chr2R	11846000	11851000
chr2R	11852000	11858000
chr2R	11862000	11867000
chr2R	11917000	11933000
chr2R	11939000	11945000
chr2R	12126000	12129000
chr2R	12346000	12350000
chr2R	12494000	12495000
chr2R	12497000	12503000
chr2R	12504000	12507000
chr2R	12702000	12708000
chr2R	12709000	12710000
chr2R	12727000	12733000
chr2R	13219000	13261000
chr2R	13335000	13344000
chr2R	13443000	13451000
chr2R	13520000	13523000
chr2R	13537000	13548000
chr2R	13682000	13694000
chr2R	13696000	13705000
chr2R	13960000	13968000
chr2R	13969000	13971000
chr2R	14566000	14570000
chr2R	14618000	14621000
chr2R	14622000	14623000
chr2R	14804000	14810000
chr2R	14864000	14870000
chr2R	14900000	14901000
chr2R	14939000	14949000
chr2R	14952000	14957000
chr2R	15028000	15033000
chr2R	15040000	15045000
chr2R	15466000	15469000
chr2R	15525000	15532000
chr2R	15533000	15552000
chr2R	16133000	16136000
chr2R	16137000	16140000
chr2R	16167000	16171000
chr2R	16176000	16181000
chr2R	16205000	16208000
chr2R	16246000	16248000
chr2R	16286000	16289000
chr2R	16361000	16372000
chr2R	16399000	16402000
chr2R	16423000	16432000
chr2R	16433000	16435000
chr2R	16467000	16475000
chr2R	16664000	16669000
chr2R	16670000	16671000
chr2R	16673000	16674000
chr2R	16675000	16676000
chr2R	16814000	16820000
chr2R	16878000	16883000
chr2R	16896000	16899000
chr2R	16905000	16913000
chr2R	16939000	16945000
chr2R	17559000	17572000
chr2R	17591000	17603000
chr2R	17702000	17703000
chr2R	17705000	17718000
chr2R	17737000	17756000
chr2R	17885000	17888000
chr2R	17926000	17930000
chr2R	17931000	17934000
chr2R	18157000	18163000
chr2R	18180000	18185000
chr2R	18221000	18238000
chr2R	18239000	18255000
chr2R	18257000	18258000
chr2R	18260000	18261000
chr2R	18403000	18412000
chr2R	18514000	18517000
chr2R	18595000	18612000
chr2R	18617000	18634000
chr2R	18635000	18636000
chr2R	18637000	18660000
chr2R	18663000	18673000
chr2R	18680000	18683000
chr2R	18790000	18803000
chr2R	18901000	18911000
chr2R	19055000	19064000
chr2R	19105000	19128000
chr2R	19150000	19154000
chr2R	19172000	19178000
chr2R	19204000	19212000
chr2R	19313000	19335000
chr2R	19336000	19338000
chr2R	19392000	19397000
chr2R	19417000	19418000
chr2R	19424000	19425000
chr2R	19444000	19447000
chr2R	19460000	19467000
chr2R	19569000	19570000
chr2R	19635000	19637000
chr2R	19639000	19649000
chr2R	19745000	19748000
chr2R	19770000	19774000
chr2R	19796000	19802000
chr2R	19809000	19810000
chr2R	19845000	19849000
chr2R	19935000	19946000
chr2R	19963000	19974000
chr2R	20053000	20061000
chr2R	20092000	20122000
chr2R	20123000	20125000
chr2R	20514000	20518000
chr2R	20752000	20754000
chr2R	20776000	20783000
chr2R	20784000	20787000
chr2R	21103000	21106000
chr2RHet	0	1000
chr2RHet	5000	6000
chr2RHet	7000	9000
chr2RHet	10000	12000
chr2RHet	14000	16000
chr2RHet	17000	18000
chr2RHet	23000	24000
chr2RHet	26000	29000
chr2RHet	37000	41000
chr2RHet	42000	43000
chr2RHet	44000	56000
chr2RHet	57000	58000
chr2RHet	59000	60000
chr2RHet	63000	65000
chr2RHet	69000	76000
chr2RHet	81000	82000
chr2RHet	86000	88000
chr2RHet	89000	93000
chr2RHet	94000	96000
chr2RHet	97000	99000
chr2RHet	100000	110000
chr2RHet	114000	117000
chr2RHet	118000	126000
chr2RHet	130000	138000
chr2RHet	139000	147000
chr2RHet	148000	159000
chr2RHet	160000	164000
chr2RHet	165000	170000
chr2RHet	171000	175000
chr2RHet	177000	179000
chr2RHet	189000	197000
chr2RHet	203000	210000
chr2RHet	213000	247000
chr2RHet	248000	249000
chr2RHet	252000	253000
chr2RHet	297000	298000
chr2RHet	304000	305000
chr2RHet	306000	309000
chr2RHet	311000	313000
chr2RHet	314000	315000
chr2RHet	318000	325000
chr2RHet	326000	327000
chr2RHet	329000	330000
chr2RHet	336000	340000
chr2RHet	345000	353000
chr2RHet	354000	362000
chr2RHet	369000	376000
chr2RHet	378000	381000
chr2RHet	382000	390000
chr2RHet	395000	412000
chr2RHet	422000	423000
chr2RHet	430000	431000
chr2RHet	432000	433000
chr2RHet	434000	438000
chr2RHet	439000	454000
chr2RHet	455000	469000
chr2RHet	472000	506000
chr2RHet	507000	508000
chr2RHet	509000	510000
chr2RHet	512000	514000
chr2RHet	516000	518000
chr2RHet	519000	529000
chr2RHet	530000	531000
chr2RHet	533000	539000
chr2RHet	540000	541000
chr2RHet	542000	544000
chr2RHet	545000	550000
chr2RHet	551000	555000
chr2RHet	557000	559000
chr2RHet	564000	572000
chr2RHet	574000	575000
chr2RHet	576000	578000
chr2RHet	584000	589000
chr2RHet	591000	593000
chr2RHet	597000	598000
chr2RHet	601000	603000
chr2RHet	606000	607000
chr2RHet	608000	613000
chr2RHet	615000	616000
chr2RHet	617000	619000
chr2RHet	620000	624000
chr2RHet	625000	626000
chr2RHet	629000	630000
chr2RHet	631000	633000
chr2RHet	634000	636000
chr2RHet	638000	639000
chr2RHet	647000	649000
chr2RHet	660000	662000
chr2RHet	666000	669000
chr2RHet	670000	674000
chr2RHet	676000	678000
chr2RHet	694000	697000
chr2RHet	699000	702000
chr2RHet	703000	711000
chr2RHet	721000	722000
chr2RHet	725000	731000
chr2RHet	732000	733000
chr2RHet	737000	744000
chr2RHet	749000	753000
chr2RHet	755000	758000
chr2RHet	759000	762000
chr2RHet	773000	774000
chr2RHet	779000	781000
chr2RHet	787000	790000
chr2RHet	795000	799000
chr2RHet	801000	802000
chr2RHet	817000	818000
chr2RHet	823000	827000
chr2RHet	828000	829000
chr2RHet	830000	832000
chr2RHet	837000	839000
chr2RHet	842000	843000
chr2RHet	851000	854000
chr2RHet	861000	863000
chr2RHet	864000	868000
chr2RHet	870000	872000
chr2RHet	873000	874000
chr2RHet	883000	884000
chr2RHet	885000	889000
chr2RHet	895000	896000
chr2RHet	900000	902000
chr2RHet	915000	922000
chr2RHet	923000	924000
chr2RHet	926000	931000
chr2RHet	932000	933000
chr2RHet	934000	937000
chr2RHet	938000	944000
chr2RHet	946000	950000
chr2RHet	952000	958000
chr2RHet	964000	966000
chr2RHet	973000	974000
chr2RHet	981000	985000
chr2RHet	986000	987000
chr2RHet	989000	990000
chr2RHet	992000	993000
chr2RHet	999000	1000000
chr2RHet	1006000	1008000
chr2RHet	1009000	1012000
chr2RHet	1013000	1014000
chr2RHet	1040000	1043000
chr2RHet	1075000	1076000
chr2RHet	1078000	1084000
chr2RHet	1086000	1094000
chr2RHet	1095000	1097000
chr2RHet	1130000	1132000
chr2RHet	1133000	1134000
chr2RHet	1139000	1142000
chr2RHet	1143000	1144000
chr2RHet	1153000	1154000
chr2RHet	1258000	1261000
chr2RHet	1263000	1270000
chr2RHet	1279000	1284000
chr2RHet	1285000	1318000
chr2RHet	1322000	1334000
chr2RHet	1338000	1340000
chr2RHet	1341000	1344000
chr2RHet	1347000	1348000
chr2RHet	1349000	1354000
chr2RHet	1356000	1363000
chr2RHet	1364000	1366000
chr2RHet	1368000	1369000
chr2RHet	1373000	1376000
chr2RHet	1388000	1389000
chr2RHet	1409000	1422000
chr2RHet	1425000	1427000
chr2RHet	1429000	1432000
chr2RHet	1433000	1434000
chr2RHet	1436000	1440000
chr2RHet	1441000	1450000
chr2RHet	1452000	1453000
chr2RHet	1454000	1456000
chr2RHet	1459000	1464000
chr2RHet	1470000	1477000
chr2RHet	1485000	1486000
chr2RHet	1538000	1539000
chr2RHet	1543000	1561000
chr2RHet	1562000	1580000
chr2RHet	1590000	1593000
chr2RHet	1595000	1601000
chr2RHet	1602000	1603000
chr2RHet	1604000	1609000
chr2RHet	1615000	1626000
chr2RHet	1628000	1629000
chr2RHet	1630000	1633000
chr2RHet	1637000	1650000
chr2RHet	1651000	1656000
chr2RHet	1658000	1661000
chr2RHet	1664000	1666000
chr2RHet	1672000	1674000
chr2RHet	1675000	1684000
chr2RHet	1689000	1690000
chr2RHet	1693000	1694000
chr2RHet	1695000	1697000
chr2RHet	1699000	1700000
chr2RHet	1704000	1719000
chr2RHet	1720000	1722000
chr2RHet	1725000	1750000
chr2RHet	1751000	1757000
chr2RHet	1766000	1767000
chr2RHet	1768000	1771000
chr2RHet	1775000	1780000
chr2RHet	1847000	1848000
chr2RHet	1849000	1850000
chr2RHet	1853000	1855000
chr2RHet	1857000	1859000
chr2RHet	1861000	1863000
chr2RHet	1864000	1871000
chr2RHet	1872000	1881000
chr2RHet	1883000	1885000
chr2RHet	1886000	1887000
chr2RHet	1888000	1889000
chr2RHet	1892000	1893000
chr2RHet	1894000	1899000
chr2RHet	1900000	1901000
chr2RHet	1904000	1907000
chr2RHet	1908000	1910000
chr2RHet	1911000	1913000
chr2RHet	1915000	1916000
chr2RHet	1918000	1922000
chr2RHet	1923000	1925000
chr2RHet	1926000	1931000
chr2RHet	1932000	1933000
chr2RHet	1934000	1935000
chr2RHet	1936000	1938000
chr2RHet	1939000	1940000
chr2RHet	1942000	1943000
chr2RHet	1959000	1960000
chr2RHet	1963000	1964000
chr2RHet	1965000	1969000
chr2RHet	1970000	1972000
chr2RHet	1975000	1976000
chr2RHet	1977000	1979000
chr2RHet	1980000	1981000
chr2RHet	1982000	1985000
chr2RHet	1986000	1987000
chr2RHet	1990000	1991000
chr2RHet	1992000	1993000
chr2RHet	2048000	2049000
chr2RHet	2054000	2055000
chr2RHet	2057000	2058000
chr2RHet	2061000	2062000
chr2RHet	2064000	2065000
chr2RHet	2068000	2071000
chr2RHet	2072000	2073000
chr2RHet	2074000	2075000
chr2RHet	2078000	2079000
chr2RHet	2084000	2085000
chr2RHet	2126000	2127000
chr2RHet	2129000	2132000
chr2RHet	2133000	2134000
chr2RHet	2135000	2137000
chr2RHet	2139000	2141000
chr2RHet	2142000	2143000
chr2RHet	2144000	2145000
chr2RHet	2153000	2161000
chr2RHet	2197000	2201000
chr2RHet	2202000	2204000
chr2RHet	2214000	2218000
chr2RHet	2230000	2231000
chr2RHet	2236000	2238000
chr2RHet	2241000	2243000
chr2RHet	2245000	2246000
chr2RHet	2248000	2250000
chr2RHet	2256000	2264000
chr2RHet	2265000	2266000
chr2RHet	2267000	2269000
chr2RHet	2271000	2272000
chr2RHet	2273000	2276000
chr2RHet	2284000	2285000
chr2RHet	2300000	2301000
chr2RHet	2314000	2316000
chr2RHet	2318000	2319000
chr2RHet	2334000	2335000
chr2RHet	2338000	2339000
chr2RHet	2343000	2348000
chr2RHet	2349000	2351000
chr2RHet	2353000	2354000
chr2RHet	2359000	2360000
chr2RHet	2361000	2363000
chr2RHet	2366000	2367000
chr2RHet	2369000	2370000
chr2RHet	2371000	2372000
chr2RHet	2373000	2375000
chr2RHet	2378000	2381000
chr2RHet	2382000	2385000
chr2RHet	2386000	2393000
chr2RHet	2402000	2403000
chr2RHet	2413000	2415000
chr2RHet	2434000	2435000
chr2RHet	2436000	2437000
chr2RHet	2440000	2441000
chr2RHet	2443000	2444000
chr2RHet	2445000	2446000
chr2RHet	2568000	2569000
chr2RHet	2573000	2576000
chr2RHet	2583000	2584000
chr2RHet	2587000	2591000
chr2RHet	2598000	2599000
chr2RHet	2611000	2614000
chr2RHet	2620000	2621000
chr2RHet	2622000	2623000
chr2RHet	2625000	2631000
chr2RHet	2632000	2636000
chr2RHet	2639000	2640000
chr2RHet	2641000	2642000
chr2RHet	2649000	2650000
chr2RHet	2651000	2652000
chr2RHet	2768000	2769000
chr2RHet	2770000	2771000
chr2RHet	2772000	2791000
chr2RHet	2792000	2803000
chr2RHet	2804000	2805000
chr2RHet	2807000	2824000
chr2RHet	2826000	2827000
chr2RHet	2830000	2831000
chr2RHet	2832000	2833000
chr2RHet	2834000	2836000
chr2RHet	2837000	2839000
chr2RHet	2840000	2855000
chr2RHet	2856000	2863000
chr2RHet	2868000	2870000
chr2RHet	2876000	2879000
chr2RHet	2881000	2892000
chr2RHet	2893000	2901000
chr2RHet	2905000	2925000
chr2RHet	2926000	2927000
chr2RHet	2979000	2980000
chr2RHet	2981000	2982000
chr2RHet	2985000	2988000
chr2RHet	2989000	2994000
chr2RHet	2998000	3000000
chr2RHet	3001000	3003000
chr2RHet	3004000	3010000
chr2RHet	3012000	3016000
chr2RHet	3017000	3018000
chr2RHet	3019000	3020000
chr2RHet	3029000	3030000
chr2RHet	3050000	3053000
chr2RHet	3055000	3063000
chr2RHet	3064000	3067000
chr2RHet	3068000	3071000
chr2RHet	3076000	3078000
chr2RHet	3079000	3080000
chr2RHet	3081000	3082000
chr2RHet	3083000	3084000
chr2RHet	3089000	3090000
chr2RHet	3094000	3095000
chr2RHet	3106000	3109000
chr2RHet	3110000	3120000
chr2RHet	3133000	3136000
chr2RHet	3137000	3177000
chr2RHet	3182000	3183000
chr2RHet	3184000	3204000
chr2RHet	3206000	3220000
chr2RHet	3224000	3227000
chr2RHet	3231000	3240000
chr2RHet	3243000	3245000
chr2RHet	3248000	3249000
chr2RHet	3251000	3254000
chr2RHet	3263000	3270000
chr2RHet	3274000	3279000
chr3L	43000	64000
chr3L	74000	93000
chr3L	149000	152000
chr3L	267000	285000
chr3L	391000	398000
chr3L	506000	513000
chr3L	618000	624000
chr3L	658000	675000
chr3L	686000	711000
chr3L	852000	858000
chr3L	866000	871000
chr3L	879000	886000
chr3L	923000	925000
chr3L	932000	935000
chr3L	944000	959000
chr3L	960000	961000
chr3L	963000	966000
chr3L	1109000	1111000
chr3L	1112000	1113000
chr3L	1258000	1262000
chr3L	1291000	1297000
chr3L	1363000	1368000
chr3L	1476000	1482000
chr3L	1603000	1609000
chr3L	1633000	1637000
chr3L	1752000	1756000
chr3L	1984000	1986000
chr3L	2014000	2016000
chr3L	2041000	2062000
chr3L	2063000	2064000
chr3L	2065000	2066000
chr3L	2069000	2088000
chr3L	2125000	2129000
chr3L	2205000	2212000
chr3L	2220000	2224000
chr3L	2247000	2252000
chr3L	2350000	2355000
chr3L	2462000	2467000
chr3L	2600000	2606000
chr3L	2618000	2620000
chr3L	2801000	2805000
chr3L	2824000	2829000
chr3L	2831000	2839000
chr3L	2840000	2845000
chr3L	2846000	2851000
chr3L	2867000	2872000
chr3L	2875000	2877000
chr3L	2924000	2928000
chr3L	2936000	2943000
chr3L	3268000	3273000
chr3L	3395000	3396000
chr3L	3460000	3475000
chr3L	3476000	3477000
chr3L	3478000	3479000
chr3L	3480000	3483000
chr3L	3487000	3505000
chr3L	3511000	3516000
chr3L	3790000	3791000
chr3L	3793000	3794000
chr3L	3798000	3805000
chr3L	3822000	3824000
chr3L	3825000	3826000
chr3L	3828000	3830000
chr3L	3860000	3866000
chr3L	3887000	3897000
chr3L	3913000	3917000
chr3L	3919000	3920000
chr3L	3972000	3998000
chr3L	4187000	4193000
chr3L	4262000	4272000
chr3L	4400000	4403000
chr3L	4498000	4500000
chr3L	4512000	4515000
chr3L	4602000	4604000
chr3L	4748000	4754000
chr3L	4755000	4760000
chr3L	4762000	4779000
chr3L	4974000	4986000
chr3L	5148000	5157000
chr3L	5255000	5259000
chr3L	5311000	5313000
chr3L	5470000	5478000
chr3L	5527000	5528000
chr3L	5655000	5657000
chr3L	5658000	5667000
chr3L	5704000	5720000
chr3L	5721000	5728000
chr3L	5930000	5938000
chr3L	6003000	6011000
chr3L	6426000	6435000
chr3L	6597000	6600000
chr3L	6660000	6661000
chr3L	6812000	6814000
chr3L	6833000	6834000
chr3L	6848000	6850000
chr3L	6853000	6857000
chr3L	6858000	6869000
chr3L	6870000	6877000
chr3L	6878000	6881000
chr3L	6885000	6886000
chr3L	6888000	6892000
chr3L	6957000	6962000
chr3L	7007000	7016000
chr3L	7017000	7045000
chr3L	7149000	7161000
chr3L	7210000	7212000
chr3L	7548000	7550000
chr3L	7648000	7662000
chr3L	7675000	7676000
chr3L	7677000	7678000
chr3L	7679000	7680000
chr3L	7684000	7690000
chr3L	7691000	7710000
chr3L	7719000	7727000
chr3L	7810000	7814000
chr3L	7976000	8007000
chr3L	8026000	8035000
chr3L	8097000	8103000
chr3L	8172000	8174000
chr3L	8199000	8209000
chr3L	8375000	8383000
chr3L	8531000	8537000
chr3L	8579000	8589000
chr3L	8719000	8724000
chr3L	8958000	8959000
chr3L	9140000	9149000
chr3L	9150000	9158000
chr3L	9159000	9193000
chr3L	9294000	9301000
chr3L	9302000	9303000
chr3L	9337000	9341000
chr3L	9454000	9461000
chr3L	9496000	9500000
chr3L	9694000	9696000
chr3L	9898000	9915000
chr3L	9916000	9923000
chr3L	9931000	9940000
chr3L	10041000	10044000
chr3L	10046000	10049000
chr3L	10071000	10076000
chr3L	10102000	10105000
chr3L	10159000	10163000
chr3L	10177000	10182000
chr3L	10232000	10234000
chr3L	10235000	10242000
chr3L	10418000	10419000
chr3L	10696000	10708000
chr3L	10709000	10710000
chr3L	10727000	10728000
chr3L	10803000	10814000
chr3L	10815000	10822000
chr3L	10823000	10826000
chr3L	10837000	10841000
chr3L	10869000	10872000
chr3L	10909000	10919000
chr3L	10945000	10963000
chr3L	10976000	10977000
chr3L	10978000	10986000
chr3L	11441000	11449000
chr3L	11565000	11583000
chr3L	11603000	11607000
chr3L	11609000	11610000
chr3L	11612000	11613000
chr3L	11752000	11757000
chr3L	11758000	11765000
chr3L	11823000	11829000
chr3L	11929000	11931000
chr3L	11961000	11962000
chr3L	11963000	11964000
chr3L	11965000	11978000
chr3L	12011000	12014000
chr3L	12015000	12022000
chr3L	12211000	12212000
chr3L	12213000	12225000
chr3L	12293000	12296000
chr3L	12767000	12777000
chr3L	12999000	13001000
chr3L	13019000	13030000
chr3L	13044000	13066000
chr3L	13089000	13092000
chr3L	13132000	13151000
chr3L	13342000	13346000
chr3L	13516000	13519000
chr3L	13526000	13543000
chr3L	13544000	13549000
chr3L	13559000	13568000
chr3L	13573000	13576000
chr3L	13628000	13646000
chr3L	13760000	13761000
chr3L	13764000	13767000
chr3L	13768000	13769000
chr3L	13842000	13852000
chr3L	13862000	13866000
chr3L	13982000	13987000
chr3L	14088000	14091000
chr3L	14102000	14103000
chr3L	14104000	14120000
chr3L	14237000	14240000
chr3L	14241000	14243000
chr3L	14354000	14365000
chr3L	14397000	14406000
chr3L	14445000	14449000
chr3L	14499000	14503000
chr3L	14712000	14715000
chr3L	14716000	14728000
chr3L	14795000	14797000
chr3L	14871000	14875000
chr3L	14959000	14967000
chr3L	15290000	15295000
chr3L	15420000	15421000
chr3L	15726000	15728000
chr3L	15832000	15838000
chr3L	15878000	15880000
chr3L	16105000	16107000
chr3L	16303000	16304000
chr3L	16417000	16427000
chr3L	16428000	16437000
chr3L	16439000	16466000
chr3L	16476000	16485000
chr3L	16530000	16535000
chr3L	16536000	16539000
chr3L	16542000	16562000
chr3L	16570000	16579000
chr3L	16656000	16662000
chr3L	16853000	16855000
chr3L	16894000	16899000
chr3L	17014000	17024000
chr3L	17050000	17068000
chr3L	17076000	17078000
chr3L	17124000	17128000
chr3L	17155000	17160000
chr3L	17194000	17202000
chr3L	17203000	17205000
chr3L	17224000	17230000
chr3L	17244000	17250000
chr3L	17251000	17266000
chr3L	17275000	17298000
chr3L	17299000	17307000
chr3L	17311000	17323000
chr3L	17376000	17377000
chr3L	17378000	17396000
chr3L	17428000	17432000
chr3L	17434000	17449000
chr3L	17827000	17831000
chr3L	17846000	17855000
chr3L	17856000	17857000
chr3L	17861000	17888000
chr3L	18072000	18074000
chr3L	18094000	18095000
chr3L	18221000	18224000
chr3L	18306000	18311000
chr3L	18318000	18320000
chr3L	18370000	18371000
chr3L	18383000	18389000
chr3L	18410000	18411000
chr3L	18412000	18413000
chr3L	18553000	18555000
chr3L	18643000	18647000
chr3L	18716000	18719000
chr3L	18735000	18736000
chr3L	18737000	18739000
chr3L	18854000	18856000
chr3L	18857000	18859000
chr3L	18970000	18981000
chr3L	19082000	19085000
chr3L	19100000	19111000
chr3L	19116000	19140000
chr3L	19235000	19244000
chr3L	19368000	19372000
chr3L	19381000	19382000
chr3L	19386000	19387000
chr3L	19436000	19445000
chr3L	19461000	19465000
chr3L	19482000	19488000
chr3L	19615000	19617000
chr3L	19638000	19640000
chr3L	19945000	19966000
chr3L	19984000	19986000
chr3L	19991000	19994000
chr3L	20041000	20043000
chr3L	20059000	20089000
chr3L	20157000	20164000
chr3L	20166000	20172000
chr3L	20193000	20199000
chr3L	20259000	20278000
chr3L	20353000	20361000
chr3L	20410000	20413000
chr3L	20414000	20418000
chr3L	20449000	20460000
chr3L	20470000	20472000
chr3L	20474000	20475000
chr3L	20477000	20485000
chr3L	20491000	20503000
chr3L	20521000	20524000
chr3L	20746000	20747000
chr3L	20748000	20752000
chr3L	20753000	20758000
chr3L	20916000	20921000
chr3L	21120000	21127000
chr3L	21179000	21183000
chr3L	21434000	21439000
chr3L	21527000	21529000
chr3L	21558000	21561000
chr3L	21840000	21842000
chr3L	22053000	22059000
chr3L	22085000	22093000
chr3L	22106000	22109000
chr3L	22455000	22458000
chr3L	22551000	22552000
chr3L	22556000	22562000
chr3L	22565000	22571000
chr3L	22575000	22578000
chr3L	22592000	22611000
chr3L	22615000	22616000
chr3L	22617000	22624000
chr3L	22712000	22720000
chr3L	22892000	22899000
chr3L	22905000	22915000
chr3L	22947000	22983000
chr3L	22989000	23036000
chr3L	23040000	23041000
chr3L	23042000	23044000
chr3L	23046000	23071000
chr3L	23072000	23075000
chr3L	23076000	23101000
chr3L	23102000	23107000
chr3L	23110000	23123000
chr3L	23135000	23151000
chr3L	23158000	23160000
chr3L	23166000	23181000
chr3L	23184000	23186000
chr3L	23188000	23215000
chr3L	23217000	23269000
chr3L	23270000	23284000
chr3L	23285000	23286000
chr3L	23288000	23348000
chr3L	23351000	23353000
chr3L	23356000	23357000
chr3L	23360000	23361000
chr3L	23362000	23364000
chr3L	23375000	23379000
chr3L	23385000	23392000
chr3L	23393000	23401000
chr3L	23404000	23406000
chr3L	23407000	23408000
chr3L	23409000	23416000
chr3L	23417000	23422000
chr3L	23423000	23425000
chr3L	23426000	23431000
chr3L	23432000	23433000
chr3L	23434000	23435000
chr3L	23436000	23441000
chr3L	23444000	23448000
chr3L	23450000	23454000
chr3L	23456000	23458000
chr3L	23459000	23467000
chr3L	23468000	23471000
chr3L	23472000	23476000
chr3L	23477000	23488000
chr3L	23489000	23490000
chr3L	23493000	23497000
chr3L	23498000	23505000
chr3L	23506000	23509000
chr3L	23516000	23523000
chr3L	23524000	23526000
chr3L	23529000	23535000
chr3L	23537000	23539000
chr3L	23540000	23556000
chr3L	23557000	23558000
chr3L	23559000	23564000
chr3L	23565000	23567000
chr3L	23571000	23589000
chr3L	23590000	23592000
chr3L	23593000	23600000
chr3L	23601000	23604000
chr3L	23606000	23613000
chr3L	23614000	23616000
chr3L	23619000	23620000
chr3L	23621000	23623000
chr3L	23624000	23640000
chr3L	23641000	23652000
chr3L	23653000	23662000
chr3L	23663000	23668000
chr3L	23670000	23678000
chr3L	23679000	23680000
chr3L	23681000	23726000
chr3L	23727000	23730000
chr3L	23731000	23753000
chr3L	23758000	23768000
chr3L	23770000	23771000
chr3L	23774000	23783000
chr3L	23787000	23790000
chr3L	23791000	23792000
chr3L	23793000	23794000
chr3L	23795000	23798000
chr3L	23803000	23806000
chr3L	23807000	23810000
chr3L	23811000	23817000
chr3L	23833000	23849000
chr3L	23850000	23851000
chr3L	23853000	23856000
chr3L	23858000	23866000
chr3L	23868000	23871000
chr3L	23874000	23876000
chr3L	23878000	23879000
chr3L	23880000	23888000
chr3L	23889000	23891000
chr3L	23898000	23900000
chr3L	23901000	23908000
chr3L	23912000	23913000
chr3L	23915000	23916000
chr3L	23921000	23922000
chr3L	23923000	23924000
chr3L	23925000	23936000
chr3L	23941000	23949000
chr3L	23950000	23952000
chr3L	23953000	23954000
chr3L	23956000	23958000
chr3L	23959000	23961000
chr3L	23962000	23964000
chr3L	23965000	23966000
chr3L	23967000	23975000
chr3L	23976000	23983000
chr3L	23984000	23985000
chr3L	23986000	23987000
chr3L	23988000	23989000
chr3L	23991000	23992000
chr3L	23993000	23996000
chr3L	23997000	24006000
chr3L	24014000	24016000
chr3L	24020000	24038000
chr3L	24040000	24070000
chr3L	24071000	24082000
chr3L	24083000	24084000
chr3L	24085000	24087000
chr3L	24089000	24090000
chr3L	24096000	24106000
chr3L	24107000	24113000
chr3L	24114000	24118000
chr3L	24119000	24125000
chr3L	24131000	24132000
chr3L	24134000	24136000
chr3L	24137000	24139000
chr3L	24140000	24144000
chr3L	24145000	24161000
chr3L	24162000	24164000
chr3L	24167000	24171000
chr3L	24172000	24184000
chr3L	24186000	24189000
chr3L	24197000	24207000
chr3L	24209000	24212000
chr3L	24213000	24218000
chr3L	24219000	24235000
chr3L	24241000	24243000
chr3L	24244000	24264000
chr3L	24265000	24266000
chr3L	24272000	24278000
chr3L	24279000	24280000
chr3L	24281000	24294000
chr3L	24295000	24297000
chr3L	24298000	24299000
chr3L	24300000	24301000
chr3L	24302000	24304000
chr3L	24305000	24311000
chr3L	24312000	24322000
chr3L	24323000	24324000
chr3L	24327000	24328000
chr3L	24329000	24330000
chr3L	24341000	24343000
chr3L	24344000	24347000
chr3L	24351000	24352000
chr3L	24354000	24358000
chr3L	24359000	24362000
chr3L	24367000	24371000
chr3L	24372000	24373000
chr3L	24375000	24376000
chr3L	24378000	24382000
chr3L	24389000	24390000
chr3L	24393000	24397000
chr3L	24406000	24408000
chr3L	24414000	24415000
chr3L	24423000	24427000
chr3L	24434000	24435000
chr3L	24439000	24440000
chr3L	24441000	24442000
chr3L	24443000	24447000
chr3L	24455000	24458000
chr3L	24465000	24467000
chr3L	24485000	24487000
chr3L	24489000	24491000
chr3L	24496000	24510000
chr3L	24511000	24513000
chr3L	24516000	24536000
chr3L	24537000	24538000
chr3LHet	1000	2000
chr3LHet	4000	17000
chr3LHet	18000	23000
chr3LHet	32000	33000
chr3LHet	34000	37000
chr3LHet	41000	42000
chr3LHet	172000	173000
chr3LHet	177000	178000
chr3LHet	184000	193000
chr3LHet	195000	196000
chr3LHet	204000	206000
chr3LHet	209000	222000
chr3LHet	224000	225000
chr3LHet	226000	231000
chr3LHet	232000	236000
chr3LHet	237000	238000
chr3LHet	240000	254000
chr3LHet	256000	258000
chr3LHet	259000	262000
chr3LHet	269000	273000
chr3LHet	274000	276000
chr3LHet	280000	288000
chr3LHet	292000	295000
chr3LHet	299000	300000
chr3LHet	303000	304000
chr3LHet	305000	306000
chr3LHet	311000	312000
chr3LHet	313000	315000
chr3LHet	317000	318000
chr3LHet	320000	321000
chr3LHet	322000	325000
chr3LHet	326000	328000
chr3LHet	329000	330000
chr3LHet	344000	346000
chr3LHet	351000	353000
chr3LHet	356000	357000
chr3LHet	362000	372000
chr3LHet	373000	379000
chr3LHet	380000	396000
chr3LHet	397000	400000
chr3LHet	401000	402000
chr3LHet	403000	425000
chr3LHet	429000	434000
chr3LHet	436000	437000
chr3LHet	438000	440000
chr3LHet	448000	449000
chr3LHet	455000	460000
chr3LHet	461000	466000
chr3LHet	467000	471000
chr3LHet	473000	497000
chr3LHet	502000	506000
chr3LHet	508000	509000
chr3LHet	510000	515000
chr3LHet	516000	517000
chr3LHet	532000	534000
chr3LHet	536000	537000
chr3LHet	541000	543000
chr3LHet	544000	545000
chr3LHet	546000	561000
chr3LHet	562000	567000
chr3LHet	569000	570000
chr3LHet	572000	573000
chr3LHet	574000	576000
chr3LHet	577000	588000
chr3LHet	589000	593000
chr3LHet	608000	618000
chr3LHet	620000	624000
chr3LHet	626000	632000
chr3LHet	633000	638000
chr3LHet	639000	642000
chr3LHet	643000	644000
chr3LHet	646000	651000
chr3LHet	660000	667000
chr3LHet	672000	679000
chr3LHet	680000	690000
chr3LHet	691000	697000
chr3LHet	702000	703000
chr3LHet	704000	705000
chr3LHet	709000	710000
chr3LHet	712000	713000
chr3LHet	715000	717000
chr3LHet	718000	728000
chr3LHet	729000	732000
chr3LHet	733000	734000
chr3LHet	737000	738000
chr3LHet	739000	743000
chr3LHet	745000	746000
chr3LHet	747000	749000
chr3LHet	750000	751000
chr3LHet	752000	761000
chr3LHet	763000	764000
chr3LHet	765000	772000
chr3LHet	779000	783000
chr3LHet	784000	785000
chr3LHet	786000	792000
chr3LHet	795000	798000
chr3LHet	802000	803000
chr3LHet	805000	813000
chr3LHet	815000	817000
chr3LHet	818000	819000
chr3LHet	820000	823000
chr3LHet	825000	828000
chr3LHet	829000	831000
chr3LHet	832000	834000
chr3LHet	835000	836000
chr3LHet	839000	844000
chr3LHet	846000	847000
chr3LHet	852000	855000
chr3LHet	864000	865000
chr3LHet	867000	868000
chr3LHet	869000	870000
chr3LHet	871000	875000
chr3LHet	883000	891000
chr3LHet	892000	896000
chr3LHet	904000	906000
chr3LHet	908000	911000
chr3LHet	912000	917000
chr3LHet	918000	920000
chr3LHet	921000	922000
chr3LHet	923000	925000
chr3LHet	926000	927000
chr3LHet	929000	934000
chr3LHet	936000	937000
chr3LHet	939000	940000
chr3LHet	941000	952000
chr3LHet	956000	957000
chr3LHet	973000	974000
chr3LHet	980000	983000
chr3LHet	985000	991000
chr3LHet	992000	993000
chr3LHet	996000	997000
chr3LHet	998000	999000
chr3LHet	1001000	1002000
chr3LHet	1004000	1009000
chr3LHet	1017000	1018000
chr3LHet	1020000	1021000
chr3LHet	1025000	1026000
chr3LHet	1044000	1045000
chr3LHet	1049000	1053000
chr3LHet	1054000	1055000
chr3LHet	1056000	1062000
chr3LHet	1064000	1065000
chr3LHet	1071000	1074000
chr3LHet	1075000	1080000
chr3LHet	1081000	1082000
chr3LHet	1085000	1087000
chr3LHet	1089000	1094000
chr3LHet	1100000	1101000
chr3LHet	1105000	1107000
chr3LHet	1111000	1115000
chr3LHet	1116000	1117000
chr3LHet	1122000	1123000
chr3LHet	1129000	1134000
chr3LHet	1135000	1158000
chr3LHet	1160000	1161000
chr3LHet	1165000	1168000
chr3LHet	1172000	1174000
chr3LHet	1175000	1216000
chr3LHet	1219000	1222000
chr3LHet	1223000	1231000
chr3LHet	1232000	1239000
chr3LHet	1240000	1243000
chr3LHet	1247000	1248000
chr3LHet	1249000	1279000
chr3LHet	1282000	1283000
chr3LHet	1285000	1299000
chr3LHet	1302000	1304000
chr3LHet	1305000	1322000
chr3LHet	1333000	1345000
chr3LHet	1347000	1393000
chr3LHet	1399000	1400000
chr3LHet	1401000	1412000
chr3LHet	1413000	1416000
chr3LHet	1417000	1418000
chr3LHet	1420000	1422000
chr3LHet	1424000	1427000
chr3LHet	1438000	1445000
chr3LHet	1446000	1447000
chr3LHet	1481000	1482000
chr3LHet	1493000	1495000
chr3LHet	1496000	1499000
chr3LHet	1500000	1507000
chr3LHet	1513000	1514000
chr3LHet	1516000	1517000
chr3LHet	1518000	1523000
chr3LHet	1526000	1529000
chr3LHet	1530000	1538000
chr3LHet	1546000	1547000
chr3LHet	1552000	1554000
chr3LHet	1555000	1561000
chr3LHet	1563000	1567000
chr3LHet	1573000	1582000
chr3LHet	1589000	1590000
chr3LHet	1591000	1593000
chr3LHet	1594000	1595000
chr3LHet	1597000	1600000
chr3LHet	1605000	1609000
chr3LHet	1610000	1612000
chr3LHet	1614000	1620000
chr3LHet	1628000	1630000
chr3LHet	1631000	1632000
chr3LHet	1633000	1634000
chr3LHet	1635000	1637000
chr3LHet	1639000	1640000
chr3LHet	1642000	1643000
chr3LHet	1646000	1647000
chr3LHet	1648000	1656000
chr3LHet	1657000	1658000
chr3LHet	1665000	1666000
chr3LHet	1670000	1671000
chr3LHet	1672000	1676000
chr3LHet	1677000	1678000
chr3LHet	1683000	1684000
chr3LHet	1689000	1691000
chr3LHet	1694000	1696000
chr3LHet	1697000	1700000
chr3LHet	1703000	1705000
chr3LHet	1706000	1708000
chr3LHet	1712000	1715000
chr3LHet	1718000	1721000
chr3LHet	1722000	1729000
chr3LHet	1731000	1732000
chr3LHet	1733000	1735000
chr3LHet	1736000	1737000
chr3LHet	1745000	1746000
chr3LHet	1747000	1748000
chr3LHet	1749000	1750000
chr3LHet	1752000	1755000
chr3LHet	1757000	1760000
chr3LHet	1762000	1763000
chr3LHet	1767000	1769000
chr3LHet	1774000	1776000
chr3LHet	1779000	1781000
chr3LHet	1784000	1786000
chr3LHet	1787000	1788000
chr3LHet	1789000	1790000
chr3LHet	1792000	1798000
chr3LHet	1799000	1800000
chr3LHet	1801000	1805000
chr3LHet	1808000	1809000
chr3LHet	1811000	1812000
chr3LHet	1816000	1817000
chr3LHet	1819000	1822000
chr3LHet	1824000	1826000
chr3LHet	1831000	1832000
chr3LHet	1843000	1848000
chr3LHet	1864000	1868000
chr3LHet	1869000	1870000
chr3LHet	1871000	1874000
chr3LHet	1877000	1878000
chr3LHet	1885000	1886000
chr3LHet	1887000	1889000
chr3LHet	1892000	1893000
chr3LHet	1908000	1909000
chr3LHet	1924000	1927000
chr3LHet	1935000	1936000
chr3LHet	1937000	1938000
chr3LHet	1942000	1945000
chr3LHet	1948000	1949000
chr3LHet	1950000	1953000
chr3LHet	1970000	1971000
chr3LHet	1975000	1976000
chr3LHet	1977000	1980000
chr3LHet	1982000	1987000
chr3LHet	1994000	1999000
chr3LHet	2000000	2001000
chr3LHet	2002000	2004000
chr3LHet	2009000	2010000
chr3LHet	2012000	2014000
chr3LHet	2015000	2016000
chr3LHet	2018000	2019000
chr3LHet	2020000	2022000
chr3LHet	2025000	2027000
chr3LHet	2028000	2030000
chr3LHet	2032000	2035000
chr3LHet	2036000	2038000
chr3LHet	2041000	2044000
chr3LHet	2045000	2047000
chr3LHet	2051000	2052000
chr3LHet	2086000	2091000
chr3LHet	2093000	2094000
chr3LHet	2097000	2099000
chr3LHet	2101000	2103000
chr3LHet	2104000	2105000
chr3LHet	2108000	2110000
chr3LHet	2111000	2114000
chr3LHet	2116000	2117000
chr3LHet	2127000	2128000
chr3LHet	2129000	2137000
chr3LHet	2138000	2139000
chr3LHet	2143000	2146000
chr3LHet	2148000	2160000
chr3LHet	2183000	2186000
chr3LHet	2187000	2203000
chr3LHet	2209000	2216000
chr3LHet	2219000	2226000
chr3LHet	2230000	2245000
chr3LHet	2247000	2260000
chr3LHet	2261000	2288000
chr3LHet	2289000	2290000
chr3LHet	2291000	2295000
chr3LHet	2383000	2389000
chr3LHet	2390000	2395000
chr3LHet	2401000	2430000
chr3LHet	2432000	2433000
chr3LHet	2434000	2435000
chr3LHet	2436000	2437000
chr3LHet	2439000	2440000
chr3LHet	2444000	2494000
chr3LHet	2496000	2499000
chr3LHet	2501000	2511000
chr3LHet	2512000	2524000
chr3LHet	2525000	2526000
chr3LHet	2531000	2533000
chr3LHet	2534000	2539000
chr3LHet	2540000	2542000
chr3LHet	2543000	2548000
chr3LHet	2549000	2551000
chr3LHet	2554000	2555000
chr3R	0	32000
chr3R	37000	46000
chr3R	71000	85000
chr3R	91000	97000
chr3R	102000	114000
chr3R	165000	193000
chr3R	199000	204000
chr3R	234000	235000
chr3R	238000	247000
chr3R	305000	310000
chr3R	325000	334000
chr3R	359000	373000
[truncated: 1,694 more rows]

[truncated: 2 more sheets: Fat body Lam, Fat body Pc]
