# Supplementary material for: The large fraction of heterochromatin in Drosophila neurons is bound by both B-type lamin and HP1a
Source: Epigenetics Chromatin. 2018 Nov 1;11:65. doi: 10.1186/s13072-018-0235-8 (PMC6211408; doi:10.1186/s13072-018-0235-8)
Supplement: Supplementary file 4 — Additional file 4. Table S2: The percentage of intersected domain length from total POI domain length (where POI is HP1a, Lam or Pc) in the central brain, neurons, glia, fat body and Kc167 cells separately for ChAs, CHet, 4th chromosome and non-repetitive part of X chromosome. [file 13072_2018_235_MOESM4_ESM.xlsx]

## Sheet: % from domains length
ChAs (2L, 2R, 3L, 3R, X)	For ChAs, the percentage of intersected domain length from total POI domain length in the indicated cell type is shown
	Kc167			Fat body			Glia			Neurons			Central brain
POI domains	HP1a	Lam	Pc	HP1a	Lam	Pc	HP1a	Lam	Pc	HP1a	Lam	Pc	HP1a	Lam	Pc
HP1a not intersected with Lam or Pc	82.59	NA	NA	32.58	NA	NA	38.63	NA	NA	20.41	NA	NA	22.42	NA	NA
Lam not intersected with HP1a or Pc	NA	70.59	NA	NA	60.21	NA	NA	67.6	NA	NA	50.61	NA	NA	33.51	NA
Pc not intersected with HP1a or Lam	NA	NA	43.36	NA	NA	20.9	NA	NA	19.23	NA	NA	24.32	NA	NA	33.57
HP1a and Lam intersection (without Pc)	6.24	0.75	NA	43.31	15.66	NA	45.33	15.9	NA	65.32	32.32	NA	67.78	45.91	NA
Pc and HP1a intersection (without Lam)	7.41	NA	1.72	6.21	NA	6.73	4.82	NA	7.5	1.83	NA	3.82	0.97	NA	2.05
Lam and Pc intersection (without HP1a)	NA	28.2	54.05	NA	17.66	52.96	NA	12.57	55.79	NA	10.92	45.95	NA	14.6	45.66
Pc and Lam and HP1 intersection	3.75	0.45	0.87	17.9	6.47	19.41	11.22	3.94	17.47	12.44	6.16	25.92	8.83	5.98	18.71
Total	99.99	99.99	100	100	100	100	100	100.01	99.99	100	100.01	100.01	100	100
CHet (2Lhet, 2Rhet, 3Lhet, 3Rhet, Xhet)	For CHet, the percentage of intersected domain length from total POI domain length in the indicated cell type is shown
	Kc167			Fat body			Glia			Neurons			Central brain
Type of intersection	HP1a	Lam	Pc	HP1a	Lam	Pc	HP1a	Lam	Pc	HP1a	Lam	Pc	HP1a	Lam	Pc
HP1a not intersected with Lam or Pc	NA	NA	NA	31.95	NA	NA	12.98	NA	NA	10.26	NA	NA	9.1	NA	NA
Lam not intersected with HP1a or Pc	NA	NA	NA	NA	6.05	NA	NA	5.31	NA	NA	3.48	NA	NA	4.66	NA
Pc not intersected with HP1a or Lam	NA	NA	NA	NA	NA	2.22	NA	NA	22.31	NA	NA	52.08	NA	NA	80.55
HP1a and Lam intersection (without Pc)	NA	NA	NA	66.9	92.28	NA	85.8	92.9	NA	89.33	96.21	NA	90.83	95.19	NA
Pc and HP1a intersection (without Lam)	NA	NA	NA	0.03	NA	2.22	0.05	NA	2.48	0.13	NA	14.58	0	NA	0
Lam and Pc intersection (without HP1a)	NA	NA	NA	NA	0.12	6.66	NA	0.53	22.31	NA	0	0	NA	0.06	8.33
Pc and Lam and HP1 intersection	NA	NA	NA	1.13	1.55	88.89	1.16	1.26	52.9	0.29	0.31	33.34	0.08	0.08	11.12
Total	NA	NA	NA	100.01	100	99.99	99.99	100	100	100.01	100	100	100.01	99.99	100
4th chr	For 4th chromosome, the percentage of intersected domain length from total POI domain length in the indicated cell type is shown
	Kc167			Fat body			Glia			Neurons			Central brain
Type of intersection	HP1a	Lam	Pc	HP1a	Lam	Pc	HP1a	Lam	Pc	HP1a	Lam	Pc	HP1a	Lam	Pc
HP1a not intersected with Lam or Pc	76.46	NA	NA	62.26	NA	NA	67.5	NA	NA	59.05	NA	NA	57.97	NA	NA
Lam not intersected with HP1a or Pc	NA	15.69	NA	NA	0.64	NA	NA	1.05	NA	NA	0.85	NA	NA	0.84	NA
Pc not intersected with HP1a or Lam	NA	NA	7.18	NA	NA	24.75	NA	NA	10.29	NA	NA	7.8	NA	NA	4.95
HP1a and Lam intersection (without Pc)	13.58	29.63	NA	2.22	12.82	NA	18.65	37.68	NA	23.38	36.41	NA	27.79	40.94	NA
Pc and HP1a intersection (without Lam)	4.81	NA	14.95	27.86	NA	48.93	1.46	NA	4.12	1.21	NA	2.68	2.05	NA	4.69
Lam and Pc intersection (without HP1a)	NA	43.43	61.86	NA	42.31	12.87	NA	36.21	50.59	NA	37.26	53.17	NA	40.27	62.5
Pc and Lam and HP1 intersection	5.15	11.24	16.02	7.66	44.23	13.45	12.4	25.05	35	16.36	25.47	36.35	12.19	17.95	27.87
Total				100	100	100	100.01	99.99	100	100	99.99	100	100	100	100.01
X ChA	For X ChA non-repetitive part, the percentage of intersected domain length from total POI domain length in the indicated cell type is shown
	Kc167			Fat body			Glia			Neurons			Central brain
POI domains	HP1a	Lam	Pc	HP1a	Lam	Pc	HP1a	Lam	Pc	HP1a	Lam	Pc	HP1a	Lam	Pc
HP1a not intersected with Lam or Pc	69.14	NA	NA	25.17	NA	NA	32.51	NA	NA	24.02	NA	NA	37.85	NA	NA
Lam not intersected with HP1a or Pc	NA	69.06	NA	NA	31.61	NA	NA	42.7	NA	NA	36.58	NA	NA	30.72	NA
Pc not intersected with HP1a or Lam	NA	NA	28.96	NA	NA	12.22	NA	NA	9.04	NA	NA	19.29	NA	NA	34.67
HP1a and Lam intersection (without Pc)	11.54	1.56	NA	40.19	31.84	NA	50.81	37.29	NA	63.39	45.89	NA	51.72	45.17	NA
Pc and HP1a intersection (without Lam)	12.7	NA	3.93	9.85	NA	15.44	3.66	NA	10.76	1.24	NA	3.93	0.98	NA	2.24
Lam and Pc intersection (without HP1a)	NA	28.49	65.07	NA	16.92	33.48	NA	10.45	41.88	NA	9.32	40.8	NA	15.87	41.51
Pc and Lam and HP1 intersection	6.62	0.9	2.05	24.79	19.64	38.86	13.03	9.56	38.32	11.35	8.22	35.98	9.44	8.25	21.58
Total	100	100.01	100.01	100	100.01	100	100.01	100	100	100	100.01	100	99.99	100.01	100
