# Supplementary material for: The large fraction of heterochromatin in Drosophila neurons is bound by both B-type lamin and HP1a
Source: Epigenetics Chromatin. 2018 Nov 1;11:65. doi: 10.1186/s13072-018-0235-8 (PMC6211408; doi:10.1186/s13072-018-0235-8)
Supplement: Supplementary file 5 — Additional file 5. Table S3: Expression of genes according to the RNA-seq data from [44, 49] with the indication of promoter location within HP1a, Lam or Pc domains in the central brain, fat body and Kc167 cells. [file 13072_2018_235_MOESM5_ESM.xlsx]

## Sheet: Central brain
													intersection of distal TSS of gene with domain
id	gene_name	transcript_id(s)	length	effective_length	expected_count	TPM	FPKM	chr	start	end	strand	TSS	HP1a	Lam	Pc
FBgn0000003	7SLRNA:CR32864	FBtr0081624_7SLRNA:CR32864-RA	299	249	4604.5	420.72	278.02	chr3R	2648220	2648518	+	2648220	0	0	1
FBgn0000008	a	FBtr0071763_a-RA,FBtr0071764_a-RB,FBtr0100521_a-RC	4740.73	4690.73	1064	5.16	3.41	chr2R	18024494	18060346	+	18024494	1	1	0
FBgn0000014	abd-A	FBtr0083387_abd-A-RA,FBtr0083388_abd-A-RB,FBtr0300485_abd-A-RC,FBtr0306337_abd-A-RD	4205.53	4155.53	17.9	0.1	0.06	chr3R	12632936	12655767	-	12655767	0	0	1
FBgn0000015	Abd-B	FBtr0083381_Abd-B-RC,FBtr0083382_Abd-B-RA,FBtr0083383_Abd-B-RD,FBtr0083384_Abd-B-RB,FBtr0083385_Abd-B-RE,FBtr0330709_Abd-B-RF	2537	2487	2	0.02	0.01	chr3R	12752932	12797958	-	12797958	0	0	1
FBgn0000017	Abl	FBtr0075357_Abl-RA,FBtr0112790_Abl-RB,FBtr0330130_Abl-RC,FBtr0330131_Abl-RD,FBtr0330132_Abl-RE,FBtr0330133_Abl-RF,FBtr0330134_Abl-RG,FBtr0330135_Abl-RH,FBtr0330136_Abl-RI	5942.36	5892.36	26703	103.11	68.13	chr3L	16615470	16640982	-	16640982	0	0	0
FBgn0000018	abo	FBtr0080168_abo-RA	1774	1724	468	6.18	4.08	chr2L	10973443	10975273	-	10975273	0	0	0
FBgn0000022	ac	FBtr0070072_ac-RA	917	867	21	0.55	0.36	chrX	264064	264980	+	264064	1	1	0
FBgn0000024	Ace	FBtr0082780_Ace-RA,FBtr0300486_Ace-RB	4370.34	4320.34	14004	73.75	48.73	chr3R	9053964	9085240	-	9085240	0	0	0
FBgn0000028	acj6	FBtr0074015_acj6-RA,FBtr0100326_acj6-RC,FBtr0100328_acj6-RD,FBtr0290063_acj6-RE,FBtr0290064_acj6-RF,FBtr0305189_acj6-RG,FBtr0305190_acj6-RH,FBtr0305191_acj6-RI,FBtr0305192_acj6-RJ,FBtr0305193_acj6-RK,FBtr0305194_acj6-RL,FBtr0305195_acj6-RM,FBtr0305196_acj6-RN	2637.86	2587.86	1272	11.18	7.39	chrX	15245315	15272487	-	15272487	0	0	1
FBgn0000032	Acph-1	FBtr0085609_Acph-1-RA,FBtr0085610_Acph-1-RB	1942.19	1892.19	1313	15.79	10.43	chr3R	25816861	25819130	-	25819130	0	0	0
FBgn0000036	nAcRalpha-96Aa	FBtr0084619_nAcRalpha-96Aa-RA,FBtr0330310_nAcRalpha-96Aa-RB	3469	3419	1891	12.58	8.32	chr3R	20226948	20282651	-	20282651	0	0	0
FBgn0000037	mAcR-60C	FBtr0072367_mAcR-60C-RA,FBtr0072368_mAcR-60C-RB	4799.94	4749.94	3576.67	17.13	11.32	chr2R	20266159	20277235	-	20277235	0	0	0
FBgn0000038	nAcRbeta-64B	FBtr0073299_nAcRbeta-64B-RA,FBtr0073300_nAcRbeta-64B-RB	2232.54	2182.54	2897	30.2	19.96	chr3L	4429349	4435993	+	4429349	0	0	0
FBgn0000039	nAcRalpha-96Ab	FBtr0084639_nAcRalpha-96Ab-RA,FBtr0084640_nAcRalpha-96Ab-RB	2307.65	2257.65	3816	38.46	25.41	chr3R	20311164	20316875	+	20311164	0	0	0
FBgn0000042	Act5C	FBtr0070822_Act5C-RA,FBtr0070823_Act5C-RB,FBtr0100662_Act5C-RC,FBtr0100663_Act5C-RD	2014.63	1964.63	398992	4620.54	3053.39	chrX	5794894	5799261	+	5794894	0	0	0
FBgn0000043	Act42A	FBtr0086029_Act42A-RA	1622	1572	75021.4	1085.78	717.52	chr2R	1901415	1903190	-	1903190	0	0	0
FBgn0000044	Act57B	FBtr0071519_Act57B-RA,FBtr0300946_Act57B-RC	1727.76	1677.76	763.44	10.35	6.84	chr2R	16831533	16833945	+	16831533	0	1	1
FBgn0000045	Act79B	FBtr0078478_Act79B-RA,FBtr0334090_Act79B-RB	1543	1493	14.02	0.21	0.14	chr3L	21978310	21980290	+	21978310	0	1	0
FBgn0000046	Act87E	FBtr0082785_Act87E-RA,FBtr0082786_Act87E-RB	1570.26	1520.26	160.76	2.41	1.59	chr3R	9251707	9253811	+	9251707	1	1	0
FBgn0000047	Act88F	FBtr0083143_Act88F-RA	1572	1522	13.11	0.2	0.13	chr3R	11265710	11267895	+	11265710	1	1	0
FBgn0000052	ade2	FBtr0079219_ade2-RA,FBtr0079220_ade2-RB,FBtr0079221_ade2-RC	4268.8	4218.8	3387.41	18.27	12.07	chr2L	6041178	6045970	-	6045970	0	0	0
FBgn0000053	ade3	FBtr0079431_ade3-RA,FBtr0100353_ade3-RB	3266.71	3216.71	4284	30.3	20.02	chr2L	7014861	7023940	-	7023940	1	1	0
FBgn0000054	Adf1	FBtr0086111_Adf1-RA,FBtr0086112_Adf1-RB,FBtr0086113_Adf1-RC,FBtr0330251_Adf1-RD,FBtr0330252_Adf1-RE	1718.34	1668.34	6972	95.08	62.83	chr2R	2549775	2555590	+	2549775	0	0	0
FBgn0000055	Adh	FBtr0100589_Adh-RC,FBtr0100590_Adh-RE,FBtr0100591_Adh-RF,FBtr0100593_Adh-RH,FBtr0100594_Adh-RI	1079.94	1029.94	207.44	4.58	3.03	chr2L	14615555	14618902	+	14615555	1	1	0
FBgn0000056	Adhr	FBtr0006151_Adhr-RA,FBtr0100187_Adhr-RB	2077	2027	5.56	0.06	0.04	chr2L	14615555	14618902	+	14615555	1	1	0
FBgn0000057	adp	FBtr0086744_adp-RA	2291	2241	1403	14.24	9.41	chr2R	14039209	14041565	+	14039209	0	0	0
FBgn0000061	al	FBtr0078053_al-RA	1806	1756	3	0.04	0.03	chr2L	378112	387439	+	378112	1	1	1
FBgn0000063	ald	FBtr0083478_ald-RA,FBtr0331348_ald-RB	2113	2063	1634	18.02	11.91	chr3R	13496993	13499550	+	13496993	0	0	0
FBgn0000064	Ald	FBtr0084994_Ald-RB,FBtr0084995_Ald-RC,FBtr0084999_Ald-RD,FBtr0085000_Ald-RE,FBtr0085001_Ald-RH,FBtr0114544_Ald-RI,FBtr0306657_Ald-RJ,FBtr0310660_Ald-RK,FBtr0310661_Ald-RL	1902.89	1852.89	19135	234.96	155.27	chr3R	22079791	22087313	-	22087313	0	0	0
FBgn0000071	Ama	FBtr0081618_Ama-RB,FBtr0081619_Ama-RA,FBtr0081620_Ama-RC	1537.84	1487.84	16471	251.87	166.44	chr3R	2588315	2590983	+	2588315	0	0	1
FBgn0000075	amd	FBtr0081153_amd-RB,FBtr0081154_amd-RA	1758.29	1708.29	26	0.35	0.23	chr2L	19110159	19114110	+	19110159	1	0	1
FBgn0000077	amx	FBtr0071331_amx-RA,FBtr0307281_amx-RB	1107.61	1057.61	426	9.16	6.06	chrX	9139948	9141369	-	9141369	0	0	0
FBgn0000078	Amy-d	FBtr0086983_Amy-d-RA	1621	1571	0	0	0	chr2R	13012267	13013887	+	13012267	0	1	1
FBgn0000079	Amy-p	FBtr0087004_Amy-p-RA	1598	1548	13	0.19	0.13	chr2R	13006211	13007808	-	13007808	0	1	1
FBgn0000083	AnnIX	FBtr0089517_AnnIX-RA,FBtr0089518_AnnIX-RB,FBtr0089519_AnnIX-RC,FBtr0089520_AnnIX-RD	1306.77	1256.77	7560.34	136.87	90.45	chr3R	16890963	16896639	+	16890963	0	0	0
FBgn0000084	AnnX	FBtr0070025_AnnX-RA,FBtr0301931_AnnX-RB	1234.41	1184.41	2390.75	45.92	30.35	chrX	20065478	20067552	-	20067552	1	0	0
FBgn0000092	CG2650	FBtr0070504_CG2650-RA	1013	963	35	0.83	0.55	chrX	2586765	2587919	-	2587919	0	0	0
FBgn0000094	Anp	FBtr0085611_Anp-RA	280	230	2	0.2	0.13	chr3R	26035670	26036011	+	26035670	0	1	1
FBgn0000097	aop	FBtr0077850_aop-RB,FBtr0077851_aop-RA,FBtr0330658_aop-RC,FBtr0330659_aop-RD,FBtr0330660_aop-RE	4749.21	4699.21	7236.82	35.04	23.15	chr2L	2156484	2178749	-	2178749	0	0	0
FBgn0000099	ap	FBtr0086058_ap-RA,FBtr0086059_ap-RB,FBtr0300504_ap-RC,FBtr0300505_ap-RD	3742.11	3692.11	13208	81.39	53.79	chr2R	1593707	1614335	-	1614335	0	0	1
FBgn0000100	RpLP0	FBtr0078481_RpLP0-RA,FBtr0334113_RpLP0-RB	1211.47	1161.47	72008	1410.53	932.12	chr3L	22068967	22070587	+	22068967	0	0	0
FBgn0000108	Appl	FBtr0070109_Appl-RA,FBtr0307291_Appl-RB,FBtr0307292_Appl-RC,FBtr0307293_Appl-RD,FBtr0307294_Appl-RE,FBtr0307295_Appl-RF	6019.77	5969.77	48492	184.81	122.13	chrX	424503	473077	+	424503	0	0	0
FBgn0000109	Aprt	FBtr0089420_Aprt-RA	790	740	301	9.25	6.12	chr3L	1883892	1884885	-	1884885	1	0	0
FBgn0000114	aret	FBtr0080344_aret-RB,FBtr0080345_aret-RA,FBtr0080347_aret-RD,FBtr0300567_aret-RE,FBtr0331644_aret-RF,FBtr0331645_aret-RG,FBtr0331646_aret-RH,FBtr0331647_aret-RI,FBtr0331648_aret-RJ,FBtr0331998_aret-RK	3400.08	3350.08	4642	31.53	20.83	chr2L	12175004	12313438	+	12175004	1	1	0
FBgn0000115	Arf72A	FBtr0075517_Arf72A-RA	863	813	2419	67.69	44.73	chr3L	15976235	15977462	+	15976235	0	0	0
FBgn0000116	Argk	FBtr0076543_Argk-RA,FBtr0076544_Argk-RB,FBtr0076545_Argk-RD,FBtr0076546_Argk-RC,FBtr0112791_Argk-RE,FBtr0331550_Argk-RG	1781.78	1731.78	79308	1041.92	688.53	chr3L	9041980	9059127	-	9059127	0	0	0
FBgn0000117	arm	FBtr0089988_arm-RE,FBtr0089989_arm-RB,FBtr0089990_arm-RC,FBtr0089991_arm-RA,FBtr0089992_arm-RD,FBtr0332583_arm-RF	3129.5	3079.5	66551.3	491.68	324.92	chrX	1785434	1794679	-	1794679	0	0	0
FBgn0000119	arr	FBtr0087702_arr-RA	5999	5949	7841	29.99	19.82	chr2R	9341159	9370723	-	9370723	0	0	0
FBgn0000120	Arr1	FBtr0081030_Arr1-RA,FBtr0307350_Arr1-RB	1435	1385	13	0.21	0.14	chr2L	18078269	18081187	+	18078269	0	1	0
FBgn0000121	Arr2	FBtr0076599_Arr2-RA	1547	1497	18	0.27	0.18	chr3L	8640361	8642036	-	8642036	1	1	1
FBgn0000137	ase	FBtr0070075_ase-RA	2677	2627	4112	35.61	23.53	chrX	354533	357209	+	354533	1	1	0
FBgn0000139	ash2	FBtr0084659_ash2-RB,FBtr0084660_ash2-RC,FBtr0306171_ash2-RE	1739.34	1689.34	3344	45.04	29.76	chr3R	20475810	20479098	+	20475810	0	0	0
FBgn0000140	asp	FBtr0084692_asp-RA	6284	6234	9013	32.89	21.74	chr3R	20579625	20586235	+	20579625	1	1	0
FBgn0000146	aub	FBtr0080165_aub-RA,FBtr0112793_aub-RC	2800.92	2750.92	177	1.46	0.97	chr2L	10997819	11001489	-	11001489	0	0	0
FBgn0000147	aur	FBtr0082483_aur-RA	1573	1523	1312	19.6	12.95	chr3R	7788852	7790550	+	7788852	0	0	0
FBgn0000150	awd	FBtr0085864_awd-RA	634	584	34666	1350.52	892.46	chr3R	27570894	27571706	-	27571706	0	0	0
FBgn0000152	Axs	FBtr0074372_Axs-RA,FBtr0100417_Axs-RB	2597.28	2547.28	1034.79	9.24	6.11	chrX	16574122	16577928	-	16577928	1	0	0
FBgn0000153	b	FBtr0080542_b-RA,FBtr0309960_b-RB	2135	2085	38	0.41	0.27	chr2L	13821248	13823979	+	13821248	1	1	0
FBgn0000157	Dll	FBtr0072378_Dll-RB,FBtr0072379_Dll-RA,FBtr0300076_Dll-RC	2555.45	2505.45	1765	16.03	10.59	chr2R	20702353	20722686	+	20702353	0	0	1
FBgn0000158	bam	FBtr0084869_bam-RA	1999	1949	29	0.34	0.22	chr3R	21068761	21070884	-	21070884	1	1	0
FBgn0000163	baz	FBtr0074388_baz-RA,FBtr0111000_baz-RB	6109.72	6059.72	4608	17.3	11.43	chrX	17054062	17089350	+	17054062	1	0	0
FBgn0000166	bcd	FBtr0081664_bcd-RA,FBtr0081665_bcd-RD,FBtr0081666_bcd-RE,FBtr0081667_bcd-RF,FBtr0081668_bcd-RG	2547	2497	13.59	0.12	0.08	chr3R	2581564	2585199	-	2585199	0	0	1
FBgn0000173	ben	FBtr0073855_ben-RA,FBtr0300566_ben-RB,FBtr0307296_ben-RC,FBtr0332843_ben-RD,FBtr0332844_ben-RE	1371.72	1321.72	13651	234.98	155.28	chrX	13890387	13893841	+	13890387	0	1	1
FBgn0000179	bi	FBtr0070672_bi-RA,FBtr0300608_bi-RB,FBtr0300609_bi-RC,FBtr0308914_bi-RD,FBtr0308915_bi-RE,FBtr0331162_bi-RF	4974.11	4924.11	10298	47.58	31.44	chrX	4306889	4379680	+	4306889	0	0	1
FBgn0000180	bib	FBtr0079929_bib-RA,FBtr0329984_bib-RB	3287	3237	3189.9	22.42	14.82	chr2L	9984634	9995538	+	9984634	0	0	0
FBgn0000181	bic	FBtr0087782_bic-RA,FBtr0087783_bic-RB	1192.42	1142.42	38205	760.86	502.8	chr2R	8757742	8759299	+	8757742	0	0	0
FBgn0000182	BicC	FBtr0080803_BicC-RA,FBtr0080804_BicC-RB,FBtr0080805_BicC-RD	3697	3647	4	0.02	0.02	chr2L	16042032	16048626	+	16042032	0	0	0
FBgn0000183	BicD	FBtr0081002_BicD-RA,FBtr0305688_BicD-RB,FBtr0330225_BicD-RC,FBtr0330226_BicD-RD	5000.47	4950.47	5045	23.19	15.32	chr2L	17459605	17473215	-	17473215	0	0	0
FBgn0000206	boss	FBtr0084949_boss-RA	3013	2963	3	0.02	0.02	chr3R	21787716	21792670	+	21787716	0	1	0
FBgn0000210	br	FBtr0070261_br-RC,FBtr0070262_br-RE,FBtr0070263_br-RB,FBtr0070265_br-RA,FBtr0070266_br-RG,FBtr0300427_br-RH,FBtr0300428_br-RI,FBtr0300429_br-RJ,FBtr0303562_br-RL,FBtr0303563_br-RM,FBtr0303564_br-RN,FBtr0308319_br-RO,FBtr0330406_br-RP,FBtr0332293_br-RQ	6741.55	6691.55	88366	300.45	198.54	chrX	1469165	1558902	+	1469165	0	1	1
FBgn0000212	brm	FBtr0075523_brm-RC,FBtr0075524_brm-RD,FBtr0075525_brm-RA,FBtr0075526_brm-RB,FBtr0330160_brm-RE,FBtr0333580_brm-RF	5345.88	5295.88	33202	142.64	94.26	chr3L	15963182	15975969	-	15975969	0	0	0
FBgn0000216	Brd	FBtr0075621_Brd-RA	532	482	405	19.12	12.63	chr3L	14965767	14966298	+	14965767	1	1	0
FBgn0000221	brn	FBtr0070638_brn-RA	1448	1398	304	4.95	3.27	chrX	3998377	3999824	+	3998377	0	0	0
FBgn0000227	Bsg25A	FBtr0077423_Bsg25A-RA	1352	1302	0	0	0	chr2L	4683050	4684459	-	4684459	1	1	0
FBgn0000228	Bsg25D	FBtr0079083_Bsg25D-RA,FBtr0079084_Bsg25D-RB,FBtr0079085_Bsg25D-RC,FBtr0302567_Bsg25D-RD,FBtr0302568_Bsg25D-RE,FBtr0310624_Bsg25D-RF,FBtr0310625_Bsg25D-RG	4112.3	4062.3	3700	20.72	13.69	chr2L	5271728	5278558	-	5278558	0	0	0
FBgn0000229	bsk	FBtr0080087_bsk-RB,FBtr0300982_bsk-RE,FBtr0302378_bsk-RF	1542.06	1492.06	7341	111.94	73.97	chr2L	10247502	10250501	-	10250501	0	0	0
FBgn0000233	btd	FBtr0071379_btd-RA	2947	2897	641.71	5.04	3.33	chrX	9588221	9591606	+	9588221	0	0	1
FBgn0000239	bur	FBtr0301342_bur-RB	2929	2879	8047	63.59	42.02	chr2L	21174383	21179697	-	21179697	0	0	0
FBgn0000241	bw	FBtr0072117_bw-RA	2732	2682	57.38	0.49	0.32	chr2R	19415328	19426016	-	19426016	1	1	0
FBgn0000242	Bx	FBtr0074597_Bx-RA,FBtr0074598_Bx-RB,FBtr0074599_Bx-RC,FBtr0330224_Bx-RD,FBtr0332842_Bx-RE	3132.02	3082.02	3656	26.99	17.83	chrX	18428696	18466842	+	18428696	0	0	1
FBgn0000244	by	FBtr0082119_by-RA,FBtr0301093_by-RC,FBtr0302382_by-RD	3018.95	2968.95	863	6.61	4.37	chr3R	5353960	5358734	-	5358734	1	0	0
FBgn0000246	c(3)G	FBtr0083194_c(3)G-RA,FBtr0083195_c(3)G-RB,FBtr0083196_c(3)G-RC	2622.54	2572.54	521	4.61	3.04	chr3R	11615195	11618335	-	11618335	0	0	0
FBgn0000247	ca	FBtr0085484_ca-RA	6602	6552	7272.63	25.25	16.69	chr3R	25632970	25640782	+	25632970	0	0	0
FBgn0000250	cact	FBtr0080844_cact-RA,FBtr0080845_cact-RB,FBtr0080846_cact-RC,FBtr0080847_cact-RD	1955.77	1905.77	4218.19	50.36	33.28	chr2L	16313029	16326101	-	16326101	0	0	0
FBgn0000251	cad	FBtr0081412_cad-RA,FBtr0081413_cad-RB	2353	2303	2	0.02	0.01	chr2L	20770736	20783135	+	20770736	0	1	1
FBgn0000253	Cam	FBtr0088001_Cam-RA,FBtr0088002_Cam-RB,FBtr0304963_Cam-RC,FBtr0304964_Cam-RD	2003.34	1953.34	49535.6	576.97	381.28	chr2R	8146903	8166314	+	8146903	0	0	0
FBgn0000256	capu	FBtr0077511_capu-RD,FBtr0077512_capu-RB,FBtr0077513_capu-RA,FBtr0290077_capu-RE,FBtr0290078_capu-RF,FBtr0290079_capu-RG,FBtr0290080_capu-RH,FBtr0290081_capu-RI,FBtr0290082_capu-RJ	3985.5	3935.5	2136	12.35	8.16	chr2L	3872658	3902860	-	3902860	0	1	0
FBgn0000257	car	FBtr0074727_car-RB,FBtr0074728_car-RA,FBtr0331158_car-RC	3095	3045	2675	19.99	13.21	chrX	19460052	19463434	+	19460052	0	0	0
FBgn0000259	CkIIbeta	FBtr0073558_CkIIbeta-RB,FBtr0073560_CkIIbeta-RC,FBtr0073561_CkIIbeta-RD,FBtr0073562_CkIIbeta-RE,FBtr0100540_CkIIbeta-RF,FBtr0299569_CkIIbeta-RG,FBtr0307896_CkIIbeta-RH,FBtr0308084_CkIIbeta-RI,FBtr0308085_CkIIbeta-RJ,FBtr0333204_CkIIbeta-RK	2486.86	2436.86	14697	137.22	90.68	chrX	11686566	11695620	+	11686566	1	0	0
FBgn0000261	Cat	FBtr0075058_Cat-RA	1993	1943	6784	79.44	52.49	chr3L	18815704	18821288	+	18815704	0	0	0
FBgn0000273	Pka-C1	FBtr0079851_Pka-C1-RB,FBtr0079852_Pka-C1-RC	5111.94	5061.94	32615	146.59	96.87	chr2L	9682315	9699293	-	9699293	0	0	0
FBgn0000274	Pka-C2	FBtr0085727_Pka-C2-RB	1350	1300	3	0.05	0.03	chr3R	26521258	26522860	-	26522860	0	1	1
FBgn0000276	CecA1	FBtr0085612_CecA1-RA	353	303	15.58	1.17	0.77	chr3R	26036596	26037009	+	26036596	0	1	1
FBgn0000277	CecA2	FBtr0085614_CecA2-RA	356	306	7.42	0.55	0.36	chr3R	26037878	26038291	+	26037878	0	1	1
FBgn0000278	CecB	FBtr0085640_CecB-RA	406	356	3	0.19	0.13	chr3R	26039056	26039519	-	26039519	0	1	1
FBgn0000279	CecC	FBtr0085616_CecC-RA	385	335	24	1.63	1.08	chr3R	26042206	26042659	+	26042206	0	1	1
FBgn0000280	Cec-Psi1	FBtr0085613_Cec-Psi1-RA	166	116	0	0	0	chr3R	26037249	26037475	+	26037249	0	1	1
FBgn0000281	Cec2	FBtr0089614_Cec2-RA	201	151	0	0	0	chr3R	26038625	26038864	+	26038625	0	1	1
FBgn0000283	Cp190	FBtr0083126_Cp190-RA,FBtr0083127_Cp190-RB	4093.15	4043.15	25203.9	141.83	93.72	chr3R	11096146	11100927	-	11100927	0	0	0
FBgn0000286	Cf2	FBtr0089647_Cf2-RC,FBtr0089648_Cf2-RB,FBtr0089649_Cf2-RA,FBtr0304887_Cf2-RE	3871.32	3821.32	3571.17	21.26	14.05	chr2L	4876890	4883341	-	4883341	0	0	0
FBgn0000287	salr	FBtr0080235_salr-RA,FBtr0080236_salr-RB,FBtr0307093_salr-RC	4895.67	4845.67	4763	22.36	14.78	chr2L	11358873	11373637	+	11358873	0	0	1
FBgn0000289	cg	FBtr0087526_cg-RD,FBtr0087527_cg-RB,FBtr0087528_cg-RC,FBtr0087529_cg-RA,FBtr0112795_cg-RF,FBtr0112796_cg-RG,FBtr0290034_cg-RI,FBtr0290035_cg-RJ	4353.94	4303.94	24898	131.62	86.98	chr2R	10061175	10070345	+	10061175	0	0	0
FBgn0000299	Cg25C	FBtr0079001_Cg25C-RC,FBtr0079002_Cg25C-RB,FBtr0079003_Cg25C-RA	6064.91	6014.91	2699	10.21	6.75	chr2L	5029609	5037279	+	5029609	1	1	0
FBgn0000303	Cha	FBtr0089367_Cha-RA,FBtr0089368_Cha-RB	3834.33	3784.33	3485.29	20.95	13.85	chr3R	14531245	14558068	+	14531245	0	0	1
FBgn0000307	chif	FBtr0080838_chif-RA,FBtr0080839_chif-RB,FBtr0321313_chif-RD	6497.27	6447.27	15963	56.33	37.23	chr2L	16342430	16352600	-	16352600	0	0	0
FBgn0000308	chic	FBtr0079233_chic-RA,FBtr0079234_chic-RC,FBtr0079235_chic-RB,FBtr0079236_chic-RD,FBtr0309212_chic-RE,FBtr0309213_chic-RF	1646.85	1596.85	85130	1212.91	801.53	chr2L	5972115	5981018	-	5981018	0	0	0
FBgn0000313	chp	FBtr0085778_chp-RA,FBtr0330099_chp-RB,FBtr0330100_chp-RC,FBtr0330101_chp-RD	4872	4822	359	1.69	1.12	chr3R	27029902	27036452	-	27036452	1	1	0
FBgn0000316	cin	FBtr0070064_cin-RB,FBtr0070065_cin-RA	2179.65	2129.65	3085.55	32.96	21.78	chrX	148909	152503	+	148909	0	0	0
FBgn0000317	ck	FBtr0080723_ck-RA,FBtr0080724_ck-RB	7224.89	7174.89	1874	5.94	3.93	chr2L	15044963	15057848	-	15057848	1	1	0
FBgn0000318	cl	FBtr0079095_cl-RA,FBtr0329967_cl-RB,FBtr0329968_cl-RC	640	590	3069.08	118.35	78.21	chr2L	5520135	5521382	+	5520135	0	0	0
FBgn0000319	Chc	FBtr0074179_Chc-RA,FBtr0074180_Chc-RB,FBtr0074181_Chc-RC,FBtr0074182_Chc-RD,FBtr0112797_Chc-RE,FBtr0112798_Chc-RF	5656.11	5606.11	50745	205.94	136.09	chrX	15722019	15729507	-	15729507	1	0	0
FBgn0000320	eya	FBtr0079334_eya-RB,FBtr0079335_eya-RA,FBtr0306113_eya-RC	3237.89	3187.89	2954	21.08	13.93	chr2L	6527447	6546972	-	6546972	0	0	1
FBgn0000326	clt	FBtr0071687_clt-RA	1824	1774	933	11.97	7.91	chr2R	17504566	17506564	-	17506564	0	0	0
FBgn0000330	cm	FBtr0071033_cm-RA,FBtr0332315_cm-RB	1562.79	1512.79	1311.46	19.72	13.03	chrX	6903039	6905178	-	6905178	0	0	0
FBgn0000337	cn	FBtr0088931_cn-RA	1929	1879	36	0.44	0.29	chr2R	3670302	3672711	-	3672711	1	0	0
FBgn0000339	cni	FBtr0080848_cni-RA,FBtr0080849_cni-RB	832.37	782.37	2336	67.93	44.89	chr2L	16309594	16310736	-	16310736	0	0	0
FBgn0000346	comt	FBtr0073754_comt-RA,FBtr0333329_comt-RB	3107.18	3057.18	4676.65	34.8	23	chrX	13153013	13156521	+	13153013	0	0	0
FBgn0000351	cort	FBtr0079320_cort-RA,FBtr0333350_cort-RB	1651.54	1601.54	166.6	2.37	1.56	chr2L	6674682	6676635	-	6676635	0	0	0
FBgn0000352	cos	FBtr0089015_cos-RA	4772	4722	6395	30.81	20.36	chr2R	3269669	3274617	-	3274617	0	0	0
FBgn0000355	Cp15	FBtr0076572_Cp15-RA	515	465	5	0.24	0.16	chr3L	8721581	8722166	+	8721581	1	1	0
FBgn0000356	Cp16	FBtr0076574_Cp16-RA	522	472	0	0	0	chr3L	8725044	8725699	+	8725044	1	1	0
FBgn0000357	Cp18	FBtr0076571_Cp18-RA	649	599	35	1.33	0.88	chr3L	8719891	8720713	+	8719891	1	1	0
FBgn0000358	Cp19	FBtr0076573_Cp19-RA	651	601	0	0	0	chr3L	8722965	8723704	+	8722965	1	1	0
FBgn0000359	Cp36	FBtr0071203_Cp36-RA	1116	1066	1	0.02	0.01	chrX	8373352	8374556	+	8373352	1	1	0
FBgn0000360	Cp38	FBtr0071204_Cp38-RA,FBtr0300448_Cp38-RB	1180.5	1130.5	0	0	0	chrX	8375870	8377344	+	8375870	1	1	0
FBgn0000370	crc	FBtr0081512_crc-RA,FBtr0081513_crc-RB,FBtr0332001_crc-RE,FBtr0332002_crc-RF	1924.28	1874.28	37672	457.29	302.19	chr2L	21310866	21319527	+	21310866	0	0	0
FBgn0000376	crm	FBtr0070495_crm-RB,FBtr0070496_crm-RA	3822.9	3772.9	2976.91	17.95	11.86	chrX	2628277	2632810	-	2632810	0	0	0
FBgn0000377	crn	FBtr0070418_crn-RA	2331	2281	4163	41.52	27.44	chrX	2141627	2144015	-	2144015	1	0	0
FBgn0000382	csw	FBtr0070378_csw-RA,FBtr0070379_csw-RB,FBtr0070380_csw-RC,FBtr0333260_csw-RD	6266.76	6216.76	11309	41.39	27.35	chrX	1988267	2009734	+	1988267	0	0	0
FBgn0000384	cta	FBtr0111126_cta-RA	2175	2125	4471.92	47.88	31.64	chr2L	22874534	22885080	+	22874534	1	0	0
FBgn0000392	cup	FBtr0290322_cup-RB	4002	3952	60.39	0.35	0.23	chr2L	6663968	6674780	+	6663968	1	0	0
FBgn0000394	cv	FBtr0070804_cv-RA	1899	1849	727.12	8.95	5.91	chrX	5584029	5587117	+	5584029	1	0	0
FBgn0000395	cv-2	FBtr0071610_cv-2-RA	4327	4277	973	5.18	3.42	chr2R	17242520	17266967	-	17266967	1	1	0
FBgn0000404	CycA	FBtr0076075_CycA-RA,FBtr0076076_CycA-RB,FBtr0304650_CycA-RC	2755.83	2705.83	14726	123.82	81.82	chr3L	11819819	11826678	-	11826678	1	0	0
FBgn0000405	CycB	FBtr0071911_CycB-RA,FBtr0071913_CycB-RB,FBtr0071914_CycB-RC,FBtr0309858_CycB-RE	2668	2618	10925	94.94	62.74	chr2R	18691026	18694490	-	18694490	1	1	0
FBgn0000406	Cyt-b5-r	FBtr0080932_Cyt-b5-r-RA,FBtr0331931_Cyt-b5-r-RB	1465	1415	12	0.19	0.13	chr2L	16788774	16790721	-	16790721	1	1	0
FBgn0000409	Cyt-c-p	FBtr0080889_Cyt-c-p-RA	754	704	3858	124.68	82.39	chr2L	16719874	16722659	+	16719874	0	0	0
FBgn0000411	D	FBtr0075746_D-RA,FBtr0333034_D-RB,FBtr0333035_D-RC,FBtr0333036_D-RD	1840.03	1790.03	6477	82.32	54.4	chr3L	14168710	14171720	-	14171720	0	0	1
FBgn0000412	D1	FBtr0081987_D1-RC,FBtr0081988_D1-RA,FBtr0301524_D1-RD	1732.38	1682.38	41934	567.09	374.75	chr3R	5063805	5066376	-	5066376	0	0	0
FBgn0000413	da	FBtr0080008_da-RA,FBtr0332195_da-RB,FBtr0332196_da-RC	3401.44	3351.44	9865	66.97	44.26	chr2L	10388105	10393228	+	10388105	0	0	0
FBgn0000414	Dab	FBtr0075318_Dab-RA,FBtr0305084_Dab-RC,FBtr0305085_Dab-RD,FBtr0305086_Dab-RE,FBtr0330189_Dab-RF,FBtr0330190_Dab-RG,FBtr0333625_Dab-RH,FBtr0333626_Dab-RI	8336.47	8286.47	21837	59.96	39.62	chr3L	16705226	16717675	+	16705226	0	0	0
FBgn0000416	Sap-r	FBtr0085713_Sap-r-RA,FBtr0085714_Sap-r-RB	3441.28	3391.28	38780	260.17	171.93	chr3R	26709186	26714795	-	26714795	0	1	0
FBgn0000422	Ddc	FBtr0081166_Ddc-RB,FBtr0081167_Ddc-RC,FBtr0290291_Ddc-RD	2178.78	2128.78	1586.22	16.95	11.2	chr2L	19116480	19120300	-	19120300	0	0	0
FBgn0000426	SmF	FBtr0088010_SmF-RA	430	380	2622	156.99	103.74	chr2R	8071349	8071778	-	8071778	0	0	0
FBgn0000427	dec-1	FBtr0071145_dec-1-RA,FBtr0071146_dec-1-RB,FBtr0071147_dec-1-RC,FBtr0309795_dec-1-RE,FBtr0309796_dec-1-RF,FBtr0310269_dec-1-RG	4768.45	4718.45	3	0.01	0.01	chrX	7761232	7767255	-	7767255	1	1	1
FBgn0000439	Dfd	FBtr0081621_Dfd-RA	2742	2692	134	1.13	0.75	chr3R	2617558	2628153	+	2617558	0	0	1
FBgn0000442	Pkg21D	FBtr0078042_Pkg21D-RA	2583	2533	23	0.21	0.14	chr2L	786153	790798	-	790798	0	1	0
FBgn0000447	Dhod	FBtr0081890_Dhod-RA,FBtr0300442_Dhod-RD	1351.06	1301.06	2201.87	38.5	25.44	chr3R	4477113	4478638	-	4478638	0	0	0
FBgn0000448	Hr46	FBtr0088366_Hr46-RC,FBtr0088368_Hr46-RA,FBtr0112799_Hr46-RD,FBtr0302438_Hr46-RE,FBtr0306345_Hr46-RF,FBtr0306346_Hr46-RG,FBtr0330609_Hr46-RH	6234.28	6184.28	621	2.28	1.51	chr2R	6091617	6124853	-	6124853	0	1	1
FBgn0000449	dib	FBtr0073205_dib-RA	1975	1925	63.67	0.75	0.5	chr3L	4062292	4064551	+	4062292	1	1	0
FBgn0000451	ect	FBtr0076305_ect-RA,FBtr0076307_ect-RB,FBtr0301385_ect-RD,FBtr0331551_ect-RE	2234.51	2184.51	100	1.04	0.69	chr3L	10183376	10194937	-	10194937	0	0	0
FBgn0000454	Dip-B	FBtr0082831_Dip-B-RA,FBtr0082832_Dip-B-RC,FBtr0082833_Dip-B-RB	2019.15	1969.15	4731	54.66	36.12	chr3R	9608012	9611401	+	9608012	0	1	0
FBgn0000455	Dip-C	FBtr0082597_Dip-C-RA	1930	1880	2325	28.14	18.59	chr3R	8237531	8239460	-	8239460	0	0	0
FBgn0000459	disco	FBtr0074250_disco-RA,FBtr0100384_disco-RB	3180	3130	1372	9.97	6.59	chrX	16104631	16110779	-	16110779	0	0	1
FBgn0000463	Dl	FBtr0083739_Dl-RA,FBtr0083740_Dl-RB,FBtr0304658_Dl-RC	5058.47	5008.47	4769	21.66	14.32	chr3R	15128453	15151935	-	15151935	1	1	0
FBgn0000464	Lar	FBtr0081260_Lar-RA,FBtr0112800_Lar-RB,FBtr0305950_Lar-RD,FBtr0331239_Lar-RF,FBtr0331240_Lar-RG,FBtr0331241_Lar-RH,FBtr0331242_Lar-RI	8355.37	8305.37	23247	63.68	42.08	chr2L	19586623	19732069	+	19586623	0	0	0
FBgn0000473	Cyp6a2	FBtr0086133_Cyp6a2-RA	1674	1624	40	0.56	0.37	chr2R	2667254	2668996	-	2668996	1	1	0
FBgn0000477	DNaseII	FBtr0083538_DNaseII-RA	1228	1178	2608	50.37	33.29	chr3R	13845097	13846883	+	13845097	0	0	0
FBgn0000479	dnc	FBtr0070509_dnc-RB,FBtr0070511_dnc-RI,FBtr0070512_dnc-RC,FBtr0070513_dnc-RJ,FBtr0070515_dnc-RD,FBtr0070517_dnc-RA,FBtr0070518_dnc-RE,FBtr0070519_dnc-RN,FBtr0070520_dnc-RG,FBtr0070521_dnc-RF,FBtr0070522_dnc-RL,FBtr0333312_dnc-RP,FBtr0333313_dnc-RQ,FBtr0333314_dnc-RR,FBtr0333315_dnc-RS,FBtr0333316_dnc-RT,FBtr0333317_dnc-RU	7134.99	7084.99	10096	32.42	21.42	chrX	3070473	3237800	+	3070473	0	0	0
FBgn0000482	dor	FBtr0070269_dor-RA	3158	3108	3469	25.39	16.78	chrX	1559088	1562484	+	1559088	0	0	0
FBgn0000489	Pka-C3	FBtr0075528_Pka-C3-RB,FBtr0075529_Pka-C3-RA	2882	2832	154	1.24	0.82	chr3L	15918904	15947897	-	15947897	0	0	0
FBgn0000490	dpp	FBtr0077771_dpp-RA,FBtr0077772_dpp-RB,FBtr0077773_dpp-RC,FBtr0077774_dpp-RD,FBtr0077775_dpp-RE,FBtr0310007_dpp-RF	3758.44	3708.44	488	2.99	1.98	chr2L	2428372	2459823	+	2428372	1	1	0
FBgn0000492	Dr	FBtr0085441_Dr-RA	2592	2542	717.91	6.43	4.25	chr3R	25382109	25391007	+	25382109	0	0	1
FBgn0000497	ds	FBtr0078045_ds-RA	12404	12354	5363	9.88	6.53	chr2L	640021	714968	-	714968	1	1	0
FBgn0000499	dsh	FBtr0073454_dsh-RA	2844	2794	7235.46	58.92	38.93	chrX	11249914	11252757	+	11249914	0	0	0
FBgn0000500	Dsk	FBtr0078989_Dsk-RA	569	519	797	34.94	23.09	chr3R	15414	15982	-	15982	1	1	0
FBgn0000504	dsx	FBtr0081759_dsx-RA,FBtr0081760_dsx-RB,FBtr0081761_dsx-RC,FBtr0330073_dsx-RD,FBtr0330074_dsx-RE	3724.96	3674.96	480.19	2.97	1.96	chr3R	3750045	3793130	-	3793130	1	0	0
FBgn0000520	dwg	FBtr0070487_dwg-RA	2017	1967	1342	15.52	10.26	chrX	2621733	2624092	+	2621733	1	0	0
FBgn0000524	dx	FBtr0070914_dx-RA	3824	3774	2910.2	17.54	11.59	chrX	6428043	6432615	+	6428043	1	0	0
FBgn0000527	e	FBtr0084106_e-RA	3143	3093	924	6.8	4.49	chr3R	17055561	17062900	-	17062900	1	1	0
FBgn0000529	bsh	FBtr0089319_bsh-RA,FBtr0089320_bsh-RB	1843.9	1793.9	1101	13.96	9.23	chr2L	19765776	19769067	-	19769067	0	0	1
FBgn0000533	ea	FBtr0083083_ea-RA	1434	1384	17	0.28	0.18	chr3R	11154452	11156135	+	11154452	0	0	0
FBgn0000535	eag	FBtr0073955_eag-RA,FBtr0111009_eag-RB,FBtr0303285_eag-RC,FBtr0303286_eag-RD,FBtr0310014_eag-RE,FBtr0310015_eag-RF,FBtr0310016_eag-RG	8979.19	8929.19	1817	4.63	3.06	chrX	14849510	14904022	+	14849510	0	0	0
FBgn0000536	eas	FBtr0074211_eas-RB,FBtr0074212_eas-RA,FBtr0074214_eas-RC,FBtr0308617_eas-RF,FBtr0308618_eas-RG,FBtr0308619_eas-RH	2535.82	2485.82	3501	32.04	21.17	chrX	16172360	16179651	+	16172360	0	0	0
FBgn0000541	E(bx)	FBtr0072521_E(bx)-RA,FBtr0072522_E(bx)-RB,FBtr0072523_E(bx)-RC,FBtr0301348_E(bx)-RE,FBtr0301349_E(bx)-RF,FBtr0332101_E(bx)-RG,FBtr0332102_E(bx)-RH,FBtr0332103_E(bx)-RI,FBtr0332104_E(bx)-RJ	8414.29	8364.29	44187	120.19	79.43	chr3L	233926	246912	-	246912	0	0	0
FBgn0000542	ec	FBtr0070606_ec-RA,FBtr0112801_ec-RB,FBtr0112802_ec-RC	6743.08	6693.08	2649.77	9.01	5.95	chrX	3705684	3751658	+	3705684	0	1	1
FBgn0000543	ecd	FBtr0072903_ecd-RA	2204	2154	3447	36.41	24.06	chr3L	2263581	2265857	-	2265857	0	0	0
FBgn0000546	EcR	FBtr0086008_EcR-RA,FBtr0086009_EcR-RD,FBtr0086010_EcR-RE,FBtr0086011_EcR-RB,FBtr0086012_EcR-RC,FBtr0302439_EcR-RG	6676.84	6626.84	12107	41.57	27.47	chr2R	1975378	2056592	-	2056592	1	0	0
FBgn0000547	ed	FBtr0077465_ed-RA	5686	5636	19140	77.26	51.06	chr2L	4031379	4115059	+	4031379	0	0	0
FBgn0000551	Edg78E	FBtr0078408_Edg78E-RA	967	917	20	0.5	0.33	chr3L	21289863	21290903	-	21290903	1	1	0
FBgn0000552	Edg84A	FBtr0081688_Edg84A-RA	623	573	9	0.36	0.24	chr3R	2510172	2510855	+	2510172	0	1	1
FBgn0000556	Ef1alpha48D	FBtr0088035_Ef1alpha48D-RA,FBtr0331927_Ef1alpha48D-RC	2072.2	2022.2	400462	4505.54	2977.4	chr2R	7778901	7783267	+	7778901	0	0	0
FBgn0000557	Ef1alpha100E	FBtr0085832_Ef1alpha100E-RA,FBtr0085833_Ef1alpha100E-RB,FBtr0085834_Ef1alpha100E-RC,FBtr0085835_Ef1alpha100E-RD	2597.8	2547.8	100715	899.37	594.33	chr3R	27564190	27569028	+	27564190	0	0	0
FBgn0000559	Ef2b	FBtr0085911_Ef2b-RA,FBtr0332966_Ef2b-RD	2847.58	2797.58	212339	1726.86	1141.16	chr2L	21678050	21682116	-	21682116	1	0	0
FBgn0000560	eg	FBtr0078437_eg-RB,FBtr0078438_eg-RA,FBtr0332810_eg-RC	1624.3	1574.3	43	0.62	0.41	chr3L	21801803	21810700	+	21801803	1	1	1
FBgn0000562	egl	FBtr0114586_egl-RB	4424	4374	1626	8.46	5.59	chr2R	19622427	19634348	-	19634348	1	0	0
FBgn0000564	Eh	FBtr0083444_Eh-RA	1374	1324	718	12.34	8.15	chr3R	13272364	13275250	-	13275250	0	1	0
FBgn0000565	Eip71CD	FBtr0075552_Eip71CD-RC,FBtr0075553_Eip71CD-RA,FBtr0075554_Eip71CD-RB,FBtr0303531_Eip71CD-RE,FBtr0330176_Eip71CD-RF,FBtr0330177_Eip71CD-RG	1005.1	955.1	1670	39.78	26.29	chr3L	15504152	15506302	+	15504152	0	0	0
FBgn0000566	Eip55E	FBtr0086710_Eip55E-RA	1386	1336	2989	50.9	33.64	chr2R	14515399	14516784	+	14515399	0	0	0
FBgn0000567	Eip74EF	FBtr0075202_Eip74EF-RA,FBtr0075203_Eip74EF-RC,FBtr0075204_Eip74EF-RB,FBtr0100411_Eip74EF-RD,FBtr0305796_Eip74EF-RE	6152.47	6102.47	10712	39.94	26.39	chr3L	17551772	17612425	-	17612425	0	0	0
FBgn0000568	Eip75B	FBtr0075148_Eip75B-RB,FBtr0075149_Eip75B-RC,FBtr0075150_Eip75B-RA,FBtr0075151_Eip75B-RD,FBtr0306813_Eip75B-RE,FBtr0306814_Eip75B-RF	6882.92	6832.92	39311	130.89	86.5	chr3L	17944053	18057796	-	18057796	0	0	0
FBgn0000575	emc	FBtr0072578_emc-RA	2049	1999	23604	268.65	177.53	chr3L	749400	753492	+	749400	0	0	1
FBgn0000576	ems	FBtr0082863_ems-RA	2476	2426	136	1.28	0.84	chr3R	9727581	9730346	+	9727581	0	0	1
FBgn0000577	en	FBtr0088095_en-RB,FBtr0088096_en-RA	2467	2417	107	1.01	0.67	chr2R	7411509	7415715	-	7415715	0	0	1
FBgn0000578	ena	FBtr0086582_ena-RC,FBtr0086583_ena-RA,FBtr0086584_ena-RB,FBtr0100174_ena-RD,FBtr0100176_ena-RE,FBtr0114623_ena-RF	3504.96	3454.96	15148	99.75	65.92	chr2R	15029140	15050124	+	15029140	0	0	0
FBgn0000579	Eno	FBtr0077905_Eno-RB,FBtr0077906_Eno-RE,FBtr0077907_Eno-RC,FBtr0077908_Eno-RD,FBtr0077909_Eno-RA,FBtr0302115_Eno-RF	1822.92	1772.92	27892.6	357.94	236.54	chr2L	1724768	1729636	-	1729636	0	0	0
FBgn0000581	E(Pc)	FBtr0088139_E(Pc)-RA,FBtr0088140_E(Pc)-RB,FBtr0330621_E(Pc)-RC,FBtr0330622_E(Pc)-RD,FBtr0330623_E(Pc)-RE	9788.92	9738.92	30133	70.39	46.52	chr2R	7339548	7352775	+	7339548	0	0	0
FBgn0000588	esc	FBtr0080325_esc-RA	1704	1654	1062	14.61	9.65	chr2L	11827204	11829405	-	11829405	0	0	0
FBgn0000591	E(spl)	FBtr0084961_E(spl)-RA	664	614	1073	39.76	26.27	chr3R	21865977	21866640	+	21865977	1	1	0
FBgn0000592	Est-6	FBtr0076003_Est-6-RA,FBtr0333383_Est-6-RB	1837	1787	21	0.27	0.18	chr3L	12181918	12183805	+	12181918	1	1	1
FBgn0000594	Est-P	FBtr0076004_Est-P-RA	1740	1690	434.73	5.85	3.87	chr3L	12183833	12185628	+	12183833	1	1	0
FBgn0000606	eve	FBtr0088390_eve-RA	1406	1356	15	0.25	0.17	chr2R	5866824	5868300	+	5866824	0	1	1
FBgn0000611	exd	FBtr0074135_exd-RA,FBtr0074136_exd-RC,FBtr0074137_exd-RB,FBtr0333322_exd-RD,FBtr0333323_exd-RE	2602.62	2552.62	24500	218.37	144.3	chrX	15886501	15890542	+	15886501	0	0	0
FBgn0000615	exu	FBtr0086242_exu-RA,FBtr0086243_exu-RB,FBtr0086244_exu-RC,FBtr0302285_exu-RD	2566.69	2516.69	102	0.92	0.61	chr2R	16554924	16558379	-	16558379	1	0	0
FBgn0000617	e(y)1	FBtr0074463_e(y)1-RA	1110	1060	2250	48.29	31.91	chrX	17736208	17737381	+	17736208	0	0	0
FBgn0000618	e(y)2	FBtr0073540_e(y)2-RA	503	453	833	41.84	27.65	chrX	11470151	11470653	-	11470653	0	0	0
FBgn0000625	eyg	FBtr0075979_eyg-RA,FBtr0100170_eyg-RB	2586	2536	2	0.02	0.01	chr3L	12456132	12461121	-	12461121	0	0	1
FBgn0000629	E(z)	FBtr0076279_E(z)-RA,FBtr0273338_E(z)-RB,FBtr0334067_E(z)-RC	2464.5	2414.5	3961	37.32	24.66	chr3L	10627675	10631230	-	10631230	0	0	0
FBgn0000633	fas	FBtr0087625_fas-RA	5934	5884	8816.24	34.09	22.53	chr2R	9510593	9636872	+	9510593	0	0	0
FBgn0000635	Fas2	FBtr0070665_Fas2-RA,FBtr0070666_Fas2-RB,FBtr0070667_Fas2-RC	3282.65	3232.65	16146	113.64	75.09	chrX	4028405	4100123	-	4100123	0	0	0
FBgn0000636	Fas3	FBtr0081051_Fas3-RA,FBtr0081052_Fas3-RB,FBtr0112804_Fas3-RC,FBtr0112805_Fas3-RD,FBtr0301391_Fas3-RE	3004.66	2954.66	7620	58.68	38.77	chr2L	18320101	18393441	+	18320101	0	1	0
FBgn0000639	Fbp1	FBtr0075749_Fbp1-RA,FBtr0075750_Fbp1-RB,FBtr0334055_Fbp1-RC	3404.83	3354.83	6748	45.76	30.24	chr3L	14087689	14091153	-	14091153	1	1	1
FBgn0000640	Fbp2	FBtr0079808_Fbp2-RA	916	866	577	15.16	10.02	chr2L	9426860	9427835	+	9426860	1	1	0
FBgn0000644	Fcp3C	FBtr0070542_Fcp3C-RA	963	913	111	2.77	1.83	chrX	3067409	3068507	-	3068507	0	0	0
FBgn0000658	fj	FBtr0086754_fj-RA	3549	3499	876	5.7	3.76	chr2R	14120268	14123816	+	14120268	0	1	0
FBgn0000659	fkh	FBtr0085321_fkh-RA,FBtr0300259_fkh-RB,FBtr0330333_fkh-RC	4030	3980	5674	32.44	21.43	chr3R	24406805	24410834	-	24410834	0	0	1
FBgn0000662	fl(2)d	FBtr0087647_fl(2)d-RA,FBtr0087648_fl(2)d-RB,FBtr0304696_fl(2)d-RC,FBtr0304697_fl(2)d-RD	2497.68	2447.68	9128	84.85	56.07	chr2R	9707129	9712054	-	9712054	0	0	0
FBgn0000667	Actn	FBtr0070343_Actn-RB,FBtr0070344_Actn-RA,FBtr0070345_Actn-RC,FBtr0303048_Actn-RD,FBtr0310657_Actn-RF,FBtr0310658_Actn-RG,FBtr0310659_Actn-RH,FBtr0333801_Actn-RI,FBtr0333802_Actn-RJ	3596.2	3546.2	16294.4	104.54	69.08	chrX	1918789	1936344	-	1936344	1	0	0
FBgn0000709	fliI	FBtr0077192_fliI-RA	4774	4724	4973	23.95	15.83	chrX	21210823	21216117	+	21210823	0	0	0
FBgn0000711	flw	FBtr0071446_flw-RA,FBtr0071447_flw-RB,FBtr0333305_flw-RC	3128.84	3078.84	2835	20.95	13.84	chrX	10279993	10303850	+	10279993	0	0	0
FBgn0000715	Fmrf	FBtr0088383_Fmrf-RA	1430	1380	233	3.84	2.54	chr2R	5793796	5797962	+	5793796	0	1	0
FBgn0000719	fog	FBtr0077342_fog-RA,FBtr0100538_fog-RB,FBtr0333179_fog-RC,FBtr0333180_fog-RD,FBtr0333181_fog-RE,FBtr0333182_fog-RF	3712.42	3662.42	2866	17.8	11.77	chrX	22226586	22257030	-	22257030	1	1	0
FBgn0000721	for	FBtr0089304_for-RA,FBtr0089305_for-RB,FBtr0089306_for-RE,FBtr0089307_for-RC,FBtr0089308_for-RD,FBtr0089309_for-RG,FBtr0089310_for-RH,FBtr0089311_for-RF,FBtr0089312_for-RI,FBtr0100363_for-RJ,FBtr0301399_for-RK	4100.03	4050.03	2435	13.68	9.04	chr2L	3622071	3656951	-	3656951	1	1	1
FBgn0000723	Fps85D	FBtr0082051_Fps85D-RB,FBtr0082052_Fps85D-RA,FBtr0082053_Fps85D-RC,FBtr0082054_Fps85D-RD,FBtr0333295_Fps85D-RE,FBtr0333296_Fps85D-RF	4280.83	4230.83	5267	28.32	18.72	chr3R	5193325	5220268	-	5220268	0	0	0
FBgn0000808	gd	FBtr0309804_gd-RB,FBtr0332308_gd-RC,FBtr0332309_gd-RD,FBtr0332310_gd-RE	1929.37	1879.37	398	4.82	3.18	chrX	11879567	11881797	-	11881797	1	1	0
FBgn0000810	fs(1)K10	FBtr0070396_fs(1)K10-RA	3091	3041	2302	17.22	11.38	chrX	2136137	2140079	+	2136137	0	0	0
FBgn0000826	png	FBtr0070234_png-RA	1126	1076	26	0.55	0.36	chrX	1250521	1251646	-	1251646	1	1	0
FBgn0000927	fs(1)Ya	FBtr0070485_fs(1)Ya-RA	2239	2189	2	0.02	0.01	chrX	2618319	2620614	+	2618319	1	0	0
FBgn0000928	fs(1)Yb	FBtr0070484_fs(1)Yb-RA	3503	3453	80	0.53	0.35	chrX	2614501	2618192	+	2614501	1	0	0
FBgn0000964	tj	FBtr0301669_tj-RB,FBtr0329891_tj-RC	3492	3442	828	5.47	3.62	chr2L	19464267	19467758	+	19464267	0	0	1
FBgn0000996	dup	FBtr0087387_dup-RA	3110	3060	5845.9	43.47	28.72	chr2R	11264124	11268465	-	11268465	0	0	0
FBgn0001075	ft	FBtr0077478_ft-RA	16852	16802	6416	8.69	5.74	chr2L	4198404	4221796	-	4221796	1	1	0
FBgn0001077	ftz	FBtr0081625_ftz-RA	1758	1708	3	0.04	0.03	chr3R	2690046	2691950	+	2690046	0	1	1
FBgn0001078	ftz-f1	FBtr0075086_ftz-f1-RB,FBtr0075087_ftz-f1-RA,FBtr0304627_ftz-f1-RC	5519.19	5469.19	2531.24	10.53	6.96	chr3L	18743707	18794409	-	18794409	0	0	0
FBgn0001079	fu	FBtr0074602_fu-RA	3278	3228	1945.31	13.71	9.06	chrX	18551787	18555263	+	18551787	0	0	0
FBgn0001083	fw	FBtr0073580_fw-RA,FBtr0112806_fw-RB	4307.9	4257.9	568	3.04	2.01	chrX	11886948	11897943	-	11897943	1	0	0
FBgn0001084	fy	FBtr0079712_fy-RA,FBtr0331992_fy-RB	1563.92	1513.92	486	7.3	4.83	chr2L	8401476	8403280	-	8403280	0	0	0
FBgn0001085	fz	FBtr0075742_fz-RB,FBtr0075743_fz-RA,FBtr0330102_fz-RC	3815.45	3765.45	5491	33.18	21.92	chr3L	14267443	14361739	+	14267443	0	0	0
FBgn0001086	fzy	FBtr0080833_fzy-RA	2023	1973	4522.81	52.15	34.47	chr2L	16310929	16313097	+	16310929	0	0	0
FBgn0001087	g	FBtr0073842_g-RB,FBtr0308643_g-RC,FBtr0331709_g-RD,FBtr0331710_g-RF	4026.77	3976.77	4489	25.68	16.97	chrX	13621237	13630311	-	13630311	0	0	0
FBgn0001089	Gal	FBtr0079230_Gal-RA,FBtr0332603_Gal-RB	2345	2295	1220.36	12.1	7.99	chr2L	6003574	6006827	-	6006827	0	0	0
FBgn0001090	bnb	FBtr0074656_bnb-RB,FBtr0074657_bnb-RC,FBtr0074658_bnb-RA,FBtr0074659_bnb-RD	1941.32	1891.32	12878	154.91	102.37	chrX	18688553	18691712	-	18691712	1	1	0
FBgn0001091	Gapdh1	FBtr0088903_Gapdh1-RA,FBtr0100479_Gapdh1-RB	1292.57	1242.57	12872.1	235.69	155.75	chr2R	3679403	3680885	-	3680885	0	0	0
FBgn0001092	Gapdh2	FBtr0074112_Gapdh2-RA,FBtr0074113_Gapdh2-RB,FBtr0332618_Gapdh2-RC	1377.86	1327.86	24637.9	422.14	278.97	chrX	15762178	15763694	+	15762178	0	0	0
FBgn0001098	Gdh	FBtr0089496_Gdh-RB,FBtr0089497_Gdh-RF,FBtr0089498_Gdh-RA	2158.86	2108.86	11809	127.4	84.19	chr3R	19761680	19768824	-	19768824	0	0	0
FBgn0001099	gdl	FBtr0091757_gdl-RA,FBtr0334082_gdl-RB	1161.81	1111.81	297.62	6.09	4.02	chr3L	15502545	15504147	+	15502545	0	0	0
FBgn0001104	G-ialpha65A	FBtr0076934_G-ialpha65A-RA	2076	2026	7752	87.05	57.53	chr3L	6965850	6973153	-	6973153	1	0	0
FBgn0001105	Gbeta13F	FBtr0074106_Gbeta13F-RB,FBtr0074107_Gbeta13F-RA,FBtr0074108_Gbeta13F-RC,FBtr0074110_Gbeta13F-RE,FBtr0074111_Gbeta13F-RF,FBtr0331597_Gbeta13F-RG	4322.28	4272.28	50803	270.54	178.78	chrX	15754148	15760208	+	15754148	0	0	0
FBgn0001108	Gl	FBtr0075756_Gl-RA	4550	4500	6515	32.94	21.77	chr3L	13922487	13927756	+	13922487	0	0	0
FBgn0001112	Gld	FBtr0081596_Gld-RA	2897	2847	166	1.33	0.88	chr3R	3077785	3091423	-	3091423	0	0	0
FBgn0001114	Glt	FBtr0079725_Glt-RC,FBtr0079726_Glt-RB,FBtr0079727_Glt-RA,FBtr0307091_Glt-RD	3281.7	3231.7	313	2.2	1.46	chr2L	8672043	8676811	+	8672043	1	1	0
FBgn0001120	gnu	FBtr0075697_gnu-RA	923	873	3	0.08	0.05	chr3L	14795480	14796460	-	14796460	0	0	0
FBgn0001122	G-oalpha47A	FBtr0088264_G-oalpha47A-RB,FBtr0088265_G-oalpha47A-RC,FBtr0088266_G-oalpha47A-RA,FBtr0088267_G-oalpha47A-RD,FBtr0088268_G-oalpha47A-RE,FBtr0088269_G-oalpha47A-RF,FBtr0088270_G-oalpha47A-RG,FBtr0088271_G-oalpha47A-RH,FBtr0088272_G-oalpha47A-RI,FBtr0333064_G-oalpha47A-RJ	3918.78	3868.78	30122	177.14	117.06	chr2R	6325490	6353206	+	6325490	0	0	0
FBgn0001123	G-salpha60A	FBtr0072142_G-salpha60A-RC,FBtr0072143_G-salpha60A-RB,FBtr0072144_G-salpha60A-RA,FBtr0301411_G-salpha60A-RD	1641.76	1591.76	7135	101.98	67.39	chr2R	19830064	19834459	+	19830064	0	0	0
FBgn0001124	Got1	FBtr0087231_Got1-RB,FBtr0087232_Got1-RA	1692	1642	4617	63.97	42.28	chr2R	12025857	12029439	+	12025857	0	0	0
FBgn0001125	Got2	FBtr0077867_Got2-RA,FBtr0077868_Got2-RB,FBtr0100359_Got2-RC	1617.95	1567.95	3074	44.6	29.48	chr2L	1984512	1987788	-	1987788	0	0	0
FBgn0001128	Gpdh	FBtr0079146_Gpdh-RB,FBtr0079147_Gpdh-RC,FBtr0079148_Gpdh-RA,FBtr0308703_Gpdh-RD,FBtr0333228_Gpdh-RE,FBtr0333229_Gpdh-RF,FBtr0333230_Gpdh-RG	1759.35	1709.35	1684	22.41	14.81	chr2L	5943643	5948843	+	5943643	0	0	0
FBgn0001133	grau	FBtr0071548_grau-RA	1887	1837	1647	20.4	13.48	chr2R	16897274	16899424	-	16899424	0	0	0
FBgn0001134	Grd	FBtr0075139_Grd-RA	4071	4021	57	0.32	0.21	chr3L	17816433	17832867	+	17816433	1	1	0
FBgn0001137	grk	FBtr0079708_grk-RA	1718	1668	1416	19.31	12.76	chr2L	8431086	8433598	-	8433598	0	0	0
FBgn0001138	grn	FBtr0081808_grn-RA,FBtr0300040_grn-RB,FBtr0330188_grn-RC	3734.38	3684.38	1243	7.68	5.07	chr3R	3973090	4007164	-	4007164	0	0	1
FBgn0001139	gro	FBtr0084962_gro-RB,FBtr0084963_gro-RA,FBtr0084964_gro-RD,FBtr0084965_gro-RC,FBtr0084966_gro-RE,FBtr0302951_gro-RF,FBtr0302952_gro-RG,FBtr0305047_gro-RH	3592.43	3542.43	20180.9	129.61	85.65	chr3R	21867432	21875633	+	21867432	0	0	0
FBgn0001142	Gs1	FBtr0078114_Gs1-RB,FBtr0078115_Gs1-RC,FBtr0300568_Gs1-RD	1917.52	1867.52	4602	56.06	37.05	chr2L	132060	134472	+	132060	0	0	0
FBgn0001145	Gs2	FBtr0073494_Gs2-RB,FBtr0073495_Gs2-RC,FBtr0073496_Gs2-RA	1823.8	1773.8	11588	148.63	98.22	chrX	11316888	11324228	+	11316888	1	1	0
FBgn0001147	gsb-n	FBtr0072461_gsb-n-RA	2234	2184	39	0.41	0.27	chr2R	20927905	20939850	-	20939850	1	1	1
FBgn0001148	gsb	FBtr0072444_gsb-RA	1634	1584	24	0.34	0.23	chr2R	20949502	20952166	+	20949502	1	1	1
FBgn0001149	GstD1	FBtr0082607_GstD1-RA,FBtr0100410_GstD1-RB	826.5	776.5	4227	123.85	81.84	chr3R	8193269	8194987	-	8194987	1	1	0
FBgn0001150	gt	FBtr0070460_gt-RB	1782	1732	207.22	2.72	1.8	chrX	2321140	2322996	-	2322996	1	1	1
FBgn0001168	h	FBtr0076569_h-RA,FBtr0100153_h-RB	2192.28	2142.28	467	4.96	3.28	chr3L	8668859	8672353	+	8668859	1	1	0
FBgn0001169	H	FBtr0083914_H-RA,FBtr0083915_H-RB,FBtr0083916_H-RD,FBtr0083917_H-RC	5490.85	5440.85	8604	35.98	23.78	chr3R	16447665	16454637	+	16447665	0	0	0
FBgn0001170	H2.0	FBtr0079227_H2.0-RA	1660	1610	3	0.04	0.03	chr2L	6013057	6019398	-	6019398	1	1	1
FBgn0001174	halo	FBtr0077918_halo-RA,FBtr0114554_halo-RB	614	564	1	0.04	0.03	chr2L	1517532	1518184	-	1518184	1	1	0
FBgn0001179	hay	FBtr0076253_hay-RA,FBtr0114599_hay-RB	2512.47	2462.47	3203.15	29.59	19.56	chr3L	10624179	10627069	+	10624179	0	0	0
FBgn0001180	hb	FBtr0081950_hb-RB,FBtr0081951_hb-RA	3350	3300	107	0.74	0.49	chr3R	4517038	4523540	-	4523540	0	1	1
FBgn0001185	her	FBtr0080883_her-RA	2045	1995	2279.43	26	17.18	chr2L	16677210	16679383	+	16677210	0	0	0
FBgn0001186	Hex-A	FBtr0071361_Hex-A-RA,FBtr0071362_Hex-A-RB,FBtr0333335_Hex-A-RC	3257.43	3207.43	6847	48.57	32.1	chrX	9479923	9483846	+	9479923	0	0	0
FBgn0001187	Hex-C	FBtr0087399_Hex-C-RA	1576	1526	86	1.28	0.85	chr2R	11106342	11107917	-	11107917	0	0	0
FBgn0001189	hfw	FBtr0070270_hfw-RA,FBtr0333115_hfw-RB	3038	2988	2431.81	18.52	12.24	chrX	1563603	1567641	+	1563603	0	0	0
FBgn0001197	His2Av	FBtr0085062_His2Av-RA	910	860	30229	799.72	528.48	chr3R	22692653	22694630	+	22692653	0	0	0
FBgn0001202	hk	FBtr0081180_hk-RA	2320	2270	3163	31.7	20.95	chr2L	19030838	19033495	-	19033495	0	0	0
FBgn0001206	Hmr	FBtr0071511_Hmr-RB	4658	4608	3838	18.95	12.52	chrX	10484952	10489849	-	10489849	0	0	0
FBgn0001208	Hn	FBtr0076811_Hn-RA,FBtr0100225_Hn-RB	1603	1553	43	0.63	0.42	chr3L	7753577	7756268	+	7753577	1	1	0
FBgn0001215	Hrb98DE	FBtr0085298_Hrb98DE-RA,FBtr0085299_Hrb98DE-RE,FBtr0085300_Hrb98DE-RB,FBtr0085301_Hrb98DE-RC,FBtr0085302_Hrb98DE-RD,FBtr0085303_Hrb98DE-RF	2145.87	2095.87	48771	529.43	349.86	chr3R	24425556	24431499	+	24425556	0	0	0
FBgn0001216	Hsc70-1	FBtr0075761_Hsc70-1-RC,FBtr0075762_Hsc70-1-RA,FBtr0075763_Hsc70-1-RD	2311.97	2261.97	12	0.12	0.08	chr3L	13967161	13970861	+	13967161	1	1	0
FBgn0001217	Hsc70-2	FBtr0082707_Hsc70-2-RA	2176	2126	180	1.93	1.27	chr3R	8870481	8873112	+	8870481	1	1	0
FBgn0001218	Hsc70-3	FBtr0073608_Hsc70-3-RB,FBtr0073609_Hsc70-3-RA,FBtr0073610_Hsc70-3-RD,FBtr0073611_Hsc70-3-RC	3035.08	2985.08	55161	420.42	277.83	chrX	11695729	11701212	-	11701212	0	0	0
FBgn0001219	Hsc70-4	FBtr0083055_Hsc70-4-RE,FBtr0083056_Hsc70-4-RF,FBtr0083057_Hsc70-4-RA,FBtr0083058_Hsc70-4-RC,FBtr0083059_Hsc70-4-RD,FBtr0083060_Hsc70-4-RB	2356.72	2306.72	222485	2194.4	1450.12	chr3R	11068370	11072336	+	11068370	0	0	0
FBgn0001220	Hsc70-5	FBtr0087568_Hsc70-5-RA	2922	2872	10197	80.78	53.38	chr2R	10140103	10143697	-	10143697	0	0	0
FBgn0001222	Hsf	FBtr0086782_Hsf-RA,FBtr0110964_Hsf-RB,FBtr0110965_Hsf-RC,FBtr0110966_Hsf-RD	2790.81	2740.81	5117	42.48	28.07	chr2R	14017808	14022136	-	14022136	0	0	0
FBgn0001223	Hsp22	FBtr0100558_Hsp22-RA,FBtr0100559_Hsp22-RB	968	918	2053	50.88	33.62	chr3L	9366031	9368064	+	9366031	0	0	0
FBgn0001224	Hsp23	FBtr0076453_Hsp23-RA,FBtr0309504_Hsp23-RB	863.65	813.65	67299	1881.84	1243.58	chr3L	9374982	9375865	+	9374982	0	0	0
FBgn0001225	Hsp26	FBtr0076496_Hsp26-RA	958	908	14693	368.16	243.29	chr3L	9369518	9370475	-	9370475	0	0	0
FBgn0001226	Hsp27	FBtr0076454_Hsp27-RA	1220	1170	69943	1360.09	898.79	chr3L	9377163	9378382	+	9377163	0	0	0
FBgn0001227	Hsp67Ba	FBtr0076495_Hsp67Ba-RA	1733	1683	24372	329.47	217.72	chr3L	9370902	9372634	-	9372634	0	0	0
FBgn0001228	Hsp67Bb	FBtr0100653_Hsp67Bb-RA,FBtr0100655_Hsp67Bb-RB,FBtr0303473_Hsp67Bb-RC,FBtr0303474_Hsp67Bb-RD	585	535	7	0.3	0.2	chr3L	9365822	9368064	+	9365822	0	0	0
FBgn0001229	Hsp67Bc	FBtr0076497_Hsp67Bc-RA	987	937	4344	105.48	69.7	chr3L	9364611	9365597	-	9365597	0	0	0
FBgn0001230	Hsp68	FBtr0084589_Hsp68-RA	2228	2178	5561	58.09	38.39	chr3R	19880802	19883029	-	19883029	0	0	0
FBgn0001233	Hsp83	FBtr0073040_Hsp83-RA,FBtr0332873_Hsp83-RB	2713.48	2663.48	176176	1504.9	994.48	chr3L	3192969	3197059	+	3192969	0	0	0
FBgn0001234	Hsromega	FBtr0084057_Hsromega-RA,FBtr0084058_Hsromega-RB,FBtr0084059_Hsromega-RC,FBtr0309958_Hsromega-RD,FBtr0309959_Hsromega-RE,FBtr0332373_Hsromega-RF	4690.6	4640.6	19032.7	93.31	61.66	chr3R	17121849	17143558	+	17121849	0	0	0
FBgn0001235	hth	FBtr0082253_hth-RD,FBtr0082254_hth-RB,FBtr0082255_hth-RC,FBtr0082256_hth-RA,FBtr0100454_hth-RE,FBtr0100455_hth-RF,FBtr0301345_hth-RG,FBtr0301956_hth-RH	3260.1	3210.1	11396	80.77	53.37	chr3R	6335569	6464386	-	6464386	0	0	1
FBgn0001247	Ide	FBtr0273273_Ide-RB	3439	3389	7609.98	51.09	33.76	chr3L	20364772	20368996	-	20368996	0	0	0
FBgn0001248	Idh	FBtr0076667_Idh-RA,FBtr0076668_Idh-RF,FBtr0076669_Idh-RB,FBtr0076670_Idh-RC,FBtr0076671_Idh-RD,FBtr0076673_Idh-RG,FBtr0114548_Idh-RI,FBtr0114549_Idh-RJ,FBtr0333058_Idh-RK	1640.9	1590.9	18437	263.67	174.24	chr3L	8349504	8354006	-	8354006	1	0	0
FBgn0001250	if	FBtr0074357_if-RB,FBtr0301352_if-RC,FBtr0301353_if-RD,FBtr0301354_if-RF	5652.07	5602.07	3130	12.71	8.4	chrX	16646222	16677467	-	16677467	0	0	0
FBgn0001253	ImpE1	FBtr0076606_ImpE1-RA,FBtr0076607_ImpE1-RB,FBtr0333057_ImpE1-RC	5903.95	5853.95	15805	61.43	40.59	chr3L	8365505	8384271	+	8365505	1	1	0
FBgn0001254	ImpE2	FBtr0073141_ImpE2-RA	1708	1658	173	2.37	1.57	chr3L	3510974	3512681	-	3512681	1	1	0
FBgn0001255	ImpE3	FBtr0081819_ImpE3-RA,FBtr0310412_ImpE3-RB	1879.37	1829.37	86	1.07	0.71	chr3R	3853932	3856167	-	3856167	0	0	0
FBgn0001256	ImpL1	FBtr0075842_ImpL1-RA,FBtr0075843_ImpL1-RB,FBtr0301405_ImpL1-RC	1230	1180	35	0.67	0.45	chr3L	13375865	13377099	+	13375865	1	1	0
FBgn0001257	ImpL2	FBtr0073248_ImpL2-RA,FBtr0073249_ImpL2-RB,FBtr0073250_ImpL2-RC,FBtr0333569_ImpL2-RD	1727.51	1677.51	2108	28.59	18.89	chr3L	4224006	4236147	-	4236147	1	1	0
FBgn0001258	ImpL3	FBtr0077008_ImpL3-RA,FBtr0332065_ImpL3-RB,FBtr0332066_ImpL3-RC,FBtr0332067_ImpL3-RD	1529.27	1479.27	1320	20.3	13.42	chr3L	6252265	6255794	-	6255794	0	0	0
FBgn0001259	in	FBtr0078183_in-RA	3062	3012	156	1.18	0.78	chr3L	20360298	20363359	+	20360298	1	1	0
FBgn0001263	inaD	FBtr0071909_inaD-RA,FBtr0305132_inaD-RB	2295	2245	119	1.21	0.8	chr2R	18743211	18746317	-	18746317	0	0	1
FBgn0001269	inv	FBtr0088067_inv-RA,FBtr0088068_inv-RD,FBtr0088069_inv-RB,FBtr0088070_inv-RC	2248.75	2198.75	149	1.54	1.02	chr2R	7361970	7394688	+	7361970	0	0	1
FBgn0001276	ix	FBtr0088154_ix-RA	727	677	1212	40.73	26.92	chr2R	7246942	7247668	-	7247668	0	0	0
FBgn0001280	janA	FBtr0085595_janA-RC,FBtr0085596_janA-RB,FBtr0085597_janA-RA	678	628	3736.56	135.37	89.46	chr3R	25864339	25865259	-	25865259	0	0	0
FBgn0001281	janB	FBtr0085598_janB-RA	583	533	11.44	0.49	0.32	chr3R	25863702	25864460	-	25864460	0	0	0
FBgn0001285	Jon44E	FBtr0088704_Jon44E-RA	902	852	4	0.11	0.07	chr2R	4578955	4579856	+	4578955	1	0	0
FBgn0001291	Jra	FBtr0088410_Jra-RB,FBtr0088411_Jra-RA,FBtr0330606_Jra-RC	1516	1466	1733	26.9	17.77	chr2R	5983985	5986061	+	5983985	0	0	0
FBgn0001296	kar	FBtr0082666_kar-RA,FBtr0302563_kar-RB	2192.02	2142.02	3517	37.36	24.69	chr3R	8507908	8515089	-	8515089	0	1	0
FBgn0001297	kay	FBtr0099988_kay-RD,FBtr0099989_kay-RA,FBtr0099990_kay-RB,FBtr0290076_kay-RF	3512.43	3462.43	4251.01	27.93	18.46	chr3R	25592497	25619838	+	25592497	1	1	1
FBgn0001301	kel	FBtr0081042_kel-RA,FBtr0081043_kel-RB	6157	6107	8906.32	33.18	21.93	chr2L	18129330	18138210	-	18138210	0	0	0
FBgn0001308	Khc	FBtr0087184_Khc-RA	3725	3675	14725	91.16	60.24	chr2R	12154465	12159483	-	12159483	1	0	0
FBgn0001311	kkv	FBtr0078798_kkv-RA,FBtr0078800_kkv-RC,FBtr0301398_kkv-RD	5523	5473	590	2.45	1.62	chr3R	1203815	1218587	-	1218587	1	0	0
FBgn0001316	klar	FBtr0072565_klar-RA,FBtr0110818_klar-RB,FBtr0112807_klar-RC,FBtr0112808_klar-RD,FBtr0333850_klar-RE,FBtr0333851_klar-RF,FBtr0333852_klar-RG	7311.05	7261.05	28695.1	89.91	59.42	chr3L	434089	540589	-	540589	0	0	0
FBgn0001319	kn	FBtr0087465_kn-RA,FBtr0112809_kn-RB,FBtr0112810_kn-RC,FBtr0301400_kn-RD,FBtr0329882_kn-RE	3700.41	3650.41	2524	15.73	10.4	chr2R	10660152	10694566	-	10694566	0	1	1
FBgn0001320	kni	FBtr0078283_kni-RA	2100	2050	55	0.61	0.4	chr3L	20685430	20688478	-	20688478	1	1	1
FBgn0001321	knk	FBtr0082194_knk-RA	2674	2624	74	0.64	0.42	chr3R	5948087	5951386	-	5951386	0	1	0
FBgn0001323	knrl	FBtr0078212_knrl-RA	3909	3859	22	0.13	0.09	chr3L	20590241	20613759	-	20613759	1	1	1
FBgn0001324	kto	FBtr0074884_kto-RA,FBtr0304716_kto-RB	5784.72	5734.72	15719	62.36	41.21	chr3L	19829714	19838044	+	19829714	0	0	0
FBgn0001325	Kr	FBtr0072449_Kr-RA,FBtr0333162_Kr-RB	3205.48	3155.48	679	4.9	3.24	chr2R	21114134	21118917	+	21114134	0	0	1
FBgn0001330	kz	FBtr0070419_kz-RA	3927	3877	1552.27	9.11	6.02	chrX	2131891	2136068	-	2136068	0	0	0
FBgn0001332	L	FBtr0087492_L-RA	2608	2558	4314	38.37	25.36	chr2R	10368716	10384817	+	10368716	0	0	0
FBgn0001337	Exp6	FBtr0070098_Exp6-RA	4122	4072	8467	47.31	31.26	chrX	365085	370625	-	370625	0	0	0
FBgn0001341	l(1)1Bi	FBtr0070119_l(1)1Bi-RA	3670	3620	3165.47	19.89	13.15	chrX	523816	527666	+	523816	0	0	0
FBgn0001404	egh	FBtr0070439_egh-RC,FBtr0070440_egh-RB	3405.31	3355.31	5773	39.15	25.87	chrX	2482534	2492638	+	2482534	0	0	0
FBgn0001491	l(1)10Bb	FBtr0073460_l(1)10Bb-RA	921	871	1572	41.06	27.14	chrX	11218331	11219332	-	11219332	0	0	0
FBgn0001565	Hlc	FBtr0077221_Hlc-RA	2116	2066	3449	37.98	25.1	chrX	21256545	21258973	-	21258973	0	0	0
FBgn0001612	l(1)dd4	FBtr0073841_l(1)dd4-RA	3571	3521	2871.54	18.55	12.26	chrX	13630603	13638716	-	13638716	0	0	0
FBgn0001624	dlg1	FBtr0073483_dlg1-RC,FBtr0073484_dlg1-RF,FBtr0073485_dlg1-RD,FBtr0073486_dlg1-RA,FBtr0073487_dlg1-RE,FBtr0073488_dlg1-RB,FBtr0073489_dlg1-RG,FBtr0073490_dlg1-RH,FBtr0073491_dlg1-RI,FBtr0073492_dlg1-RJ,FBtr0112812_dlg1-RK,FBtr0112813_dlg1-RL,FBtr0301288_dlg1-RM,FBtr0301289_dlg1-RN,FBtr0302114_dlg1-RO,FBtr0308088_dlg1-RP,FBtr0308089_dlg1-RQ,FBtr0330390_dlg1-RR,FBtr0333261_dlg1-RS,FBtr0333262_dlg1-RT…	5698.93	5648.93	16418.2	66.13	43.7	chrX	11263698	11303809	+	11263698	0	0	0
FBgn0001941	ifc	FBtr0079179_ifc-RA,FBtr0332599_ifc-RB	1777.45	1727.45	3572	47.05	31.09	chr2L	5986348	5988854	+	5986348	0	0	0
FBgn0001942	eIF-4a	FBtr0079175_eIF-4a-RA,FBtr0079176_eIF-4a-RC,FBtr0079177_eIF-4a-RB,FBtr0079178_eIF-4a-RD,FBtr0307068_eIF-4a-RE,FBtr0331201_eIF-4a-RF	1674.64	1624.64	129134	1808.39	1195.04	chr2L	5981764	5985793	+	5981764	0	0	0
FBgn0001961	Sop2	FBtr0080569_Sop2-RB,FBtr0080570_Sop2-RA	1678.89	1628.89	7272	101.57	67.12	chr2L	13827941	13829748	-	13829748	0	0	0
FBgn0001965	Sos	FBtr0080541_Sos-RA	5637	5587	8580	34.94	23.09	chr2L	13813816	13819826	+	13813816	0	0	0
FBgn0001967	nimC3	FBtr0290243_nimC3-RB	802	752	12	0.36	0.24	chr2L	14019407	14020208	-	14020208	1	1	0
FBgn0001970	Pgant35A	FBtr0080629_Pgant35A-RA	2160	2110	783.76	8.45	5.58	chr2L	14359252	14361411	+	14359252	0	0	0
FBgn0001974	l(2)35Bd	FBtr0080696_l(2)35Bd-RA	1769	1719	1263	16.72	11.05	chr2L	15009939	15011764	+	15009939	0	0	0
FBgn0001977	l(2)35Bg	FBtr0080725_l(2)35Bg-RA	2354	2304	2545.35	25.13	16.61	chr2L	15036293	15038857	-	15038857	0	0	0
FBgn0001978	stc	FBtr0080705_stc-RB,FBtr0080706_stc-RA,FBtr0332473_stc-RC,FBtr0332474_stc-RD	4125.5	4075.5	4709	26.29	17.37	chr2L	15113480	15118069	+	15113480	0	0	0
FBgn0001981	esg	FBtr0080734_esg-RA	2287	2237	3453	35.12	23.21	chr2L	15333864	15336150	+	15333864	0	1	1
FBgn0001983	wor	FBtr0080740_wor-RA	2231	2181	5036	52.53	34.72	chr2L	15423293	15425585	-	15425585	0	1	1
FBgn0001986	l(2)35Df	FBtr0080760_l(2)35Df-RA	3600	3550	4466	28.62	18.91	chr2L	15752253	15755905	+	15752253	0	1	0
FBgn0001987	Gli	FBtr0080765_Gli-RA,FBtr0080766_Gli-RB,FBtr0080767_Gli-RC,FBtr0080768_Gli-RD,FBtr0080769_Gli-RE	4061.86	4011.86	964	5.47	3.61	chr2L	15756001	15762755	-	15762755	1	1	0
FBgn0001989	l(2)35Di	FBtr0080771_l(2)35Di-RA,FBtr0080772_l(2)35Di-RB	687.91	637.91	2080	74.18	49.02	chr2L	15749601	15751054	-	15751054	0	0	0
FBgn0001990	wek	FBtr0080764_wek-RA,FBtr0331282_wek-RB	1871.58	1821.58	1067	13.33	8.81	chr2L	15766133	15768349	-	15768349	0	1	0
FBgn0001991	Ca-alpha1D	FBtr0090003_Ca-alpha1D-RD,FBtr0090004_Ca-alpha1D-RC,FBtr0090005_Ca-alpha1D-RB,FBtr0090006_Ca-alpha1D-RA,FBtr0332020_Ca-alpha1D-RE,FBtr0332021_Ca-alpha1D-RF,FBtr0332022_Ca-alpha1D-RG,FBtr0332023_Ca-alpha1D-RH,FBtr0332024_Ca-alpha1D-RI,FBtr0332025_Ca-alpha1D-RJ	8865.72	8815.72	3468.27	8.95	5.92	chr2L	16165831	16190540	+	16165831	0	0	0
FBgn0001992	Cyp303a1	FBtr0080828_Cyp303a1-RA	1791	1741	44	0.57	0.38	chr2L	16294207	16295997	+	16294207	0	0	0
FBgn0001994	crp	FBtr0080854_crp-RA	3895	3845	23628	139.81	92.39	chr2L	16264061	16287728	-	16287728	0	0	0
FBgn0001995	mRpL4	FBtr0080843_mRpL4-RA	1014	964	1370.38	32.34	21.37	chr2L	16328053	16329128	-	16329128	1	1	0
FBgn0002021	l(2)37Bb	FBtr0081177_l(2)37Bb-RA	1702	1652	1003	13.81	9.13	chr2L	19049843	19051606	-	19051606	0	0	0
FBgn0002022	Catsup	FBtr0081143_Catsup-RA	1846	1796	3518.51	44.57	29.45	chr2L	19041714	19043614	+	19041714	0	0	0
FBgn0002023	Lim3	FBtr0081169_Lim3-RB,FBtr0081170_Lim3-RA,FBtr0309832_Lim3-RC,FBtr0309833_Lim3-RD,FBtr0309834_Lim3-RE,FBtr0309835_Lim3-RF,FBtr0329940_Lim3-RG	2582.74	2532.74	3331	29.92	19.77	chr2L	19079256	19108427	-	19108427	0	0	1
FBgn0002031	l(2)37Cc	FBtr0081164_l(2)37Cc-RB,FBtr0081165_l(2)37Cc-RA	1326.73	1276.73	5781	103.02	68.08	chr2L	19122040	19123869	-	19123869	0	0	0
FBgn0002036	CG10561	FBtr0081155_CG10561-RA	2053	2003	368.78	4.19	2.77	chr2L	19114401	19116571	+	19114401	1	0	0
FBgn0002044	swm	FBtr0081244_swm-RA,FBtr0081245_swm-RB,FBtr0331325_swm-RC,FBtr0331326_swm-RD	4116.72	4066.72	10569	59.13	39.07	chr2L	19493251	19497978	+	19493251	0	0	0
FBgn0002069	Aats-asp	FBtr0087784_Aats-asp-RA,FBtr0332882_Aats-asp-RB	1976	1926	7926	93.63	61.87	chr2R	8764509	8770673	+	8764509	0	0	0
FBgn0002121	l(2)gl	FBtr0078166_l(2)gl-RB,FBtr0078167_l(2)gl-RD,FBtr0078168_l(2)gl-RE,FBtr0078169_l(2)gl-RF,FBtr0078170_l(2)gl-RC,FBtr0078171_l(2)gl-RA,FBtr0306589_l(2)gl-RG,FBtr0306590_l(2)gl-RH,FBtr0306591_l(2)gl-RI,FBtr0306592_l(2)gl-RJ,FBtr0330655_l(2)gl-RK	5293.16	5243.16	11436	49.62	32.79	chr2L	9839	21376	-	21376	1	0	0
FBgn0002174	l(2)tid	FBtr0089503_l(2)tid-RA,FBtr0089504_l(2)tid-RB,FBtr0089505_l(2)tid-RC,FBtr0306253_l(2)tid-RD	1808.97	1758.97	1778	23	15.2	chr2R	19594385	19596549	+	19594385	0	0	0
FBgn0002183	dre4	FBtr0072864_dre4-RA,FBtr0072865_dre4-RB	3661.52	3611.52	19060	120.07	79.35	chr3L	1871574	1876312	-	1876312	0	0	0
FBgn0002283	l(3)73Ah	FBtr0075311_l(3)73Ah-RA,FBtr0307336_l(3)73Ah-RB	1322	1272	1691	30.25	19.99	chr3L	16581575	16583232	+	16581575	0	0	0
FBgn0002284	Pros26	FBtr0075360_Pros26-RA	944	894	8745	222.55	147.07	chr3L	16602500	16603518	-	16603518	0	0	0
FBgn0002306	sas	FBtr0081570_sas-RB,FBtr0081571_sas-RA	5554.22	5504.22	856	3.54	2.34	chr3R	2988551	3009424	+	2988551	0	1	0
FBgn0002354	l(3)87Df	FBtr0082703_l(3)87Df-RA	519	469	239	11.59	7.66	chr3R	8856664	8857317	+	8856664	0	0	0
FBgn0002413	dco	FBtr0085742_dco-RA,FBtr0085743_dco-RB,FBtr0085744_dco-RC	3062.88	3012.88	13955.3	105.38	69.64	chr3R	26880908	26886932	-	26886932	0	0	0
FBgn0002431	hyd	FBtr0082090_hyd-RA	9073	9023	28871.3	72.8	48.11	chr3R	5540345	5551333	-	5551333	0	0	0
FBgn0002440	l(3)mbn	FBtr0077062_l(3)mbn-RB	2321	2271	18	0.18	0.12	chr3L	6117034	6121907	-	6121907	1	1	0
FBgn0002441	l(3)mbt	FBtr0085175_l(3)mbt-RB,FBtr0085176_l(3)mbt-RA	5342.94	5292.94	4473.57	19.23	12.71	chr3R	23091952	23098995	-	23098995	0	0	0
FBgn0002466	sti	FBtr0075970_sti-RA,FBtr0332643_sti-RB	6074.28	6024.28	19877	75.07	49.61	chr3L	12501098	12507915	-	12507915	0	0	0
FBgn0002522	lab	FBtr0081696_lab-RA,FBtr0308035_lab-RB	2775	2725	116	0.97	0.64	chr3R	2487149	2504312	-	2504312	0	1	1
FBgn0002524	lace	FBtr0080738_lace-RA	3008	2958	3468	26.67	17.63	chr2L	15499110	15505018	+	15499110	0	0	0
FBgn0002525	Lam	FBtr0079100_Lam-RA,FBtr0307058_Lam-RB,FBtr0307059_Lam-RC	3128.43	3078.43	47898	354	233.93	chr2L	5542544	5546642	+	5542544	0	0	0
FBgn0002526	LanA	FBtr0077014_LanA-RA	11690	11640	5765	11.27	7.45	chr3L	6196931	6211122	-	6211122	1	1	0
FBgn0002528	LanB2	FBtr0076382_LanB2-RA	5762	5712	5451	21.71	14.35	chr3L	9608014	9617080	+	9608014	1	0	0
FBgn0002531	Lcp1	FBtr0088763_Lcp1-RA,FBtr0333557_Lcp1-RB	646.59	596.59	5.51	0.21	0.14	chr2R	4317801	4318737	-	4318737	1	1	0
FBgn0002533	Lcp2	FBtr0088761_Lcp2-RA,FBtr0333556_Lcp2-RB	540	490	4.49	0.21	0.14	chr2R	4321302	4322080	-	4322080	1	1	0
FBgn0002534	Lcp3	FBtr0088743_Lcp3-RA,FBtr0333554_Lcp3-RB	579.87	529.87	8	0.34	0.23	chr2R	4322815	4323600	+	4322815	1	1	0
FBgn0002535	Lcp4	FBtr0088744_Lcp4-RA,FBtr0333555_Lcp4-RB	527	477	8	0.38	0.25	chr2R	4325152	4326000	+	4325152	1	1	0
FBgn0002542	lds	FBtr0081758_lds-RA	3540	3490	4335.81	28.27	18.68	chr3R	3746156	3750213	+	3746156	1	0	0
FBgn0002543	lea	FBtr0077941_lea-RA,FBtr0329985_lea-RB	6202	6152	14849	54.91	36.29	chr2L	1380086	1420449	-	1420449	0	0	0
FBgn0002552	lin	FBtr0088651_lin-RA	3650	3600	3344.43	21.14	13.97	chr2R	4802033	4805739	+	4802033	0	0	0
FBgn0002561	l(1)sc	FBtr0070074_l(1)sc-RA	1095	1045	470	10.23	6.76	chrX	303756	304850	+	303756	1	1	0
FBgn0002562	Lsp1alpha	FBtr0073651_Lsp1alpha-RA	2451	2401	1784.99	16.91	11.18	chrX	12384416	12386933	+	12384416	1	1	0
FBgn0002563	Lsp1beta	FBtr0078025_Lsp1beta-RA	2605	2555	6335.01	56.41	37.28	chr2L	898644	901316	+	898644	1	0	0
FBgn0002564	Lsp1gamma	FBtr0072463_Lsp1gamma-RA	2501	2451	9204	85.44	56.46	chr3L	66430	68995	+	66430	1	1	0
FBgn0002565	Lsp2	FBtr0089324_Lsp2-RA	2304	2254	8657	87.38	57.74	chr3L	12122493	12124796	+	12122493	1	1	0
FBgn0002566	lt	FBtr0111123_lt-RC,FBtr0111124_lt-RB,FBtr0111125_lt-RA,FBtr0333518_lt-RD,FBtr0333519_lt-RE	3138.17	3088.17	5874.97	43.28	28.6	chr2L	22811944	22834955	+	22811944	1	1	0
FBgn0002567	ltd	FBtr0089930_ltd-RA,FBtr0089931_ltd-RB,FBtr0089932_ltd-RE,FBtr0089933_ltd-RD,FBtr0089934_ltd-RC	2179.22	2129.22	205	2.19	1.45	chr2R	5065369	5073866	-	5073866	0	0	0
FBgn0002569	Mal-A2	FBtr0088747_Mal-A2-RA	2035	1985	0	0	0	chr2R	4341137	4343291	+	4341137	1	1	0
FBgn0002570	Mal-A1	FBtr0088759_Mal-A1-RA	1824	1774	0	0	0	chr2R	4337166	4339404	-	4339404	1	1	0
FBgn0002571	Mal-A3	FBtr0088758_Mal-A3-RA	1788	1738	1	0.01	0.01	chr2R	4343414	4345390	-	4345390	1	1	0
FBgn0002573	sens	FBtr0075862_sens-RA	2451	2401	3	0.03	0.02	chr3L	13389328	13394225	-	13394225	0	1	1
FBgn0002576	lz	FBtr0071320_lz-RA,FBtr0112814_lz-RB	3316.51	3266.51	81	0.56	0.37	chrX	9178682	9197669	+	9178682	0	0	1
FBgn0002577	m	FBtr0073555_m-RA	3405	3355	3.01	0.02	0.01	chrX	11648306	11663541	+	11648306	0	0	0
FBgn0002578	m1	FBtr0084957_m1-RA,FBtr0310083_m1-RB	1702	1652	5	0.07	0.05	chr3R	21840446	21842209	+	21840446	1	1	1
FBgn0002579	RpL36	FBtr0070155_RpL36-RA,FBtr0070156_RpL36-RB,FBtr0070157_RpL36-RD,FBtr0070158_RpL36-RC	576.73	526.73	46019	1987.74	1313.56	chrX	522350	523495	-	523495	0	0	0
FBgn0002590	RpS5a	FBtr0074406_RpS5a-RA	855	805	75688	2139.15	1413.61	chrX	17037620	17042287	-	17042287	0	0	0
FBgn0002592	m2	FBtr0084981_m2-RA	957	907	414	10.38	6.86	chr3R	21842236	21843192	-	21843192	1	1	1
FBgn0002593	RpLP1	FBtr0078056_RpLP1-RA,FBtr0331932_RpLP1-RB	601.12	551.12	56093	2315.64	1530.24	chr2L	419952	420864	+	419952	0	0	0
FBgn0002607	RpL19	FBtr0072405_RpL19-RA,FBtr0072406_RpL19-RB	751.3	701.3	70972	2302.45	1521.53	chr2R	20855968	20857070	-	20857070	0	0	0
FBgn0002609	HLHm3	FBtr0084958_HLHm3-RA	1413	1363	1053	17.58	11.62	chr3R	21847437	21848849	+	21847437	1	1	1
FBgn0002622	RpS3	FBtr0084410_RpS3-RA	904	854	75971	2023.95	1337.49	chr3R	19184534	19185700	+	19184534	0	0	0
FBgn0002626	RpL32	FBtr0085592_RpL32-RB,FBtr0085593_RpL32-RC,FBtr0085594_RpL32-RA,FBtr0114555_RpL32-RD,FBtr0114556_RpL32-RE	521.49	471.49	41194	1987.81	1313.61	chr3R	25870951	25871880	-	25871880	0	0	0
FBgn0002629	m4	FBtr0084980_m4-RA	733	683	2115	70.45	46.56	chr3R	21849548	21850280	-	21850280	1	1	0
FBgn0002631	HLHm5	FBtr0084979_HLHm5-RA	882	832	835	22.83	15.09	chr3R	21854576	21855457	-	21855457	1	1	0
FBgn0002632	m6	FBtr0084959_m6-RA	1137	1087	914	19.13	12.64	chr3R	21858633	21859769	+	21858633	0	1	0
FBgn0002633	HLHm7	FBtr0084960_HLHm7-RA	982	932	2053	50.12	33.12	chr3R	21862760	21863741	+	21862760	1	1	0
FBgn0002638	Bj1	FBtr0077074_Bj1-RA,FBtr0077075_Bj1-RB,FBtr0077076_Bj1-RC	2155.83	2105.83	11436	123.56	81.65	chr3L	5923362	5925873	-	5925873	0	0	0
FBgn0002641	mal	FBtr0077306_mal-RA	3203	3153	925	6.67	4.41	chrX	20300708	20304237	+	20300708	0	0	0
FBgn0002643	mam	FBtr0087596_mam-RA,FBtr0087597_mam-RB,FBtr0087598_mam-RC	6174.98	6124.98	30118.4	111.88	73.93	chr2R	9878686	9947861	+	9878686	0	0	0
FBgn0002645	Map205	FBtr0085875_Map205-RA,FBtr0085876_Map205-RB	4681.04	4631.04	29069	142.81	94.37	chr3R	27882314	27894162	-	27894162	0	0	0
FBgn0002652	squ	FBtr0080887_squ-RA,FBtr0305565_squ-RB	1080.98	1030.98	408.31	9.01	5.95	chr2L	16680056	16681655	+	16680056	1	0	0
FBgn0002673	twe	FBtr0080855_twe-RA,FBtr0331444_twe-RB,FBtr0331445_twe-RC,FBtr0331446_twe-RD	2266	2216	504.88	5.18	3.43	chr2L	16259414	16261877	-	16261877	0	0	0
FBgn0002707	mei-9	FBtr0070656_mei-9-RA	3606	3556	2501	16	10.57	chrX	4208263	4212834	-	4212834	0	0	0
FBgn0002709	mei-218	FBtr0100639_mei-218-RB,FBtr0100640_mei-218-RC,FBtr0299823_mei-218-RD,FBtr0303847_mei-218-RE	5237.2	5187.2	1765.02	7.74	5.12	chrX	17030018	17037029	-	17037029	1	0	0
FBgn0002715	mei-S332	FBtr0071761_mei-S332-RA	1703	1653	1542.06	21.22	14.03	chr2R	18009606	18012071	+	18009606	0	0	0
FBgn0002716	mei-W68	FBtr0086461_mei-W68-RA	2276	2226	149.75	1.53	1.01	chr2R	15343700	15347029	+	15343700	0	0	0
FBgn0002719	Men	FBtr0082660_Men-RB,FBtr0082661_Men-RA,FBtr0330025_Men-RC	2381.12	2331.12	8580	83.74	55.34	chr3R	8538825	8548267	-	8548267	0	0	0
FBgn0002723	Met	FBtr0073521_Met-RA	3754	3704	1754	10.77	7.12	chrX	11510159	11513981	+	11510159	0	0	0
FBgn0002732	malpha	FBtr0084956_malpha-RA	676	626	1056	38.38	25.36	chr3R	21836615	21837290	+	21836615	1	1	0
FBgn0002733	HLHmbeta	FBtr0084982_HLHmbeta-RA	978	928	2149.09	52.69	34.82	chr3R	21830768	21831745	-	21831745	1	1	0
FBgn0002734	HLHmdelta	FBtr0084954_HLHmdelta-RA	1013	963	663	15.66	10.35	chr3R	21823343	21824355	+	21823343	1	1	0
FBgn0002735	HLHmgamma	FBtr0084955_HLHmgamma-RA	911	861	2530.91	66.88	44.19	chr3R	21825573	21826483	+	21825573	1	1	0
FBgn0002736	mago	FBtr0071569_mago-RA	1104	1054	4684.64	101.12	66.82	chr2R	17016084	17017245	+	17016084	0	0	0
FBgn0002772	Mlc1	FBtr0085195_Mlc1-RA,FBtr0085196_Mlc1-RB,FBtr0331365_Mlc1-RC	1073.68	1023.68	78	1.73	1.15	chr3R	23483285	23485899	-	23485899	0	0	0
FBgn0002773	Mlc2	FBtr0089746_Mlc2-RB,FBtr0089747_Mlc2-RA	2286	2236	131	1.33	0.88	chr3R	25997160	26000273	-	26000273	1	1	0
FBgn0002774	mle	FBtr0086030_mle-RB,FBtr0086031_mle-RA,FBtr0100576_mle-RC	4289.11	4239.11	10573	56.75	37.5	chr2R	1862243	1868277	-	1868277	0	0	0
FBgn0002775	msl-3	FBtr0076926_msl-3-RA	1970	1920	1730.48	20.51	13.55	chr3L	7116313	7118633	-	7118633	1	1	0
FBgn0002778	mnd	FBtr0075626_mnd-RC,FBtr0075627_mnd-RA,FBtr0114529_mnd-RD,FBtr0334065_mnd-RE	2424.81	2374.81	4417	42.32	27.96	chr3L	14978200	14984767	+	14978200	0	1	0
FBgn0002780	mod	FBtr0085874_mod-RA,FBtr0310268_mod-RC	1972.4	1922.4	16288	192.77	127.39	chr3R	27877794	27880696	+	27877794	0	0	0
FBgn0002781	mod(mdg4)	FBtr0084060_mod(mdg4)-RA,FBtr0084061_mod(mdg4)-RB,FBtr0084062_mod(mdg4)-RC,FBtr0084063_mod(mdg4)-RD,FBtr0084064_mod(mdg4)-RE,FBtr0084065_mod(mdg4)-RF,FBtr0084066_mod(mdg4)-RG,FBtr0084067_mod(mdg4)-RH,FBtr0084068_mod(mdg4)-RI,FBtr0084069_mod(mdg4)-RJ,FBtr0084070_mod(mdg4)-RK,FBtr0084071_mod(mdg4)-RL,FBtr0084072_mod(mdg4)-RM,FBtr0084073_mod(mdg4)-RN,FBtr0084074_mod(mdg4)-RO,FBtr0084075_mod(mdg4)-RP…	1962.28	1912.28	40628	483.37	319.43	chr3R	17177331	17203121	-	17203121	0	0	1
FBgn0002783	mor	FBtr0083238_mor-RA,FBtr0302550_mor-RB	3929.74	3879.74	31158	182.72	120.74	chr3R	11793856	11798636	-	11798636	0	0	0
FBgn0002787	Mov34	FBtr0072290_Mov34-RA,FBtr0330237_Mov34-RB,FBtr0332921_Mov34-RC	1456.59	1406.59	10347	167.36	110.6	chr2R	20287551	20292050	+	20287551	0	0	0
FBgn0002789	Mp20	FBtr0087745_Mp20-RA	879	829	126	3.46	2.29	chr2R	9134175	9135264	+	9134175	1	1	0
FBgn0002791	mr	FBtr0072156_mr-RA	2557	2507	3661	33.22	21.96	chr2R	19859956	19862935	+	19859956	0	0	0
FBgn0002838	ms(3)K81	FBtr0085063_ms(3)K81-RA	711	661	2	0.07	0.05	chr3R	22701574	22702284	+	22701574	0	0	0
FBgn0002842	sa	FBtr0078401_sa-RA	956	906	6	0.15	0.1	chr3L	21398525	21399838	-	21399838	0	1	0
FBgn0002855	Acp26Aa	FBtr0079155_Acp26Aa-RA	958	908	0	0	0	chr2L	5892883	5893896	-	5893896	1	1	0
FBgn0002856	Acp26Ab	FBtr0079156_Acp26Ab-RA,FBtr0079157_Acp26Ab-RB	448	398	1	0.06	0.04	chr2L	5892298	5892862	-	5892862	1	1	0
FBgn0002862	Mst87F	FBtr0082884_Mst87F-RA	470	420	0	0	0	chr3R	9652873	9653432	-	9653432	1	1	1
FBgn0002863	Acp95EF	FBtr0084561_Acp95EF-RA	243	193	0	0	0	chr3R	20054697	20055001	+	20054697	0	0	0
FBgn0002865	Mst98Ca	FBtr0085277_Mst98Ca-RA	1319	1269	0	0	0	chr3R	24117060	24118378	+	24117060	1	1	0
FBgn0002868	MtnA	FBtr0082158_MtnA-RA	343	293	3427	266.11	175.85	chr3R	5609487	5610093	-	5610093	0	0	0
FBgn0002869	MtnB	FBtr0083890_MtnB-RA	301	251	0	0	0	chr3R	16328960	16329321	-	16329321	0	1	0
FBgn0002872	mu2	FBtr0072856_mu2-RA,FBtr0072857_mu2-RB,FBtr0301465_mu2-RC	4112.08	4062.08	3432.48	19.23	12.7	chr3L	1942734	1947475	-	1947475	0	0	0
FBgn0002873	mud	FBtr0308325_mud-RF,FBtr0308326_mud-RG,FBtr0308327_mud-RH,FBtr0308328_mud-RI,FBtr0308329_mud-RJ,FBtr0332621_mud-RK,FBtr0332622_mud-RL	7218.09	7168.09	10244	32.51	21.49	chrX	14141765	14152628	+	14141765	1	1	0
FBgn0002878	mus101	FBtr0073817_mus101-RA	4868	4818	2949	13.93	9.2	chrX	13616279	13621146	+	13616279	0	0	0
FBgn0002887	mus201	FBtr0005673_mus201-RA,FBtr0005674_mus201-RB,FBtr0100473_mus201-RC	3866.48	3816.48	2296.04	13.69	9.05	chr2L	8437411	8442352	+	8437411	0	0	0
FBgn0002891	mus205	FBtr0088831_mus205-RA	7123	7073	1321.1	4.25	2.81	chr2R	3680757	3688549	+	3680757	0	0	0
FBgn0002899	mus301	FBtr0076689_mus301-RA	3364	3314	1318.33	9.05	5.98	chr3L	8130908	8135114	+	8130908	0	0	0
FBgn0002901	mus304	FBtr0075122_mus304-RA	2816	2766	769	6.33	4.18	chr3L	18102914	18105947	+	18102914	0	0	0
FBgn0002905	mus308	FBtr0082662_mus308-RA	6420	6370	1985.67	7.09	4.69	chr3R	8531245	8538021	-	8538021	1	0	0
FBgn0002906	mus309	FBtr0082434_mus309-RA	5285	5235	2182.65	9.49	6.27	chr3R	7562053	7567505	-	7567505	0	0	0
FBgn0002909	mus312	FBtr0076839_mus312-RA,FBtr0299690_mus312-RD	4013.77	3963.77	1422.7	8.17	5.4	chr3L	7322232	7326571	+	7322232	0	0	0
FBgn0002914	Myb	FBtr0074169_Myb-RA,FBtr0074170_Myb-RB,FBtr0074171_Myb-RD,FBtr0074172_Myb-RC,FBtr0074173_Myb-RE	2837.58	2787.58	13579.7	110.83	73.24	chrX	15748865	15751854	-	15751854	1	0	0
FBgn0002917	na	FBtr0112815_na-RD,FBtr0303764_na-RE	7617.73	7567.73	8784	26.41	17.45	chrX	14160400	14171207	+	14160400	0	0	0
FBgn0002921	Atpalpha	FBtr0089509_Atpalpha-RC,FBtr0089510_Atpalpha-RA,FBtr0089511_Atpalpha-RB,FBtr0089512_Atpalpha-RD,FBtr0089513_Atpalpha-RE,FBtr0089514_Atpalpha-RF,FBtr0089515_Atpalpha-RG,FBtr0089516_Atpalpha-RH,FBtr0300191_Atpalpha-RI,FBtr0333324_Atpalpha-RJ,FBtr0333325_Atpalpha-RK	4918.21	4868.21	90775	424.24	280.35	chr3R	16774436	16801961	+	16774436	0	0	0
FBgn0002922	nau	FBtr0084472_nau-RA,FBtr0301445_nau-RB	1520	1470	2.27	0.04	0.02	chr3R	19538536	19544079	-	19544079	1	1	0
FBgn0002924	ncd	FBtr0085534_ncd-RA	2723	2673	7203.62	61.31	40.52	chr3R	25630009	25632849	-	25632849	0	0	0
FBgn0002926	ndl	FBtr0076984_ndl-RA	8230	8180	39	0.11	0.07	chr3L	6587038	6596466	-	6596466	1	1	0
FBgn0002930	nec	FBtr0089052_nec-RA	1621	1571	134	1.94	1.28	chr2R	3043981	3045733	-	3045733	1	1	0
FBgn0002931	net	FBtr0290323_net-RB,FBtr0330637_net-RC	2095.24	2045.24	321	3.57	2.36	chr2L	82421	87387	-	87387	1	0	0
FBgn0002932	neur	FBtr0082001_neur-RC,FBtr0082002_neur-RD,FBtr0082003_neur-RA,FBtr0082004_neur-RB,FBtr0300414_neur-RE	3931.38	3881.38	9576.93	56.14	37.1	chr3R	4846068	4865189	-	4865189	0	0	0
FBgn0002933	ng1	FBtr0070523_ng1-RA	523	473	1.89	0.09	0.06	chrX	3136445	3136967	+	3136445	1	1	0
FBgn0002936	ninaA	FBtr0078023_ninaA-RA	871	821	8	0.22	0.15	chr2L	877302	878270	+	877302	0	0	0
FBgn0002937	ninaB	FBtr0082820_ninaB-RA	2101	2051	21	0.23	0.15	chr3R	9526308	9528844	+	9526308	1	1	0
FBgn0002938	ninaC	FBtr0079436_ninaC-RB,FBtr0079437_ninaC-RA	4666.8	4616.8	482	2.38	1.57	chr2L	7377718	7384344	+	7377718	1	1	1
FBgn0002939	ninaD	FBtr0081031_ninaD-RA,FBtr0302454_ninaD-RB	1340	1290	1	0.02	0.01	chr2L	18081630	18083608	+	18081630	0	1	0
FBgn0002940	ninaE	FBtr0083857_ninaE-RA	1597	1547	7	0.1	0.07	chr3R	15711968	15713928	-	15713928	1	1	0
FBgn0002941	slou	FBtr0084123_slou-RA,FBtr0330389_slou-RB	2776	2726	1050	8.76	5.79	chr3R	17374377	17383004	-	17383004	0	0	1
FBgn0002945	nkd	FBtr0075039_nkd-RA,FBtr0332649_nkd-RB,FBtr0332650_nkd-RC	4918.14	4868.14	7174	33.53	22.16	chr3L	18996841	19038549	-	19038549	0	0	0
FBgn0002948	nod	FBtr0073516_nod-RA	2407	2357	1836.17	17.72	11.71	chrX	11474851	11479787	+	11474851	0	0	0
FBgn0002962	nos	FBtr0083732_nos-RA	2347	2297	12.07	0.12	0.08	chr3R	14982962	14985924	+	14982962	0	0	0
FBgn0002968	Nrg	FBtr0071207_Nrg-RA,FBtr0071208_Nrg-RB,FBtr0071209_Nrg-RC,FBtr0301762_Nrg-RD,FBtr0301763_Nrg-RE,FBtr0301764_Nrg-RF,FBtr0305914_Nrg-RG,FBtr0333522_Nrg-RH,FBtr0333523_Nrg-RI	6075.13	6025.13	25747.4	97.22	64.25	chrX	8411406	8449203	+	8411406	0	0	0
FBgn0002973	numb	FBtr0079821_numb-RB,FBtr0079822_numb-RA,FBtr0331292_numb-RC	3342.69	3292.69	7941	54.87	36.26	chr2L	9437469	9464184	+	9437469	0	0	0
FBgn0002985	odd	FBtr0077557_odd-RA	2341	2291	183	1.82	1.2	chr2L	3604222	3606748	-	3606748	0	1	1
FBgn0002989	okr	FBtr0077673_okr-RA	2878	2828	1198.98	9.65	6.37	chr2L	2989594	2992759	-	2992759	0	0	0
FBgn0003002	opa	FBtr0078836_opa-RA	2947	2897	4359.02	34.23	22.62	chr3R	678535	695709	+	678535	0	0	1
FBgn0003008	or	FBtr0072152_or-RA	820	770	1066	31.5	20.81	chr2R	19855465	19856466	+	19855465	0	0	0
FBgn0003009	ord	FBtr0072047_ord-RA	2656	2606	0	0	0	chr2R	19158778	19161798	-	19161798	1	1	0
FBgn0003011	ort	FBtr0083784_ort-RA	2165	2115	9	0.1	0.06	chr3R	15485470	15489401	+	15485470	0	1	0
FBgn0003015	osk	FBtr0081954_osk-RA,FBtr0081956_osk-RC	2864	2814	5	0.04	0.03	chr3R	4760853	4764117	+	4760853	1	1	0
FBgn0003016	osp	FBtr0114465_osp-RC,FBtr0301494_osp-RD,FBtr0301495_osp-RE,FBtr0301496_osp-RF	6067.29	6017.29	2851	10.78	7.12	chr2L	14599776	14689325	-	14689325	0	0	0
FBgn0003022	Ote	FBtr0086768_Ote-RA	1587	1537	3882	57.46	37.97	chr2R	14163112	14164698	-	14164698	0	0	0
FBgn0003023	otu	FBtr0071236_otu-RA,FBtr0071237_otu-RB,FBtr0071238_otu-RC,FBtr0333146_otu-RD,FBtr0333147_otu-RE	3059.2	3009.2	45	0.34	0.22	chrX	8379041	8383568	-	8383568	1	1	0
FBgn0003028	ovo	FBtr0070738_ovo-RB,FBtr0070739_ovo-RC,FBtr0070740_ovo-RA,FBtr0100408_ovo-RD,FBtr0301914_ovo-RE	6630.56	6580.56	817.98	2.83	1.87	chrX	4942330	4964962	+	4942330	1	1	0
FBgn0003034	Acp70A	FBtr0075836_Acp70A-RA	223	173	0	0	0	chr3L	13294735	13295022	+	13294735	0	1	0
FBgn0003041	pbl	FBtr0076771_pbl-RA,FBtr0076772_pbl-RB,FBtr0076773_pbl-RC,FBtr0076774_pbl-RD,FBtr0112817_pbl-RE,FBtr0306647_pbl-RF	4494.02	4444.02	6141	31.44	20.78	chr3L	7889209	7905051	-	7905051	0	0	0
FBgn0003042	Pc	FBtr0078405_Pc-RA	2462	2412	3375.66	31.84	21.04	chr3L	21299238	21311120	-	21311120	0	0	0
FBgn0003044	Pcl	FBtr0086735_Pcl-RA,FBtr0329998_Pcl-RB	4396	4346	8998	47.1	31.13	chr2R	14022919	14027495	+	14022919	0	0	0
FBgn0003046	Pcp	FBtr0079388_Pcp-RA	721	671	39	1.32	0.87	chr2L	7021682	7022473	+	7021682	1	1	0
FBgn0003048	pcx	FBtr0070395_pcx-RB,FBtr0332381_pcx-RC,FBtr0332382_pcx-RD	12107.4	12057.4	10092.7	19.04	12.59	chrX	2119329	2132094	+	2119329	0	0	0
FBgn0003053	peb	FBtr0070680_peb-RA,FBtr0100265_peb-RB	6453	6403	117.01	0.42	0.27	chrX	4511602	4520256	+	4511602	0	1	1
FBgn0003057	CG10598	FBtr0074400_CG10598-RA	731	681	0	0	0	chrX	17119744	17120474	-	17120474	1	1	0
FBgn0003060	CG9757	FBtr0082860_CG9757-RA	564	514	2	0.09	0.06	chr3R	9437588	9438151	-	9438151	0	0	0
FBgn0003062	Fib	FBtr0071982_Fib-RA	1325	1275	4653	83.03	54.87	chr2R	18960420	18962243	-	18962243	0	0	0
FBgn0003065	CG2150	FBtr0085859_CG2150-RA	1164	1114	2	0.04	0.03	chr3R	27589026	27590488	-	27590488	1	1	0
FBgn0003067	Pepck	FBtr0086700_Pepck-RB,FBtr0086701_Pepck-RA	2489	2439	399	3.72	2.46	chr2R	14424272	14426924	+	14424272	1	1	1
FBgn0003068	per	FBtr0070477_per-RA,FBtr0332311_per-RB	4527	4477	509	2.59	1.71	chrX	2579613	2586813	+	2579613	0	0	1
FBgn0003071	Pfk	FBtr0088420_Pfk-RA,FBtr0088421_Pfk-RC,FBtr0088422_Pfk-RB,FBtr0304925_Pfk-RD,FBtr0333067_Pfk-RE	3421.18	3371.18	8984	60.63	40.07	chr2R	5997245	6004962	+	5997245	0	0	0
FBgn0003074	Pgi	FBtr0088679_Pgi-RA,FBtr0088680_Pgi-RB,FBtr0088681_Pgi-RC	2512.94	2462.94	10631	98.2	64.9	chr2R	4798407	4801631	-	4801631	0	0	0
FBgn0003076	Pgm	FBtr0075492_Pgm-RA	1843	1793	2754	34.95	23.09	chr3L	16119118	16121631	-	16121631	0	0	0
FBgn0003079	phl	FBtr0070401_phl-RA,FBtr0111025_phl-RB,FBtr0333812_phl-RD	3423.47	3373.47	3685	24.85	16.42	chrX	2189917	2237903	+	2189917	0	0	0
FBgn0003082	phr	FBtr0088838_phr-RA,FBtr0088839_phr-RB	1716.35	1666.35	4571.57	62.42	41.25	chr2R	3712997	3714824	+	3712997	0	0	0
FBgn0003086	Pig1	FBtr0070537_Pig1-RB	690	640	23	0.82	0.54	chrX	3142633	3143322	-	3143322	0	1	0
FBgn0003087	pim	FBtr0080001_pim-RA,FBtr0332190_pim-RB	956.61	906.61	957	24.02	15.87	chr2L	10362989	10364092	+	10362989	0	0	0
FBgn0003089	pip	FBtr0075003_pip-RA,FBtr0075004_pip-RC,FBtr0075005_pip-RD,FBtr0075007_pip-RF,FBtr0075008_pip-RG,FBtr0075009_pip-RH,FBtr0075010_pip-RI,FBtr0075011_pip-RJ,FBtr0075012_pip-RK,FBtr0075013_pip-RL,FBtr0300340_pip-RM,FBtr0333897_pip-RN	2094.19	2044.19	26.09	0.29	0.19	chr3L	19291723	19330709	-	19330709	1	1	0
FBgn0003090	pk	FBtr0089042_pk-RA,FBtr0089043_pk-RB,FBtr0089044_pk-RC	4147.61	4097.61	7572.01	42.04	27.78	chr2R	3038207	3110885	+	3038207	1	1	1
FBgn0003091	Pkc53E	FBtr0087048_Pkc53E-RB,FBtr0087049_Pkc53E-RA,FBtr0112819_Pkc53E-RC,FBtr0305069_Pkc53E-RD,FBtr0305070_Pkc53E-RE,FBtr0331960_Pkc53E-RF	3897.71	3847.71	3292	19.47	12.86	chr2R	12812160	12832631	+	12812160	0	0	0
FBgn0003093	Pkc98E	FBtr0085359_Pkc98E-RA,FBtr0301516_Pkc98E-RB	3381.03	3331.03	4565	31.18	20.6	chr3R	24864896	24872756	+	24864896	0	0	0
FBgn0003114	plu	FBtr0086306_plu-RA	651	601	0	0	0	chr2R	16150463	16151224	-	16151224	0	0	0
FBgn0003116	pn	FBtr0070389_pn-RA	1755	1705	479.57	6.4	4.23	chrX	2075127	2076949	+	2075127	0	0	0
FBgn0003117	pnr	FBtr0083220_pnr-RB,FBtr0083221_pnr-RA	2918	2868	26.62	0.21	0.14	chr3R	11851819	11866639	+	11851819	0	0	1
FBgn0003118	pnt	FBtr0089715_pnt-RC,FBtr0089716_pnt-RD,FBtr0089717_pnt-RB	2910.03	2860.03	3564.14	28.35	18.74	chr3R	19116826	19171884	-	19171884	1	1	1
FBgn0003124	polo	FBtr0074839_polo-RA,FBtr0100318_polo-RB	2421.65	2371.65	12929	124.03	81.96	chr3L	20302754	20306566	+	20302754	1	0	0
FBgn0003129	Poxm	FBtr0111026_Poxm-RC	3418	3368	1.15	0.01	0.01	chr3R	4143895	4159514	-	4159514	1	1	1
FBgn0003130	Poxn	FBtr0087311_Poxn-RA,FBtr0329908_Poxn-RB	2354.41	2304.41	287	2.83	1.87	chr2R	11714198	11722560	-	11722560	0	1	1
FBgn0003132	Pp1-13C	FBtr0074017_Pp1-13C-RA	1892	1842	47	0.58	0.38	chrX	15253134	15255094	-	15255094	0	0	0
FBgn0003134	Pp1alpha-96A	FBtr0084642_Pp1alpha-96A-RA	2235	2185	7287	75.88	50.14	chr3R	20343979	20347065	+	20343979	0	0	0
FBgn0003137	Ppn	FBtr0300337_Ppn-RC,FBtr0301837_Ppn-RE,FBtr0301838_Ppn-RF,FBtr0301839_Ppn-RG	7812.17	7762.17	378	1.11	0.73	chr3R	24346387	24366053	-	24366053	1	1	0
FBgn0003138	Ptp61F	FBtr0072716_Ptp61F-RC,FBtr0072717_Ptp61F-RB,FBtr0072718_Ptp61F-RA,FBtr0072719_Ptp61F-RD,FBtr0310161_Ptp61F-RE	2864.95	2814.95	10103	81.66	53.96	chr3L	1342493	1475249	-	1475249	1	1	0
FBgn0003139	PpV	FBtr0070921_PpV-RA,FBtr0331430_PpV-RB,FBtr0331431_PpV-RC,FBtr0331432_PpV-RD	1646.5	1596.5	2735	38.98	25.76	chrX	6265098	6266948	-	6266948	0	0	0
FBgn0003140	PpY-55A	FBtr0086817_PpY-55A-RA	1176	1126	1	0.02	0.01	chr2R	13842900	13844075	-	13844075	0	0	0
FBgn0003141	pr	FBtr0089395_pr-RC	1082	1032	1680	37.04	24.48	chr2L	20073719	20075467	-	20075467	1	0	0
FBgn0003145	prd	FBtr0080298_prd-RB,FBtr0080299_prd-RA	2328	2278	1	0.01	0.01	chr2L	12082997	12085792	-	12085792	1	1	1
FBgn0003149	Prm	FBtr0076593_Prm-RA,FBtr0076594_Prm-RB,FBtr0076595_Prm-RC,FBtr0076596_Prm-RD,FBtr0306639_Prm-RE	3403.36	3353.36	159	1.08	0.71	chr3L	8725958	8738410	-	8738410	1	1	0
FBgn0003159	ptr	FBtr0070402_ptr-RB,FBtr0070403_ptr-RC,FBtr0070404_ptr-RA,FBtr0307284_ptr-RD,FBtr0307285_ptr-RE	4705.8	4655.8	1229	6.01	3.97	chrX	2238980	2260323	-	2260323	0	0	0
FBgn0003162	Pu	FBtr0071578_Pu-RB,FBtr0071579_Pu-RC,FBtr0071580_Pu-RA,FBtr0308706_Pu-RD	1743.42	1693.42	604	8.11	5.36	chr2R	17062822	17070119	+	17062822	1	0	0
FBgn0003165	pum	FBtr0081990_pum-RA,FBtr0081991_pum-RD,FBtr0081992_pum-RC,FBtr0081993_pum-RB,FBtr0081994_pum-RE,FBtr0305197_pum-RF,FBtr0333667_pum-RG,FBtr0333668_pum-RH	8834.75	8784.75	35181.4	91.12	60.21	chr3R	4892065	5063404	-	5063404	0	0	0
FBgn0003169	put	FBtr0082977_put-RA,FBtr0330227_put-RB,FBtr0334030_put-RC	3475.25	3425.25	5470	36.33	24.01	chr3R	10444752	10451425	-	10451425	0	0	0
FBgn0003174	pwn	FBtr0332461_pwn-RB,FBtr0332462_pwn-RC	5195.63	5145.63	264	1.17	0.77	chr2R	3170077	3188311	+	3170077	1	1	0
FBgn0003175	px	FBtr0071838_px-RA,FBtr0112820_px-RB,FBtr0112821_px-RC,FBtr0331941_px-RD,FBtr0331942_px-RE	6044.87	5994.87	14469	54.91	36.29	chr2R	18381802	18449570	-	18449570	0	0	0
FBgn0003178	PyK	FBtr0084213_PyK-RB,FBtr0084214_PyK-RA	2004	1954	16663	194.02	128.21	chr3R	18193234	18198464	+	18193234	0	0	0
FBgn0003187	qua	FBtr0080996_qua-RA,FBtr0080997_qua-RB,FBtr0306165_qua-RC	3261	3211	66	0.47	0.31	chr2L	17486806	17497203	-	17497203	1	1	0
FBgn0003189	r	FBtr0089733_r-RB,FBtr0089734_r-RA	7402	7352	8974.15	27.77	18.35	chrX	16549412	16563110	+	16549412	0	0	0
FBgn0003204	ras	FBtr0071494_ras-RC,FBtr0071495_ras-RA,FBtr0071496_ras-RB,FBtr0332294_ras-RD	2661.96	2611.96	7122.12	62.04	41	chrX	10638535	10642848	+	10638535	0	0	0
FBgn0003205	Ras85D	FBtr0082122_Ras85D-RA	1978	1928	12544	148.03	97.82	chr3R	5336283	5338809	-	5338809	0	0	0
FBgn0003206	Ras64B	FBtr0073212_Ras64B-RA	1620	1570	2208	32	21.14	chr3L	4139076	4141398	+	4139076	0	0	0
FBgn0003209	raw	FBtr0079745_raw-RB,FBtr0079746_raw-RA,FBtr0303868_raw-RC	3528.32	3478.32	2608	17.06	11.27	chr2L	8709880	8740660	-	8740660	0	0	0
FBgn0003210	rb	FBtr0070702_rb-RA,FBtr0301530_rb-RB,FBtr0332290_rb-RC	4767.47	4717.47	4922	23.74	15.69	chrX	4429668	4434669	-	4434669	0	0	0
FBgn0003218	rdgB	FBtr0073822_rdgB-RA,FBtr0073823_rdgB-RB,FBtr0100194_rdgB-RC,FBtr0100195_rdgB-RD,FBtr0301532_rdgB-RE,FBtr0301533_rdgB-RF,FBtr0301534_rdgB-RG,FBtr0301535_rdgB-RH,FBtr0331716_rdgB-RI,FBtr0331717_rdgB-RJ	5918.36	5868.36	5672	21.99	14.53	chrX	13656785	13673521	+	13656785	0	0	0
FBgn0003227	rec	FBtr0083193_rec-RA	4131	4081	916.29	5.11	3.38	chr3R	11648741	11658354	-	11658354	1	0	0
FBgn0003231	ref(2)P	FBtr0081253_ref(2)P-RA,FBtr0100289_ref(2)P-RB	2339.78	2289.78	5124.8	50.92	33.65	chr2L	19542446	19545548	+	19542446	1	0	0
FBgn0003248	Rh2	FBtr0083697_Rh2-RA	1365	1315	5	0.09	0.06	chr3R	14725145	14726741	+	14725145	0	0	0
FBgn0003249	Rh3	FBtr0083876_Rh3-RA	1401	1351	1	0.02	0.01	chr3R	15906772	15908172	-	15908172	0	0	0
FBgn0003250	Rh4	FBtr0075338_Rh4-RA	1349	1299	49	0.86	0.57	chr3L	16845627	16855617	-	16855617	0	0	0
FBgn0003254	rib	FBtr0086512_rib-RA,FBtr0330057_rib-RB,FBtr0330058_rib-RC	3962	3912	16	0.09	0.06	chr2R	15157583	15168901	+	15157583	0	1	1
FBgn0003255	rk	FBtr0080610_rk-RA,FBtr0301918_rk-RF	5136.43	5086.43	358.17	1.6	1.06	chr2L	13982726	14001252	-	14001252	0	1	0
FBgn0003257	r-l	FBtr0084038_r-l-RA	2039	1989	1688.66	19.32	12.76	chr3R	16896279	16899041	-	16899041	0	0	1
FBgn0003261	Rm62	FBtr0078649_Rm62-RC,FBtr0078650_Rm62-RD,FBtr0078651_Rm62-RB,FBtr0078652_Rm62-RA,FBtr0078653_Rm62-RE,FBtr0078654_Rm62-RF,FBtr0301947_Rm62-RH,FBtr0302597_Rm62-RI,FBtr0309319_Rm62-RJ,FBtr0309320_Rm62-RK,FBtr0309321_Rm62-RL,FBtr0309322_Rm62-RM	2966.21	2916.21	73047	569.89	376.6	chr3R	1826148	1834301	-	1834301	0	0	0
FBgn0003267	ro	FBtr0085090_ro-RA,FBtr0085091_ro-RB	1241	1191	30	0.57	0.38	chr3R	22702493	22706893	-	22706893	0	0	1
FBgn0003268	rod	FBtr0085795_rod-RA	6653	6603	6941	23.92	15.8	chr3R	27406394	27413861	+	27406394	0	0	0
FBgn0003270	amos	FBtr0081081_amos-RA	1154	1104	0	0	0	chr2L	18596047	18597200	-	18597200	1	1	0
FBgn0003274	RpLP2	FBtr0087105_RpLP2-RA,FBtr0087106_RpLP2-RB	599.5	549.5	50201	2078.51	1373.54	chr2R	12473599	12474237	+	12473599	1	0	0
FBgn0003275	RpII18	FBtr0078787_RpII18-RA	541	491	2589	119.97	79.28	chr3R	1197517	1198119	+	1197517	0	0	0
FBgn0003277	RpII215	FBtr0073542_RpII215-RA	6759	6709	25142	85.26	56.34	chrX	11456806	11464355	-	11464355	0	0	0
FBgn0003278	RpI135	FBtr0078054_RpI135-RA	3544	3494	2020	13.15	8.69	chr2L	404305	407969	+	404305	0	0	0
FBgn0003279	RpL4	FBtr0085248_RpL4-RA	1462	1412	108114	1742.04	1151.19	chr3R	23748515	23750644	+	23748515	0	0	0
FBgn0003285	rst	FBtr0070562_rst-RA	4442	4392	4401	22.8	15.07	chrX	2846241	2867867	-	2867867	0	0	0
FBgn0003292	rt	FBtr0076146_rt-RA	3265	3215	243	1.72	1.14	chr3L	11577222	11580867	-	11580867	1	1	0
FBgn0003295	ru	FBtr0072681_ru-RA	1798	1748	314	4.09	2.7	chr3L	1370628	1387437	+	1370628	0	0	0
FBgn0003300	run	FBtr0077279_run-RA,FBtr0304593_run-RB	2467.14	2417.14	1485	13.98	9.24	chrX	20565468	20568348	+	20565468	1	1	1
FBgn0003301	rut	FBtr0073992_rut-RA,FBtr0305581_rut-RB,FBtr0333654_rut-RC,FBtr0333655_rut-RD,FBtr0333656_rut-RE,FBtr0333657_rut-RF	8247.17	8197.17	17005.6	47.2	31.19	chrX	14681511	14720106	-	14720106	0	0	0
FBgn0003302	rux	FBtr0070889_rux-RA,FBtr0307288_rux-RB	1352.35	1302.35	1048	18.31	12.1	chrX	5929786	5931833	-	5931833	0	0	0
FBgn0003308	ry	FBtr0082704_ry-RA	4334	4284	410	2.18	1.44	chr3R	8858259	8863748	+	8858259	1	1	0
FBgn0003310	S	FBtr0077993_S-RB,FBtr0077994_S-RA	4927.25	4877.25	9375	43.73	28.9	chr2L	1049800	1077815	-	1077815	0	0	0
FBgn0003312	sad	FBtr0082475_sad-RA	1773	1723	269	3.55	2.35	chr3R	7702957	7705476	+	7702957	0	0	0
FBgn0003313	sala	FBtr0080237_sala-RA,FBtr0307105_sala-RB,FBtr0308136_sala-RC	1030	980	0	0	0	chr2L	11484707	11486949	+	11484707	0	0	1
FBgn0003317	sax	FBtr0088832_sax-RA,FBtr0088833_sax-RB,FBtr0308825_sax-RC	2439.69	2389.69	3436	32.71	21.62	chr2R	3693983	3697572	+	3693983	0	0	0
FBgn0003319	Sb	FBtr0083250_Sb-RA	3778	3728	24	0.15	0.1	chr3R	11954451	11971006	+	11954451	0	1	0
FBgn0003321	sbr	FBtr0073411_sbr-RA	3280	3230	6415	45.19	29.86	chrX	10726785	10741125	-	10741125	1	0	0
FBgn0003326	sca	FBtr0087855_sca-RA,FBtr0087856_sca-RB	3793	3743	6359	38.65	25.54	chr2R	8668049	8689515	+	8668049	0	0	0
FBgn0003328	scb	FBtr0087369_scb-RB,FBtr0087370_scb-RA	4613.44	4563.44	2116.75	10.55	6.97	chr2R	11136290	11146003	+	11136290	1	1	0
FBgn0003330	Sce	FBtr0085245_Sce-RA	1542	1492	2960	45.14	29.83	chr3R	23506153	23507751	-	23507751	0	0	0
FBgn0003334	Scm	FBtr0082102_Scm-RA,FBtr0306008_Scm-RB	3989.08	3939.08	6543.67	37.8	24.98	chr3R	5459081	5463329	-	5463329	0	0	0
FBgn0003339	Scr	FBtr0081657_Scr-RA,FBtr0081658_Scr-RB	4058.79	4008.79	368	2.09	1.38	chr3R	2648842	2675703	-	2675703	0	0	1
FBgn0003345	sd	FBtr0074099_sd-RB,FBtr0074100_sd-RA,FBtr0074101_sd-RC,FBtr0112824_sd-RD,FBtr0112825_sd-RE,FBtr0112826_sd-RF,FBtr0112827_sd-RG,FBtr0301543_sd-RH,FBtr0301544_sd-RI,FBtr0308128_sd-RJ,FBtr0308129_sd-RK,FBtr0308130_sd-RL,FBtr0308131_sd-RM,FBtr0308132_sd-RN,FBtr0308133_sd-RO,FBtr0308134_sd-RP,FBtr0310311_sd-RQ,FBtr0310312_sd-RR,FBtr0310313_sd-RS	3769.62	3719.62	13488	82.5	54.52	chrX	15698405	15721714	+	15698405	1	0	0
FBgn0003346	RanGap	FBtr0081234_RanGap-RA	2324	2274	11038	110.44	72.98	chr2L	19442041	19447322	+	19442041	1	1	0
FBgn0003353	sei	FBtr0072169_sei-RA,FBtr0072170_sei-RB	2738.88	2688.88	2290.41	19.38	12.81	chr2R	19936728	19940562	+	19936728	0	0	0
FBgn0003356	Jon99Cii	FBtr0085512_Jon99Cii-RA	862	812	18.54	0.52	0.34	chr3R	25749476	25750337	-	25750337	0	1	0
FBgn0003357	Jon99Ciii	FBtr0085502_Jon99Ciii-RA	837	787	14.7	0.42	0.28	chr3R	25747938	25748774	+	25747938	0	1	0
FBgn0003358	Jon99Ci	FBtr0085511_Jon99Ci-RA	907	857	1	0.03	0.02	chr3R	25750948	25751911	-	25751911	0	1	0
FBgn0003360	sesB	FBtr0073421_sesB-RA,FBtr0073422_sesB-RC,FBtr0073423_sesB-RB,FBtr0073424_sesB-RD	1637.7	1587.7	43033	616.66	407.5	chrX	10674926	10680940	-	10680940	0	0	0
FBgn0003366	sev	FBtr0073393_sev-RA	8758	8708	3731	9.75	6.44	chrX	10965474	10980332	-	10980332	1	1	0
FBgn0003371	sgg	FBtr0070466_sgg-RB,FBtr0070467_sgg-RA,FBtr0070468_sgg-RE,FBtr0070469_sgg-RF,FBtr0070470_sgg-RC,FBtr0070471_sgg-RD,FBtr0070472_sgg-RH,FBtr0070473_sgg-RI,FBtr0070474_sgg-RJ,FBtr0070475_sgg-RG,FBtr0070476_sgg-RK,FBtr0112828_sgg-RM,FBtr0301966_sgg-RN,FBtr0302185_sgg-RO,FBtr0331751_sgg-RP,FBtr0331752_sgg-RQ,FBtr0331753_sgg-RR	3025.08	2975.08	12489	95.51	63.11	chrX	2527985	2571879	+	2527985	0	0	0
FBgn0003372	Sgs1	FBtr0077393_Sgs1-RA	3951	3901	489	2.85	1.88	chr2L	4937409	4941424	+	4937409	0	0	0
FBgn0003373	Sgs3	FBtr0076096_Sgs3-RA	1110	1060	1615	34.66	22.91	chr3L	11505321	11506503	+	11505321	1	0	1
FBgn0003374	Sgs4	FBtr0070524_Sgs4-RB	1540	1490	663	10.12	6.69	chrX	3143534	3145073	+	3143534	0	1	0
FBgn0003375	Sgs5	FBtr0083461_Sgs5-RA	636	586	883	34.28	22.65	chr3R	13421084	13421834	+	13421084	0	1	1
FBgn0003377	Sgs7	FBtr0076095_Sgs7-RA	321	271	851	71.44	47.21	chr3L	11502961	11503347	+	11502961	1	0	0
FBgn0003378	Sgs8	FBtr0076160_Sgs8-RA	359	309	209	15.39	10.17	chr3L	11502067	11502494	-	11502494	1	0	0
FBgn0003380	Sh	FBtr0089657_Sh-RE,FBtr0089658_Sh-RB,FBtr0089659_Sh-RA,FBtr0089660_Sh-RD,FBtr0089661_Sh-RC,FBtr0089663_Sh-RF,FBtr0301955_Sh-RH,FBtr0302902_Sh-RI,FBtr0302903_Sh-RJ,FBtr0308199_Sh-RK,FBtr0308200_Sh-RL,FBtr0332299_Sh-RM,FBtr0332300_Sh-RN,FBtr0332301_Sh-RO	6035.93	5985.93	6573	24.98	16.51	chrX	17818340	17957278	-	17957278	0	0	0
FBgn0003382	sha	FBtr0088120_sha-RA,FBtr0273343_sha-RB,FBtr0332463_sha-RC	5871	5821	9	0.04	0.02	chr2R	7211819	7223968	+	7211819	1	1	0
FBgn0003386	Shaw	FBtr0089274_Shaw-RA,FBtr0089275_Shaw-RB,FBtr0289989_Shaw-RC,FBtr0332184_Shaw-RD,FBtr0332185_Shaw-RE	4093.94	4043.94	2952	16.61	10.98	chr2L	3718185	3729145	+	3718185	0	0	0
FBgn0003388	shd	FBtr0075676_shd-RB,FBtr0304700_shd-RC,FBtr0333031_shd-RD	2528.51	2478.51	80	0.73	0.49	chr3L	14607558	14615305	+	14607558	1	1	1
FBgn0003390	shf	FBtr0070978_shf-RA	1803	1753	708	9.19	6.07	chrX	6665477	6673692	-	6673692	1	0	0
FBgn0003391	shg	FBtr0071546_shg-RA	5414	5364	14207	60.26	39.82	chr2R	16938107	16944664	-	16944664	1	0	0
FBgn0003392	shi	FBtr0074118_shi-RB,FBtr0074119_shi-RC,FBtr0074121_shi-RA,FBtr0074122_shi-RE,FBtr0074123_shi-RF,FBtr0074124_shi-RG,FBtr0111036_shi-RH,FBtr0111037_shi-RI,FBtr0301594_shi-RJ,FBtr0301595_shi-RK,FBtr0301596_shi-RL,FBtr0301597_shi-RM,FBtr0333717_shi-RN,FBtr0333718_shi-RO	3983.77	3933.77	17156	99.22	65.57	chrX	15786149	15800725	+	15786149	0	0	0
FBgn0003396	shn	FBtr0088098_shn-RA,FBtr0088099_shn-RB,FBtr0088100_shn-RC,FBtr0088101_shn-RD,FBtr0330619_shn-RE,FBtr0330620_shn-RF	9412.25	9362.25	3514	8.54	5.64	chr2R	7046591	7104899	+	7046591	0	0	0
FBgn0003401	shu	FBtr0072237_shu-RA	1687	1637	204	2.84	1.87	chr2R	19728984	19730802	-	19730802	0	0	0
FBgn0003410	sina	FBtr0075332_sina-RA,FBtr0075333_sina-RB	3074.87	3024.87	7392	55.6	36.74	chr3L	16846851	16851812	+	16846851	0	0	0
FBgn0003411	sisA	FBtr0073461_sisA-RA	768	718	0	0	0	chrX	11215612	11216379	-	11216379	1	0	0
FBgn0003415	skd	FBtr0078328_skd-RD,FBtr0078329_skd-RC,FBtr0112830_skd-RE,FBtr0333284_skd-RF	11292.9	11242.9	26164.3	52.95	34.99	chr3L	20985914	21020534	-	21020534	0	0	0
FBgn0003416	sl	FBtr0074230_sl-RA	5689	5639	2130	8.59	5.68	chrX	16244342	16250520	+	16244342	0	0	0
FBgn0003423	slgA	FBtr0077203_slgA-RA,FBtr0077204_slgA-RD,FBtr0077205_slgA-RE,FBtr0077206_slgA-RB,FBtr0077207_slgA-RC,FBtr0077208_slgA-RF,FBtr0077209_slgA-RG,FBtr0077210_slgA-RH,FBtr0307524_slgA-RI,FBtr0307525_slgA-RJ,FBtr0307526_slgA-RK,FBtr0307527_slgA-RL,FBtr0307528_slgA-RM,FBtr0307529_slgA-RN	3053.28	3003.28	9190	69.62	46.01	chrX	21245018	21256188	+	21245018	0	0	0
FBgn0003429	slo	FBtr0084683_slo-RB,FBtr0084684_slo-RA,FBtr0084685_slo-RC,FBtr0100622_slo-RD,FBtr0100623_slo-RE,FBtr0100624_slo-RF,FBtr0100627_slo-RH,FBtr0100629_slo-RI,FBtr0100631_slo-RJ,FBtr0100632_slo-RK,FBtr0100633_slo-RL,FBtr0100634_slo-RM,FBtr0100635_slo-RN,FBtr0100636_slo-RO,FBtr0100637_slo-RP,FBtr0100638_slo-RQ,FBtr0301581_slo-RR,FBtr0301582_slo-RS,FBtr0330286_slo-RT,FBtr0330287_slo-RU	7596.23	7546.23	1957	5.9	3.9	chr3R	20488217	20536911	+	20488217	0	0	0
FBgn0003430	slp1	FBtr0077499_slp1-RA	1458	1408	1794	28.99	19.16	chr2L	3825680	3827137	+	3825680	0	0	1
FBgn0003435	sm	FBtr0086492_sm-RA,FBtr0086495_sm-RB,FBtr0100232_sm-RE,FBtr0110898_sm-RG,FBtr0301609_sm-RH,FBtr0301610_sm-RI,FBtr0304653_sm-RJ,FBtr0304654_sm-RK,FBtr0304655_sm-RL,FBtr0304656_sm-RM,FBtr0308785_sm-RO,FBtr0308786_sm-RP,FBtr0308790_sm-RT,FBtr0308791_sm-RU,FBtr0308792_sm-RV,FBtr0308793_sm-RW,FBtr0308795_sm-RY,FBtr0308796_sm-RZ,FBtr0308797_sm-RAA,FBtr0310331_sm-RAB,FBtr0332857_sm-RAC	7947.78	7897.78	25685	73.99	48.9	chr2R	15405369	15519013	-	15519013	0	0	0
FBgn0003444	smo	FBtr0078129_smo-RA	4003	3953	2733.09	15.73	10.4	chr2L	277587	282167	+	277587	0	0	0
FBgn0003447	sn	FBtr0071101_sn-RA,FBtr0071102_sn-RB,FBtr0301676_sn-RD,FBtr0301677_sn-RE,FBtr0301678_sn-RF,FBtr0301679_sn-RG	2769.21	2719.21	23121	193.45	127.84	chrX	7858057	7880118	+	7858057	1	0	0
FBgn0003448	sna	FBtr0080739_sna-RA	1677	1627	2420	33.84	22.36	chr2L	15476593	15478269	-	15478269	1	1	1
FBgn0003449	snf	FBtr0070748_snf-RA	830	780	5325	155.32	102.64	chrX	5203280	5204534	+	5203280	1	0	0
FBgn0003450	snk	FBtr0082716_snk-RA,FBtr0112833_snk-RB	1403	1353	3	0.05	0.03	chr3R	8865887	8868492	-	8868492	1	1	0
FBgn0003459	stwl	FBtr0075728_stwl-RA,FBtr0333041_stwl-RB,FBtr0333042_stwl-RC	3836.13	3786.13	2751	16.53	10.92	chr3L	14396030	14403039	-	14403039	1	1	0
FBgn0003460	so	FBtr0088970_so-RA	3104	3054	920	6.85	4.53	chr2R	3306537	3322377	+	3306537	0	0	1
FBgn0003462	Sod	FBtr0076229_Sod-RA,FBtr0333559_Sod-RD	735.12	685.12	10420	346.03	228.67	chr3L	11105381	11106840	-	11106840	0	0	0
FBgn0003463	sog	FBtr0074063_sog-RA,FBtr0331760_sog-RB,FBtr0331761_sog-RC,FBtr0331762_sog-RD	4789.41	4739.41	393	1.89	1.25	chrX	15497396	15527467	-	15527467	1	1	1
FBgn0003464	sol	FBtr0089676_sol-RD,FBtr0089677_sol-RC,FBtr0089678_sol-RB,FBtr0089679_sol-RA,FBtr0301583_sol-RE	5343.72	5293.72	12060.8	51.84	34.25	chrX	21221357	21228939	+	21221357	0	0	0
FBgn0003475	spir	FBtr0081352_spir-RA,FBtr0081353_spir-RB,FBtr0081354_spir-RD,FBtr0081355_spir-RC,FBtr0301884_spir-RE,FBtr0306556_spir-RF,FBtr0307893_spir-RG,FBtr0307894_spir-RH	3441.05	3391.05	4865	32.64	21.57	chr2L	20311219	20348386	+	20311219	1	0	0
FBgn0003479	spn-A	FBtr0085589_spn-A-RA,FBtr0085590_spn-A-RB	1290.27	1240.27	702.9	12.89	8.52	chr3R	25880418	25881767	-	25881767	0	0	0
FBgn0003480	spn-B	FBtr0082933_spn-B-RA	1371	1321	291	5.01	3.31	chr3R	10153786	10155330	+	10153786	0	0	0
FBgn0003482	spn-D	FBtr0085116_spn-D-RA	1024	974	73	1.71	1.13	chr3R	22991440	22992844	+	22991440	1	1	0
FBgn0003483	spn-E	FBtr0083183_spn-E-RA	4661	4611	742	3.66	2.42	chr3R	11663159	11670138	+	11663159	0	1	0
FBgn0003486	spo	FBtr0077130_spo-RA	2187	2137	18.85	0.2	0.13	chr3L	5583183	5585369	-	5585369	1	1	0
FBgn0003495	spz	FBtr0085137_spz-RA,FBtr0085138_spz-RB,FBtr0085139_spz-RC,FBtr0085140_spz-RD,FBtr0085145_spz-RI,FBtr0085146_spz-RJ,FBtr0112834_spz-RK,FBtr0114372_spz-RL	2092.68	2042.68	749	8.34	5.51	chr3R	22890712	22895792	-	22895792	1	1	0
FBgn0003499	sr	FBtr0083542_sr-RA,FBtr0083543_sr-RB,FBtr0301615_sr-RC,FBtr0330050_sr-RD	4305.7	4255.7	301.96	1.61	1.07	chr3R	13916525	13959471	+	13916525	1	1	0
FBgn0003502	Btk29A	FBtr0079615_Btk29A-RC,FBtr0079616_Btk29A-RB,FBtr0079617_Btk29A-RD,FBtr0079618_Btk29A-RA,FBtr0112835_Btk29A-RF,FBtr0112836_Btk29A-RE,FBtr0330692_Btk29A-RG,FBtr0330693_Btk29A-RH	3885.84	3835.84	14760	87.55	57.85	chr2L	8258755	8301079	-	8301079	0	0	0
FBgn0003507	srp	FBtr0083215_srp-RA,FBtr0083216_srp-RB,FBtr0100595_srp-RD,FBtr0306244_srp-RE	4074.55	4024.55	40	0.23	0.15	chr3R	11811923	11829803	+	11811923	1	1	1
FBgn0003510	Sry-alpha	FBtr0085557_Sry-alpha-RA	1872	1822	695	8.68	5.74	chr3R	25866937	25868808	+	25866937	0	0	0
FBgn0003511	Sry-beta	FBtr0085556_Sry-beta-RA	1247	1197	1569	29.82	19.71	chr3R	25865454	25866753	+	25865454	0	0	0
FBgn0003512	Sry-delta	FBtr0085558_Sry-delta-RA	1546	1496	2442	37.14	24.54	chr3R	25869068	25870613	+	25869068	0	0	0
FBgn0003513	ss	FBtr0083318_ss-RA,FBtr0306026_ss-RC,FBtr0306027_ss-RD	4972.73	4922.73	19	0.09	0.06	chr3R	12200148	12229412	-	12229412	0	0	1
FBgn0003514	sqh	FBtr0070877_sqh-RA	1140	1090	8472	176.84	116.86	chrX	6117094	6119196	-	6119196	0	0	0
FBgn0003515	st	FBtr0075391_st-RA	2149	2099	63	0.68	0.45	chr3L	16490751	16493563	+	16490751	1	0	0
FBgn0003517	sta	FBtr0070289_sta-RA,FBtr0070290_sta-RB,FBtr0070291_sta-RD	1058.32	1008.32	108869	2456.49	1623.32	chrX	1375830	1377446	-	1377446	0	0	0
FBgn0003520	stau	FBtr0086783_stau-RA,FBtr0086784_stau-RB,FBtr0301614_stau-RC	5046.41	4996.41	23261	105.92	70	chr2R	14005401	14013337	-	14013337	0	0	0
FBgn0003525	stg	FBtr0085397_stg-RA	3052	3002	8219	62.29	41.16	chr3R	25077540	25081502	-	25081502	1	1	0
FBgn0003527	stil	FBtr0087825_stil-RA	1182	1132	8	0.16	0.11	chr2R	8457861	8459388	+	8457861	1	0	0
FBgn0003545	sub	FBtr0086881_sub-RA	2498	2448	2324.93	21.61	14.28	chr2R	13633000	13635616	-	13635616	1	0	0
FBgn0003557	Su(dx)	FBtr0077822_Su(dx)-RB,FBtr0077823_Su(dx)-RA,FBtr0077824_Su(dx)-RC	4307.66	4257.66	5092	27.21	17.98	chr2L	2037802	2044373	+	2037802	0	0	0
FBgn0003567	su(Hw)	FBtr0082945_su(Hw)-RB,FBtr0082946_su(Hw)-RA,FBtr0310002_su(Hw)-RC	3280.64	3230.64	4282	30.16	19.93	chr3R	10130177	10134309	-	10134309	0	0	0
FBgn0003575	su(s)	FBtr0070120_su(s)-RA	4904	4854	6347	29.75	19.66	chrX	529920	537793	+	529920	0	0	0
FBgn0003598	Su(var)3-7	FBtr0082736_Su(var)3-7-RA,FBtr0301657_Su(var)3-7-RB	4837.15	4787.15	9777.28	46.47	30.71	chr3R	9090077	9095760	+	9090077	0	0	0
FBgn0003607	Su(var)205	FBtr0079635_Su(var)205-RA,FBtr0079636_Su(var)205-RB	1002.24	952.24	23906	571.18	377.45	chr2L	8209626	8211122	-	8211122	0	0	0
FBgn0003612	Su(var)2-10	FBtr0088570_Su(var)2-10-RI,FBtr0088571_Su(var)2-10-RH,FBtr0088572_Su(var)2-10-RD,FBtr0088573_Su(var)2-10-RC,FBtr0088574_Su(var)2-10-RF,FBtr0088575_Su(var)2-10-RG,FBtr0088576_Su(var)2-10-RE,FBtr0088577_Su(var)2-10-RB,FBtr0088578_Su(var)2-10-RA,FBtr0302505_Su(var)2-10-RJ,FBtr0302506_Su(var)2-10-RK,FBtr0302507_Su(var)2-10-RL,FBtr0306705_Su(var)2-10-RM	2477.12	2427.12	14448	135.43	89.5	chr2R	5003631	5009507	+	5003631	0	0	0
FBgn0003638	su(w[a])	FBtr0070176_su(w[a])-RA,FBtr0070177_su(w[a])-RB,FBtr0070178_su(w[a])-RC,FBtr0302884_su(w[a])-RG,FBtr0305651_su(w[a])-RI,FBtr0305652_su(w[a])-RJ	4009.29	3959.29	22404.4	128.74	85.08	chrX	906812	940075	+	906812	1	0	0
FBgn0003651	svp	FBtr0082562_svp-RC,FBtr0082563_svp-RA,FBtr0082564_svp-RB,FBtr0331183_svp-RE	3437.46	3387.46	3340	22.43	14.82	chr3R	8084471	8128507	+	8084471	0	1	1
FBgn0003654	sw	FBtr0089397_sw-RA,FBtr0089398_sw-RB,FBtr0089399_sw-RC,FBtr0089400_sw-RD,FBtr0089401_sw-RE,FBtr0089402_sw-RF,FBtr0089403_sw-RG,FBtr0089404_sw-RH,FBtr0089405_sw-RI,FBtr0089406_sw-RJ,FBtr0089407_sw-RK,FBtr0089408_sw-RL,FBtr0089409_sw-RM	3012.58	2962.58	10264.4	78.83	52.09	chrX	20099034	20107456	-	20107456	0	1	0
FBgn0003655	swa	FBtr0070922_swa-RA	2023	1973	9.99	0.12	0.08	chrX	6257451	6259742	-	6259742	1	0	0
FBgn0003656	sws	FBtr0071125_sws-RA,FBtr0071126_sws-RB,FBtr0301675_sws-RC	4620.78	4570.78	7271	36.19	23.92	chrX	7850853	7862269	-	7862269	0	0	0
FBgn0003660	Syb	FBtr0088362_Syb-RA,FBtr0088363_Syb-RB,FBtr0273274_Syb-RC,FBtr0273275_Syb-RD	915.36	865.36	3489	91.73	60.62	chr2R	6136940	6139914	-	6139914	0	1	0
FBgn0003676	T-cp1	FBtr0084290_T-cp1-RB,FBtr0084291_T-cp1-RA	1962.05	1912.05	18233	216.95	143.37	chr3R	18314807	18317153	-	18317153	0	0	0
FBgn0003683	term	FBtr0075112_term-RA	1469	1419	3	0.05	0.03	chr3L	18585403	18586871	-	18586871	1	1	0
FBgn0003687	Tbp	FBtr0071679_Tbp-RA	1377	1327	1658	28.43	18.79	chr2R	17573705	17575145	-	17575145	0	0	0
FBgn0003701	thr	FBtr0086825_thr-RB	4287	4237	3019	16.21	10.71	chr2R	13748998	13753397	-	13753397	1	1	0
FBgn0003710	tipE	FBtr0073219_tipE-RA,FBtr0073220_tipE-RB	3758.7	3708.7	1917.13	11.76	7.77	chr3L	4188499	4193788	+	4188499	0	0	0
FBgn0003714	tko	FBtr0070459_tko-RB,FBtr0308831_tko-RC	685.55	635.55	772	27.64	18.26	chrX	2336346	2338009	-	2338009	0	0	0
FBgn0003715	CG16778	FBtr0072457_CG16778-RB,FBtr0072458_CG16778-RC,FBtr0100126_CG16778-RD,FBtr0330231_CG16778-RE	4384.3	4334.3	4888	25.66	16.96	chr2R	20973303	20986711	-	20986711	0	0	1
FBgn0003716	tkv	FBtr0079086_tkv-RA,FBtr0079087_tkv-RC,FBtr0079088_tkv-RB,FBtr0079089_tkv-RD	3171.34	3121.34	5572.93	40.62	26.84	chr2L	5218996	5271353	-	5271353	0	0	0
FBgn0003719	tld	FBtr0084691_tld-RA	3357	3307	1259	8.66	5.72	chr3R	20575455	20579232	+	20575455	0	1	0
FBgn0003720	tll	FBtr0085709_tll-RA	1938	1888	3509	42.29	27.94	chr3R	26678037	26680095	+	26678037	1	1	1
FBgn0003721	Tm1	FBtr0089957_Tm1-RK,FBtr0089959_Tm1-RF,FBtr0089960_Tm1-RA,FBtr0089961_Tm1-RI,FBtr0089962_Tm1-RC,FBtr0089963_Tm1-RH,FBtr0089964_Tm1-RG,FBtr0089965_Tm1-RE,FBtr0089967_Tm1-RJ,FBtr0089968_Tm1-RL,FBtr0301959_Tm1-RM,FBtr0301960_Tm1-RN,FBtr0305654_Tm1-RO,FBtr0305655_Tm1-RP,FBtr0305656_Tm1-RQ,FBtr0333917_Tm1-RR,FBtr0333918_Tm1-RS	1763.86	1713.86	21087	279.93	184.99	chr3R	11107093	11134501	+	11107093	1	0	0
FBgn0003731	Egfr	FBtr0071653_Egfr-RA,FBtr0071654_Egfr-RB	4591.79	4541.79	3539	17.73	11.72	chr2R	17410510	17446932	+	17410510	0	1	1
FBgn0003732	Top2	FBtr0081287_Top2-RA,FBtr0332320_Top2-RB	4945.53	4895.53	55238	256.71	169.64	chr2L	19447365	19453490	-	19453490	0	0	0
FBgn0003733	tor	FBtr0088938_tor-RA,FBtr0112837_tor-RB,FBtr0112838_tor-RC	3148	3098	14	0.1	0.07	chr2R	3590680	3597042	-	3597042	1	1	0
FBgn0003741	tra	FBtr0075364_tra-RA,FBtr0100244_tra-RB	857.96	807.96	950	26.75	17.68	chr3L	16583159	16584150	-	16584150	1	0	0
FBgn0003742	tra2	FBtr0089615_tra2-RD,FBtr0089616_tra2-RE,FBtr0089617_tra2-RA,FBtr0089618_tra2-RB,FBtr0089619_tra2-RC,FBtr0089620_tra2-RF,FBtr0089621_tra2-RG	1443.06	1393.06	3181	51.95	34.33	chr2R	10489509	10491857	-	10491857	0	0	0
FBgn0003744	trc	FBtr0074922_trc-RA,FBtr0332154_trc-RB	2531.1	2481.1	4995	45.8	30.27	chr3L	19823964	19827404	-	19827404	0	0	0
FBgn0003747	Gr5a	FBtr0070802_Gr5a-RA	1490	1440	30	0.47	0.31	chrX	5574650	5576521	+	5574650	1	0	0
FBgn0003748	Treh	FBtr0071535_Treh-RE,FBtr0071536_Treh-RD,FBtr0071537_Treh-RA,FBtr0071538_Treh-RB,FBtr0071539_Treh-RC,FBtr0071540_Treh-RF,FBtr0332423_Treh-RG	2841.51	2791.51	6531.12	53.23	35.18	chr2R	16961523	16976450	+	16961523	1	1	0
FBgn0003751	trk	FBtr0080078_trk-RA	882	832	43	1.18	0.78	chr2L	10271443	10272324	-	10272324	0	0	0
FBgn0003861	trp	FBtr0085513_trp-RA,FBtr0331356_trp-RB	4129	4079	2	0.01	0.01	chr3R	25740243	25746011	-	25746011	0	1	0
FBgn0003862	trx	FBtr0082947_trx-RA,FBtr0082948_trx-RB,FBtr0082949_trx-RC,FBtr0082950_trx-RD,FBtr0100277_trx-RE	13039.3	12989.3	29790	52.18	34.48	chr3R	10089080	10112623	-	10112623	0	0	0
FBgn0003863	alphaTry	FBtr0088161_alphaTry-RA	860	810	0	0	0	chr2R	7231765	7232624	-	7232624	1	1	0
FBgn0003865	tsg	FBtr0073582_tsg-RA	887	837	0	0	0	chrX	11882095	11882981	-	11882981	1	1	0
FBgn0003866	tsh	FBtr0085906_tsh-RA	4732	4682	693	3.37	2.23	chr2L	21828593	21837011	+	21828593	0	0	1
FBgn0003867	tsl	FBtr0084164_tsl-RA,FBtr0084165_tsl-RB	1546.65	1496.65	154	2.34	1.55	chr3R	17603836	17608256	-	17608256	0	0	0
FBgn0003870	ttk	FBtr0085825_ttk-RE,FBtr0085826_ttk-RF,FBtr0085827_ttk-RB,FBtr0085828_ttk-RC,FBtr0085829_ttk-RA,FBtr0085830_ttk-RD,FBtr0303227_ttk-RG,FBtr0303228_ttk-RH	4223.95	4173.95	1794	9.78	6.46	chr3R	27539591	27561114	+	27539591	1	1	0
FBgn0003882	tub	FBtr0273017_tub-RB,FBtr0302338_tub-RC	2013.59	1963.59	3361	38.94	25.73	chr3R	212967	215535	+	212967	0	0	0
FBgn0003884	alphaTub84B	FBtr0081639_alphaTub84B-RA	1752	1702	266337	3560.27	2352.73	chr3R	2912321	2914561	+	2912321	0	0	0
FBgn0003885	alphaTub84D	FBtr0081538_alphaTub84D-RA	1977	1927	15583.3	183.99	121.58	chr3R	3356478	3358454	+	3356478	1	1	0
FBgn0003886	alphaTub85E	FBtr0082087_alphaTub85E-RA	1575	1525	87.26	1.3	0.86	chr3R	5556943	5558987	-	5558987	0	0	0
FBgn0003887	betaTub56D	FBtr0086536_betaTub56D-RB,FBtr0086537_betaTub56D-RA	1613.12	1563.12	205453	2990.4	1976.14	chr2R	15334824	15339122	-	15339122	0	0	0
FBgn0003888	betaTub60D	FBtr0072270_betaTub60D-RA	2521	2471	5900	54.32	35.9	chr2R	20193405	20200626	+	20193405	1	1	0
FBgn0003889	betaTub85D	FBtr0082046_betaTub85D-RA	1841	1791	263.01	3.34	2.21	chr3R	5234105	5236004	-	5236004	0	0	0
FBgn0003890	betaTub97EF	FBtr0085261_betaTub97EF-RA,FBtr0300611_betaTub97EF-RB	1684	1634	751.43	10.46	6.91	chr3R	23792730	23814089	-	23814089	1	1	0
FBgn0003891	tud	FBtr0071582_tud-RA	8205	8155	36128	100.79	66.61	chr2R	17070937	17079903	+	17070937	0	0	0
FBgn0003892	ptc	FBtr0089427_ptc-RA	5535	5485	4156	17.24	11.39	chr2R	4537140	4552728	+	4537140	1	0	1
FBgn0003896	tup	FBtr0081111_tup-RA,FBtr0081112_tup-RB	3295.99	3245.99	4742	33.24	21.96	chr2L	18859500	18881256	-	18881256	0	0	1
FBgn0003900	twi	FBtr0071953_twi-RA,FBtr0100130_twi-RB	1880	1830	7	0.09	0.06	chr2R	18933631	18935849	+	18933631	1	1	1
FBgn0003916	snRNA:U1:21D	FBtr0078028_snRNA:U1:21D-RA	164	114	78.62	15.69	10.37	chr2L	901491	901654	-	901654	1	0	0
FBgn0003920	snRNA:U2:14B	FBtr0074208_snRNA:U2:14B-RA	192	142	49.27	7.89	5.22	chrX	16148705	16148896	+	16148705	0	0	1
FBgn0003922	snRNA:U2:38ABa	FBtr0081313_snRNA:U2:38ABa-RA	192	142	96.61	15.48	10.23	chr2L	19815614	19815805	-	19815805	0	0	0
FBgn0003923	snRNA:U2:38ABb	FBtr0081293_snRNA:U2:38ABb-RA	191	141	0	0	0	chr2L	19812646	19812836	+	19812646	0	0	0
FBgn0003926	snRNA:U3:22A	FBtr0077928_snRNA:U3:22A-RA	211	161	1	0.14	0.09	chr2L	1432711	1432921	+	1432711	0	1	0
FBgn0003930	snRNA:U4:39B	FBtr0081489_snRNA:U4:39B-RA	143	93	19.35	4.73	3.13	chr2L	21215036	21215178	-	21215178	1	1	0
FBgn0003931	snRNA:U4:38AB	FBtr0081292_snRNA:U4:38AB-RA	142	92	10.65	2.63	1.74	chr2L	19810734	19810875	+	19810734	0	0	0
FBgn0003933	snRNA:U5:14B	FBtr0074249_snRNA:U5:14B-RA	110	60	4.53	1.72	1.14	chrX	16148041	16148150	-	16148150	0	0	1
FBgn0003934	snRNA:U5:23D	FBtr0077658_snRNA:U5:23D-RA	131	81	0	0	0	chr2L	3048701	3048831	+	3048701	1	1	0
FBgn0003935	snRNA:U5:34A	FBtr0080451_snRNA:U5:34A-RA	127	77	0	0	0	chr2L	13244848	13244974	+	13244848	1	1	0
FBgn0003936	snRNA:U5:35D	FBtr0080770_snRNA:U5:35D-RA	126	76	0	0	0	chr2L	15751557	15751682	-	15751682	0	0	0
FBgn0003938	snRNA:U5:63BC	FBtr0073017_snRNA:U5:63BC-RA	123	73	3.75	1.17	0.77	chr3L	3090801	3090923	+	3090801	1	0	0
FBgn0003941	RpL40	FBtr0077470_RpL40-RA	660	610	50799.2	1894.69	1252.06	chr2L	4227642	4228563	+	4227642	0	0	0
FBgn0003942	RpS27A	FBtr0080016_RpS27A-RA	592	542	57819.7	2427.09	1603.89	chr2L	10408352	10410456	+	10408352	0	0	0
FBgn0003943	Ubi-p63E	FBtr0073177_Ubi-p63E-RA,FBtr0073178_Ubi-p63E-RB,FBtr0073179_Ubi-p63E-RC,FBtr0333142_Ubi-p63E-RD	2624.76	2574.76	86290.9	762.5	503.88	chr3L	3899259	3903184	-	3903184	0	0	0
FBgn0003944	Ubx	FBtr0083347_Ubx-RA,FBtr0083348_Ubx-RB,FBtr0083349_Ubx-RC,FBtr0083350_Ubx-RD,FBtr0083351_Ubx-RE,FBtr0083352_Ubx-RF	2984	2934	2	0.02	0.01	chr3R	12482345	12560348	-	12560348	0	1	1
FBgn0003950	unc	FBtr0077259_unc-RA	4454	4404	183	0.95	0.62	chrX	20982441	20987534	-	20987534	1	1	0
FBgn0003961	Uro	FBtr0079486_Uro-RA	1262	1212	0	0	0	chr2L	7780085	7781415	+	7780085	1	1	0
FBgn0003963	ush	FBtr0078063_ush-RA,FBtr0310027_ush-RB,FBtr0329895_ush-RC,FBtr0333012_ush-RD,FBtr0333013_ush-RE	4976.43	4926.43	2969	13.71	9.06	chr2L	476220	540560	+	476220	0	0	0
FBgn0003964	usp	FBtr0070346_usp-RA,FBtr0333803_usp-RB	2539.11	2489.11	4367.56	39.92	26.38	chrX	1932829	1936344	-	1936344	1	0	0
FBgn0003965	v	FBtr0073386_v-RA	1305	1255	11	0.2	0.13	chrX	10818005	10819664	+	10818005	1	1	0
FBgn0003969	vap	FBtr0074140_vap-RB,FBtr0074141_vap-RC,FBtr0074142_vap-RA,FBtr0074143_vap-RD	3596.29	3546.29	11736	75.29	49.76	chrX	15894167	15899877	-	15899877	0	0	0
FBgn0003975	vg	FBtr0087785_vg-RA	3903	3853	747	4.41	2.91	chr2R	8771706	8786899	+	8771706	0	0	1
FBgn0003977	vir	FBtr0072037_vir-RA	5695	5645	7467	30.09	19.89	chr2R	19247786	19253777	-	19253777	0	0	0
FBgn0003978	vls	FBtr0081347_vls-RA	1322	1272	1532.55	27.41	18.11	chr2L	20064261	20065691	-	20065691	0	0	0
FBgn0003979	Vm26Aa	FBtr0079239_Vm26Aa-RA,FBtr0333232_Vm26Aa-RB	693	643	0	0	0	chr2L	5959596	5960340	-	5960340	1	0	0
FBgn0003980	Vm26Ab	FBtr0079171_Vm26Ab-RA	625	575	1	0.04	0.03	chr2L	5957004	5957628	+	5957004	1	0	0
FBgn0003983	Vm34Ca	FBtr0080521_Vm34Ca-RA	476	426	8	0.43	0.28	chr2L	13411141	13411616	-	13411616	0	0	0
FBgn0003984	vn	FBtr0077082_vn-RA,FBtr0300010_vn-RC	4918.17	4868.17	638	2.98	1.97	chr3L	5806438	5838764	-	5838764	0	1	1
FBgn0003996	w	FBtr0070490_w-RA	2352	2302	86	0.85	0.56	chrX	2684632	2690499	-	2690499	1	1	0
FBgn0003997	W	FBtr0075133_W-RA,FBtr0332862_W-RB	4021	3971	973	5.57	3.68	chr3L	18160842	18178741	-	18178741	0	1	1
FBgn0004003	wbl	FBtr0086510_wbl-RA	950	900	17	0.43	0.28	chr2R	15137266	15138419	+	15137266	0	1	1
FBgn0004009	wg	FBtr0079432_wg-RA	2917	2867	283	2.25	1.48	chr2L	7307161	7316265	+	7307161	1	1	1
FBgn0004028	wupA	FBtr0074520_wupA-RA,FBtr0074521_wupA-RB,FBtr0074522_wupA-RC,FBtr0074523_wupA-RD,FBtr0074524_wupA-RG,FBtr0074525_wupA-RF,FBtr0074526_wupA-RE,FBtr0308235_wupA-RH,FBtr0308236_wupA-RI,FBtr0308237_wupA-RJ	1136.49	1086.49	80	1.68	1.11	chrX	17999586	18010855	-	18010855	1	1	0
FBgn0004034	y	FBtr0070071_y-RA	2038	1988	13	0.15	0.1	chrX	250542	255278	+	250542	1	1	0
FBgn0004045	Yp1	FBtr0071419_Yp1-RA	1570	1520	30	0.45	0.3	chrX	9947885	9949531	+	9947885	1	1	0
FBgn0004047	Yp3	FBtr0073821_Yp3-RA	1489	1439	48	0.76	0.5	chrX	13653578	13655200	+	13653578	1	0	0
FBgn0004049	yrt	FBtr0082793_yrt-RA,FBtr0114374_yrt-RB,FBtr0114375_yrt-RC,FBtr0114376_yrt-RD	4268.75	4218.75	3855	20.79	13.74	chr3R	9254589	9260704	-	9260704	0	0	0
FBgn0004050	z	FBtr0070435_z-RA,FBtr0100380_z-RB,FBtr0331161_z-RC	2401.54	2351.54	6564.52	63.51	41.97	chrX	2341802	2344583	+	2341802	0	0	0
FBgn0004052	Z600	FBtr0075549_Z600-RA	453	403	2	0.11	0.07	chr3L	15502161	15502613	+	15502161	0	0	0
FBgn0004053	zen	FBtr0081670_zen-RA	1267	1217	1	0.02	0.01	chr3R	2578586	2579916	-	2579916	0	1	1
FBgn0004054	zen2	FBtr0081671_zen2-RA,FBtr0290296_zen2-RB	943.5	893.5	0	0	0	chr3R	2568854	2569862	-	2569862	0	0	1
FBgn0004055	uzip	FBtr0072397_uzip-RA	2475	2425	7503	70.39	46.52	chr2R	20899573	20917609	+	20899573	0	0	0
FBgn0004057	Zw	FBtr0074748_Zw-RA,FBtr0074749_Zw-RB	2109.44	2059.44	520	5.74	3.8	chrX	19561266	19566385	+	19561266	1	0	0
FBgn0004066	Pros28.1	FBtr0074210_Pros28.1-RA	1174	1124	9479	191.87	126.79	chrX	16170305	16171620	+	16170305	0	0	0
FBgn0004087	Dhfr	FBtr0083295_Dhfr-RA,FBtr0110910_Dhfr-RB	618.28	568.28	1057	42.32	27.96	chr3R	12306921	12307601	+	12306921	1	0	0
FBgn0004101	bs	FBtr0072271_bs-RA,FBtr0290089_bs-RB	2297.52	2247.52	1191.44	12.06	7.97	chr2R	20230389	20263998	+	20230389	0	1	0
FBgn0004102	oc	FBtr0300106_oc-RC,FBtr0331305_oc-RD,FBtr0331306_oc-RE,FBtr0331737_oc-RF,FBtr0331738_oc-RG	4828.81	4778.81	2491	11.86	7.84	chrX	8524192	8544714	-	8544714	0	1	1
FBgn0004103	Pp1-87B	FBtr0082595_Pp1-87B-RA	2203	2153	33068	349.44	230.92	chr3R	8249343	8251639	-	8251639	0	0	0
FBgn0004106	cdc2	FBtr0080051_cdc2-RA	1082	1032	4424	97.53	64.45	chr2L	10384739	10386262	-	10386262	0	0	0
FBgn0004107	cdc2c	FBtr0083921_cdc2c-RA,FBtr0083922_cdc2c-RB,FBtr0300447_cdc2c-RC	1181.35	1131.35	3183.74	64.03	42.31	chr3R	16561342	16563260	+	16561342	0	0	0
FBgn0004108	Nrt	FBtr0075322_Nrt-RB,FBtr0075323_Nrt-RA,FBtr0304018_Nrt-RC	3849.76	3799.76	80856.1	484.14	319.93	chr3L	16759172	16770565	+	16759172	0	0	0
FBgn0004110	tin	FBtr0084086_tin-RA	1662	1612	9	0.13	0.08	chr3R	17204701	17207692	+	17204701	0	0	1
FBgn0004117	Tm2	FBtr0083078_Tm2-RA,FBtr0083079_Tm2-RB,FBtr0083080_Tm2-RC,FBtr0333919_Tm2-RD,FBtr0333920_Tm2-RE	1307.05	1257.05	138	2.5	1.65	chr3R	11135915	11140919	+	11135915	1	0	0
FBgn0004118	nAcRbeta-96A	FBtr0084681_nAcRbeta-96A-RA,FBtr0084682_nAcRbeta-96A-RB	2297.49	2247.49	2888	29.24	19.32	chr3R	20334937	20340823	-	20340823	0	0	0
FBgn0004132	boca	FBtr0088953_boca-RA	701	651	2172	75.91	50.16	chr2R	3453378	3454240	-	3454240	0	0	0
FBgn0004133	blow	FBtr0088952_blow-RA,FBtr0300368_blow-RB,FBtr0300591_blow-RC,FBtr0310050_blow-RD	2613.29	2563.29	1654.66	14.69	9.71	chr2R	3467993	3474581	-	3474581	0	0	0
FBgn0004143	nullo	FBtr0299565_nullo-RB	844	794	7	0.2	0.13	chrX	6943511	6944354	+	6943511	0	1	0
FBgn0004167	kst	FBtr0073070_kst-RA,FBtr0073071_kst-RB,FBtr0073072_kst-RC,FBtr0300017_kst-RE,FBtr0303857_kst-RF,FBtr0332056_kst-RG,FBtr0332057_kst-RH	13433	13383	9268	15.76	10.41	chr3L	3336860	3368133	+	3336860	1	1	0
FBgn0004168	5-HT1A	FBtr0086577_5-HT1A-RB	5019	4969	2619	11.99	7.92	chr2R	14954660	15009463	+	14954660	0	0	0
FBgn0004169	up	FBtr0073851_up-RA,FBtr0073852_up-RB,FBtr0073853_up-RD,FBtr0100561_up-RE,FBtr0100563_up-RG,FBtr0301919_up-RH,FBtr0301920_up-RI,FBtr0301921_up-RJ,FBtr0301922_up-RK,FBtr0301923_up-RL,FBtr0308233_up-RM,FBtr0308234_up-RN,FBtr0310136_up-RO,FBtr0310137_up-RP,FBtr0310138_up-RQ	1524.93	1474.93	122	1.88	1.24	chrX	13487507	13496536	-	13496536	1	0	0
FBgn0004170	sc	FBtr0070073_sc-RA	1438	1388	158	2.59	1.71	chrX	290093	291530	+	290093	1	1	1
FBgn0004171	Mst98Cb	FBtr0085278_Mst98Cb-RA	1066	1016	1	0.02	0.01	chr3R	24118520	24119585	+	24118520	1	1	0
FBgn0004172	Mst84Da	FBtr0081584_Mst84Da-RA	359	309	0	0	0	chr3R	3191572	3191985	+	3191572	1	1	0
FBgn0004173	Mst84Db	FBtr0081586_Mst84Db-RA	417	367	0	0	0	chr3R	3190880	3191349	-	3191349	1	1	0
FBgn0004174	Mst84Dc	FBtr0081587_Mst84Dc-RA,FBtr0112841_Mst84Dc-RB	364	314	1	0.07	0.05	chr3R	3189975	3190395	-	3190395	1	1	0
FBgn0004175	Mst84Dd	FBtr0081588_Mst84Dd-RA	427	377	0	0	0	chr3R	3189017	3189495	-	3189495	1	1	0
FBgn0004177	mts	FBtr0079525_mts-RA	2178	2128	30840	329.73	217.89	chr2L	7827743	7832745	+	7827743	0	0	0
FBgn0004179	Csp	FBtr0078493_Csp-RA,FBtr0078494_Csp-RB,FBtr0078495_Csp-RC	2438.88	2388.88	14584	138.9	91.79	chr3L	22260361	22266845	+	22260361	0	0	0
FBgn0004181	Peb	FBtr0072454_Peb-RA,FBtr0333174_Peb-RB	1365.5	1315.5	0	0	0	chr2R	21062649	21064238	-	21064238	1	0	1
FBgn0004183	snRNA:U1:82Eb	FBtr0078851_snRNA:U1:82Eb-RA	164	114	2.42	0.48	0.32	chr3R	773655	773818	-	773818	0	1	0
FBgn0004185	snRNA:U1:95Ca	FBtr0084528_snRNA:U1:95Ca-RA	164	114	78.62	15.69	10.37	chr3R	19685189	19685352	-	19685352	0	0	1
FBgn0004186	snRNA:U1:95Cb	FBtr0084488_snRNA:U1:95Cb-RA	164	114	78.62	15.69	10.37	chr3R	19653592	19653755	+	19653592	0	0	1
FBgn0004187	snRNA:U1:95Cc	FBtr0084487_snRNA:U1:95Cc-RA	164	114	15.72	3.14	2.07	chr3R	19652056	19652219	+	19652056	0	0	1
FBgn0004188	snRNA:U6:96Aa	FBtr0084650_snRNA:U6:96Aa-RA	107	57	12	4.79	3.17	chr3R	20381810	20381916	+	20381810	0	0	0
FBgn0004189	snRNA:U6:96Ab	FBtr0084651_snRNA:U6:96Ab-RA	107	57	12	4.79	3.17	chr3R	20382414	20382520	+	20382414	0	0	0
FBgn0004190	snRNA:U6:96Ac	FBtr0084652_snRNA:U6:96Ac-RA	107	57	12	4.79	3.17	chr3R	20382937	20383043	+	20382937	0	0	0
FBgn0004191	snRNA:U2:34ABa	FBtr0080486_snRNA:U2:34ABa-RA	192	142	2.3	0.37	0.24	chr2L	13211925	13212116	-	13212116	0	0	0
FBgn0004192	snRNA:U2:34ABb	FBtr0080443_snRNA:U2:34ABb-RA	192	142	276.91	44.37	29.32	chr2L	13215839	13216030	+	13215839	0	0	0
FBgn0004197	Ser	FBtr0085128_Ser-RA	5552	5502	649	2.68	1.77	chr3R	22997818	23019716	-	23019716	0	1	1
FBgn0004198	ct	FBtr0071068_ct-RA,FBtr0071069_ct-RB,FBtr0114613_ct-RC,FBtr0305134_ct-RD,FBtr0331733_ct-RE	10580.2	10530.2	19605	42.36	27.99	chrX	7503181	7572892	+	7503181	0	0	1
FBgn0004227	nonA	FBtr0074232_nonA-RA,FBtr0074233_nonA-RB,FBtr0100586_nonA-RC	3196.8	3146.8	24467.4	176.9	116.9	chrX	16255566	16265580	+	16255566	0	0	0
FBgn0004228	mex1	FBtr0075602_mex1-RA,FBtr0303786_mex1-RB,FBtr0334084_mex1-RC	1034	984	11	0.25	0.17	chr3L	15510524	15512692	-	15512692	1	1	0
FBgn0004237	Hrb87F	FBtr0082851_Hrb87F-RA,FBtr0082852_Hrb87F-RB,FBtr0300590_Hrb87F-RC,FBtr0310621_Hrb87F-RD	2133.36	2083.36	31629	345.41	228.25	chr3R	9482568	9486241	-	9486241	0	0	0
FBgn0004240	Dpt	FBtr0086620_Dpt-RA	496	446	6	0.31	0.2	chr2R	14753270	14753765	+	14753270	1	1	0
FBgn0004242	Syt1	FBtr0077726_Syt1-RA,FBtr0077727_Syt1-RB,FBtr0077728_Syt1-RC,FBtr0332218_Syt1-RE,FBtr0332219_Syt1-RF,FBtr0332220_Syt1-RG	5181.88	5131.88	18234	80.84	53.42	chr2L	2779267	2799979	-	2799979	0	0	0
FBgn0004244	Rdl	FBtr0076534_Rdl-RA,FBtr0076536_Rdl-RC,FBtr0309054_Rdl-RD,FBtr0333834_Rdl-RE,FBtr0333835_Rdl-RF,FBtr0333836_Rdl-RG	8507.72	8457.72	6458	17.37	11.48	chr3L	9138938	9175249	-	9175249	0	0	0
FBgn0004359	T48	FBtr0085065_T48-RA	2449	2399	351.24	3.33	2.2	chr3R	22707456	22736719	+	22707456	0	0	0
FBgn0004360	Wnt2	FBtr0088512_Wnt2-RA	2237	2187	560	5.83	3.85	chr2R	5381674	5390693	+	5381674	1	1	0
FBgn0004362	HmgD	FBtr0071708_HmgD-RA,FBtr0071709_HmgD-RB,FBtr0301410_HmgD-RC	1076.65	1026.65	121269	2687.44	1775.94	chr2R	17600836	17604230	+	17600836	0	0	0
FBgn0004363	porin	FBtr0080182_porin-RA,FBtr0080183_porin-RB,FBtr0100584_porin-RC,FBtr0305260_porin-RD,FBtr0332029_porin-RE	1353.19	1303.19	30857.4	538.72	356	chr2L	10847227	10850848	-	10850848	0	0	0
FBgn0004364	18w	FBtr0086309_18w-RA	5422	5372	6128	25.95	17.15	chr2R	15999016	16004437	+	15999016	1	1	0
FBgn0004366	rdgC	FBtr0074832_rdgC-RA,FBtr0074833_rdgC-RB,FBtr0332773_rdgC-RE	3022.85	2972.85	730	5.59	3.69	chr3L	20252967	20258654	+	20252967	0	0	0
FBgn0004367	mei-41	FBtr0074271_mei-41-RA	7554	7504	2895	8.78	5.8	chrX	16285794	16293601	+	16285794	0	0	0
FBgn0004368	Ptp4E	FBtr0070724_Ptp4E-RA,FBtr0070725_Ptp4E-RB,FBtr0301793_Ptp4E-RC,FBtr0301794_Ptp4E-RD,FBtr0301795_Ptp4E-RE,FBtr0301796_Ptp4E-RF	5998.47	5948.47	2982	11.41	7.54	chrX	4833165	4849458	+	4833165	0	0	0
FBgn0004369	Ptp99A	FBtr0085422_Ptp99A-RA,FBtr0085423_Ptp99A-RB,FBtr0085424_Ptp99A-RC,FBtr0303148_Ptp99A-RF,FBtr0303454_Ptp99A-RG	5969.36	5919.36	20500.4	78.79	52.07	chr3R	25202987	25312426	+	25202987	0	0	0
FBgn0004370	Ptp10D	FBtr0073522_Ptp10D-RB,FBtr0273235_Ptp10D-RE,FBtr0330392_Ptp10D-RF,FBtr0330393_Ptp10D-RG,FBtr0330394_Ptp10D-RH,FBtr0331406_Ptp10D-RI	8399.11	8349.11	14859	40.49	26.76	chrX	11516048	11571371	+	11516048	0	0	0
FBgn0004372	aly	FBtr0073006_aly-RA,FBtr0332086_aly-RB	2022	1972	0	0	0	chr3L	3024129	3026521	-	3026521	0	0	0
FBgn0004373	fwd	FBtr0072515_fwd-RB,FBtr0072516_fwd-RA,FBtr0072517_fwd-RC,FBtr0332841_fwd-RD	6792.69	6742.69	17524	59.13	39.08	chr3L	305393	319884	-	319884	0	0	0
FBgn0004374	neb	FBtr0081332_neb-RA	3592	3542	2353.68	15.12	9.99	chr2L	20075757	20089698	+	20075757	1	0	0
FBgn0004378	Klp61F	FBtr0072733_Klp61F-RA	3871	3821	7000.95	41.69	27.55	chr3L	1241568	1245910	-	1245910	1	1	0
FBgn0004379	Klp67A	FBtr0076499_Klp67A-RA,FBtr0333886_Klp67A-RB	2899	2849	4130.81	32.99	21.8	chr3L	9355736	9360051	-	9360051	0	0	0
FBgn0004380	Klp64D	FBtr0077157_Klp64D-RA	2493	2443	4122	38.39	25.37	chr3L	5349964	5352456	-	5352456	0	0	0
FBgn0004381	Klp68D	FBtr0076030_Klp68D-RA,FBtr0332129_Klp68D-RB	2998	2948	4926	38.02	25.12	chr3L	11788714	11791975	+	11788714	0	0	0
FBgn0004387	Klp98A	FBtr0085211_Klp98A-RA,FBtr0304671_Klp98A-RB	5453.6	5403.6	3730	15.7	10.38	chr3R	23373497	23384862	-	23384862	0	0	0
FBgn0004389	bnk	FBtr0085754_bnk-RA	1572	1522	3	0.04	0.03	chr3R	27018946	27020517	+	27018946	0	1	0
FBgn0004390	Gap1	FBtr0076367_Gap1-RA,FBtr0076368_Gap1-RB,FBtr0330168_Gap1-RC	5434	5384	7073.49	29.89	19.75	chr3L	9832193	9848385	-	9848385	0	0	0
FBgn0004391	shtd	FBtr0074077_shtd-RA,FBtr0074078_shtd-RB	5233.21	5183.21	4382	19.23	12.71	chrX	15349572	15356368	-	15356368	0	0	0
FBgn0004394	pdm2	FBtr0080392_pdm2-RB,FBtr0080393_pdm2-RA	3222.3	3172.3	291.65	2.09	1.38	chr2L	12657829	12686313	+	12657829	0	1	1
FBgn0004395	unk	FBtr0084402_unk-RA,FBtr0084403_unk-RB,FBtr0305571_unk-RC,FBtr0305572_unk-RD,FBtr0305573_unk-RE	5493.61	5443.61	11628	48.6	32.12	chr3R	18975963	18983592	-	18983592	0	0	0
FBgn0004396	CrebA	FBtr0075557_CrebA-RA,FBtr0075558_CrebA-RB	4214.76	4164.76	953	5.21	3.44	chr3L	15528514	15546314	+	15528514	1	0	0
FBgn0004397	Vinc	FBtr0070420_Vinc-RA	3938	3888	2563	15	9.91	chrX	2108319	2116492	-	2116492	1	0	0
FBgn0004400	rhi	FBtr0086897_rhi-RA	1569	1519	8	0.12	0.08	chr2R	13515994	13521018	-	13521018	1	1	0
FBgn0004401	Pep	FBtr0075198_Pep-RA,FBtr0075199_Pep-RB,FBtr0075200_Pep-RC,FBtr0304977_Pep-RD	2612.71	2562.71	68704	609.95	403.07	chr3L	17631218	17638136	-	17638136	0	0	0
FBgn0004403	RpS14a	FBtr0071094_RpS14a-RB,FBtr0071095_RpS14a-RA	644.14	594.14	40107.9	1535.85	1014.93	chrX	7827775	7828710	+	7827775	0	0	0
FBgn0004404	RpS14b	FBtr0071096_RpS14b-RA	601	551	19120.1	789.49	521.72	chrX	7828931	7829832	+	7828931	0	0	0
FBgn0004406	tam	FBtr0080571_tam-RA	3679	3629	927	5.81	3.84	chr2L	13823980	13827772	-	13827772	0	1	0
FBgn0004407	DNApol-gamma35	FBtr0091627_DNApol-gamma35-RA	1632	1582	1515.23	21.79	14.4	chr2L	13831482	13833167	-	13833167	0	0	0
FBgn0004414	msopa	FBtr0078482_msopa-RA,FBtr0334114_msopa-RB	377	327	2	0.14	0.09	chr3L	22075820	22076467	+	22075820	0	0	0
FBgn0004419	me31B	FBtr0079975_me31B-RA,FBtr0079976_me31B-RB	1698.75	1648.75	16855	232.59	153.7	chr2L	10239341	10242172	+	10239341	1	0	0
FBgn0004425	LysB	FBtr0072628_LysB-RA	486	436	3.21	0.17	0.11	chr3L	1207371	1207856	+	1207371	1	1	0
FBgn0004426	LysC	FBtr0072629_LysC-RA	487	437	2.16	0.11	0.07	chr3L	1210485	1210971	+	1210485	1	1	0
FBgn0004427	LysD	FBtr0072634_LysD-RA	480	430	3.64	0.19	0.13	chr3L	1210717	1211196	-	1211196	1	1	0
FBgn0004428	LysE	FBtr0072630_LysE-RA	580	530	0	0	0	chr3L	1212827	1213406	+	1212827	1	1	0
FBgn0004429	LysP	FBtr0072633_LysP-RA	615	565	3	0.12	0.08	chr3L	1218082	1218696	-	1218696	1	1	0
FBgn0004430	LysS	FBtr0072631_LysS-RA	492	442	10	0.51	0.34	chr3L	1227747	1228238	+	1227747	1	1	0
FBgn0004431	LysX	FBtr0072637_LysX-RA	564	514	9	0.4	0.26	chr3L	1194739	1195302	-	1195302	0	1	1
FBgn0004432	Cyp1	FBtr0074238_Cyp1-RA	1269	1219	53679	1001.87	662.06	chrX	16211706	16214445	-	16214445	0	0	0
FBgn0004435	Galpha49B	FBtr0087829_Galpha49B-RA,FBtr0087831_Galpha49B-RC,FBtr0087832_Galpha49B-RD,FBtr0087833_Galpha49B-RE,FBtr0304955_Galpha49B-RK,FBtr0333101_Galpha49B-RJ	4646.44	4596.44	17748.2	87.85	58.05	chr2R	8500245	8510702	+	8500245	0	0	0
FBgn0004436	UbcD6	FBtr0078849_UbcD6-RA,FBtr0301663_UbcD6-RB,FBtr0306106_UbcD6-RC,FBtr0308685_UbcD6-RD	2134.64	2084.64	7026	76.68	50.67	chr3R	774477	778406	-	778406	0	0	0
FBgn0004449	Ten-m	FBtr0078509_Ten-m-RB,FBtr0306107_Ten-m-RD,FBtr0330159_Ten-m-RE	11429.9	11379.9	51401	102.76	67.91	chr3L	22286144	22400963	-	22400963	0	0	0
FBgn0004456	mew	FBtr0073731_mew-RA,FBtr0073732_mew-RB,FBtr0310647_mew-RC,FBtr0310648_mew-RD,FBtr0330398_mew-RE	4878.9	4828.9	3273	15.42	10.19	chrX	13108442	13152523	-	13152523	0	0	0
FBgn0004462	Pk17E	FBtr0074634_Pk17E-RA,FBtr0307198_Pk17E-RB,FBtr0307199_Pk17E-RC	2113.98	2063.98	1689	18.62	12.3	chrX	18682499	18700090	+	18682499	0	0	0
FBgn0004463	RpIII128	FBtr0087977_RpIII128-RA	3493	3443	3175	20.98	13.86	chr2R	7926595	7930138	+	7926595	0	0	0
FBgn0004465	Su(P)	FBtr0075359_Su(P)-RA	1412	1362	2254	37.65	24.88	chr3L	16603762	16605299	-	16605299	0	0	0
FBgn0004507	GlyP	FBtr0077828_GlyP-RA,FBtr0100485_GlyP-RB	3128.31	3078.31	13752	101.64	67.17	chr2L	2130815	2137296	+	2130815	0	0	0
FBgn0004509	Fur1	FBtr0089982_Fur1-RA,FBtr0089983_Fur1-RB,FBtr0089984_Fur1-RC,FBtr0089985_Fur1-RD,FBtr0089986_Fur1-RE,FBtr0089987_Fur1-RF,FBtr0310618_Fur1-RG	4606.38	4556.38	3870	19.32	12.77	chr3R	21173090	21298778	-	21298778	0	0	0
FBgn0004510	Ets97D	FBtr0085088_Ets97D-RA,FBtr0330167_Ets97D-RB	1858	1808	1195.76	15.05	9.94	chr3R	22736497	22738608	-	22738608	0	1	0
FBgn0004511	dy	FBtr0073612_dy-RA	3963	3913	13.99	0.08	0.05	chrX	11663806	11672709	-	11672709	1	1	0
FBgn0004512	Mdr49	FBtr0087801_Mdr49-RA,FBtr0302198_Mdr49-RB	4199.94	4149.94	667.86	3.66	2.42	chr2R	8827828	8833850	-	8833850	1	1	1
FBgn0004513	Mdr65	FBtr0077011_Mdr65-RA	4135	4085	9351	52.08	34.42	chr3L	6233600	6238846	-	6238846	1	1	0
FBgn0004514	Oct-TyrR	FBtr0078479_Oct-TyrR-RA,FBtr0301930_Oct-TyrR-RB	3682	3632	608	3.81	2.52	chr3L	22028103	22058379	+	22028103	0	0	0
FBgn0004516	Gad1	FBtr0073275_Gad1-RB,FBtr0073276_Gad1-RA,FBtr0073277_Gad1-RC,FBtr0332980_Gad1-RD	3112.31	3062.31	4190	31.13	20.57	chr3L	4074077	4088744	-	4088744	0	0	1
FBgn0004552	Akh	FBtr0073213_Akh-RA	536	486	275	12.87	8.51	chr3L	4141467	4142070	+	4141467	0	1	0
FBgn0004554	Edg91	FBtr0083502_Edg91-RA,FBtr0300767_Edg91-RB	593	543	5	0.21	0.14	chr3R	13436578	13437233	-	13437233	0	1	0
FBgn0004556	Dbp73D	FBtr0075347_Dbp73D-RA	2209	2159	838	8.83	5.84	chr3L	16721596	16723918	-	16723918	0	0	0
FBgn0004567	slp2	FBtr0077500_slp2-RA	2360	2310	3249	32	21.15	chr2L	3836842	3839201	+	3836842	0	1	1
FBgn0004569	aos	FBtr0075408_aos-RA	2822	2772	2058	16.89	11.16	chr3L	16463486	16476750	-	16476750	0	1	0
FBgn0004573	5-HT7	FBtr0085746_5-HT7-RA	3478	3428	539	3.58	2.36	chr3R	26794864	26842569	-	26842569	0	0	0
FBgn0004574	Rop	FBtr0073263_Rop-RA,FBtr0310632_Rop-RB	2422.61	2372.61	7532	72.23	47.73	chr3L	4136359	4138996	-	4138996	0	0	0
FBgn0004575	Syn	FBtr0089475_Syn-RF,FBtr0089477_Syn-RA,FBtr0100471_Syn-RD,FBtr0100472_Syn-RE	5803	5753	12075	47.75	31.56	chr3R	6016411	6048164	+	6016411	0	0	0
FBgn0004577	Pxd	FBtr0089287_Pxd-RA,FBtr0301526_Pxd-RB	2282	2232	3	0.03	0.02	chr3R	12840340	12853760	+	12840340	1	1	1
FBgn0004580	Cbp53E	FBtr0087056_Cbp53E-RA	2676	2626	2395.98	20.76	13.72	chr2R	12861465	12883566	+	12861465	0	0	0
FBgn0004581	bgcn	FBtr0072232_bgcn-RA	4021	3971	43	0.25	0.16	chr2R	19740801	19746314	-	19746314	0	0	0
FBgn0004583	ex	FBtr0078059_ex-RA,FBtr0329832_ex-RB	6638.06	6588.06	4911.41	16.96	11.21	chr2L	431227	448701	+	431227	1	1	0
FBgn0004584	Rrp1	FBtr0077678_Rrp1-RA,FBtr0290241_Rrp1-RB	2645.88	2595.88	16102	141.13	93.26	chr2L	2969773	2972676	-	2972676	0	0	0
FBgn0004587	B52	FBtr0082801_B52-RA,FBtr0082802_B52-RB,FBtr0082803_B52-RD,FBtr0082804_B52-RF,FBtr0082806_B52-RC,FBtr0300586_B52-RI,FBtr0300588_B52-RK,FBtr0300589_B52-RL,FBtr0308195_B52-RM,FBtr0308196_B52-RN,FBtr0308197_B52-RO	1933.41	1883.41	45148	545.38	360.41	chr3R	9487022	9492613	+	9487022	0	0	0
FBgn0004588	Eig71Ea	FBtr0075587_Eig71Ea-RA	412	362	1	0.06	0.04	chr3L	15642226	15642761	-	15642761	1	1	0
FBgn0004589	Eig71Eb	FBtr0075571_Eig71Eb-RA,FBtr0303460_Eig71Eb-RB	448.5	398.5	0	0	0	chr3L	15643036	15643641	+	15643036	1	1	0
FBgn0004590	Eig71Ec	FBtr0075586_Eig71Ec-RA	639	589	0	0	0	chr3L	15644579	15645354	-	15645354	1	1	0
FBgn0004591	Eig71Ed	FBtr0075572_Eig71Ed-RA	415	365	0	0	0	chr3L	15645637	15646196	+	15645637	1	1	0
FBgn0004592	Eig71Ee	FBtr0075585_Eig71Ee-RA	1486	1436	429	6.8	4.49	chr3L	15647572	15649110	-	15649110	1	1	0
FBgn0004593	Eig71Ef	FBtr0075584_Eig71Ef-RA	420	370	0	0	0	chr3L	15649755	15650490	-	15650490	1	1	0
FBgn0004594	Eig71Eg	FBtr0075573_Eig71Eg-RA	422	372	0	0	0	chr3L	15650728	15651258	+	15650728	1	1	0
FBgn0004595	pros	FBtr0304603_pros-RH,FBtr0304604_pros-RI,FBtr0304605_pros-RJ,FBtr0304606_pros-RK,FBtr0304607_pros-RL,FBtr0304608_pros-RM	21457.6	21407.6	211689	224.98	148.67	chr3R	7155624	7232782	+	7155624	0	1	1
FBgn0004597	CycC	FBtr0083010_CycC-RA	1130	1080	1817.89	38.3	25.31	chr3R	10714726	10715915	-	10715915	0	0	0
FBgn0004598	Fur2	FBtr0074261_Fur2-RA,FBtr0074262_Fur2-RD,FBtr0074263_Fur2-RC,FBtr0074264_Fur2-RF,FBtr0074265_Fur2-RB,FBtr0074266_Fur2-RE,FBtr0074267_Fur2-RG,FBtr0301300_Fur2-RH,FBtr0301301_Fur2-RI	5694.02	5644.02	9194	37.06	24.49	chrX	16267121	16275816	+	16267121	0	0	0
FBgn0004603	Src42A	FBtr0085967_Src42A-RB,FBtr0085968_Src42A-RA	3042.3	2992.3	16704	127.01	83.93	chr2R	1868785	1900039	+	1868785	0	0	0
FBgn0004606	zfh1	FBtr0085701_zfh1-RB,FBtr0085702_zfh1-RA,FBtr0331180_zfh1-RE	5768.69	5718.69	7362.04	29.29	19.36	chr3R	26591648	26614205	+	26591648	0	0	1
FBgn0004611	Plc21C	FBtr0078047_Plc21C-RA,FBtr0078048_Plc21C-RB,FBtr0078049_Plc21C-RC,FBtr0078050_Plc21C-RD,FBtr0330673_Plc21C-RG,FBtr0330674_Plc21C-RH	6574.53	6524.53	11087	38.66	25.55	chr2L	305935	347927	+	305935	0	0	0
FBgn0004618	gl	FBtr0083584_gl-RA,FBtr0083585_gl-RB,FBtr0330042_gl-RC	3038.56	2988.56	214	1.63	1.08	chr3R	14193649	14198460	-	14198460	0	0	1
FBgn0004619	Glu-RI	FBtr0076982_Glu-RI-RA	3810	3760	2009	12.16	8.03	chr3L	6617132	6628159	+	6617132	0	0	0
FBgn0004620	GluRIIA	FBtr0079106_GluRIIA-RI	3251	3201	89	0.63	0.42	chr2L	5555074	5558994	+	5555074	1	1	1
FBgn0004622	Takr99D	FBtr0085507_Takr99D-RA,FBtr0301656_Takr99D-RB,FBtr0330298_Takr99D-RC	2879.85	2829.85	2329	18.72	12.37	chr3R	25776518	25795169	-	25795169	0	0	0
FBgn0004623	Gbeta76C	FBtr0074949_Gbeta76C-RA	1466	1416	0	0	0	chr3L	19680737	19683092	+	19680737	0	0	0
FBgn0004629	Cys	FBtr0082980_Cys-RA	553	503	658	29.76	19.67	chr3R	10394753	10395363	-	10395363	0	1	0
FBgn0004635	rho	FBtr0072694_rho-RA,FBtr0333207_rho-RB	2670.39	2620.39	2140	18.58	12.28	chr3L	1463811	1468944	+	1463811	0	0	0
FBgn0004636	R	FBtr0072867_R-RA,FBtr0303154_R-RB,FBtr0332671_R-RC	2730.36	2680.36	13359	113.39	74.93	chr3L	1859115	1862239	-	1862239	0	0	0
FBgn0004638	drk	FBtr0087693_drk-RE,FBtr0087694_drk-RC,FBtr0087695_drk-RB,FBtr0087696_drk-RA,FBtr0087697_drk-RF,FBtr0087698_drk-RD	2742.76	2692.76	13494	114.01	75.34	chr2R	9382727	9390342	-	9390342	0	0	0
FBgn0004643	mit(1)15	FBtr0070441_mit(1)15-RB,FBtr0100272_mit(1)15-RC	2576.69	2526.69	3751.42	33.78	22.32	chrX	2498224	2500860	+	2498224	1	0	0
FBgn0004644	hh	FBtr0100506_hh-RB	2370	2320	29	0.28	0.19	chr3R	18953891	18967628	-	18967628	1	1	1
FBgn0004646	ogre	FBtr0071036_ogre-RA,FBtr0071037_ogre-RB,FBtr0309873_ogre-RC,FBtr0309874_ogre-RD,FBtr0309875_ogre-RE	2144.53	2094.53	19723	214.24	141.57	chrX	6867648	6885351	-	6885351	1	1	0
FBgn0004647	N	FBtr0070507_N-RA,FBtr0304659_N-RB	10189	10139	21072.2	47.29	31.25	chrX	3028905	3066295	+	3028905	0	0	0
FBgn0004648	svr	FBtr0070081_svr-RB,FBtr0070083_svr-RC,FBtr0070084_svr-RD,FBtr0070085_svr-RE,FBtr0070086_svr-RF,FBtr0070087_svr-RG,FBtr0290016_svr-RH,FBtr0290017_svr-RI	3899.46	3849.46	14478	85.57	56.55	chrX	390504	403113	+	390504	0	0	0
FBgn0004649	yl	FBtr0073897_yl-RA,FBtr0073898_yl-RB	6310.5	6260.5	0	0	0	chrX	14087252	14093996	+	14087252	1	1	0
FBgn0004650	fs(1)N	FBtr0070207_fs(1)N-RA,FBtr0332286_fs(1)N-RB	6527	6477	19	0.07	0.04	chrX	1216546	1223471	+	1216546	1	0	0
FBgn0004652	fru	FBtr0083640_fru-RH,FBtr0083641_fru-RB,FBtr0083642_fru-RC,FBtr0083643_fru-RE,FBtr0083644_fru-RF,FBtr0083645_fru-RG,FBtr0083646_fru-RA,FBtr0083647_fru-RD,FBtr0083648_fru-RI,FBtr0083649_fru-RJ,FBtr0083650_fru-RK,FBtr0083651_fru-RL,FBtr0083652_fru-RM,FBtr0301284_fru-RN,FBtr0330040_fru-RO	4757.24	4707.24	3408.79	16.48	10.89	chr3R	14239995	14371308	-	14371308	0	0	1
FBgn0004654	Pgd	FBtr0070384_Pgd-RA,FBtr0331410_Pgd-RB	1695.4	1645.4	986.79	13.64	9.02	chrX	2039169	2042599	+	2039169	1	0	1
FBgn0004655	wapl	FBtr0070429_wapl-RA,FBtr0070430_wapl-RB	6337.9	6287.9	10004	36.2	23.92	chrX	2044135	2053016	-	2053016	1	0	0
FBgn0004656	fs(1)h	FBtr0071118_fs(1)h-RA,FBtr0071119_fs(1)h-RB,FBtr0071120_fs(1)h-RC,FBtr0071121_fs(1)h-RD,FBtr0071122_fs(1)h-RE,FBtr0301309_fs(1)h-RF,FBtr0333307_fs(1)h-RG,FBtr0333308_fs(1)h-RH,FBtr0333309_fs(1)h-RI	8182.54	8132.54	41375.6	115.75	76.49	chrX	7931969	7955469	-	7955469	0	0	0
FBgn0004657	mys	FBtr0071105_mys-RA	4040	3990	8522	48.59	32.11	chrX	7955680	7964270	+	7955680	0	0	0
FBgn0004666	sim	FBtr0082710_sim-RA,FBtr0082711_sim-RB	3201.44	3151.44	2471	17.84	11.79	chr3R	8883481	8903950	+	8883481	0	0	1
FBgn0004687	Mlc-c	FBtr0070783_Mlc-c-RA,FBtr0308579_Mlc-c-RB	1311.31	1261.31	9456	170.57	112.72	chrX	5513169	5516591	-	5516591	0	0	0
FBgn0004698	mus210	FBtr0087373_mus210-RC,FBtr0087374_mus210-RA,FBtr0308700_mus210-RD	4151.24	4101.24	12308	68.28	45.12	chr2R	11198991	11205347	+	11198991	0	0	0
FBgn0004777	Ccp84Ag	FBtr0081689_Ccp84Ag-RA	1097	1047	1	0.02	0.01	chr3R	2512450	2513761	+	2512450	0	1	1
FBgn0004778	Ccp84Af	FBtr0081695_Ccp84Af-RA	580	530	0	0	0	chr3R	2515324	2515961	-	2515961	0	1	1
FBgn0004779	Ccp84Ae	FBtr0081694_Ccp84Ae-RA	754	704	0	0	0	chr3R	2516609	2517480	-	2517480	0	1	1
FBgn0004780	Ccp84Ad	FBtr0081690_Ccp84Ad-RA	725	675	0	0	0	chr3R	2518454	2519239	+	2518454	0	1	1
FBgn0004781	Ccp84Ac	FBtr0081693_Ccp84Ac-RA	1060	1010	1	0.02	0.01	chr3R	2520870	2521993	-	2521993	0	1	1
FBgn0004782	Ccp84Ab	FBtr0081692_Ccp84Ab-RA	835	785	12.27	0.36	0.24	chr3R	2527689	2528599	-	2528599	0	1	1
FBgn0004783	Ccp84Aa	FBtr0081691_Ccp84Aa-RA	767	717	29.73	0.94	0.62	chr3R	2529804	2530625	+	2529804	0	1	1
FBgn0004784	inaC	FBtr0087047_inaC-RA	2306	2256	11	0.11	0.07	chr2R	12786088	12789083	+	12786088	0	0	0
FBgn0004795	retn	FBtr0072072_retn-RA,FBtr0072073_retn-RB	4296.8	4246.8	254.99	1.37	0.9	chr2R	19520135	19542343	+	19520135	0	1	1
FBgn0004797	mdy	FBtr0080915_mdy-RA,FBtr0080916_mdy-RB,FBtr0080917_mdy-RC,FBtr0080918_mdy-RD	2090.88	2040.88	602	6.71	4.43	chr2L	16816660	16826964	+	16816660	1	1	0
FBgn0004811	fs(2)ltoPP43	FBtr0081316_fs(2)ltoPP43-RA,FBtr0081317_fs(2)ltoPP43-RB,FBtr0332246_fs(2)ltoPP43-RC	1720.47	1670.47	3223.96	43.91	29.02	chr2L	19792773	19795851	-	19795851	0	0	0
FBgn0004828	His3.3B	FBtr0071345_His3.3B-RA,FBtr0071346_His3.3B-RB,FBtr0071347_His3.3B-RC,FBtr0333476_His3.3B-RD	1805.49	1755.49	128152	1660.87	1097.56	chrX	9046556	9050721	-	9050721	0	0	0
FBgn0004832	Xpac	FBtr0070670_Xpac-RA	1119	1069	1169	24.88	16.44	chrX	3997047	3998230	-	3998230	0	0	0
FBgn0004837	Su(H)	FBtr0080700_Su(H)-RA	2943	2893	2865.06	22.53	14.89	chr2L	15039496	15043335	+	15039496	0	0	0
FBgn0004838	Hrb27C	FBtr0079346_Hrb27C-RA,FBtr0079347_Hrb27C-RC,FBtr0079348_Hrb27C-RB,FBtr0301403_Hrb27C-RD,FBtr0301404_Hrb27C-RE,FBtr0307030_Hrb27C-RF,FBtr0307031_Hrb27C-RG,FBtr0307032_Hrb27C-RH	4841.77	4791.77	83263	395.34	261.25	chr2L	6920704	6932057	+	6920704	0	0	0
FBgn0004839	otk	FBtr0088028_otk-RA	4644	4594	22794	112.89	74.6	chr2R	7888983	7907329	-	7907329	0	0	0
FBgn0004841	Takr86C	FBtr0082315_Takr86C-RA,FBtr0112789_Takr86C-RB	2872.87	2822.87	444	3.58	2.36	chr3R	6563314	6576950	-	6576950	0	0	0
FBgn0004842	NepYr	FBtr0085100_NepYr-RA	2109	2059	64	0.71	0.47	chr3R	22822702	22883661	+	22822702	0	1	0
FBgn0004852	Ac76E	FBtr0074897_Ac76E-RA,FBtr0304746_Ac76E-RB	5312.17	5262.17	1001	4.33	2.86	chr3L	19932387	19971060	+	19932387	0	0	0
FBgn0004854	B-H2	FBtr0074429_B-H2-RA	3089	3039	535.84	4.01	2.65	chrX	17208614	17218195	+	17208614	0	0	1
FBgn0004855	RpII15	FBtr0082925_RpII15-RA,FBtr0309995_RpII15-RB	713.04	663.04	1967	67.5	44.6	chr3R	10134797	10135566	+	10134797	0	0	0
FBgn0004856	Bx42	FBtr0071350_Bx42-RA,FBtr0333809_Bx42-RB	2135.47	2085.47	6901	75.29	49.75	chrX	8998042	9000637	-	9000637	0	0	0
FBgn0004858	elB	FBtr0080637_elB-RC	3324	3274	2333	16.21	10.71	chr2L	14390625	14409547	-	14409547	0	0	0
FBgn0004860	ph-d	FBtr0070433_ph-d-RA,FBtr0112843_ph-d-RB	4693.08	4643.08	10217.6	50.07	33.09	chrX	2010899	2017164	-	2017164	0	0	1
FBgn0004861	ph-p	FBtr0070432_ph-p-RA,FBtr0301515_ph-p-RB	5759.48	5709.48	26915.4	107.25	70.88	chrX	2020243	2030888	-	2030888	0	0	1
FBgn0004862	bap	FBtr0084087_bap-RA	1446	1396	75	1.22	0.81	chr3R	17214605	17216171	+	17214605	0	0	1
FBgn0004863	C15	FBtr0084111_C15-RA	1105	1055	114	2.46	1.62	chr3R	17325977	17338054	+	17325977	0	1	1
FBgn0004864	hop	FBtr0073457_hop-RA	5085	5035	5603	25.32	16.73	chrX	11254932	11262130	-	11262130	0	0	0
FBgn0004865	Eip78C	FBtr0078306_Eip78C-RA,FBtr0078307_Eip78C-RB,FBtr0306157_Eip78C-RD,FBtr0306158_Eip78C-RE	3831.16	3781.16	1094	6.58	4.35	chr3L	21219709	21259603	+	21219709	1	1	0
FBgn0004867	RpS2	FBtr0079905_RpS2-RA,FBtr0330682_RpS2-RB	916.02	866.02	84438	2218.3	1465.92	chr2L	9896265	9897521	-	9897521	0	0	0
FBgn0004868	Gdi	FBtr0079862_Gdi-RA,FBtr0306169_Gdi-RB	2135.38	2085.38	32695	356.7	235.72	chr2L	9491176	9494796	-	9494796	0	0	0
FBgn0004870	bab1	FBtr0072642_bab1-RB,FBtr0072643_bab1-RA,FBtr0333268_bab1-RC,FBtr0333269_bab1-RD,FBtr0333270_bab1-RE	5200.89	5150.89	2322.02	10.26	6.78	chr3L	1036369	1101089	-	1101089	0	1	1
FBgn0004872	piwi	FBtr0080166_piwi-RA	3069	3019	33.34	0.25	0.17	chr2L	10982205	10987416	-	10987416	1	0	0
FBgn0004875	enc	FBtr0073152_enc-RB,FBtr0073153_enc-RA,FBtr0112844_enc-RD,FBtr0112845_enc-RE,FBtr0333208_enc-RF,FBtr0333209_enc-RG,FBtr0333210_enc-RH	7771.6	7721.6	24800	73.07	48.29	chr3L	3818679	3842326	+	3818679	0	0	0
FBgn0004876	cdi	FBtr0083716_cdi-RA,FBtr0305321_cdi-RB	6245.4	6195.4	11920	43.77	28.93	chr3R	14870604	14920076	-	14920076	0	0	0
FBgn0004878	cas	FBtr0078725_cas-RA	3679	3629	7930	49.72	32.85	chr3R	1538664	1543022	-	1543022	1	1	0
FBgn0004880	scrt	FBtr0073165_scrt-RA,FBtr0333136_scrt-RB	9075	9025	17744	44.73	29.56	chr3L	3983896	3994003	+	3983896	0	0	0
FBgn0004882	orb	FBtr0084384_orb-RA,FBtr0084385_orb-RB,FBtr0084386_orb-RC,FBtr0100227_orb-RD,FBtr0100228_orb-RE,FBtr0301491_orb-RF	4442.02	4392.02	1057.3	5.48	3.62	chr3R	19090364	19106571	-	19106571	0	0	0
FBgn0004885	tok	FBtr0084689_tok-RB,FBtr0084690_tok-RA	5358.99	5308.99	9970	42.73	28.23	chr3R	20545419	20574855	+	20545419	0	0	0
FBgn0004888	Scsalpha	FBtr0073151_Scsalpha-RA,FBtr0303096_Scsalpha-RB	1412.53	1362.53	7258	121.19	80.09	chr3L	3814211	3818383	+	3814211	0	0	0
FBgn0004889	tws	FBtr0082186_tws-RA,FBtr0082187_tws-RF,FBtr0082188_tws-RB,FBtr0082189_tws-RD,FBtr0082190_tws-RE,FBtr0082191_tws-RC,FBtr0082192_tws-RG,FBtr0082193_tws-RH	3269.67	3219.67	14283	100.93	66.7	chr3R	5951851	5965494	-	5965494	0	0	0
FBgn0004892	sob	FBtr0077558_sob-RA	2611	2561	9	0.08	0.05	chr2L	3578013	3580769	-	3580769	0	1	1
FBgn0004893	bowl	FBtr0077490_bowl-RB,FBtr0077491_bowl-RC,FBtr0077492_bowl-RD,FBtr0077493_bowl-RA,FBtr0307026_bowl-RE,FBtr0307027_bowl-RF,FBtr0307028_bowl-RG,FBtr0307029_bowl-RH	3449.16	3399.16	2301	15.4	10.18	chr2L	3771198	3784121	+	3771198	1	1	0
FBgn0004895	fd64A	FBtr0073192_fd64A-RA,FBtr0309789_fd64A-RB	1372	1322	3	0.05	0.03	chr3L	4018878	4021279	+	4018878	1	0	1
FBgn0004896	fd59A	FBtr0071898_fd59A-RA	3866	3816	4048	24.13	15.95	chr2R	18754044	18758229	+	18754044	0	0	1
FBgn0004897	fd96Ca	FBtr0084770_fd96Ca-RA	1119	1069	9	0.19	0.13	chr3R	20909274	20910392	+	20909274	0	1	1
FBgn0004898	fd96Cb	FBtr0084771_fd96Cb-RA	825	775	28	0.82	0.54	chr3R	20920831	20921655	+	20920831	0	0	1
FBgn0004901	Prat	FBtr0081764_Prat-RA,FBtr0304705_Prat-RB	2104.45	2054.45	1190.82	13.19	8.71	chr3R	3735320	3737501	-	3737501	0	0	0
FBgn0004903	Rb97D	FBtr0085092_Rb97D-RA,FBtr0085093_Rb97D-RB,FBtr0100334_Rb97D-RC,FBtr0100335_Rb97D-RD,FBtr0100336_Rb97D-RE,FBtr0100337_Rb97D-RF,FBtr0100338_Rb97D-RG,FBtr0100339_Rb97D-RH,FBtr0100340_Rb97D-RI	2880.56	2830.56	6320	50.8	33.57	chr3R	22697851	22701464	-	22701464	0	0	0
FBgn0004907	14-3-3zeta	FBtr0088412_14-3-3zeta-RB,FBtr0088413_14-3-3zeta-RA,FBtr0088414_14-3-3zeta-RD,FBtr0088415_14-3-3zeta-RE,FBtr0088416_14-3-3zeta-RF,FBtr0088417_14-3-3zeta-RG,FBtr0088418_14-3-3zeta-RH,FBtr0088419_14-3-3zeta-RC,FBtr0100182_14-3-3zeta-RI,FBtr0100183_14-3-3zeta-RJ,FBtr0332916_14-3-3zeta-RK,FBtr0332917_14-3-3zeta-RL	2396.41	2346.41	84274	817.15	540	chr2R	5987182	5997192	+	5987182	0	0	0
FBgn0004908	Arf84F	FBtr0081838_Arf84F-RA	656	606	958.92	36	23.79	chr3R	4166822	4167594	+	4166822	0	0	0
FBgn0004910	Eip63F-1	FBtr0073174_Eip63F-1-RA,FBtr0303420_Eip63F-1-RB,FBtr0303421_Eip63F-1-RC,FBtr0303422_Eip63F-1-RD	2703.9	2653.9	280	2.4	1.59	chr3L	3909973	3935617	-	3935617	1	1	0
FBgn0004911	Eip63F-2	FBtr0073162_Eip63F-2-RA	1275	1225	2	0.04	0.02	chr3L	3934718	3935992	+	3934718	1	1	0
FBgn0004913	Gnf1	FBtr0078837_Gnf1-RA,FBtr0100159_Gnf1-RB	3205.2	3155.2	6199	44.7	29.54	chr3R	732348	735803	+	732348	0	0	0
FBgn0004914	Hnf4	FBtr0079747_Hnf4-RA,FBtr0079748_Hnf4-RB,FBtr0079749_Hnf4-RC,FBtr0112846_Hnf4-RD	2912.85	2862.85	719	5.71	3.78	chr2L	8687281	8709038	-	8709038	0	1	0
FBgn0004915	TfIIB	FBtr0080025_TfIIB-RA,FBtr0333489_TfIIB-RB	1422.94	1372.94	3766.17	62.41	41.24	chr2L	10431338	10433116	+	10431338	0	0	0
FBgn0004919	gol	FBtr0072459_gol-RB,FBtr0300178_gol-RC,FBtr0300179_gol-RD,FBtr0306330_gol-RE	3736.15	3686.15	3838	23.69	15.65	chr2R	20960150	20971843	-	20971843	0	0	0
FBgn0004921	Ggamma1	FBtr0088645_Ggamma1-RA,FBtr0088646_Ggamma1-RB,FBtr0088647_Ggamma1-RC	1328.21	1278.21	25047	445.82	294.61	chr2R	4788909	4792296	+	4788909	0	0	0
FBgn0004924	Top1	FBtr0074005_Top1-RA,FBtr0074006_Top1-RB,FBtr0100294_Top1-RC,FBtr0308699_Top1-RD	4588.16	4538.16	19213	96.32	63.65	chrX	15213525	15222062	+	15213525	0	0	0
FBgn0004926	eIF-2beta	FBtr0075968_eIF-2beta-RA	1134	1084	9570.66	200.87	132.74	chr3L	12518193	12519837	-	12519837	0	0	0
FBgn0004956	os	FBtr0074581_os-RA,FBtr0112847_os-RB	2461.2	2411.2	323	3.05	2.01	chrX	18199387	18203175	-	18203175	1	1	1
FBgn0004957	por	FBtr0074577_por-RA,FBtr0310487_por-RB,FBtr0333247_por-RC	2058.8	2008.8	1957.69	22.17	14.65	chrX	18271554	18273887	-	18273887	0	0	0
FBgn0004959	phm	FBtr0074603_phm-RA	1991	1941	523	6.13	4.05	chrX	18579802	18582257	+	18579802	1	1	0
FBgn0005198	gig	FBtr0074819_gig-RA,FBtr0332690_gig-RB	5795	5745	5613	22.23	14.69	chr3L	20122281	20132110	+	20122281	0	0	0
FBgn0005278	Sam-S	FBtr0089428_Sam-S-RB,FBtr0089429_Sam-S-RA,FBtr0089430_Sam-S-RD,FBtr0089431_Sam-S-RC,FBtr0089432_Sam-S-RH,FBtr0089433_Sam-S-RF,FBtr0089434_Sam-S-RI,FBtr0089435_Sam-S-RJ,FBtr0089436_Sam-S-RG,FBtr0089437_Sam-S-RE,FBtr0308091_Sam-S-RK,FBtr0330656_Sam-S-RL	2291.24	2241.24	21187	215.08	142.13	chr2L	106903	114432	+	106903	0	0	0
FBgn0005322	nmd	FBtr0080065_nmd-RA	1298	1248	2291	41.77	27.6	chr2L	10302592	10303945	-	10303945	1	0	0
FBgn0005355	Su(fu)	FBtr0082665_Su(fu)-RA	1840	1790	1765	22.43	14.82	chr3R	8515595	8517434	-	8517434	0	0	0
FBgn0005386	ash1	FBtr0306009_ash1-RB,FBtr0306010_ash1-RC	7600.44	7550.44	8660	26.09	17.24	chr3L	19583873	19591855	-	19591855	0	0	0
FBgn0005390	fs(1)M3	FBtr0070892_fs(1)M3-RA	5596	5546	29	0.12	0.08	chrX	5852244	5858190	-	5858190	1	1	0
FBgn0005391	Yp2	FBtr0071424_Yp2-RA	1553	1503	26	0.39	0.26	chrX	9945049	9946669	-	9946669	1	1	0
FBgn0005410	sno	FBtr0073735_sno-RA,FBtr0073736_sno-RB,FBtr0112848_sno-RC,FBtr0112849_sno-RD	6112.64	6062.64	8453	31.72	20.96	chrX	13089532	13105699	-	13105699	0	0	0
FBgn0005411	U2af50	FBtr0074234_U2af50-RA,FBtr0307176_U2af50-RB,FBtr0307177_U2af50-RC,FBtr0307178_U2af50-RD	1389.37	1339.37	9534	161.95	107.02	chrX	16250729	16253072	-	16253072	0	0	0
FBgn0005427	ewg	FBtr0089441_ewg-RB,FBtr0089442_ewg-RA,FBtr0100577_ewg-RC,FBtr0100578_ewg-RD,FBtr0100579_ewg-RE,FBtr0100580_ewg-RF,FBtr0100581_ewg-RG,FBtr0100582_ewg-RH,FBtr0308208_ewg-RJ,FBtr0308209_ewg-RK,FBtr0332976_ewg-RL,FBtr0332977_ewg-RM,FBtr0332978_ewg-RN	3660.9	3610.9	13976.9	88.07	58.2	chrX	162542	173751	-	173751	1	0	0
FBgn0005533	RpS17	FBtr0076479_RpS17-RB	535	485	44023	2065.13	1364.7	chr3L	9421895	9422921	-	9422921	0	0	0
FBgn0005536	Mbs	FBtr0075441_Mbs-RE,FBtr0112850_Mbs-RF,FBtr0112851_Mbs-RG,FBtr0112852_Mbs-RH,FBtr0301472_Mbs-RI,FBtr0301473_Mbs-RJ,FBtr0301575_Mbs-RK,FBtr0308212_Mbs-RL,FBtr0308213_Mbs-RM,FBtr0308214_Mbs-RN,FBtr0308215_Mbs-RO,FBtr0308216_Mbs-RP,FBtr0333616_Mbs-RQ	4527.39	4477.39	8954	45.5	30.07	chr3L	16045059	16075126	+	16045059	1	0	0
FBgn0005564	Shal	FBtr0074973_Shal-RA,FBtr0112853_Shal-RB,FBtr0333273_Shal-RC	3919.37	3869.37	3507	20.62	13.63	chr3L	19559951	19577668	-	19577668	0	0	0
FBgn0005585	Crc	FBtr0082103_Crc-RA	1464	1414	55404	891.46	589.1	chr3R	5454660	5456607	-	5456607	0	0	0
FBgn0005586	Rab3	FBtr0088257_Rab3-RA	3751	3701	12610	77.52	51.23	chr2R	6608833	6616695	-	6616695	0	0	0
FBgn0005590	scw	FBtr0081261_scw-RA	1342	1292	41	0.72	0.48	chr2L	19699627	19700968	-	19700968	0	0	0
FBgn0005592	btl	FBtr0075778_btl-RA,FBtr0100676_btl-RB	3905	3855	153.93	0.91	0.6	chr3L	14068872	14076329	+	14068872	0	1	0
FBgn0005593	RpL7	FBtr0079946_RpL7-RA	894	844	82812	2232.34	1475.2	chr2L	10201101	10202145	+	10201101	0	0	0
FBgn0005596	yemalpha	FBtr0085415_yemalpha-RA,FBtr0330292_yemalpha-RB	4239	4189	4349.98	23.63	15.61	chr3R	24944052	24948601	-	24948601	0	0	0
FBgn0005612	Sox14	FBtr0072157_Sox14-RA,FBtr0072158_Sox14-RB	2918.06	2868.06	3708	29.41	19.44	chr2R	19866744	19872700	+	19866744	0	0	0
FBgn0005613	Sox15	FBtr0087576_Sox15-RA	3654	3604	1	0.01	0	chr2R	10088888	10099914	-	10099914	1	1	1
FBgn0005614	trpl	FBtr0088471_trpl-RA,FBtr0088473_trpl-RB,FBtr0301662_trpl-RD	3753.05	3703.05	23	0.14	0.09	chr2R	5641202	5653023	+	5641202	0	1	0
FBgn0005616	msl-2	FBtr0077570_msl-2-RB,FBtr0077571_msl-2-RA	3727.5	3677.5	9227.61	57.09	37.73	chr2L	3462213	3466111	-	3466111	0	0	0
FBgn0005617	msl-1	FBtr0081130_msl-1-RA	5017	4967	6589	30.18	19.94	chr2L	18683720	18688796	-	18688796	0	0	0
FBgn0005619	Hdc	FBtr0088333_Hdc-RA,FBtr0331923_Hdc-RB,FBtr0331924_Hdc-RC	3289.15	3239.15	116	0.81	0.54	chr2R	6127337	6133582	+	6127337	0	1	1
FBgn0005624	Psc	FBtr0087798_Psc-RA	6014	5964	11860	45.24	29.9	chr2R	8853815	8868494	-	8868494	0	0	1
FBgn0005626	ple	FBtr0076956_ple-RA,FBtr0076957_ple-RB	2933.34	2883.34	193	1.52	1.01	chr3L	6707138	6712625	-	6712625	1	1	0
FBgn0005630	lola	FBtr0089342_lola-RE,FBtr0089343_lola-RB,FBtr0089344_lola-RA,FBtr0089345_lola-RC,FBtr0089346_lola-RH,FBtr0089347_lola-RG,FBtr0089348_lola-RF,FBtr0089349_lola-RD,FBtr0089350_lola-RI,FBtr0089351_lola-RU,FBtr0089352_lola-RL,FBtr0089353_lola-RK,FBtr0089354_lola-RN,FBtr0089355_lola-RP,FBtr0089356_lola-RQ,FBtr0089357_lola-RR,FBtr0089358_lola-RS,FBtr0089359_lola-RT,FBtr0089360_lola-RJ,FBtr0089361_lola-RO…	3290.49	3240.49	110719	777.36	513.7	chr2R	6369712	6430794	-	6430794	0	0	0
FBgn0005631	robo	FBtr0071922_robo-RA,FBtr0071923_robo-RB	6407.73	6357.73	15683	56.12	37.09	chr2R	18580029	18588467	-	18588467	0	0	0
FBgn0005632	faf	FBtr0085843_faf-RA,FBtr0085844_faf-RC,FBtr0307547_faf-RD,FBtr0307548_faf-RE,FBtr0307549_faf-RF,FBtr0307550_faf-RG	9587.28	9537.28	32431	77.37	51.13	chr3R	27602733	27616403	+	27602733	0	0	0
FBgn0005633	fln	FBtr0074910_fln-RA,FBtr0332723_fln-RB	1034.5	984.5	89	2.06	1.36	chr3L	19982651	19984279	-	19984279	1	0	0
FBgn0005634	zip	FBtr0072398_zip-RB,FBtr0072399_zip-RA,FBtr0100466_zip-RC,FBtr0100467_zip-RD,FBtr0302572_zip-RE,FBtr0302573_zip-RF,FBtr0302574_zip-RG,FBtr0302575_zip-RH,FBtr0306576_zip-RI	6675.71	6625.71	44123	151.51	100.12	chr2R	20878093	20899488	-	20899488	0	0	0
FBgn0005636	nvy	FBtr0072267_nvy-RA,FBtr0330610_nvy-RB,FBtr0330611_nvy-RC,FBtr0330612_nvy-RD	3397.06	3347.06	4396	29.88	19.75	chr2R	20163258	20178607	+	20163258	0	0	0
FBgn0005638	slbo	FBtr0072272_slbo-RA	2785	2735	12.3	0.1	0.07	chr2R	20219045	20221829	-	20221829	1	1	0
FBgn0005640	Eip63E	FBtr0073131_Eip63E-RD,FBtr0073132_Eip63E-RE,FBtr0073133_Eip63E-RA,FBtr0073134_Eip63E-RB,FBtr0073135_Eip63E-RC,FBtr0110920_Eip63E-RF,FBtr0110921_Eip63E-RG,FBtr0110922_Eip63E-RH,FBtr0110923_Eip63E-RI,FBtr0110924_Eip63E-RJ,FBtr0110925_Eip63E-RK,FBtr0301948_Eip63E-RL,FBtr0302598_Eip63E-RM,FBtr0330068_Eip63E-RN	4111.69	4061.69	7237	40.54	26.79	chr3L	3515751	3610521	+	3515751	0	0	0
FBgn0005642	wdn	FBtr0085356_wdn-RA	3174	3124	5201	37.88	25.03	chr3R	24633705	24637049	-	24637049	0	0	0
FBgn0005648	Pabp2	FBtr0088785_Pabp2-RA,FBtr0088786_Pabp2-RB	1784.9	1734.9	12216	160.2	105.87	chr2R	4018938	4021879	+	4018938	0	0	0
FBgn0005649	Rox8	FBtr0084591_Rox8-RD,FBtr0084592_Rox8-RB,FBtr0084594_Rox8-RC,FBtr0333200_Rox8-RE,FBtr0333201_Rox8-RG,FBtr0333202_Rox8-RH	3255.59	3205.59	22660.5	160.83	106.28	chr3R	19868778	19873987	-	19873987	0	0	0
FBgn0005654	lat	FBtr0087768_lat-RA,FBtr0087769_lat-RB	2425.79	2375.79	1518.33	14.54	9.61	chr2R	9090233	9094027	-	9094027	0	0	0
FBgn0005655	mus209	FBtr0086307_mus209-RA,FBtr0086308_mus209-RB	1008.49	958.49	10070	239.03	157.96	chr2R	16149259	16150362	-	16150362	0	0	0
FBgn0005658	Ets65A	FBtr0077054_Ets65A-RA,FBtr0077055_Ets65A-RB	2848.64	2798.64	7814	63.52	41.98	chr3L	6090717	6117013	+	6090717	0	0	1
FBgn0005659	Ets98B	FBtr0085224_Ets98B-RA	3401	3351	9	0.06	0.04	chr3R	23562262	23574089	+	23562262	0	1	0
FBgn0005660	Ets21C	FBtr0078079_Ets21C-RA,FBtr0112854_Ets21C-RB	2182.64	2132.64	240.33	2.56	1.69	chr2L	547016	552454	-	552454	1	1	1
FBgn0005664	Cry	FBtr0080281_Cry-RA	1874	1824	2	0.02	0.02	chr2L	11944141	11946756	+	11944141	0	1	0
FBgn0005670	Cyp4d1	FBtr0070427_Cyp4d1-RB,FBtr0070428_Cyp4d1-RA	1609.43	1559.43	117	1.71	1.13	chrX	2053175	2056160	-	2056160	1	1	0
FBgn0005671	Vha55	FBtr0082670_Vha55-RB,FBtr0082671_Vha55-RA,FBtr0301661_Vha55-RC	2522.85	2472.85	12742	117.23	77.47	chr3R	8449484	8453551	-	8453551	0	0	0
FBgn0005672	spi	FBtr0081267_spi-RF,FBtr0081268_spi-RA,FBtr0081269_spi-RB,FBtr0081270_spi-RE,FBtr0100597_spi-RG	1560.38	1510.38	12982	195.55	129.23	chr2L	19567900	19577324	-	19577324	0	0	0
FBgn0005674	Aats-glupro	FBtr0084511_Aats-glupro-RA,FBtr0084512_Aats-glupro-RB	4886.43	4836.43	14646	68.9	45.53	chr3R	19777852	19784117	-	19784117	0	0	0
FBgn0005677	dac	FBtr0080875_dac-RA,FBtr0080876_dac-RB,FBtr0080877_dac-RC,FBtr0080878_dac-RD,FBtr0080879_dac-RE,FBtr0100399_dac-RF,FBtr0100400_dac-RG	4955.82	4905.82	12081.4	56.03	37.03	chr2L	16466512	16485984	-	16485984	0	0	1
FBgn0005683	pie	FBtr0080046_pie-RA,FBtr0333490_pie-RB	2025.89	1975.89	620	7.14	4.72	chr2L	10420625	10422780	-	10422780	0	0	0
FBgn0005694	Aef1	FBtr0078348_Aef1-RA,FBtr0078349_Aef1-RC,FBtr0078350_Aef1-RB,FBtr0330156_Aef1-RD	3523.75	3473.75	3292.43	21.56	14.25	chr3L	21426522	21431739	+	21426522	0	0	0
FBgn0005695	gcl	FBtr0088710_gcl-RA	2467	2417	1429	13.45	8.89	chr2R	4611765	4616509	+	4611765	0	0	0
FBgn0005696	DNApol-alpha73	FBtr0114543_DNApol-alpha73-RC	2066	2016	1095	12.36	8.17	chr3R	23064885	23066950	+	23064885	0	0	0
FBgn0005771	noc	FBtr0080643_noc-RA	2856	2806	13204	107.06	70.75	chr2L	14490862	14494019	+	14490862	0	0	0
FBgn0005775	Con	FBtr0073375_Con-RA,FBtr0309972_Con-RB	4648.75	4598.75	10927	54.06	35.72	chr3L	4936758	5079033	-	5079033	0	0	0
FBgn0005777	PpD3	FBtr0082128_PpD3-RA,FBtr0082129_PpD3-RB,FBtr0331693_PpD3-RC	2403.37	2353.37	4131	39.94	26.39	chr3R	5573597	5576822	+	5573597	0	0	0
FBgn0005778	PpD5	FBtr0071806_PpD5-RA	1216	1166	1	0.02	0.01	chr2R	17929172	17930387	-	17930387	0	0	0
FBgn0005779	PpD6	FBtr0077660_PpD6-RA	1327	1277	12	0.21	0.14	chr2L	3109672	3110998	+	3109672	0	0	0
FBgn0008635	betaCop	FBtr0074576_betaCop-RA	3158	3108	11280	82.57	54.57	chrX	18275580	18279228	-	18279228	0	0	0
FBgn0008636	hbn	FBtr0071556_hbn-RA	1802	1752	2918	37.89	25.04	chr2R	16842169	16848414	-	16848414	0	1	1
FBgn0008646	E5	FBtr0082880_E5-RA	2122	2072	72	0.79	0.52	chr3R	9693067	9700638	-	9700638	0	1	1
FBgn0008651	lbl	FBtr0084092_lbl-RA,FBtr0300061_lbl-RB,FBtr0332438_lbl-RC	1823.56	1773.56	39	0.5	0.33	chr3R	17235699	17259855	-	17259855	0	1	1
FBgn0008654	Su(z)2	FBtr0087793_Su(z)2-RA,FBtr0300387_Su(z)2-RB,FBtr0330613_Su(z)2-RC	6438.83	6388.83	7564.92	26.94	17.8	chr2R	8884006	8895307	+	8884006	0	0	1
FBgn0010014	CanB	FBtr0070764_CanB-RA,FBtr0308348_CanB-RB	1186.58	1136.58	5581	111.72	73.83	chrX	5226532	5228482	+	5226532	0	0	0
FBgn0010015	CanA1	FBtr0085732_CanA1-RA,FBtr0304582_CanA1-RB,FBtr0304583_CanA1-RC	2542.13	2492.13	87	0.79	0.52	chr3R	26865098	26872543	+	26865098	1	1	0
FBgn0010019	Cyp4g1	FBtr0070099_Cyp4g1-RA	2277	2227	68	0.69	0.46	chrX	361090	363366	-	363366	1	0	0
FBgn0010038	GstD2	FBtr0082569_GstD2-RA	734	684	3	0.1	0.07	chr3R	8197693	8198426	+	8197693	1	1	0
FBgn0010039	GstD3	FBtr0082570_GstD3-RA	746	696	714	23.34	15.42	chr3R	8198790	8199535	+	8198790	1	1	0
FBgn0010040	GstD4	FBtr0082571_GstD4-RA	723	673	6	0.2	0.13	chr3R	8199824	8200546	+	8199824	1	1	0
FBgn0010041	GstD5	FBtr0082572_GstD5-RA	651	601	4	0.15	0.1	chr3R	8201486	8202136	+	8201486	1	1	0
FBgn0010042	GstD6	FBtr0082573_GstD6-RA	736	686	1	0.03	0.02	chr3R	8202894	8203629	+	8202894	1	1	0
FBgn0010043	GstD7	FBtr0082574_GstD7-RA	717	667	0	0	0	chr3R	8204261	8204977	+	8204261	1	1	0
FBgn0010044	GstD8	FBtr0082575_GstD8-RA	793	743	1	0.03	0.02	chr3R	8205745	8206537	+	8205745	1	1	0
FBgn0010051	Itp-r83A	FBtr0078686_Itp-r83A-RA,FBtr0078687_Itp-r83A-RB	9256.77	9206.77	3062	7.57	5	chr3R	1342862	1364584	+	1342862	0	0	0
FBgn0010052	Jhe	FBtr0087223_Jhe-RA,FBtr0301751_Jhe-RB	1987.5	1937.5	0	0	0	chr2R	12007311	12010278	+	12007311	1	1	0
FBgn0010053	Jheh1	FBtr0086625_Jheh1-RA	1508	1458	147	2.29	1.52	chr2R	14740939	14742614	-	14742614	1	1	0
FBgn0010078	RpL23	FBtr0071897_RpL23-RA	544	494	42088	1938.39	1280.95	chr2R	18741898	18743211	+	18741898	0	0	0
FBgn0010097	gammaTub37C	FBtr0081228_gammaTub37C-RA,FBtr0332572_gammaTub37C-RB	1521	1471	46	0.71	0.47	chr2L	19183863	19185726	-	19185726	1	0	0
FBgn0010100	Acon	FBtr0081473_Acon-RB,FBtr0300425_Acon-RD	2889	2839	22251	178.32	117.84	chr2L	21168616	21173017	+	21168616	0	0	0
FBgn0010105	comm	FBtr0075579_comm-RA,FBtr0333023_comm-RB	1917.66	1867.66	1440	17.54	11.59	chr3L	15714611	15721530	-	15721530	0	0	0
FBgn0010109	dpn	FBtr0088803_dpn-RA	2033	1983	3143	36.06	23.83	chr2R	4116476	4119832	-	4119832	1	1	0
FBgn0010113	hdc	FBtr0085619_hdc-RA,FBtr0085620_hdc-RB,FBtr0085621_hdc-RC,FBtr0330311_hdc-RD	7288.07	7238.07	38884.8	122.23	80.77	chr3R	26103656	26190686	+	26103656	0	0	1
FBgn0010114	hig	FBtr0088606_hig-RB,FBtr0088607_hig-RA,FBtr0088608_hig-RC,FBtr0100119_hig-RD	4099.14	4049.14	5829	32.75	21.64	chr2R	5115286	5134752	-	5134752	0	0	0
FBgn0010173	RpA-70	FBtr0081867_RpA-70-RA	2133	2083	8167	89.2	58.95	chr3R	4087842	4090171	-	4090171	1	0	0
FBgn0010194	Wnt5	FBtr0074623_Wnt5-RA	3848	3798	7893	47.28	31.25	chrX	18395589	18399436	-	18399436	1	0	0
FBgn0010197	Gyc32E	FBtr0112856_Gyc32E-RB,FBtr0301840_Gyc32E-RC	3486.84	3436.84	268	1.77	1.17	chr2L	11138801	11148875	-	11148875	0	0	0
FBgn0010198	RpS15Aa	FBtr0073792_RpS15Aa-RC,FBtr0073793_RpS15Aa-RA,FBtr0073794_RpS15Aa-RD,FBtr0073795_RpS15Aa-RE,FBtr0300828_RpS15Aa-RF	660.25	610.25	47661.3	1776.93	1174.25	chrX	13229806	13231687	-	13231687	0	0	0
FBgn0010213	Sod2	FBtr0087078_Sod2-RA	949	899	5287	133.8	88.42	chr2R	12660376	12661440	-	12661440	0	0	0
FBgn0010215	alpha-Cat	FBtr0070038_alpha-Cat-RA	3000	2950	18530	142.91	94.44	chr3L	23311746	23331200	-	23331200	1	0	0
FBgn0010220	Dbp45A	FBtr0088564_Dbp45A-RA	1648	1598	1682	23.95	15.83	chr2R	4975358	4977304	+	4975358	0	0	0
FBgn0010222	Nmdmc	FBtr0081996_Nmdmc-RB,FBtr0081997_Nmdmc-RA	1162.6	1112.6	1011	20.67	13.66	chr3R	4868226	4876271	-	4876271	0	0	0
FBgn0010223	Galpha73B	FBtr0075354_Galpha73B-RA	1825	1775	146	1.87	1.24	chr3L	16655657	16661034	-	16661034	1	1	0
FBgn0010225	Gel	FBtr0078968_Gel-RB,FBtr0078969_Gel-RD,FBtr0078971_Gel-RA,FBtr0078973_Gel-RF,FBtr0309256_Gel-RJ,FBtr0309257_Gel-RK	2881.86	2831.86	5377	43.2	28.55	chr3R	60868	66780	+	60868	0	0	0
FBgn0010226	GstS1	FBtr0087005_GstS1-RB,FBtr0087006_GstS1-RA,FBtr0100258_GstS1-RC,FBtr0333551_GstS1-RD	1443.58	1393.58	5864	95.74	63.26	chr2R	12980751	12987006	-	12987006	1	1	0
FBgn0010228	HmgZ	FBtr0071673_HmgZ-RB,FBtr0071674_HmgZ-RA	1162.33	1112.33	27572	563.95	372.68	chr2R	17585056	17591993	-	17591993	0	0	0
FBgn0010235	Klc	FBtr0075951_Klc-RA,FBtr0331555_Klc-RB,FBtr0331556_Klc-RC	1842.79	1792.79	11482.2	145.72	96.29	chr3L	12739716	12743156	-	12743156	0	0	0
FBgn0010238	Lac	FBtr0087932_Lac-RB,FBtr0087933_Lac-RA	2174	2124	18597	199.2	131.64	chr2R	8340696	8353154	+	8340696	0	0	0
FBgn0010240	Lcch3	FBtr0074129_Lcch3-RC	1952	1902	3446.01	41.22	27.24	chrX	15819089	15822562	+	15819089	0	0	0
FBgn0010241	Mdr50	FBtr0087537_Mdr50-RA	4256	4206	9	0.05	0.03	chr2R	10134471	10140102	+	10134471	1	1	0
FBgn0010246	Myo61F	FBtr0072672_Myo61F-RC,FBtr0072673_Myo61F-RB,FBtr0072674_Myo61F-RD,FBtr0072675_Myo61F-RA	3583.36	3533.36	402	2.59	1.71	chr3L	1318480	1329617	+	1318480	0	0	0
FBgn0010258	Rbp4	FBtr0082853_Rbp4-RA	1515	1465	64	0.99	0.66	chr3R	9480278	9482116	-	9482116	0	0	0
FBgn0010263	Rbp9	FBtr0077637_Rbp9-RB,FBtr0077638_Rbp9-RE,FBtr0077639_Rbp9-RC,FBtr0077640_Rbp9-RF,FBtr0100468_Rbp9-RG,FBtr0290237_Rbp9-RH,FBtr0290238_Rbp9-RI,FBtr0330213_Rbp9-RJ	6553.9	6503.9	1260.9	4.41	2.91	chr2L	2954762	2968434	+	2954762	1	0	0
FBgn0010265	RpS13	FBtr0079724_RpS13-RA,FBtr0100541_RpS13-RB	608.18	558.18	61451	2504.74	1655.21	chr2L	8363699	8364609	-	8364609	0	0	0
FBgn0010269	Dsor1	FBtr0071313_Dsor1-RA	1799	1749	3375	43.9	29.01	chrX	9141375	9144070	+	9141375	0	0	0
FBgn0010278	Ssrp	FBtr0072242_Ssrp-RA	2498	2448	13455	125.05	82.64	chr2R	19693884	19696518	-	19696518	0	0	0
FBgn0010280	Taf4	FBtr0075448_Taf4-RA,FBtr0075449_Taf4-RB,FBtr0075450_Taf4-RC,FBtr0075451_Taf4-RD,FBtr0114589_Taf4-RE,FBtr0301911_Taf4-RF,FBtr0333290_Taf4-RG,FBtr0333291_Taf4-RH	4904.33	4854.33	19028	89.18	58.93	chr3L	16106312	16114751	+	16106312	0	0	0
FBgn0010282	TfIIFalpha	FBtr0081719_TfIIFalpha-RA	1938	1888	3550	42.78	28.27	chr3R	2206189	2208326	+	2206189	0	0	0
FBgn0010287	Trf	FBtr0079542_Trf-RA	983	933	628	15.31	10.12	chr2L	8072895	8073948	+	8072895	0	0	0
FBgn0010288	Uch	FBtr0077844_Uch-RA,FBtr0303459_Uch-RB,FBtr0330676_Uch-RC	1046.04	996.04	9487	216.7	143.2	chr2L	2212738	2214211	-	2214211	0	0	0
FBgn0010292	bys	FBtr0071090_bys-RA	1516	1466	1512	23.47	15.51	chrX	7795915	7797676	+	7795915	0	0	0
FBgn0010294	ng2	FBtr0070540_ng2-RA	546	496	7.11	0.33	0.22	chrX	3134059	3134604	-	3134604	1	1	0
FBgn0010295	ng3	FBtr0070539_ng3-RB	594	544	35	1.46	0.97	chrX	3135524	3136117	-	3136117	1	1	0
FBgn0010296	ng4	FBtr0070538_ng4-RA	267	217	2	0.21	0.14	chrX	3137987	3138253	-	3138253	1	1	0
FBgn0010300	brat	FBtr0081158_brat-RA,FBtr0081159_brat-RB,FBtr0081160_brat-RC,FBtr0304151_brat-RD	8868.68	8818.68	112459	290.14	191.73	chr2L	19133816	19179758	+	19133816	0	0	0
FBgn0010303	hep	FBtr0073747_hep-RA,FBtr0073748_hep-RC,FBtr0330396_hep-RD,FBtr0330397_hep-RE	5032.65	4982.65	6506	29.71	19.63	chrX	12973240	12984466	-	12984466	0	0	0
FBgn0010309	pigeon	FBtr0081194_pigeon-RA,FBtr0302561_pigeon-RB	3203.2	3153.2	3593	25.92	17.13	chr2L	19186043	19189938	+	19186043	0	0	0
FBgn0010313	corto	FBtr0078844_corto-RA,FBtr0308118_corto-RB,FBtr0308119_corto-RC,FBtr0308120_corto-RD	4329.25	4279.25	14305.2	76.06	50.26	chr3R	904244	912749	-	912749	0	0	0
FBgn0010314	Cks30A	FBtr0079799_Cks30A-RA	1143	1093	2905	60.47	39.96	chr2L	9330767	9331981	+	9330767	1	1	0
FBgn0010315	CycD	FBtr0300391_CycD-RD,FBtr0300392_CycD-RE,FBtr0300393_CycD-RF	2207.72	2157.72	1494	15.75	10.41	chrX	15800855	15803709	-	15803709	1	0	0
FBgn0010316	dap	FBtr0088469_dap-RA	2373	2323	7336	71.85	47.48	chr2R	5599829	5603607	+	5599829	1	1	0
FBgn0010317	CycJ	FBtr0073127_CycJ-RA,FBtr0073128_CycJ-RB	1491.25	1441.25	189.2	2.99	1.97	chr3L	3466414	3468098	+	3466414	1	0	0
FBgn0010323	Gsc	FBtr0078072_Gsc-RA,FBtr0114568_Gsc-RB	2311.1	2261.1	362	3.64	2.41	chr2L	583540	594810	-	594810	0	0	1
FBgn0010328	woc	FBtr0085178_woc-RA,FBtr0112857_woc-RB,FBtr0308502_woc-RC	6016.02	5966.02	30035	114.54	75.69	chr3R	23082315	23089758	-	23089758	0	0	0
FBgn0010329	Tbh	FBtr0089999_Tbh-RB	2912	2862	940.01	7.47	4.94	chrX	7889730	7920567	+	7889730	0	0	0
FBgn0010333	Rac1	FBtr0072730_Rac1-RA,FBtr0331868_Rac1-RB	1803.11	1753.11	10682	138.63	91.61	chr3L	1300879	1302683	-	1302683	0	0	0
FBgn0010339	128up	FBtr0087976_128up-RA	1296	1246	3378	61.68	40.76	chr2R	7924811	7926356	+	7924811	0	0	0
FBgn0010340	140up	FBtr0082909_140up-RA	933	883	590	15.2	10.05	chr3R	9950148	9951266	-	9951266	0	0	0
FBgn0010341	Cdc42	FBtr0074751_Cdc42-RA,FBtr0074752_Cdc42-RB,FBtr0309214_Cdc42-RC,FBtr0309215_Cdc42-RD,FBtr0309216_Cdc42-RE	1817.38	1767.38	15706.6	202.19	133.61	chrX	19591117	19593971	+	19591117	0	0	0
FBgn0010342	Map60	FBtr0088530_Map60-RA	1855	1805	13564	170.97	112.98	chr2R	5478331	5480249	+	5478331	0	0	0
FBgn0010348	Arf79F	FBtr0078571_Arf79F-RA,FBtr0078573_Arf79F-RB,FBtr0078574_Arf79F-RE,FBtr0078575_Arf79F-RC,FBtr0112858_Arf79F-RF,FBtr0299906_Arf79F-RH,FBtr0299907_Arf79F-RI,FBtr0332054_Arf79F-RJ	1445.6	1395.6	34411	560.98	370.71	chr3L	22861479	22865331	-	22865331	0	0	0
FBgn0010350	CdsA	FBtr0076688_CdsA-RA	2391	2341	4704.43	45.72	30.21	chr3L	8121154	8124775	+	8121154	0	0	0
FBgn0010352	Nc73EF	FBtr0075263_Nc73EF-RC,FBtr0075264_Nc73EF-RB,FBtr0075266_Nc73EF-RA,FBtr0075267_Nc73EF-RF,FBtr0075268_Nc73EF-RG,FBtr0075269_Nc73EF-RH,FBtr0112860_Nc73EF-RI,FBtr0333214_Nc73EF-RJ	4157.09	4107.09	14403	79.79	52.73	chr3L	16948035	16961824	+	16948035	0	0	0
FBgn0010355	Taf1	FBtr0081684_Taf1-RA,FBtr0081685_Taf1-RB,FBtr0081686_Taf1-RC,FBtr0301622_Taf1-RD,FBtr0304903_Taf1-RE	6662.95	6612.95	15092	51.92	34.31	chr3R	2472611	2481770	+	2472611	1	0	0
FBgn0010356	Taf5	FBtr0088240_Taf5-RA	2359	2309	3230	31.83	21.03	chr2R	6764817	6767175	-	6767175	0	0	0
FBgn0010357	betaTry	FBtr0088122_betaTry-RA	802	752	1.02	0.03	0.02	chr2R	7233840	7234641	+	7233840	1	1	0
FBgn0010358	deltaTry	FBtr0088124_deltaTry-RA	810	760	22.01	0.66	0.44	chr2R	7242824	7243633	+	7242824	0	0	0
FBgn0010359	gammaTry	FBtr0088159_gammaTry-RA	810	760	21.96	0.66	0.43	chr2R	7236566	7237375	-	7237375	0	0	0
FBgn0010379	Akt1	FBtr0083226_Akt1-RB,FBtr0083227_Akt1-RA,FBtr0083228_Akt1-RC	3716.02	3666.02	12018	74.58	49.29	chr3R	11924938	11930239	+	11924938	0	0	0
FBgn0010380	Bap	FBtr0074789_Bap-RA	3235	3185	11719	83.71	55.32	chrX	19625036	19628620	+	19625036	0	0	0
FBgn0010381	Drs	FBtr0073073_Drs-RA	387	337	53	3.58	2.36	chr3L	3369556	3369942	+	3369556	1	1	0
FBgn0010382	CycE	FBtr0080773_CycE-RE,FBtr0080774_CycE-RA,FBtr0080775_CycE-RC,FBtr0080776_CycE-RD,FBtr0080777_CycE-RB,FBtr0305561_CycE-RF	3624.08	3574.08	7473	47.57	31.44	chr2L	15727762	15748155	-	15748155	1	0	0
FBgn0010383	Cyp18a1	FBtr0074609_Cyp18a1-RA,FBtr0074610_Cyp18a1-RB	2753	2703	8	0.07	0.04	chrX	18582570	18586778	-	18586778	1	1	0
FBgn0010385	Def	FBtr0088432_Def-RA	399	349	8	0.52	0.34	chr2R	5941683	5942081	-	5942081	1	1	0
FBgn0010387	Dbi	FBtr0076915_Dbi-RA,FBtr0076916_Dbi-RB	405.67	355.67	806	51.56	34.07	chr3L	7124963	7126563	+	7124963	1	1	0
FBgn0010388	Dro	FBtr0087436_Dro-RA,FBtr0309055_Dro-RB	400.28	350.28	9	0.58	0.39	chr2R	10633462	10634219	+	10633462	0	0	0
FBgn0010389	htl	FBtr0083548_htl-RB,FBtr0083549_htl-RA,FBtr0083550_htl-RC	3659.26	3609.26	1612	10.16	6.72	chr3R	13870936	13878706	-	13878706	1	1	0
FBgn0010391	Gtp-bp	FBtr0073480_Gtp-bp-RA	2056	2006	4035	45.76	30.24	chrX	11020910	11023120	-	11023120	0	0	0
FBgn0010395	betaInt-nu	FBtr0081461_betaInt-nu-RA	3340	3290	29.86	0.21	0.14	chr2L	21053033	21058044	+	21053033	1	1	0
FBgn0010397	LamC	FBtr0087512_LamC-RA,FBtr0333166_LamC-RB	2396.56	2346.56	286	2.77	1.83	chr2R	10458315	10463276	-	10463276	0	0	0
FBgn0010398	Lrr47	FBtr0080092_Lrr47-RA,FBtr0331671_Lrr47-RB	1686.53	1636.53	842	11.71	7.74	chr2L	10517335	10519269	+	10517335	0	0	0
FBgn0010399	Nmdar1	FBtr0078763_Nmdar1-RA	4186	4136	2375	13.06	8.63	chr3R	1334544	1349046	-	1349046	0	0	0
FBgn0010401	Os-C	FBtr0300320_Os-C-RB,FBtr0300321_Os-C-RC,FBtr0331341_Os-C-RD	564	514	0	0	0	chr3R	3804681	3805336	+	3804681	1	0	0
FBgn0010403	Os-E	FBtr0078655_Os-E-RA	530	480	0	0	0	chr3R	1801897	1802539	-	1802539	0	0	0
FBgn0010406	RNaseX25	FBtr0076752_RNaseX25-RA	1663	1613	2109	29.75	19.66	chr3L	7963688	7965549	+	7963688	0	0	1
FBgn0010407	Ror	FBtr0079978_Ror-RA	2271	2221	7567.41	77.52	51.23	chr2L	10251843	10254686	+	10251843	0	0	0
FBgn0010408	RpS9	FBtr0076423_RpS9-RA,FBtr0076424_RpS9-RB,FBtr0076425_RpS9-RD	736.38	686.38	58768	1947.98	1287.28	chr3L	9502990	9504631	-	9504631	0	0	0
FBgn0010409	RpL18A	FBtr0086947_RpL18A-RA	683	633	57187	2055.43	1358.29	chr2R	13433895	13434999	-	13434999	0	0	0
FBgn0010411	RpS18	FBtr0086273_RpS18-RB,FBtr0086274_RpS18-RA	613.79	563.79	50799	2049.98	1354.69	chr2R	16151477	16152353	+	16151477	0	0	0
FBgn0010412	RpS19a	FBtr0074311_RpS19a-RA,FBtr0074312_RpS19a-RB,FBtr0074313_RpS19a-RC	637.81	587.81	45386	1756.69	1160.87	chrX	16531912	16532953	+	16531912	0	0	0
FBgn0010414	SerT	FBtr0072362_SerT-RA	3180	3130	428	3.11	2.06	chr2R	20292118	20298070	-	20298070	0	1	0
FBgn0010415	Sdc	FBtr0071705_Sdc-RC,FBtr0071706_Sdc-RA,FBtr0071707_Sdc-RB,FBtr0273206_Sdc-RD,FBtr0273207_Sdc-RE,FBtr0301557_Sdc-RF,FBtr0305897_Sdc-RG	3019.74	2969.74	15403	118	77.98	chr2R	17280111	17368680	-	17368680	0	0	0
FBgn0010416	TH1	FBtr0074305_TH1-RA	2269	2219	4502	46.16	30.5	chrX	16282853	16285443	-	16285443	0	0	0
FBgn0010417	Taf6	FBtr0074941_Taf6-RA,FBtr0333272_Taf6-RB	2055.94	2005.94	3756	42.6	28.15	chr3L	19592188	19594482	+	19592188	0	0	0
FBgn0010421	TfIIFbeta	FBtr0082310_TfIIFbeta-RA	1260	1210	1774.19	33.36	22.05	chr3R	6592344	6593668	-	6593668	0	0	0
FBgn0010422	TfIIS	FBtr0080722_TfIIS-RA,FBtr0332475_TfIIS-RB	1429.32	1379.32	6728.98	110.99	73.35	chr2L	15058919	15060757	-	15060757	0	0	0
FBgn0010423	TpnC47D	FBtr0088184_TpnC47D-RA	606	556	7	0.29	0.19	chr2R	7161540	7162796	-	7162796	1	1	0
FBgn0010424	TpnC73F	FBtr0089585_TpnC73F-RA	962	912	119	2.97	1.96	chr3L	17039260	17041490	+	17039260	1	0	0
FBgn0010425	epsilonTry	FBtr0088160_epsilonTry-RA	830	780	1	0.03	0.02	chr2R	7232742	7233571	-	7233571	1	1	0
FBgn0010431	mtrm	FBtr0076613_mtrm-RA	1092	1042	19	0.41	0.27	chr3L	8406112	8407203	+	8406112	0	0	0
FBgn0010433	ato	FBtr0081828_ato-RA	1483	1433	464	7.37	4.87	chr3R	4103514	4104996	+	4103514	0	1	1
FBgn0010434	cora	FBtr0086506_cora-RC,FBtr0086508_cora-RB,FBtr0086509_cora-RA,FBtr0301279_cora-RE	4842.22	4792.22	19749	93.76	61.96	chr2R	15116570	15131256	+	15116570	0	0	0
FBgn0010435	emp	FBtr0072400_emp-RC,FBtr0072401_emp-RB,FBtr0072402_emp-RA	2312.31	2262.31	286	2.88	1.9	chr2R	20863979	20872321	-	20872321	1	1	0
FBgn0010438	mtSSB	FBtr0083277_mtSSB-RA,FBtr0100152_mtSSB-RB	569	519	1390.94	60.97	40.29	chr3R	12029912	12030973	-	12030973	0	0	0
FBgn0010441	pll	FBtr0085179_pll-RA	1929	1879	573	6.94	4.58	chr3R	23076853	23078902	-	23078902	0	0	0
FBgn0010452	trn	FBtr0075890_trn-RA,FBtr0330075_trn-RB	3365	3315	15021	103.09	68.13	chr3L	13107371	13111177	+	13107371	0	0	0
FBgn0010453	Wnt4	FBtr0089291_Wnt4-RA	3323	3273	6872	47.77	31.57	chr2L	7255460	7277168	-	7277168	0	1	1
FBgn0010470	Fkbp13	FBtr0071703_Fkbp13-RA,FBtr0300397_Fkbp13-RC,FBtr0306013_Fkbp13-RD	1297.46	1247.46	2312	42.17	27.86	chr2R	17374670	17385431	-	17385431	0	0	1
FBgn0010473	tutl	FBtr0089268_tutl-RA,FBtr0089269_tutl-RC,FBtr0089270_tutl-RD,FBtr0089271_tutl-RE,FBtr0301863_tutl-RF,FBtr0301864_tutl-RG,FBtr0333484_tutl-RH,FBtr0333485_tutl-RI	7259.14	7209.14	25457	80.34	53.09	chr2L	4283148	4323781	+	4283148	0	0	0
FBgn0010482	l(2)01289	FBtr0086136_l(2)01289-RA,FBtr0086137_l(2)01289-RB,FBtr0301420_l(2)01289-RG,FBtr0301421_l(2)01289-RH,FBtr0301423_l(2)01289-RF,FBtr0301424_l(2)01289-RJ,FBtr0308840_l(2)01289-RK,FBtr0308841_l(2)01289-RL,FBtr0308842_l(2)01289-RM	5346.39	5296.39	291	1.25	0.83	chr2R	2608606	2628149	-	2628149	1	1	0
FBgn0010488	NAT1	FBtr0087786_NAT1-RA,FBtr0087787_NAT1-RB,FBtr0100672_NAT1-RC	5120.9	5070.9	55427	248.68	164.34	chr2R	8803502	8810745	+	8803502	0	0	0
FBgn0010497	dmGlut	FBtr0080292_dmGlut-RA	2425	2375	745	7.14	4.72	chr2L	12027440	12034123	+	12027440	1	1	0
FBgn0010501	Dcp-1	FBtr0072062_Dcp-1-RA	1756	1706	3822.19	50.97	33.68	chr2R	19438838	19441079	+	19438838	0	0	0
FBgn0010504	kermit	FBtr0088811_kermit-RA,FBtr0088812_kermit-RB,FBtr0088813_kermit-RD,FBtr0088814_kermit-RC	1800.81	1750.81	351.52	4.57	3.02	chr2R	4034423	4044126	-	4044126	1	0	0
FBgn0010516	wal	FBtr0088082_wal-RA,FBtr0088083_wal-RB	1230.06	1180.06	3906	75.31	49.77	chr2R	7576432	7578380	-	7578380	0	1	0
FBgn0010520	Bka	FBtr0079874_Bka-RA	764	714	676	21.54	14.23	chr2L	9895281	9896104	+	9895281	0	0	0
FBgn0010531	CCS	FBtr0300944_CCS-RB,FBtr0333068_CCS-RC	904.27	854.27	601	16.01	10.58	chr2R	6008991	6010079	-	6010079	1	0	0
FBgn0010548	Aldh-III	FBtr0088993_Aldh-III-RI,FBtr0088996_Aldh-III-RE,FBtr0300477_Aldh-III-RK,FBtr0300478_Aldh-III-RL,FBtr0300479_Aldh-III-RM,FBtr0300480_Aldh-III-RN,FBtr0300481_Aldh-III-RO,FBtr0308198_Aldh-III-RQ,FBtr0310674_Aldh-III-RP,FBtr0310675_Aldh-III-RR,FBtr0310676_Aldh-III-RS,FBtr0310677_Aldh-III-RT	2125.9	2075.9	4844	53.09	35.08	chr2R	3354384	3364667	-	3364667	0	0	0
FBgn0010549	l(2)03659	FBtr0302504_l(2)03659-RB,FBtr0332999_l(2)03659-RC	4411	4361	29	0.15	0.1	chr2R	5277670	5282786	+	5277670	1	0	0
FBgn0010551	l(2)03709	FBtr0086614_l(2)03709-RC,FBtr0086615_l(2)03709-RB,FBtr0086616_l(2)03709-RA,FBtr0112861_l(2)03709-RD,FBtr0112862_l(2)03709-RE,FBtr0112863_l(2)03709-RF	1453.08	1403.08	8312.53	134.79	89.07	chr2R	14706972	14709755	+	14706972	1	0	0
FBgn0010575	sbb	FBtr0086766_sbb-RC,FBtr0301547_sbb-RD,FBtr0301548_sbb-RE,FBtr0301549_sbb-RF,FBtr0301550_sbb-RG,FBtr0301551_sbb-RH,FBtr0329996_sbb-RI,FBtr0329997_sbb-RJ	9637.93	9587.93	46129.8	109.46	72.34	chr2R	14165703	14244801	-	14244801	0	0	0
FBgn0010583	dock	FBtr0078013_dock-RA,FBtr0078014_dock-RB,FBtr0078015_dock-RC,FBtr0332973_dock-RD	3686.49	3636.49	22127	138.44	91.48	chr2L	825969	833241	+	825969	0	0	0
FBgn0010590	Prosbeta1	FBtr0087262_Prosbeta1-RA	846	796	6863	196.16	129.63	chr2R	11901309	11902285	-	11902285	0	0	0
FBgn0010591	Sply	FBtr0087007_Sply-RA,FBtr0087008_Sply-RB	2078.4	2028.4	1419	15.92	10.52	chr2R	12975939	12979462	-	12979462	0	1	0
FBgn0010602	lwr	FBtr0078081_lwr-RA,FBtr0078082_lwr-RB,FBtr0310028_lwr-RC,FBtr0310029_lwr-RD	1115.11	1065.11	15899	339.61	224.43	chr2L	540599	542580	-	542580	0	0	0
FBgn0010607	l(2)05714	FBtr0079050_l(2)05714-RA,FBtr0079051_l(2)05714-RB,FBtr0331229_l(2)05714-RC	1021.41	971.41	1834.92	42.98	28.4	chr2L	4970135	4973852	-	4973852	0	0	0
FBgn0010611	Hmgs	FBtr0087145_Hmgs-RA,FBtr0087146_Hmgs-RC,FBtr0087147_Hmgs-RB,FBtr0087148_Hmgs-RD,FBtr0087149_Hmgs-RE	1935.15	1885.15	2567.04	30.98	20.47	chr2R	12223595	12228760	+	12223595	0	0	0
FBgn0010612	l(2)06225	FBtr0080167_l(2)06225-RA,FBtr0110872_l(2)06225-RB,FBtr0305994_l(2)06225-RD	511.5	461.5	4849	239.05	157.97	chr2L	10975552	10976422	-	10976422	0	0	0
FBgn0010620	Sip1	FBtr0086909_Sip1-RA	1716	1666	1118	15.27	10.09	chr2R	13282101	13292678	+	13282101	0	0	0
FBgn0010621	Cct5	FBtr0087987_Cct5-RA,FBtr0087988_Cct5-RB	1912.98	1862.98	22132.6	270.29	178.62	chr2R	8062281	8065021	+	8062281	0	0	0
FBgn0010622	l(2)06496	FBtr0071985_l(2)06496-RA	1183	1133	1843.88	37.03	24.47	chr2R	18948943	18950125	-	18950125	0	0	0
FBgn0010638	Sec61beta	FBtr0087498_Sec61beta-RA	833	783	7465	216.91	143.34	chr2R	10506235	10507186	+	10506235	0	0	0
FBgn0010651	l(2)08717	FBtr0086634_l(2)08717-RB,FBtr0086635_l(2)08717-RA	2044.82	1994.82	616	7.03	4.64	chr2R	14684769	14691232	-	14691232	1	1	0
FBgn0010660	Nup214	FBtr0071996_Nup214-RA	5325	5275	10482	45.21	29.88	chr2R	18806459	18812255	-	18812255	0	0	0
FBgn0010704	l(2)s5379	FBtr0077840_l(2)s5379-RA,FBtr0100673_l(2)s5379-RD,FBtr0100674_l(2)s5379-RE	2230.62	2180.62	6987	72.9	48.17	chr2L	2226523	2231099	+	2226523	0	0	0
FBgn0010741	l(3)01239	FBtr0076238_l(3)01239-RA,FBtr0332708_l(3)01239-RB	831.66	781.66	4199.86	122.24	80.78	chr3L	11066392	11067488	-	11067488	0	0	0
FBgn0010747	Srp54k	FBtr0077169_Srp54k-RA	2015	1965	5369	62.16	41.08	chr3L	5145778	5147877	+	5145778	0	0	0
FBgn0010750	atms	FBtr0078868_atms-RA	1774	1724	4877	64.36	42.53	chr3R	601323	603213	+	601323	1	1	0
FBgn0010762	simj	FBtr0076262_simj-RB,FBtr0076263_simj-RA,FBtr0076264_simj-RC,FBtr0331573_simj-RD,FBtr0331574_simj-RE	4489.23	4439.23	13254	67.93	44.89	chr3L	10657839	10683834	+	10657839	0	0	0
FBgn0010768	sqz	FBtr0083733_sqz-RA	3246	3196	3441.99	24.5	16.19	chr3R	14989943	14996296	+	14989943	0	0	0
FBgn0010770	ppan	FBtr0084012_ppan-RA	1477	1427	1109	17.68	11.68	chr3R	16941976	16943621	+	16941976	0	0	0
FBgn0010772	Xe7	FBtr0078728_Xe7-RA,FBtr0302368_Xe7-RC	3113.49	3063.49	10740	79.76	52.71	chr3R	1490861	1495051	-	1495051	0	0	0
FBgn0010774	Ref1	FBtr0081642_Ref1-RA	1353	1303	15756	275.11	181.8	chr3R	2903618	2906126	-	2906126	1	0	0
FBgn0010786	l(3)02640	FBtr0072679_l(3)02640-RA	2556	2506	1456.71	13.23	8.74	chr3L	1334889	1339415	+	1334889	0	0	0
FBgn0010803	Aats-trp	FBtr0081980_Aats-trp-RA,FBtr0081981_Aats-trp-RB	1871.28	1821.28	2453	30.64	20.25	chr3R	5089539	5092670	-	5092670	0	0	0
FBgn0010808	l(3)03670	FBtr0085745_l(3)03670-RA	940	890	2056	52.56	34.73	chr3R	26878338	26879637	-	26879637	0	0	0
FBgn0010812	unc-45	FBtr0081788_unc-45-RA	3232	3182	1936	13.84	9.15	chr3R	3859027	3862374	+	3859027	0	0	0
FBgn0010825	Gug	FBtr0076616_Gug-RA,FBtr0076618_Gug-RC,FBtr0076619_Gug-RD,FBtr0305696_Gug-RE,FBtr0305697_Gug-RF,FBtr0305698_Gug-RG,FBtr0305699_Gug-RH,FBtr0333048_Gug-RI,FBtr0333049_Gug-RJ	8616.81	8566.81	39956	106.11	70.12	chr3L	8443022	8465769	+	8443022	0	0	0
FBgn0010830	l(3)04053	FBtr0078535_l(3)04053-RA	2469	2419	2346	22.06	14.58	chr3L	22731702	22734488	-	22734488	0	0	0
FBgn0010877	l(3)05822	FBtr0083595_l(3)05822-RA,FBtr0083596_l(3)05822-RB	3233.08	3183.08	3872	27.68	18.29	chr3R	14114579	14124606	-	14124606	0	0	0
FBgn0010894	sinu	FBtr0077136_sinu-RA,FBtr0300070_sinu-RB	2065	2015	1076	12.15	8.03	chr3L	5552570	5554698	-	5554698	0	0	0
FBgn0010905	Spn	FBtr0304613_Spn-RB,FBtr0304614_Spn-RC,FBtr0304615_Spn-RD,FBtr0304616_Spn-RE,FBtr0304617_Spn-RF,FBtr0304618_Spn-RG,FBtr0304619_Spn-RH,FBtr0304620_Spn-RI,FBtr0304621_Spn-RJ,FBtr0308203_Spn-RK	9214.1	9164.1	32258	80.09	52.92	chr3L	2505245	2554292	-	2554292	0	0	0
FBgn0010909	msn	FBtr0072956_msn-RA,FBtr0072957_msn-RB,FBtr0072958_msn-RD,FBtr0072959_msn-RC,FBtr0333362_msn-RF,FBtr0333363_msn-RG,FBtr0333364_msn-RH,FBtr0333365_msn-RI	5411.65	5361.65	32045.8	135.98	89.86	chr3L	2554847	2586540	-	2586540	0	0	0
FBgn0010926	l(3)07882	FBtr0083504_l(3)07882-RA	2929	2879	2193.58	17.33	11.46	chr3R	13362654	13365698	-	13365698	0	0	0
FBgn0011016	SsRbeta	FBtr0075453_SsRbeta-RA	950	900	5197	131.38	86.82	chr3L	16122717	16124083	+	16122717	0	0	0
FBgn0011020	Sas-4	FBtr0081569_Sas-4-RA	2760	2710	2196	18.44	12.18	chr3R	2977076	2979886	+	2977076	0	1	0
FBgn0011202	dia	FBtr0081410_dia-RA,FBtr0081411_dia-RB,FBtr0305960_dia-RC,FBtr0305961_dia-RD	4427.83	4377.83	2834	14.73	9.73	chr2L	20758147	20767536	+	20758147	0	0	0
FBgn0011204	cue	FBtr0072706_cue-RA	2801	2751	2668	22.07	14.58	chr3L	1503226	1517271	-	1517271	0	0	0
FBgn0011205	fbl	FBtr0078186_fbl-RB,FBtr0078187_fbl-RE,FBtr0078188_fbl-RA,FBtr0078189_fbl-RC,FBtr0078190_fbl-RD,FBtr0307392_fbl-RF,FBtr0307393_fbl-RG	2008.17	1958.17	2490.78	28.94	19.12	chr3L	20377529	20385013	+	20377529	0	0	0
FBgn0011206	bol	FBtr0076538_bol-RB,FBtr0076539_bol-RC,FBtr0076540_bol-RD,FBtr0076541_bol-RA,FBtr0300462_bol-RE,FBtr0331858_bol-RF	5244.99	5194.99	1179	5.16	3.41	chr3L	9091208	9123452	-	9123452	0	0	0
FBgn0011207	pelo	FBtr0079847_pelo-RA	2059	2009	2872	32.52	21.49	chr2L	9700796	9708883	+	9700796	0	0	0
FBgn0011211	blw	FBtr0071883_blw-RA	2295	2245	48909	495.66	327.55	chr2R	18686561	18689685	+	18686561	0	0	0
FBgn0011217	eff	FBtr0083018_eff-RA,FBtr0310554_eff-RB	1598.26	1548.26	35571	522.71	345.42	chr3R	10558427	10566933	-	10566933	0	0	0
FBgn0011224	heph	FBtr0085878_heph-RB,FBtr0085879_heph-RA,FBtr0085880_heph-RC,FBtr0085881_heph-RH,FBtr0085882_heph-RD,FBtr0085883_heph-RE,FBtr0085884_heph-RI,FBtr0085885_heph-RJ,FBtr0085886_heph-RK,FBtr0085887_heph-RG,FBtr0085888_heph-RF,FBtr0112864_heph-RL,FBtr0112865_heph-RM,FBtr0112866_heph-RN,FBtr0300263_heph-RO,FBtr0300264_heph-RP,FBtr0300265_heph-RQ,FBtr0300266_heph-RR,FBtr0300267_heph-RS,FBtr0300268_heph-RT…	6224.53	6174.53	15589	57.44	37.96	chr3R	27672709	27819000	-	27819000	0	1	0
FBgn0011225	jar	FBtr0084636_jar-RB,FBtr0301367_jar-RG,FBtr0301368_jar-RH,FBtr0301369_jar-RI,FBtr0301370_jar-RJ,FBtr0301371_jar-RK	4411.32	4361.32	6969	36.35	24.02	chr3R	20078548	20096953	-	20096953	1	1	0
FBgn0011227	ox	FBtr0087861_ox-RA	319	269	972	82.21	54.33	chr2R	8644644	8645028	-	8645028	0	0	0
FBgn0011230	poe	FBtr0079545_poe-RA,FBtr0333088_poe-RB	16216	16166	59190	83.3	55.05	chr2L	8054322	8071624	-	8071624	0	0	0
FBgn0011232	scat	FBtr0079809_scat-RA	3558	3508	2441	15.83	10.46	chr2L	9431405	9435341	+	9431405	0	0	0
FBgn0011236	ken	FBtr0072129_ken-RA	3070	3020	1121	8.45	5.58	chr2R	19757796	19764965	+	19757796	1	0	0
FBgn0011239	ms(2)35Ci	FBtr0080731_ms(2)35Ci-RA,FBtr0332374_ms(2)35Ci-RC	1308.5	1258.5	0	0	0	chr2L	15292468	15294136	+	15292468	1	1	1
FBgn0011241	cbx	FBtr0088452_cbx-RA,FBtr0088453_cbx-RB,FBtr0332915_cbx-RC	899.49	849.49	615.59	16.49	10.9	chr2R	5752015	5762577	-	5762577	1	0	0
FBgn0011244	Hsp60B	FBtr0078000_Hsp60B-RA	2153	2103	0	0	0	chr2L	728412	730564	+	728412	1	1	0
FBgn0011259	Sema-1a	FBtr0079691_Sema-1a-RA,FBtr0303877_Sema-1a-RD,FBtr0303878_Sema-1a-RE,FBtr0303879_Sema-1a-RF,FBtr0329930_Sema-1a-RG,FBtr0329931_Sema-1a-RH,FBtr0329932_Sema-1a-RI	9395.02	9345.02	25524	62.14	41.06	chr2L	8542147	8671917	+	8542147	1	0	0
FBgn0011260	Sema-2a	FBtr0087088_Sema-2a-RC,FBtr0087089_Sema-2a-RB,FBtr0087090_Sema-2a-RA,FBtr0087091_Sema-2a-RD	3474.76	3424.76	20147	133.84	88.45	chr2R	12387701	12420934	+	12387701	0	0	0
FBgn0011270	Pglym87	FBtr0082620_Pglym87-RA	1085	1035	2	0.04	0.03	chr3R	8057367	8058451	-	8058451	0	1	1
FBgn0011272	RpL13	FBtr0079888_RpL13-RA,FBtr0100164_RpL13-RB,FBtr0310482_RpL13-RC	777.13	727.13	55269.8	1729.35	1142.81	chr2L	9967312	9968619	+	9967312	0	0	0
FBgn0011273	And	FBtr0084904_And-RA,FBtr0301963_And-RB	664	614	1	0.04	0.02	chr3R	21637633	21638924	+	21637633	0	1	0
FBgn0011274	Dif	FBtr0081008_Dif-RA,FBtr0081009_Dif-RB,FBtr0301577_Dif-RC,FBtr0301578_Dif-RD	2865.45	2815.45	1137.46	9.19	6.07	chr2L	17413248	17439923	-	17439923	1	1	0
FBgn0011276	HLH3B	FBtr0070506_HLH3B-RA	1428	1378	272	4.49	2.97	chrX	2574232	2575756	-	2575756	0	0	1
FBgn0011277	HLH4C	FBtr0070691_HLH4C-RA,FBtr0331163_HLH4C-RB	1424	1374	79	1.31	0.86	chrX	4539160	4541447	-	4541447	0	0	1
FBgn0011278	lbe	FBtr0084091_lbe-RA	2045	1995	2	0.02	0.02	chr3R	17267314	17272042	-	17272042	0	1	1
FBgn0011279	Pbprp1	FBtr0075955_Pbprp1-RA	546	496	6	0.28	0.18	chr3L	12389271	12390057	+	12389271	0	0	0
FBgn0011280	Pbprp2	FBtr0077303_Pbprp2-RA,FBtr0077304_Pbprp2-RB	1104	1054	2	0.04	0.03	chrX	20290640	20292009	+	20290640	1	1	0
FBgn0011281	Pbprp3	FBtr0078656_Pbprp3-RA	846	796	10	0.29	0.19	chr3R	1797870	1800967	-	1800967	0	0	0
FBgn0011282	Pbprp4	FBtr0081597_Pbprp4-RA,FBtr0300016_Pbprp4-RC	782	732	14.39	0.45	0.3	chr3R	3076447	3077679	-	3077679	0	1	0
FBgn0011283	Pbprp5	FBtr0079455_Pbprp5-RA	575	525	3	0.13	0.09	chr2L	7496791	7497365	-	7497365	1	1	0
FBgn0011284	RpS4	FBtr0075884_RpS4-RA,FBtr0075885_RpS4-RB	976.27	926.27	87664	2153.25	1422.93	chr3L	13034856	13037005	+	13034856	0	0	0
FBgn0011286	Rya-r44F	FBtr0088637_Rya-r44F-RC,FBtr0088638_Rya-r44F-RB,FBtr0088639_Rya-r44F-RD,FBtr0088640_Rya-r44F-RA,FBtr0304568_Rya-r44F-RE,FBtr0304569_Rya-r44F-RF,FBtr0304570_Rya-r44F-RG,FBtr0304571_Rya-r44F-RH,FBtr0304572_Rya-r44F-RI,FBtr0308083_Rya-r44F-RJ	15890.6	15840.6	1521	2.18	1.44	chr2R	4747869	4775602	+	4747869	0	0	0
FBgn0011288	Snap25	FBtr0111143_Snap25-RA,FBtr0304625_Snap25-RC,FBtr0304626_Snap25-RD	2183.31	2133.31	2974	31.72	20.96	chr3L	24067329	24292305	+	24067329	1	0	0
FBgn0011289	TfIIA-L	FBtr0085154_TfIIA-L-RC,FBtr0085155_TfIIA-L-RA,FBtr0085156_TfIIA-L-RB	1579.35	1529.35	4809	71.54	47.28	chr3R	23076834	23082186	+	23076834	1	0	0
FBgn0011290	Taf12	FBtr0082440_Taf12-RB,FBtr0082442_Taf12-RA,FBtr0290205_Taf12-RD	978.59	928.59	2925	71.67	47.36	chr3R	7504099	7505408	-	7505408	0	0	0
FBgn0011291	Taf11	FBtr0079924_Taf11-RA	819	769	1123	33.22	21.96	chr2L	9762364	9763244	-	9763244	0	0	0
FBgn0011293	a10	FBtr0075290_a10-RA	567	517	68	2.99	1.98	chr3L	17016223	17016841	-	17016841	1	1	0
FBgn0011294	a5	FBtr0077922_a5-RA	687	637	0	0	0	chr2L	1329161	1329904	+	1329161	0	0	0
FBgn0011296	l(2)efl	FBtr0072100_l(2)efl-RA,FBtr0072101_l(2)efl-RB	741.45	691.45	61	2.01	1.33	chr2R	19572174	19573063	-	19573063	0	0	0
FBgn0011297	l(2)not	FBtr0072095_l(2)not-RA	1700	1650	1162	16.02	10.59	chr2R	19592962	19597311	-	19597311	0	0	0
FBgn0011300	babo	FBtr0088658_babo-RB,FBtr0088659_babo-RA,FBtr0300599_babo-RC	4783.32	4733.32	9535	45.83	30.29	chr2R	4839846	4850301	+	4839846	0	0	0
FBgn0011305	Rsf1	FBtr0080079_Rsf1-RA,FBtr0333411_Rsf1-RB	1469.84	1419.84	17580	281.7	186.16	chr2L	10261795	10263554	-	10263554	0	0	0
FBgn0011327	Uch-L3	FBtr0076472_Uch-L3-RA,FBtr0333867_Uch-L3-RB	1248.3	1198.3	5745	109.08	72.08	chr3L	9468593	9470065	-	9470065	0	0	0
FBgn0011335	l(3)j2D3	FBtr0075991_l(3)j2D3-RA	1513	1463	1766	27.46	18.15	chr3L	12109201	12111155	+	12109201	0	0	0
FBgn0011336	OstStt3	FBtr0084786_OstStt3-RA	2716	2666	12625	107.74	71.2	chr3R	20892434	20895372	-	20895372	0	0	0
FBgn0011361	mtacp1	FBtr0072676_mtacp1-RA,FBtr0072677_mtacp1-RB,FBtr0331864_mtacp1-RC	691.08	641.08	4121	146.25	96.65	chr3L	1329949	1331631	+	1329949	0	0	0
FBgn0011455	l(3)neo18	FBtr0076023_l(3)neo18-RA,FBtr0334094_l(3)neo18-RB	716.16	666.16	2814.08	96.11	63.51	chr3L	12130596	12131684	-	12131684	0	0	0
FBgn0011474	pr-set7	FBtr0082928_pr-set7-RC,FBtr0082929_pr-set7-RA,FBtr0082930_pr-set7-RB,FBtr0309996_pr-set7-RD	3814.64	3764.64	8641.32	52.22	34.51	chr3R	10141710	10146216	+	10141710	0	0	0
FBgn0011476	l(3)neo43	FBtr0301089_l(3)neo43-RB	421	371	277	16.99	11.23	chr3R	11103870	11104351	-	11104351	1	0	0
FBgn0011481	Ssdp	FBtr0083611_Ssdp-RA,FBtr0083612_Ssdp-RB,FBtr0083613_Ssdp-RC,FBtr0330051_Ssdp-RD	5200.41	5150.41	19695	87	57.49	chr3R	14018216	14025317	-	14025317	0	0	0
FBgn0011509	SrpRbeta	FBtr0076598_SrpRbeta-RA,FBtr0333891_SrpRbeta-RB	1095.46	1045.46	1408	30.64	20.25	chr3L	8712049	8713325	-	8713325	0	1	0
FBgn0011554	etaTry	FBtr0088163_etaTry-RA	911	861	0	0	0	chr2R	7228018	7228928	-	7228928	1	1	0
FBgn0011555	thetaTry	FBtr0088162_thetaTry-RA	1047	997	0	0	0	chr2R	7229219	7230265	-	7230265	1	1	0
FBgn0011556	zetaTry	FBtr0088164_zetaTry-RA	947	897	0	0	0	chr2R	7226691	7227637	-	7227637	1	1	0
FBgn0011559	Acp36DE	FBtr0081054_Acp36DE-RA	2843	2793	33	0.27	0.18	chr2L	18356125	18359026	-	18359026	0	1	1
FBgn0011566	Bzd	FBtr0070447_Bzd-RB	1554	1504	1134.58	17.16	11.34	chrX	2500712	2502700	-	2502700	0	0	0
FBgn0011569	can	FBtr0076299_can-RA	2953	2903	272	2.13	1.41	chr3L	10257009	10260211	-	10260211	0	1	1
FBgn0011570	cpb	FBtr0077881_cpb-RA,FBtr0331630_cpb-RB	1623.74	1573.74	5489	79.35	52.44	chr2L	1704902	1706962	+	1704902	0	0	0
FBgn0011571	caz	FBtr0074217_caz-RB	1630	1580	12096	174.18	115.1	chrX	16182879	16187553	+	16182879	0	0	0
FBgn0011573	Cdc37	FBtr0072777_Cdc37-RA	1611	1561	5604	81.68	53.98	chr3L	1795392	1797307	+	1795392	0	0	0
FBgn0011576	Cyp4d2	FBtr0070387_Cyp4d2-RA	1582	1532	852	12.65	8.36	chrX	2070924	2072761	+	2070924	1	0	0
FBgn0011581	Dms	FBtr0084607_Dms-RA	923	873	3542	92.31	61	chr3R	20167275	20169407	+	20167275	0	0	0
FBgn0011582	DopR	FBtr0290283_DopR-RB,FBtr0301351_DopR-RC,FBtr0308191_DopR-RD,FBtr0330711_DopR-RE	14366.1	14316.1	3426.63	5.45	3.6	chr3R	9991101	10040532	-	10040532	0	0	0
FBgn0011584	Trp1	FBtr0079931_Trp1-RA,FBtr0079932_Trp1-RB,FBtr0305986_Trp1-RC	1911.12	1861.12	3855	47.13	31.14	chr2L	10009386	10013170	+	10009386	0	0	0
FBgn0011586	e(r)	FBtr0071266_e(r)-RA,FBtr0071267_e(r)-RB,FBtr0310067_e(r)-RC,FBtr0333604_e(r)-RD,FBtr0333605_e(r)-RE	980.02	930.02	6832	167.13	110.45	chrX	8798177	8800281	-	8800281	1	0	0
FBgn0011589	elk	FBtr0086802_elk-RA	4228	4178	1253	6.82	4.51	chr2R	13761452	13813097	+	13761452	0	0	0
FBgn0011591	fng	FBtr0078267_fng-RA	1959	1909	1495	17.82	11.77	chr3L	20918991	20942612	-	20942612	0	1	0
FBgn0011592	fra	FBtr0087821_fra-RB,FBtr0087822_fra-RA	6107.66	6057.66	27844	104.58	69.11	chr2R	8416561	8451691	+	8416561	0	0	0
FBgn0011596	fzo	FBtr0084399_fzo-RA	2391	2341	89	0.86	0.57	chr3R	19027366	19029756	-	19029756	0	1	1
FBgn0011603	ine	FBtr0077446_ine-RB,FBtr0077447_ine-RA,FBtr0077448_ine-RC,FBtr0301407_ine-RE,FBtr0301408_ine-RF	3268.56	3218.56	1666	11.78	7.78	chr2L	4468000	4477024	-	4477024	1	1	0
FBgn0011604	Iswi	FBtr0087841_Iswi-RA,FBtr0087842_Iswi-RB,FBtr0087843_Iswi-RC	3548.7	3498.7	22790	148.2	97.93	chr2R	8524176	8528133	+	8524176	0	0	0
FBgn0011606	Klp3A	FBtr0070448_Klp3A-RA	4528	4478	5486	27.87	18.42	chrX	2493190	2498085	-	2498085	1	0	0
FBgn0011638	La	FBtr0081373_La-RB,FBtr0081374_La-RA	1547	1497	6785	103.12	68.14	chr2L	20348393	20350328	-	20350328	0	0	0
FBgn0011640	lark	FBtr0076841_lark-RA,FBtr0076842_lark-RB,FBtr0076843_lark-RC,FBtr0076844_lark-RD,FBtr0076845_lark-RE	1821.44	1771.44	16962	217.85	143.96	chr3L	7332366	7334996	+	7332366	0	0	0
FBgn0011648	Mad	FBtr0077616_Mad-RA,FBtr0332372_Mad-RB	2816.95	2766.95	4004	32.92	21.76	chr2L	3146056	3159643	-	3159643	0	0	0
FBgn0011653	mas	FBtr0073260_mas-RB,FBtr0332659_mas-RC	3657	3607	915	5.77	3.81	chr3L	4161666	4167464	-	4167464	1	1	1
FBgn0011655	Med	FBtr0085815_Med-RA,FBtr0085816_Med-RB	3086.41	3036.41	9762.84	73.15	48.34	chr3R	27436768	27440922	+	27436768	0	0	0
FBgn0011656	Mef2	FBtr0088443_Mef2-RD,FBtr0088444_Mef2-RA,FBtr0088445_Mef2-RC,FBtr0088446_Mef2-RB,FBtr0088447_Mef2-RF,FBtr0330707_Mef2-RG,FBtr0330708_Mef2-RH	4880.43	4830.43	3039	14.31	9.46	chr2R	5801001	5846350	-	5846350	0	0	0
FBgn0011659	Mlh1	FBtr0088790_Mlh1-RA,FBtr0331379_Mlh1-RB	2071	2021	928	10.45	6.9	chr2R	4057779	4059906	+	4057779	0	0	0
FBgn0011660	Pms2	FBtr0087388_Pms2-RA	3038	2988	1414.8	10.77	7.12	chr2R	11255577	11259021	-	11259021	1	0	0
FBgn0011661	Moe	FBtr0071269_Moe-RD,FBtr0071270_Moe-RB,FBtr0071271_Moe-RA,FBtr0071272_Moe-RC,FBtr0071273_Moe-RE,FBtr0071274_Moe-RF,FBtr0071275_Moe-RG,FBtr0071276_Moe-RH,FBtr0071277_Moe-RI,FBtr0071278_Moe-RJ,FBtr0308193_Moe-RK,FBtr0308194_Moe-RL,FBtr0331601_Moe-RM	2687.18	2637.18	24473.7	211.14	139.53	chrX	8767045	8792365	-	8792365	1	0	0
FBgn0011666	msi	FBtr0084881_msi-RB,FBtr0084882_msi-RA,FBtr0305218_msi-RC,FBtr0305219_msi-RD,FBtr0333663_msi-RE,FBtr0333664_msi-RF,FBtr0333665_msi-RH	6713.23	6663.23	26085	89.07	58.86	chr3R	21341840	21434145	+	21341840	0	0	0
FBgn0011668	Mst57Da	FBtr0084914_Mst57Da-RA	325	275	1	0.08	0.05	chr3R	21657297	21657621	-	21657621	0	1	0
FBgn0011669	Mst57Db	FBtr0084915_Mst57Db-RA	193	143	0	0	0	chr3R	21656444	21656636	-	21656636	0	1	0
FBgn0011670	Mst57Dc	FBtr0084916_Mst57Dc-RA	375	325	0	0	0	chr3R	21655113	21655487	-	21655487	0	1	0
FBgn0011672	Mvl	FBtr0089521_Mvl-RB,FBtr0301477_Mvl-RD,FBtr0301478_Mvl-RE,FBtr0306350_Mvl-RF,FBtr0306351_Mvl-RG,FBtr0330046_Mvl-RH	2752.67	2702.67	2425	20.41	13.49	chr3R	16877105	16886517	-	16886517	0	0	0
FBgn0011674	insc	FBtr0071562_insc-RA	3919	3869	3778	22.22	14.68	chr2R	16708771	16723569	-	16723569	0	1	0
FBgn0011676	Nos	FBtr0080188_Nos-RA,FBtr0100484_Nos-RB,FBtr0100486_Nos-RC,FBtr0100487_Nos-RD,FBtr0100488_Nos-RE,FBtr0100489_Nos-RF,FBtr0100490_Nos-RG,FBtr0100491_Nos-RH,FBtr0100492_Nos-RI,FBtr0100493_Nos-RJ	4465.2	4415.2	597.67	3.08	2.04	chr2L	10804269	10838448	-	10838448	0	0	0
FBgn0011692	pav	FBtr0073227_pav-RA	3207	3157	6153	44.34	29.3	chr3L	4242734	4246233	+	4242734	1	0	0
FBgn0011693	Pdh	FBtr0075426_Pdh-RA,FBtr0075427_Pdh-RB,FBtr0114536_Pdh-RC,FBtr0114537_Pdh-RD	913	863	54	1.42	0.94	chr3L	16346333	16347397	-	16347397	0	0	0
FBgn0011694	PebII	FBtr0072455_PebII-RA	355	305	0	0	0	chr2R	21061320	21061729	-	21061729	1	0	1
FBgn0011695	PebIII	FBtr0072164_PebIII-RA	598	548	23	0.95	0.63	chr2R	19914056	19915040	+	19914056	0	0	0
FBgn0011701	repo	FBtr0083564_repo-RA	2994	2944	5266.14	40.7	26.89	chr3R	14061916	14065324	+	14061916	1	1	1
FBgn0011703	RnrL	FBtr0080059_RnrL-RA	2577	2527	9126	82.16	54.3	chr2L	10325026	10327943	-	10327943	1	0	0
FBgn0011704	RnrS	FBtr0088046_RnrS-RA	1643	1593	7706	110.06	72.73	chr2R	7870650	7872948	-	7872948	0	0	0
FBgn0011705	rost	FBtr0079782_rost-RA,FBtr0331453_rost-RB,FBtr0331454_rost-RC	1533.58	1483.58	3942	60.45	39.95	chr2L	8985936	8989539	-	8989539	1	1	0
FBgn0011706	rpr	FBtr0075120_rpr-RA	901	851	557	14.89	9.84	chr3L	18390635	18391535	-	18391535	0	0	1
FBgn0011708	Syx5	FBtr0080831_Syx5-RB,FBtr0080832_Syx5-RA	1792.65	1742.65	2544	33.21	21.95	chr2L	16307359	16309273	+	16307359	0	0	0
FBgn0011710	Sep1	FBtr0077198_Sep1-RA	2036	1986	8158	93.46	61.76	chrX	21229303	21232715	+	21229303	0	0	0
FBgn0011715	Snr1	FBtr0078682_Snr1-RA	1344	1294	6259	110.05	72.72	chr3R	1296639	1298476	+	1296639	0	0	0
FBgn0011722	Tig	FBtr0079275_Tig-RA	6938	6888	1246.39	4.12	2.72	chr2L	6415257	6423308	-	6423308	1	0	0
FBgn0011723	byn	FBtr0332070_byn-RB,FBtr0332071_byn-RC	2618	2568	15.28	0.14	0.09	chr3L	11920793	11929019	+	11920793	1	1	0
FBgn0011725	twin	FBtr0084566_twin-RA,FBtr0084567_twin-RB,FBtr0084568_twin-RE,FBtr0084569_twin-RC,FBtr0084570_twin-RD,FBtr0084571_twin-RF	3203.5	3153.5	12172.6	87.82	58.04	chr3R	20022615	20047687	-	20047687	0	0	0
FBgn0011726	tsr	FBtr0072188_tsr-RA	771	721	35576	1122.62	741.86	chr2R	19931971	19934359	-	19934359	0	0	0
FBgn0011737	wee	FBtr0079371_wee-RA,FBtr0332329_wee-RB	2520.96	2470.96	2865.25	26.38	17.43	chr2L	6911090	6914138	-	6914138	0	0	0
FBgn0011739	wts	FBtr0085720_wts-RA	5771	5721	5421	21.56	14.25	chr3R	26615379	26632341	-	26632341	0	0	0
FBgn0011740	alpha-Man-II	FBtr0082031_alpha-Man-II-RA	3998	3948	7163	41.28	27.28	chr3R	5238271	5242986	+	5238271	0	0	0
FBgn0011741	Actr13E	FBtr0074203_Actr13E-RA	1347	1297	2899	50.85	33.61	chrX	15629807	15631153	-	15631153	0	0	0
FBgn0011742	Arp14D	FBtr0074295_Arp14D-RA,FBtr0112868_Arp14D-RB,FBtr0310673_Arp14D-RC	2371.99	2321.99	7606	74.53	49.25	chrX	16442323	16448001	-	16448001	0	0	0
FBgn0011743	Arp53D	FBtr0087023_Arp53D-RA	1316	1266	0	0	0	chr2R	12661811	12663179	+	12661811	0	0	0
FBgn0011745	Arp87C	FBtr0082652_Arp87C-RA	1476	1426	7358.91	117.41	77.59	chr3R	8517458	8519954	+	8517458	0	0	0
FBgn0011746	ana	FBtr0088559_ana-RA,FBtr0300501_ana-RB	2413.81	2363.81	307	2.95	1.95	chr2R	4956606	4965059	+	4956606	1	1	1
FBgn0011754	PhKgamma	FBtr0090002_PhKgamma-RB,FBtr0301500_PhKgamma-RD,FBtr0301501_PhKgamma-RE	2831.47	2781.47	4660.14	38.12	25.19	chrX	11589145	11598427	+	11589145	1	0	0
FBgn0011758	B-H1	FBtr0074430_B-H1-RA	2697	2647	575.16	4.94	3.27	chrX	17291534	17297312	+	17291534	0	1	1
FBgn0011760	ctp	FBtr0070704_ctp-RB,FBtr0070705_ctp-RD,FBtr0070706_ctp-RA,FBtr0070707_ctp-RC,FBtr0307065_ctp-RE	2237.61	2187.61	43734.6	454.85	300.58	chrX	4581825	4596067	+	4581825	0	0	0
FBgn0011761	dhd	FBtr0070749_dhd-RA	750	700	1	0.03	0.02	chrX	5206406	5207155	+	5206406	1	0	0
FBgn0011762	DNApol-alpha50	FBtr0076603_DNApol-alpha50-RA	1569	1519	834	12.49	8.25	chr3L	8333414	8337504	+	8333414	0	0	0
FBgn0011763	Dp	FBtr0087740_Dp-RA,FBtr0087741_Dp-RB,FBtr0333149_Dp-RC	2478.19	2428.19	12619	118.24	78.13	chr2R	9109938	9115707	+	9109938	0	0	0
FBgn0011764	Dsp1	FBtr0089259_Dsp1-RB,FBtr0089260_Dsp1-RA,FBtr0089261_Dsp1-RC,FBtr0089262_Dsp1-RD,FBtr0089263_Dsp1-RE,FBtr0289960_Dsp1-RF	3419.76	3369.76	24316.3	164.18	108.49	chrX	16227645	16234657	+	16227645	0	0	0
FBgn0011766	E2f	FBtr0084117_E2f-RB,FBtr0084118_E2f-RC,FBtr0084119_E2f-RA	4517.4	4467.4	25274	128.72	85.06	chr3R	17446026	17486127	-	17486127	0	0	0
FBgn0011768	Fdh	FBtr0082290_Fdh-RA	1336	1286	6242	110.43	72.98	chr3R	6696628	6698102	-	6698102	0	0	0
FBgn0011769	Fdxh	FBtr0076498_Fdxh-RA,FBtr0303475_Fdxh-RB	694	644	279.24	9.87	6.52	chr3L	9363295	9364338	-	9364338	0	0	0
FBgn0011770	Gip	FBtr0071472_Gip-RA	973	923	854.37	21.06	13.92	chrX	10222910	10223882	-	10223882	0	0	0
FBgn0011771	Hem	FBtr0078510_Hem-RA	3777	3727	9732	59.41	39.26	chr3L	22277454	22281295	-	22281295	0	0	0
FBgn0011774	Irbp	FBtr0082385_Irbp-RA	2148	2098	831	9.01	5.96	chr3R	7235770	7238162	+	7235770	0	0	0
FBgn0011785	BRWD3	FBtr0084604_BRWD3-RA	7225	7175	18046.7	57.23	37.82	chr3R	20144741	20154341	+	20144741	0	0	0
FBgn0011787	mRpL12	FBtr0076511_mRpL12-RA	738	688	1569	51.89	34.29	chr3L	8949891	8950684	+	8949891	0	0	0
FBgn0011802	Gem3	FBtr0076292_Gem3-RA,FBtr0334100_Gem3-RB	3617.64	3567.64	1770	11.29	7.46	chr3L	10452181	10456201	-	10456201	0	1	0
FBgn0011812	Lcp1Psi	FBtr0088762_Lcp1Psi-RA	456	406	1	0.06	0.04	chr2R	4320391	4320889	-	4320889	1	1	0
FBgn0011817	nmo	FBtr0076754_nmo-RA,FBtr0076755_nmo-RB,FBtr0076756_nmo-RE,FBtr0076757_nmo-RC,FBtr0076758_nmo-RF,FBtr0076759_nmo-RG,FBtr0333223_nmo-RH	4845.27	4795.27	27844	132.11	87.3	chr3L	7972146	8047247	+	7972146	0	0	0
FBgn0011818	oaf	FBtr0077777_oaf-RA,FBtr0077778_oaf-RB,FBtr0077779_oaf-RC,FBtr0077780_oaf-RD	2856.77	2806.77	3716	30.12	19.91	chr2L	2492955	2498846	+	2492955	0	0	0
FBgn0011822	pcl	FBtr0070100_pcl-RA	1304	1254	0	0	0	chrX	330172	331475	-	331475	1	1	0
FBgn0011823	Pen	FBtr0079937_Pen-RA	2571	2521	22146	199.86	132.08	chr2L	10056906	10060095	+	10056906	0	0	0
FBgn0011824	CG4038	FBtr0071639_CG4038-RA	971	921	1830	45.21	29.87	chr2R	16983447	16984808	-	16984808	1	0	0
FBgn0011826	Pp2B-14D	FBtr0074294_Pp2B-14D-RA,FBtr0305593_Pp2B-14D-RB,FBtr0309793_Pp2B-14D-RC	4291.92	4241.92	5368.3	28.79	19.03	chrX	16448660	16454056	-	16454056	1	0	0
FBgn0011828	Pxn	FBtr0072950_Pxn-RB,FBtr0072951_Pxn-RA,FBtr0072952_Pxn-RC,FBtr0072953_Pxn-RD,FBtr0072954_Pxn-RE	5131.66	5081.66	4109.06	18.4	12.16	chr3L	2601455	2630072	-	2630072	0	1	0
FBgn0011829	Ret	FBtr0081492_Ret-RD,FBtr0081493_Ret-RC,FBtr0081494_Ret-RB,FBtr0081495_Ret-RA,FBtr0081496_Ret-RE	4826.4	4776.4	234.29	1.12	0.74	chr2L	21182394	21198745	-	21198745	1	1	0
FBgn0011832	Ser12	FBtr0077806_Ser12-RA	845	795	0	0	0	chr2L	2250431	2251275	-	2251275	1	1	0
FBgn0011834	Ser6	FBtr0077272_Ser6-RA	899	849	0	0	0	chrX	20833630	20834528	-	20834528	1	1	0
FBgn0011836	Taf2	FBtr0076361_Taf2-RA,FBtr0332688_Taf2-RB	3972	3922	5287.97	30.68	20.27	chr3L	9877511	9881783	-	9881783	0	0	0
FBgn0011837	Tis11	FBtr0073683_Tis11-RA,FBtr0073684_Tis11-RB,FBtr0333756_Tis11-RC	3845.84	3795.84	2628.13	15.75	10.41	chrX	12553395	12576587	+	12553395	1	0	0
FBgn0011840	tRNA:A:90C	FBtr0083499_tRNA:A:90C-RA	73	23	0.36	0.36	0.24	chr3R	13445866	13445938	-	13445938	0	0	0
FBgn0011844	tRNA:D2:69F	FBtr0075834_tRNA:D2:69F-RA	72	22	0.15	0.16	0.11	chr3L	13242647	13242718	+	13242647	0	0	0
FBgn0011845	tRNA:D:96A	FBtr0084649_tRNA:D:96A-RA	72	22	0.15	0.16	0.11	chr3R	20381024	20381095	+	20381024	0	0	0
FBgn0011848	tRNA:E4:56Fa	FBtr0086446_tRNA:E4:56Fa-RA	72	22	0.5	0.52	0.34	chr2R	15615486	15615557	-	15615557	0	0	0
FBgn0011849	tRNA:E4:56Fb	FBtr0086447_tRNA:E4:56Fb-RA	72	22	0.5	0.52	0.34	chr2R	15614965	15615036	-	15615036	0	0	0
FBgn0011850	tRNA:E4:56Fc	FBtr0086448_tRNA:E4:56Fc-RA	72	22	0.5	0.52	0.34	chr2R	15613647	15613718	-	15613718	0	0	0
FBgn0011851	tRNA:E4:62Aa	FBtr0072685_tRNA:E4:62Aa-RA	72	22	0	0	0	chr3L	1397695	1397766	+	1397695	1	1	0
FBgn0011852	tRNA:E4:62Ab	FBtr0072686_tRNA:E4:62Ab-RA	72	22	0	0	0	chr3L	1397932	1398003	+	1397932	1	1	0
FBgn0011853	tRNA:E4:62Ac	FBtr0072687_tRNA:E4:62Ac-RA	72	22	0	0	0	chr3L	1398169	1398240	+	1398169	1	1	0
FBgn0011854	tRNA:E4:62Ad	FBtr0072690_tRNA:E4:62Ad-RA	72	22	0	0	0	chr3L	1401440	1401511	+	1401440	0	0	0
FBgn0011855	tRNA:E4:62Ae	FBtr0072691_tRNA:E4:62Ae-RA	72	22	0	0	0	chr3L	1401781	1401852	+	1401781	0	0	0
FBgn0011858	tRNA:F2:89BC	FBtr0083267_tRNA:F2:89BC-RA	73	23	0.25	0.25	0.16	chr3R	12147125	12147197	+	12147125	1	1	0
FBgn0011859	tRNA:G3:22BCa	FBtr0077872_tRNA:G3:22BCa-RA	71	21	0.08	0.08	0.06	chr2L	1938089	1938159	-	1938159	0	0	1
FBgn0011860	tRNA:G3:22BCb	FBtr0077821_tRNA:G3:22BCb-RA	71	21	0.08	0.08	0.06	chr2L	2031692	2031762	+	2031692	0	0	0
FBgn0011861	tRNA:G3:28D	FBtr0079528_tRNA:G3:28D-RA	71	21	0.08	0.08	0.06	chr2L	7872849	7872919	+	7872849	0	1	0
FBgn0011862	tRNA:G3:35Ba	FBtr0089613_tRNA:G3:35Ba-RA	71	21	0.08	0.08	0.06	chr2L	14518091	14518161	+	14518091	0	0	0
FBgn0011863	tRNA:G3:35Bb	FBtr0080666_tRNA:G3:35Bb-RA	71	21	0.08	0.08	0.06	chr2L	14518307	14518377	-	14518377	0	0	0
FBgn0011864	tRNA:G3:35Bc	FBtr0080665_tRNA:G3:35Bc-RA	71	21	0.08	0.08	0.06	chr2L	14518621	14518691	-	14518691	0	0	0
FBgn0011865	tRNA:G3:35Bd	FBtr0080664_tRNA:G3:35Bd-RA	71	21	0.08	0.08	0.06	chr2L	14530546	14530616	-	14530616	1	1	0
FBgn0011866	tRNA:G3:35Be	FBtr0080663_tRNA:G3:35Be-RA	71	21	0	0	0	chr2L	14530854	14530924	-	14530924	1	1	0
FBgn0011867	tRNA:G3:53E	FBtr0087055_tRNA:G3:53E-RA	71	21	0.08	0.08	0.06	chr2R	12855513	12855583	+	12855513	0	0	0
FBgn0011868	tRNA:G3:55E	FBtr0086659_tRNA:G3:55E-RA	71	21	0.08	0.08	0.06	chr2R	14527231	14527301	-	14527301	0	0	0
FBgn0011869	tRNA:G3:56EFa	FBtr0086312_tRNA:G3:56EFa-RA	71	21	0.08	0.08	0.06	chr2R	16116986	16117056	+	16116986	0	1	0
FBgn0011870	tRNA:G3:56EFb	FBtr0086314_tRNA:G3:56EFb-RA	71	21	0.08	0.08	0.06	chr2R	16120302	16120372	+	16120302	1	1	0
FBgn0011871	tRNA:G3:57BCa	FBtr0071630_tRNA:G3:57BCa-RA	71	21	0.08	0.08	0.06	chr2R	17048861	17048931	-	17048931	0	0	0
FBgn0011872	tRNA:G3:57BCb	FBtr0071581_tRNA:G3:57BCb-RA	71	21	0.08	0.08	0.06	chr2R	17070361	17070431	+	17070361	0	0	0
FBgn0011877	tRNA:HPsi	FBtr0087901_tRNA:HPsi-RA	72	22	0	0	0	chr2R	8224238	8224309	+	8224238	0	0	0
FBgn0011878	tRNA:H:48F	FBtr0087900_tRNA:H:48F-RA	72	22	0.2	0.21	0.14	chr2R	8223923	8223994	+	8223923	0	0	0
FBgn0011879	tRNA:H:56E	FBtr0086908_tRNA:H:56E-RA	72	22	0	0	0	chr2R	13279720	13279791	+	13279720	0	0	0
FBgn0011880	tRNA:I:42A	FBtr0085984_tRNA:I:42A-RA	74	24	0.33	0.32	0.21	chr2R	2053656	2053729	+	2053656	1	1	0
FBgn0011881	tRNA:I:49Fa	FBtr0087713_tRNA:I:49Fa-RA	74	24	0.33	0.32	0.21	chr2R	9317787	9317860	-	9317860	0	0	0
FBgn0011882	tRNA:I:49Fb	FBtr0087658_tRNA:I:49Fb-RA	74	24	0.33	0.32	0.21	chr2R	9318489	9318562	+	9318489	0	0	0
FBgn0011883	tRNA:I:49Fc	FBtr0087659_tRNA:I:49Fc-RA	74	24	0.33	0.32	0.21	chr2R	9318790	9318863	+	9318790	0	0	0
FBgn0011884	tRNA:I:49Fd	FBtr0087660_tRNA:I:49Fd-RA	74	24	0.33	0.32	0.21	chr2R	9319282	9319355	+	9319282	0	0	0
FBgn0011885	tRNA:I:49Fe	FBtr0087661_tRNA:I:49Fe-RA	74	24	0.33	0.32	0.21	chr2R	9319598	9319671	+	9319598	0	0	0
FBgn0011887	tRNA:K2:42Aa	FBtr0085983_tRNA:K2:42Aa-RA	73	23	0.23	0.23	0.15	chr2R	2053489	2053561	+	2053489	1	1	0
FBgn0011888	tRNA:K2:42Ab	FBtr0086013_tRNA:K2:42Ab-RA	73	23	0.23	0.23	0.15	chr2R	2052381	2052453	-	2052453	1	1	0
FBgn0011889	tRNA:K2:42Ac	FBtr0086014_tRNA:K2:42Ac-RA	73	23	0.23	0.23	0.15	chr2R	2050186	2050258	-	2050258	1	1	0
FBgn0011890	tRNA:K2:42Ad	FBtr0086007_tRNA:K2:42Ad-RA	73	23	0.23	0.23	0.15	chr2R	2059001	2059073	-	2059073	1	1	0
FBgn0011891	tRNA:K2:42Ae	FBtr0086017_tRNA:K2:42Ae-RA	73	23	0.23	0.23	0.15	chr2R	2029877	2029949	-	2029949	0	0	0
FBgn0011892	tRNA:K2:42Ea	FBtr0086190_tRNA:K2:42Ea-RA	73	23	0.23	0.23	0.15	chr2R	2834313	2834385	-	2834385	1	1	0
FBgn0011893	tRNA:K2:42Eb	FBtr0086189_tRNA:K2:42Eb-RA	73	23	0.23	0.23	0.15	chr2R	2835243	2835315	-	2835315	1	1	0
FBgn0011894	tRNA:K2:42Ec	FBtr0086188_tRNA:K2:42Ec-RA	73	23	0.23	0.23	0.15	chr2R	2835789	2835861	-	2835861	1	1	0
FBgn0011895	tRNA:K2:42Ed	FBtr0086187_tRNA:K2:42Ed-RA	73	23	0.23	0.23	0.15	chr2R	2836638	2836710	-	2836710	1	1	0
FBgn0011896	tRNA:K2:50C	FBtr0087688_tRNA:K2:50C-RA	73	23	0.23	0.23	0.15	chr2R	9423550	9423622	-	9423622	0	0	1
FBgn0011897	tRNA:K2:56EF	FBtr0086334_tRNA:K2:56EF-RA	73	23	0.23	0.23	0.15	chr2R	15690096	15690168	+	15690096	0	1	0
FBgn0011902	tRNA:K5:29A	FBtr0079596_tRNA:K5:29A-RA	73	23	2	1.98	1.31	chr2L	8290727	8290799	+	8290727	0	0	0
FBgn0011904	tRNA:K5:84ABa	FBtr0081660_tRNA:K5:84ABa-RA	73	23	0	0	0	chr3R	2648685	2648757	-	2648757	0	0	1
FBgn0011905	tRNA:K5:87BC	FBtr0082544_tRNA:K5:87BC-RA	72	22	0	0	0	chr3R	7957078	7957149	+	7957078	0	0	0
FBgn0011906	tRNA:L2:44EF	FBtr0088703_tRNA:L2:44EF-RA	83	33	0	0	0	chr2R	4570720	4570802	+	4570720	0	0	0
FBgn0011909	tRNA:L3:49Fa	FBtr0089303_tRNA:L3:49Fa-RA	83	33	0	0	0	chr2R	9318200	9318320	-	9318320	0	0	0
FBgn0011910	tRNA:L3:49Fb	FBtr0089302_tRNA:L3:49Fb-RA	83	33	0	0	0	chr2R	9320173	9320299	+	9320173	0	0	0
FBgn0011915	tRNA:M2:48Ba	FBtr0088071_tRNA:M2:48Ba-RA	73	23	0	0	0	chr2R	7540154	7540226	+	7540154	0	0	0
FBgn0011916	tRNA:M2:48Bb	FBtr0088086_tRNA:M2:48Bb-RA	73	23	0	0	0	chr2R	7548068	7548140	-	7548140	1	1	0
FBgn0011919	tRNA:M2:83F	FBtr0081706_tRNA:M2:83F-RA	73	23	0	0	0	chr3R	2321761	2321833	-	2321833	0	1	0
FBgn0011921	tRNA:M3:46A	FBtr0088465_tRNA:M3:46A-RA	72	22	0	0	0	chr2R	5548730	5548801	+	5548730	0	0	0
FBgn0011927	tRNA:M3:70Fa	FBtr0075713_tRNA:M3:70Fa-RA	72	22	0	0	0	chr3L	14667042	14667113	-	14667113	0	1	0
FBgn0011928	tRNA:M3:70Fb	FBtr0075681_tRNA:M3:70Fb-RA	72	22	0	0	0	chr3L	14667444	14667515	+	14667444	0	1	0
FBgn0011931	tRNA:N5:42Aa	FBtr0085982_tRNA:N5:42Aa-RA	74	24	0	0	0	chr2R	2050024	2050097	+	2050024	1	1	0
FBgn0011932	tRNA:N5:42Ab	FBtr0085981_tRNA:N5:42Ab-RA	74	24	0	0	0	chr2R	2049702	2049775	+	2049702	1	1	0
FBgn0011933	tRNA:N5:42Ac	FBtr0086015_tRNA:N5:42Ac-RA	74	24	0	0	0	chr2R	2049528	2049601	-	2049601	1	1	0
FBgn0011934	tRNA:N5:42Ad	FBtr0085989_tRNA:N5:42Ad-RA	74	24	0	0	0	chr2R	2077877	2077950	+	2077877	1	1	0
FBgn0011935	tRNA:N5:42Ae	FBtr0086004_tRNA:N5:42Ae-RA	74	24	0	0	0	chr2R	2077634	2077707	-	2077707	1	1	0
FBgn0011936	tRNA:N5:42Af	FBtr0100016_tRNA:N5:42Af-RA	74	24	0	0	0	chr2R	2041011	2041084	-	2041084	0	0	0
FBgn0011937	tRNA:N5:42Ag	FBtr0100015_tRNA:N5:42Ag-RA	74	24	0	0	0	chr2R	2040691	2040764	+	2040691	0	0	0
FBgn0011938	tRNA:N5:42Ah	FBtr0086016_tRNA:N5:42Ah-RA	74	24	0	0	0	chr2R	2040108	2040181	-	2040181	0	0	0
FBgn0011944	tRNA:P:90Ca	FBtr0083501_tRNA:P:90Ca-RA	72	22	0.2	0.21	0.14	chr3R	13443832	13443903	-	13443903	0	0	0
FBgn0011945	tRNA:P:90Cb	FBtr0083469_tRNA:P:90Cb-RA	72	22	0.2	0.21	0.14	chr3R	13445683	13445754	+	13445683	0	0	0
FBgn0011948	tRNA:R:12Ea	FBtr0073860_tRNA:R:12Ea-RA	73	23	0	0	0	chrX	13910236	13910308	+	13910236	0	0	0
FBgn0011949	tRNA:R:12Eb	FBtr0073861_tRNA:R:12Eb-RA	73	23	0	0	0	chrX	13910841	13910913	+	13910841	0	0	0
FBgn0011950	tRNA:R:12Ec	FBtr0073862_tRNA:R:12Ec-RA	73	23	0	0	0	chrX	13911043	13911115	+	13911043	0	0	0
FBgn0011951	tRNA:R:12Ed	FBtr0073863_tRNA:R:12Ed-RA	73	23	0	0	0	chrX	13911245	13911317	+	13911245	0	0	0
FBgn0011952	tRNA:R:12Ee	FBtr0073857_tRNA:R:12Ee-RA	73	23	1.25	1.24	0.82	chrX	13908847	13908919	+	13908847	0	0	0
FBgn0011953	tRNA:R:12Ef	FBtr0073871_tRNA:R:12Ef-RA	73	23	0	0	0	chrX	13997752	13997824	-	13997824	0	1	0
FBgn0011954	tRNA:R:19F	FBtr0077184_tRNA:R:19F-RA	73	23	1.25	1.24	0.82	chrX	21103118	21103190	+	21103118	0	1	0
FBgn0011955	tRNA:R2:42Aa	FBtr0086006_tRNA:R2:42Aa-RA	73	23	0.1	0.1	0.07	chr2R	2066089	2066161	-	2066161	1	1	0
FBgn0011956	tRNA:R2:42Ab	FBtr0085985_tRNA:R2:42Ab-RA	73	23	0.1	0.1	0.07	chr2R	2057112	2057184	+	2057112	1	1	0
FBgn0011957	tRNA:R2:42Ac	FBtr0085980_tRNA:R2:42Ac-RA	73	23	0.1	0.1	0.07	chr2R	2049040	2049112	+	2049040	1	1	0
FBgn0011958	tRNA:R2:42Ad	FBtr0085979_tRNA:R2:42Ad-RA	73	23	0.1	0.1	0.07	chr2R	2029670	2029742	+	2029670	0	0	0
FBgn0011959	tRNA:R2:84Fa	FBtr0081809_tRNA:R2:84Fa-RA	73	23	0.1	0.1	0.07	chr3R	3966692	3966764	-	3966764	1	1	1
FBgn0011960	tRNA:R2:84Fb	FBtr0081810_tRNA:R2:84Fb-RA	73	23	0.1	0.1	0.07	chr3R	3966449	3966521	-	3966521	1	1	1
FBgn0011961	tRNA:R2:84Fc	FBtr0081811_tRNA:R2:84Fc-RA	73	23	0.1	0.1	0.07	chr3R	3966198	3966270	-	3966270	1	1	1
FBgn0011962	tRNA:R2:84Fd	FBtr0081812_tRNA:R2:84Fd-RA	73	23	0.1	0.1	0.07	chr3R	3965945	3966017	-	3966017	1	1	1
FBgn0011963	tRNA:R2:84Fe	FBtr0081813_tRNA:R2:84Fe-RA	73	23	0.1	0.1	0.07	chr3R	3965673	3965745	-	3965745	0	1	1
FBgn0011965	tRNA:R:83AB	FBtr0078790_tRNA:R:83AB-RA	73	23	0	0	0	chr3R	1213950	1214022	+	1213950	1	1	0
FBgn0011966	tRNA:R:85Ca	FBtr0081923_tRNA:R:85Ca-RA	73	23	1.25	1.24	0.82	chr3R	4687602	4687674	+	4687602	0	1	0
FBgn0011970	tRNA:S2b:86A	FBtr0082241_tRNA:S2b:86A-RA	82	32	0	0	0	chr3R	6103776	6103857	-	6103857	0	0	0
FBgn0011971	tRNA:S2b:88A	FBtr0082919_tRNA:S2b:88A-RA	82	32	0	0	0	chr3R	9870247	9870328	-	9870328	0	1	1
FBgn0011974	tRNA:S474:12Eh	FBtr0073865_tRNA:S474:12Eh-RA	82	32	0	0	0	chrX	13964674	13964755	+	13964674	1	1	0
FBgn0011975	tRNA:S4:12Ea	FBtr0073858_tRNA:S4:12Ea-RA	82	32	0.25	0.18	0.12	chrX	13909078	13909159	+	13909078	0	0	0
FBgn0011976	tRNA:S4:12Eb	FBtr0073859_tRNA:S4:12Eb-RA	82	32	0.25	0.18	0.12	chrX	13909478	13909559	+	13909478	0	0	0
FBgn0011977	tRNA:S4:12Ee	FBtr0073872_tRNA:S4:12Ee-RA	82	32	0.25	0.18	0.12	chrX	13997396	13997477	-	13997477	0	1	0
FBgn0011980	tRNA:S774:12Ec	FBtr0073886_tRNA:S774:12Ec-RA	82	32	0	0	0	chrX	13919142	13919223	-	13919223	0	1	0
FBgn0011981	tRNA:S774:12Ef	FBtr0073866_tRNA:S774:12Ef-RA	82	32	0	0	0	chrX	13998682	13998763	+	13998682	0	1	0
FBgn0011982	tRNA:S7:12Ed	FBtr0073885_tRNA:S7:12Ed-RA	82	32	0.6	0.43	0.28	chrX	13919599	13919680	-	13919680	0	1	0
FBgn0011983	tRNA:S7:12Eg	FBtr0073870_tRNA:S7:12Eg-RA	82	32	0.6	0.43	0.28	chrX	14011762	14011843	-	14011843	1	1	0
FBgn0011984	tRNA:S7:23Ea	FBtr0077613_tRNA:S7:23Ea-RA	82	32	0.6	0.43	0.28	chr2L	3173003	3173084	-	3173084	0	0	0
FBgn0011985	tRNA:S7:23Eb	FBtr0077577_tRNA:S7:23Eb-RA	82	32	0.6	0.43	0.28	chr2L	3169582	3169663	+	3169582	0	0	0
FBgn0011986	tRNA:S7:64D	FBtr0077142_tRNA:S7:64D-RA	82	32	0.6	0.43	0.28	chr3L	5335184	5335265	+	5335184	0	0	1
FBgn0011987	tRNA:SeC	FBtr0088156_tRNA:SeC-RA	87	37	0	0	0	chr2R	7245069	7245155	-	7245155	0	0	0
FBgn0011993	tRNA:T:90Ca	FBtr0083497_tRNA:T:90Ca-RA	74	24	0.14	0.14	0.09	chr3R	13450287	13450360	-	13450360	0	0	0
FBgn0011994	tRNA:T:90Cb	FBtr0083496_tRNA:T:90Cb-RA	74	24	0.14	0.14	0.09	chr3R	13450528	13450601	-	13450601	0	0	0
FBgn0011998	tRNA:V3b:84Da	FBtr0081536_tRNA:V3b:84Da-RA	73	23	0.17	0.16	0.11	chr3R	3277782	3277854	+	3277782	0	0	0
FBgn0011999	tRNA:V3b:84Db	FBtr0081535_tRNA:V3b:84Db-RA	73	23	0.17	0.16	0.11	chr3R	3277019	3277091	+	3277019	0	0	0
FBgn0012000	tRNA:V3b:84Dc	FBtr0081561_tRNA:V3b:84Dc-RA	73	23	0.17	0.16	0.11	chr3R	3297782	3297854	-	3297854	0	0	0
FBgn0012001	tRNA:V3b:84Dd	FBtr0081558_tRNA:V3b:84Dd-RA	73	23	0.17	0.16	0.11	chr3R	3301625	3301697	-	3301697	0	0	0
FBgn0012002	tRNA:V3b:90BC	FBtr0083466_tRNA:V3b:90BC-RA	73	23	0	0	0	chr3R	13443483	13443555	+	13443483	0	0	0
FBgn0012003	tRNA:V3b:92Ba	FBtr0083799_tRNA:V3b:92Ba-RA	73	23	0.17	0.16	0.11	chr3R	15497999	15498071	-	15498071	0	0	0
FBgn0012004	tRNA:V3b:92Bb	FBtr0083792_tRNA:V3b:92Bb-RA	73	23	0.17	0.16	0.11	chr3R	15615844	15615916	+	15615844	1	1	0
FBgn0012009	tRNA:V4:70BCa	FBtr0075856_tRNA:V4:70BCa-RA	73	23	0.25	0.25	0.16	chr3L	13426746	13426818	-	13426818	0	0	0
FBgn0012010	tRNA:V4:70BCb	FBtr0075847_tRNA:V4:70BCb-RA	73	23	0.25	0.25	0.16	chr3L	13426148	13426220	+	13426148	0	0	0
FBgn0012011	tRNA:V4:89BC	FBtr0083268_tRNA:V4:89BC-RA	73	23	0.5	0.49	0.33	chr3R	12147412	12147484	+	12147412	1	1	0
FBgn0012016	tRNA:Y1:22Fa	FBtr0089298_tRNA:Y1:22Fa-RA	73	23	0	0	0	chr2L	2462593	2462686	+	2462593	1	1	1
FBgn0012017	tRNA:Y1:22Fb	FBtr0089299_tRNA:Y1:22Fb-RA	73	23	0	0	0	chr2L	2459924	2460044	-	2460044	1	1	1
FBgn0012018	tRNA:Y1:28C	FBtr0089297_tRNA:Y1:28C-RA	73	23	0	0	0	chr2L	7711476	7711661	+	7711476	1	1	0
FBgn0012024	tRNA:Y1:85Aa	FBtr0081884_tRNA:Y1:85Aa-RA	73	23	0	0	0	chr3R	4494803	4494896	-	4494896	0	0	0
FBgn0012025	tRNA:Y1:85Ab	FBtr0081885_tRNA:Y1:85Ab-RA	73	23	0	0	0	chr3R	4494334	4494427	-	4494427	0	0	0
FBgn0012026	tRNA:Y1:85Ac	FBtr0081886_tRNA:Y1:85Ac-RA	73	23	0	0	0	chr3R	4493838	4493930	-	4493930	0	0	0
FBgn0012027	tRNA:Y1:85Ad	FBtr0081894_tRNA:Y1:85Ad-RA	73	23	0	0	0	chr3R	4468423	4468515	-	4468515	0	0	0
FBgn0012028	tRNA:Y1:85Ae	FBtr0081895_tRNA:Y1:85Ae-RA	73	23	0	0	0	chr3R	4468055	4468147	-	4468147	0	0	0
FBgn0012034	AcCoAS	FBtr0078413_AcCoAS-RA,FBtr0078414_AcCoAS-RB,FBtr0333126_AcCoAS-RD	2931.42	2881.42	3253	25.69	16.97	chr3L	21263822	21273343	-	21273343	0	0	0
FBgn0012036	Aldh	FBtr0079806_Aldh-RA,FBtr0332597_Aldh-RB	1900.8	1850.8	3740	45.98	30.38	chr2L	9387389	9391567	+	9387389	0	0	0
FBgn0012037	Ance	FBtr0080552_Ance-RA,FBtr0080553_Ance-RB	2006	1956	1376	16.01	10.58	chr2L	13905645	13909172	+	13905645	1	1	0
FBgn0012042	AttA	FBtr0087437_AttA-RA	760	710	6.03	0.19	0.13	chr2R	10634876	10635699	+	10634876	0	0	0
FBgn0012051	CalpA	FBtr0086529_CalpA-RB,FBtr0086530_CalpA-RA,FBtr0112869_CalpA-RC	2861.4	2811.4	2227	18.02	11.91	chr2R	15312578	15318068	+	15312578	0	0	0
FBgn0012058	Cdc27	FBtr0076890_Cdc27-RA,FBtr0333369_Cdc27-RB	3713	3663	6904	42.88	28.34	chr3L	7238581	7242440	-	7242440	0	0	0
FBgn0012344	Dh44	FBtr0082080_Dh44-RA,FBtr0112870_Dh44-RB	2147.86	2097.86	4251.99	46.11	30.47	chr3R	5463904	5476428	+	5463904	0	0	0
FBgn0013263	Trl	FBtr0075703_Trl-RF,FBtr0075704_Trl-RE,FBtr0075705_Trl-RA,FBtr0075706_Trl-RD,FBtr0075707_Trl-RB,FBtr0075708_Trl-RC,FBtr0100444_Trl-RH,FBtr0100445_Trl-RI,FBtr0333045_Trl-RJ,FBtr0333046_Trl-RK	3390	3340	20836.7	141.94	93.8	chr3L	14741029	14754149	-	14754149	0	0	0
FBgn0013269	FK506-bp1	FBtr0083120_FK506-bp1-RA	1308	1258	13592	245.82	162.44	chr3R	11157306	11158864	-	11158864	0	0	0
FBgn0013272	Gp150	FBtr0071813_Gp150-RA,FBtr0071814_Gp150-RB,FBtr0071815_Gp150-RC,FBtr0071816_Gp150-RD	4242.3	4192.3	12877	69.88	46.18	chr2R	18205167	18216933	+	18205167	1	1	0
FBgn0013275	Hsp70Aa	FBtr0082512_Hsp70Aa-RA	2382	2332	576.51	5.62	3.72	chr3R	7779885	7782266	-	7782266	0	0	0
FBgn0013276	Hsp70Ab	FBtr0082482_Hsp70Ab-RA	2375	2325	29102.2	284.78	188.19	chr3R	7784257	7786631	+	7784257	0	0	0
FBgn0013277	Hsp70Ba	FBtr0082679_Hsp70Ba-RA	2475	2425	3065.62	28.76	19.01	chr3R	8291026	8293500	-	8293500	1	0	1
FBgn0013278	Hsp70Bb	FBtr0082637_Hsp70Bb-RA	2591	2541	17895.8	160.23	105.89	chr3R	8331515	8334105	+	8331515	1	0	0
FBgn0013279	Hsp70Bc	FBtr0082638_Hsp70Bc-RA	2386	2336	8575.46	83.52	55.19	chr3R	8334798	8337183	+	8334798	0	0	0
FBgn0013300	Mst35Ba	FBtr0080682_Mst35Ba-RA	688	638	0	0	0	chr2L	14879045	14881652	-	14881652	0	1	0
FBgn0013301	Mst35Bb	FBtr0080681_Mst35Bb-RA	673	623	0	0	0	chr2L	14882101	14883715	-	14883715	0	1	0
FBgn0013303	Nca	FBtr0074902_Nca-RA,FBtr0302048_Nca-RB	899	849	3347.51	89.71	59.28	chr3L	19984987	19990668	+	19984987	1	0	0
FBgn0013305	Nmda1	FBtr0089873_Nmda1-RE,FBtr0089874_Nmda1-RB,FBtr0089875_Nmda1-RD,FBtr0089876_Nmda1-RA,FBtr0089877_Nmda1-RC,FBtr0089878_Nmda1-RF,FBtr0309294_Nmda1-RG,FBtr0309295_Nmda1-RH,FBtr0332883_Nmda1-RI	1667.56	1617.56	5997.05	84.35	55.74	chr2R	8764599	8767735	-	8767735	0	0	0
FBgn0013307	Odc1	FBtr0088863_Odc1-RA	1274	1224	32	0.59	0.39	chr2R	3892308	3894177	+	3892308	1	1	1
FBgn0013308	Odc2	FBtr0088864_Odc2-RA	1250	1200	10	0.19	0.13	chr2R	3894769	3896567	+	3894769	1	1	1
FBgn0013323	Ptth	FBtr0333746_Ptth-RE	1019	969	445	10.45	6.9	chr2L	575711	576896	-	576896	0	0	1
FBgn0013325	RpL11	FBtr0086533_RpL11-RA	694	644	50286	1776.52	1173.98	chr2R	15329854	15331014	+	15329854	0	0	0
FBgn0013334	Sap47	FBtr0083204_Sap47-RA,FBtr0083205_Sap47-RB,FBtr0083206_Sap47-RC,FBtr0083207_Sap47-RD,FBtr0083208_Sap47-RE,FBtr0083209_Sap47-RF,FBtr0083210_Sap47-RG,FBtr0301655_Sap47-RI,FBtr0310672_Sap47-RJ	4918.02	4868.02	17772	83.06	54.89	chr3R	11760822	11787846	+	11760822	0	0	0
FBgn0013342	n-syb	FBtr0072815_n-syb-RA,FBtr0072819_n-syb-RE,FBtr0300893_n-syb-RF,FBtr0300894_n-syb-RG,FBtr0302310_n-syb-RH,FBtr0306578_n-syb-RI,FBtr0331461_n-syb-RJ,FBtr0331462_n-syb-RK	2791.41	2741.41	18206	151.09	99.85	chr3L	1630348	1637752	-	1637752	0	0	0
FBgn0013343	Syx1A	FBtr0084588_Syx1A-RA,FBtr0303161_Syx1A-RB	2394.31	2344.31	3295.39	31.98	21.13	chr3R	19927322	19931465	-	19931465	0	0	0
FBgn0013347	TfIIA-S	FBtr0084526_TfIIA-S-RA	613	563	4416	178.46	117.93	chr3R	19716110	19716778	-	19716778	0	0	0
FBgn0013348	TpnC41C	FBtr0086102_TpnC41C-RA,FBtr0310003_TpnC41C-RB	1544.61	1494.61	7	0.11	0.07	chr2R	952742	957715	-	957715	1	1	0
FBgn0013432	bcn92	FBtr0070431_bcn92-RA	748	698	986.21	32.15	21.24	chrX	2042496	2043680	-	2043680	0	0	0
FBgn0013433	beat-Ia	FBtr0080806_beat-Ia-RA	2814	2764	1869	15.38	10.17	chr2L	16049995	16081688	+	16049995	0	0	0
FBgn0013435	cdc2rk	FBtr0088429_cdc2rk-RA	1250	1200	1251	23.72	15.67	chr2R	5954722	5956206	-	5956206	1	0	0
FBgn0013442	fos28F	FBtr0273229_fos28F-RC	912	862	43	1.13	0.75	chr2L	8180222	8181331	+	8180222	1	1	0
FBgn0013467	igl	FBtr0087361_igl-RA,FBtr0087362_igl-RB,FBtr0332267_igl-RC	2400.1	2350.1	4803	46.5	30.73	chr2R	11042942	11077797	+	11042942	0	0	0
FBgn0013469	klu	FBtr0076247_klu-RA,FBtr0330080_klu-RB,FBtr0333361_klu-RC	4266.45	4216.45	3849	20.77	13.72	chr3L	10974271	11001933	-	11001933	0	1	1
FBgn0013531	MED20	FBtr0079544_MED20-RA,FBtr0329946_MED20-RB	1037	987	1301	29.99	19.82	chr2L	8071812	8072848	-	8072848	0	0	0
FBgn0013548	l(2)dtl	FBtr0072085_l(2)dtl-RA	2651	2601	1913	16.73	11.06	chr2R	19590002	19592926	+	19590002	0	0	0
FBgn0013563	Pex1	FBtr0075777_Pex1-RA	3275	3225	672.07	4.74	3.13	chr3L	14064992	14069223	+	14064992	0	0	0
FBgn0013576	mtd	FBtr0078810_mtd-RB,FBtr0078811_mtd-RJ,FBtr0078812_mtd-RK,FBtr0078813_mtd-RF,FBtr0078814_mtd-RI,FBtr0078815_mtd-RC,FBtr0078816_mtd-RH,FBtr0078817_mtd-RA,FBtr0078818_mtd-RG,FBtr0100197_mtd-RM,FBtr0100199_mtd-RN,FBtr0110932_mtd-RO,FBtr0110933_mtd-RP,FBtr0273430_mtd-RQ,FBtr0273431_mtd-RR,FBtr0273432_mtd-RS,FBtr0273433_mtd-RT,FBtr0273434_mtd-RU,FBtr0306694_mtd-RV,FBtr0306695_mtd-RW,FBtr0308580_mtd-RX,…	4800.77	4750.77	14438.8	69.15	45.69	chr3R	1095838	1176165	-	1176165	0	0	0
FBgn0013717	not	FBtr0290259_not-RB	2488	2438	4757	44.39	29.34	chr3L	18611906	18615229	-	18615229	0	0	0
FBgn0013718	nuf	FBtr0100039_nuf-RC,FBtr0100040_nuf-RA,FBtr0100041_nuf-RD,FBtr0100042_nuf-RB,FBtr0100043_nuf-RE,FBtr0100044_nuf-RF,FBtr0306619_nuf-RG,FBtr0306620_nuf-RH,FBtr0306622_nuf-RJ,FBtr0306623_nuf-RK,FBtr0306624_nuf-RL,FBtr0307191_nuf-RM	3069.91	3019.91	2627	19.79	13.08	chr3L	14183970	14226350	+	14183970	0	0	0
FBgn0013720	pck	FBtr0070255_pck-RA,FBtr0070256_pck-RC,FBtr0100198_pck-RD	1279.26	1229.26	1093	20.23	13.37	chrX	1364699	1366350	+	1364699	0	0	0
FBgn0013725	phyl	FBtr0087516_phyl-RA	1837	1787	2804	35.7	23.59	chr2R	10314841	10319840	-	10319840	0	0	0
FBgn0013726	pnut	FBtr0088792_pnut-RB,FBtr0088793_pnut-RA	2485.57	2435.57	18781	175.44	115.94	chr2R	4124774	4127835	+	4124774	1	0	0
FBgn0013732	sced	FBtr0086110_sced-RA	3297	3247	2637	18.48	12.21	chr2R	2544833	2548129	+	2544833	0	0	0
FBgn0013733	shot	FBtr0087616_shot-RB,FBtr0087617_shot-RG,FBtr0087618_shot-RE,FBtr0087619_shot-RA,FBtr0087620_shot-RC,FBtr0087621_shot-RH,FBtr0273222_shot-RI,FBtr0273223_shot-RJ,FBtr0273224_shot-RK,FBtr0273225_shot-RL,FBtr0273226_shot-RM,FBtr0301591_shot-RN,FBtr0301592_shot-RO,FBtr0301593_shot-RP,FBtr0301964_shot-RQ,FBtr0304847_shot-RX,FBtr0304848_shot-RY,FBtr0304849_shot-RZ,FBtr0304850_shot-RAA,FBtr0304851_shot-R…	20181.8	20131.8	61069	69.02	45.61	chr2R	9751742	9829615	-	9829615	0	0	0
FBgn0013746	alien	FBtr0079780_alien-RA,FBtr0079781_alien-RB,FBtr0331452_alien-RC	1556.79	1506.79	5802.58	87.61	57.9	chr2L	8993818	8997379	-	8997379	0	0	0
FBgn0013750	Arf51F	FBtr0087375_Arf51F-RD,FBtr0087376_Arf51F-RB,FBtr0087377_Arf51F-RC,FBtr0087378_Arf51F-RA,FBtr0087379_Arf51F-RE	1374.69	1324.69	3867	66.42	43.89	chr2R	11209979	11212399	+	11209979	0	0	0
FBgn0013751	Awh	FBtr0073155_Awh-RA,FBtr0073156_Awh-RB,FBtr0330070_Awh-RC,FBtr0330071_Awh-RD	2095.7	2045.7	375	4.17	2.76	chr3L	3846206	3861692	+	3846206	0	0	1
FBgn0013753	Bgb	FBtr0072758_Bgb-RA,FBtr0330180_Bgb-RB	1242	1192	7248	138.34	91.42	chr3L	1639711	1640952	+	1639711	0	0	0
FBgn0013755	Bro	FBtr0072760_Bro-RA	744	694	34	1.11	0.74	chr3L	1647869	1648612	+	1647869	0	0	0
FBgn0013756	Mtor	FBtr0088033_Mtor-RA,FBtr0332464_Mtor-RB	7780	7730	30627	90.14	59.57	chr2R	7740122	7748707	+	7740122	0	0	0
FBgn0013759	CASK	FBtr0084161_CASK-RB,FBtr0084162_CASK-RA,FBtr0112872_CASK-RD,FBtr0112873_CASK-RE,FBtr0301327_CASK-RF,FBtr0301328_CASK-RG,FBtr0330368_CASK-RH	3756.06	3706.06	16751	102.83	67.96	chr3R	17611484	17648364	-	17648364	0	0	0
FBgn0013762	Cdk5	FBtr0087350_Cdk5-RA	1598	1548	1899	27.91	18.44	chr2R	11457035	11458918	-	11458918	0	0	0
FBgn0013763	CG5210	FBtr0087111_CG5210-RA	1548	1498	2749	41.75	27.59	chr2R	12579203	12581260	+	12579203	0	0	0
FBgn0013764	Chi	FBtr0072191_Chi-RA,FBtr0072192_Chi-RB	2154.41	2104.41	6071	65.64	43.37	chr2R	19919061	19921466	-	19921466	0	0	0
FBgn0013765	cnn	FBtr0087703_cnn-RA,FBtr0087704_cnn-RB,FBtr0100654_cnn-RD,FBtr0100656_cnn-RE,FBtr0301395_cnn-RG,FBtr0306635_cnn-RH,FBtr0309888_cnn-RI,FBtr0309889_cnn-RJ,FBtr0309890_cnn-RK,FBtr0309891_cnn-RL,FBtr0309892_cnn-RM,FBtr0309893_cnn-RN	4388	4338	10800	56.64	37.43	chr2R	9326819	9337980	-	9337980	0	0	0
FBgn0013767	Crz	FBtr0082927_Crz-RA	654	604	930	35.03	23.15	chr3R	10140576	10141438	+	10140576	1	1	0
FBgn0013770	Cp1	FBtr0087591_Cp1-RB,FBtr0087592_Cp1-RA,FBtr0087593_Cp1-RC,FBtr0304021_Cp1-RD	1476.09	1426.09	10834.2	172.85	114.22	chr2R	9848164	9855486	+	9848164	0	0	0
FBgn0013771	Cyp6a9	FBtr0300128_Cyp6a9-RB	1964	1914	8.67	0.1	0.07	chr2R	10766861	10768877	-	10768877	1	1	0
FBgn0013772	Cyp6a8	FBtr0087455_Cyp6a8-RA	1780	1730	1	0.01	0.01	chr2R	10774676	10776514	-	10776514	1	1	0
FBgn0013773	Cyp6a22	FBtr0087450_Cyp6a22-RA	1726	1676	2	0.03	0.02	chr2R	10759178	10760970	+	10759178	1	0	0
FBgn0013799	Deaf1	FBtr0074882_Deaf1-RA,FBtr0100666_Deaf1-RB,FBtr0310476_Deaf1-RC,FBtr0332153_Deaf1-RD,FBtr0332726_Deaf1-RE	2762.06	2712.06	9303	78.04	51.57	chr3L	19811274	19823786	+	19811274	0	0	0
FBgn0013809	Dhc16F	FBtr0074509_Dhc16F-RA	12323	12273	11	0.02	0.01	chrX	17958635	17972505	+	17958635	0	0	0
FBgn0013810	Dhc36C	FBtr0304742_Dhc36C-RB	12136	12086	194	0.37	0.24	chr2L	17501467	17525515	+	17501467	1	0	0
FBgn0013811	Dhc62B	FBtr0303106_Dhc62B-RC	12090	12040	280	0.53	0.35	chr3L	1759172	1771758	-	1771758	1	1	0
FBgn0013812	Dhc93AB	FBtr0273236_Dhc93AB-RB	13461	13411	103	0.17	0.12	chr3R	16850741	16868141	-	16868141	1	1	0
FBgn0013813	Dhc98D	FBtr0301302_Dhc98D-RB,FBtr0301303_Dhc98D-RC	15829	15779	49	0.07	0.05	chr3R	24312675	24345120	+	24312675	0	1	0
FBgn0013949	Ela	FBtr0084708_Ela-RA,FBtr0084709_Ela-RB	1179.4	1129.4	270	5.44	3.59	chr3R	20691073	20692425	+	20691073	1	1	0
FBgn0013953	Esp	FBtr0084703_Esp-RA,FBtr0304054_Esp-RB	2567.08	2517.08	46	0.42	0.27	chr3R	20667765	20676134	+	20667765	1	1	0
FBgn0013954	FK506-bp2	FBtr0086515_FK506-bp2-RA	640	590	20989	809.37	534.86	chr2R	15177607	15178467	+	15177607	0	0	0
FBgn0013972	Gycalpha99B	FBtr0085453_Gycalpha99B-RA	2354	2304	2754	27.2	17.97	chr3R	25508225	25511480	+	25508225	0	0	0
FBgn0013973	Gycbeta100B	FBtr0085753_Gycbeta100B-RA	2927	2877	1697.78	13.43	8.87	chr3R	26960114	26997242	+	26960114	0	0	0
FBgn0013981	His4r	FBtr0082962_His4r-RA,FBtr0082963_His4r-RB,FBtr0082964_His4r-RC,FBtr0334029_His4r-RD	559.99	509.99	33772	1506.62	995.62	chr3R	10451477	10452336	+	10451477	0	0	0
FBgn0013983	imd	FBtr0086725_imd-RA	1312	1262	609	10.98	7.26	chr2R	14297296	14299024	-	14299024	0	0	0
FBgn0013984	InR	FBtr0084121_InR-RA,FBtr0290230_InR-RB,FBtr0290231_InR-RC,FBtr0290232_InR-RD	8352.46	8302.46	6156	16.87	11.15	chr3R	17398221	17445043	-	17445043	0	0	0
FBgn0013987	MAPk-Ak2	FBtr0070837_MAPk-Ak2-RB,FBtr0070838_MAPk-Ak2-RC,FBtr0070839_MAPk-Ak2-RD,FBtr0302940_MAPk-Ak2-RE,FBtr0308577_MAPk-Ak2-RF	2018.66	1968.66	4318	49.9	32.98	chrX	5653941	5658231	-	5658231	1	0	0
FBgn0013988	Strn-Mlck	FBtr0087271_Strn-Mlck-RD,FBtr0087274_Strn-Mlck-RF,FBtr0087275_Strn-Mlck-RB,FBtr0087276_Strn-Mlck-RG,FBtr0302788_Strn-Mlck-RH,FBtr0302789_Strn-Mlck-RJ,FBtr0302790_Strn-Mlck-RK,FBtr0302791_Strn-Mlck-RL,FBtr0302792_Strn-Mlck-RM,FBtr0302793_Strn-Mlck-RN,FBtr0302794_Strn-Mlck-RO,FBtr0302795_Strn-Mlck-RP,FBtr0302796_Strn-Mlck-RQ	6036.62	5986.62	2528.16	9.61	6.35	chr2R	11834431	11873458	-	11873458	1	1	0
FBgn0013995	Calx	FBtr0083998_Calx-RA,FBtr0083999_Calx-RB,FBtr0084000_Calx-RC,FBtr0309202_Calx-RD,FBtr0309203_Calx-RE,FBtr0309204_Calx-RF,FBtr0309205_Calx-RG	6222.83	6172.83	1341	4.94	3.27	chr3R	16803907	16841335	+	16803907	0	0	0
FBgn0013997	Nrx-IV	FBtr0075998_Nrx-IV-RA,FBtr0075999_Nrx-IV-RB	4940	4890	27228	126.68	83.72	chr3L	12139619	12150090	+	12139619	0	0	0
FBgn0013998	Nsf2	FBtr0082883_Nsf2-RA	2540	2490	3864.16	35.31	23.33	chr3R	9660195	9663708	-	9663708	0	1	0
FBgn0014000	Hf	FBtr0081306_Hf-RA	896	846	18	0.48	0.32	chr2L	19966727	19967685	-	19967685	1	1	0
FBgn0014001	Pak	FBtr0081714_Pak-RC,FBtr0081715_Pak-RA,FBtr0081716_Pak-RB,FBtr0114607_Pak-RD	3234.62	3184.62	7296.01	52.12	34.45	chr3R	2176620	2185974	+	2176620	1	0	0
FBgn0014002	Pdi	FBtr0075648_Pdi-RA,FBtr0075650_Pdi-RD	2079.6	2029.6	43775	490.71	324.28	chr3L	15130838	15135692	-	15135692	0	0	0
FBgn0014006	Pk92B	FBtr0083819_Pk92B-RB,FBtr0300256_Pk92B-RC	4610.94	4560.94	3310	16.51	10.91	chr3R	15705441	15711758	+	15705441	0	0	0
FBgn0014007	Ptp69D	FBtr0075913_Ptp69D-RA,FBtr0075914_Ptp69D-RB	5166.65	5116.65	15537	69.09	45.65	chr3L	12728045	12734668	+	12728045	0	0	0
FBgn0014009	Rab2	FBtr0086124_Rab2-RA	2196	2146	11091.7	117.59	77.71	chr2R	2584227	2587441	+	2584227	0	0	0
FBgn0014010	Rab5	FBtr0077793_Rab5-RB,FBtr0077794_Rab5-RF,FBtr0077795_Rab5-RD,FBtr0077796_Rab5-RC,FBtr0077797_Rab5-RE,FBtr0077798_Rab5-RA,FBtr0330668_Rab5-RG,FBtr0330669_Rab5-RH,FBtr0330670_Rab5-RI	1904.13	1854.13	12710	155.96	103.06	chr2L	2359196	2365273	-	2365273	0	0	0
FBgn0014011	Rac2	FBtr0076867_Rac2-RA,FBtr0332800_Rac2-RB	1542	1492	1651.99	25.19	16.65	chr3L	7426749	7428290	-	7428290	0	0	1
FBgn0014018	Rel	FBtr0089338_Rel-RA,FBtr0089339_Rel-RB,FBtr0089340_Rel-RC,FBtr0089341_Rel-RD	2878.59	2828.59	1458	11.73	7.75	chr3R	4869900	4873699	-	4873699	0	0	0
FBgn0014019	Rh5	FBtr0080291_Rh5-RA	1363	1313	46	0.8	0.53	chr2L	12008376	12009846	+	12008376	0	0	1
FBgn0014020	Rho1	FBtr0087211_Rho1-RA,FBtr0087212_Rho1-RB,FBtr0087213_Rho1-RC,FBtr0087214_Rho1-RD,FBtr0087215_Rho1-RE,FBtr0087216_Rho1-RF,FBtr0087217_Rho1-RG	1572.69	1522.69	31452	469.94	310.55	chr2R	11990191	11994734	+	11990191	0	0	0
FBgn0014022	Rlb1	FBtr0082062_Rlb1-RA	1432	1382	1322	21.76	14.38	chr3R	5339061	5340549	+	5339061	0	0	0
FBgn0014023	Rlc1	FBtr0082120_Rlc1-RA,FBtr0082121_Rlc1-RB	1110	1060	1138.86	24.44	16.15	chr3R	5340538	5341829	-	5341829	0	0	0
FBgn0014024	Rnp4F	FBtr0070752_Rnp4F-RA,FBtr0070753_Rnp4F-RB,FBtr0112876_Rnp4F-RD,FBtr0301880_Rnp4F-RE	3261.69	3211.69	7010.27	49.66	32.82	chrX	5212961	5216759	-	5216759	0	0	0
FBgn0014026	RpL7A	FBtr0070915_RpL7A-RA,FBtr0070916_RpL7A-RD	1061.43	1011.43	92746	2086.26	1378.66	chrX	6425049	6427318	-	6427318	0	0	0
FBgn0014028	SdhB	FBtr0086156_SdhB-RA	1233	1183	4652.38	89.47	59.13	chr2R	2695117	2696677	+	2695117	0	0	0
FBgn0014029	Sep2	FBtr0083945_Sep2-RA	1569	1519	11605	173.82	114.86	chr3R	16411851	16414085	-	16414085	0	0	0
FBgn0014031	Spat	FBtr0070913_Spat-RA	1410	1360	22	0.37	0.24	chrX	6422981	6424759	+	6422981	0	0	0
FBgn0014032	Sptr	FBtr0071241_Sptr-RA	1693	1643	726	10.05	6.64	chrX	8357338	8359030	-	8359030	0	0	0
FBgn0014033	Sr-CI	FBtr0077467_Sr-CI-RA	2032	1982	58	0.67	0.44	chr2L	4121721	4124002	+	4121721	1	1	0
FBgn0014037	Su(Tpl)	FBtr0074920_Su(Tpl)-RA,FBtr0302047_Su(Tpl)-RB	5800.8	5750.8	10251	40.56	26.8	chr3L	19882220	19902510	-	19902510	0	0	0
FBgn0014073	Tie	FBtr0073323_Tie-RA	5236	5186	45	0.2	0.13	chr3L	4510698	4532145	-	4532145	1	1	0
FBgn0014075	Ugt	FBtr0075064_Ugt-RA	5316	5266	12895	55.71	36.82	chr3L	18865847	18871345	+	18865847	0	0	0
FBgn0014076	Vm32E	FBtr0080216_Vm32E-RA	437	387	6	0.35	0.23	chr2L	11171229	11171665	-	11171665	0	0	0
FBgn0014092	CG4278	FBtr0080834_CG4278-RA	1061	1011	1231.62	27.72	18.32	chr2L	16327071	16328131	+	16327071	0	0	0
FBgn0014127	barr	FBtr0081348_barr-RA,FBtr0081349_barr-RB	2598.56	2548.56	6796	60.67	40.09	chr2L	20058163	20060975	-	20060975	1	0	0
FBgn0014133	bif	FBtr0073526_bif-RB,FBtr0073527_bif-RC	5016.86	4966.86	22683	103.9	68.66	chrX	11573028	11588774	+	11573028	0	0	0
FBgn0014135	bnl	FBtr0083795_bnl-RA,FBtr0300123_bnl-RC	4002.28	3952.28	129	0.74	0.49	chr3R	15619795	15662539	-	15662539	1	1	0
FBgn0014141	cher	FBtr0089471_cher-RA,FBtr0089473_cher-RB,FBtr0290013_cher-RF,FBtr0290014_cher-RG,FBtr0290015_cher-RH,FBtr0303364_cher-RI,FBtr0332166_cher-RJ,FBtr0332167_cher-RK	7117.92	7067.92	3903.93	12.57	8.3	chr3R	12917255	12950954	-	12950954	1	1	0
FBgn0014143	croc	FBtr0078395_croc-RA	2347	2297	348	3.45	2.28	chr3L	21467233	21469579	-	21469579	0	0	1
FBgn0014163	fax	FBtr0075412_fax-RA,FBtr0075413_fax-RB,FBtr0100477_fax-RC,FBtr0100478_fax-RD,FBtr0331175_fax-RE,FBtr0331176_fax-RF	3611.67	3561.67	167668	1071.04	707.78	chr3L	16395896	16404939	-	16404939	0	0	0
FBgn0014179	gcm	FBtr0079855_gcm-RA	2219	2169	2429	25.48	16.84	chr2L	9579449	9581742	-	9581742	0	0	1
FBgn0014184	Oda	FBtr0088013_Oda-RA,FBtr0088014_Oda-RC,FBtr0088015_Oda-RB	1741.75	1691.75	28804	387.37	255.99	chr2R	8054077	8061767	-	8061767	0	0	0
FBgn0014189	Hel25E	FBtr0079123_Hel25E-RC,FBtr0079124_Hel25E-RA,FBtr0079125_Hel25E-RB,FBtr0331676_Hel25E-RD	1693.88	1643.88	27255	377.21	249.27	chr2L	5539326	5542314	-	5542314	0	0	0
FBgn0014269	prod	FBtr0086601_prod-RA	1614	1564	4349	63.26	41.81	chr2R	14856910	14858656	-	14858656	0	0	0
FBgn0014340	mof	FBtr0070829_mof-RA	3017	2967	3461	26.54	17.54	chrX	5767868	5770884	-	5770884	0	0	0
FBgn0014342	mia	FBtr0089313_mia-RA,FBtr0300009_mia-RB	2378	2328	256	2.5	1.65	chr3R	1374048	1376889	-	1376889	0	0	0
FBgn0014343	mirr	FBtr0075911_mirr-RA,FBtr0075912_mirr-RB,FBtr0330077_mirr-RC	3786	3736	2143	13.05	8.62	chr3L	12686739	12703243	+	12686739	0	0	1
FBgn0014366	noi	FBtr0078751_noi-RA	1858	1808	4740.25	59.65	39.42	chr3R	1415323	1417180	-	1417180	0	0	0
FBgn0014368	nol	FBtr0076214_nol-RA	568	518	64	2.81	1.86	chr3L	11123935	11124502	+	11123935	0	0	0
FBgn0014380	RhoL	FBtr0082124_RhoL-RA,FBtr0305340_RhoL-RB	1044.31	994.31	700	16.02	10.58	chr3R	5322823	5328299	-	5328299	1	0	0
FBgn0014388	sty	FBtr0073145_sty-RC,FBtr0073146_sty-RB	3769.13	3719.13	6849.13	41.9	27.69	chr3L	3401137	3424935	-	3424935	0	0	1
FBgn0014391	sun	FBtr0074176_sun-RA,FBtr0074177_sun-RB	820.61	770.61	3411.52	100.72	66.56	chrX	15741454	15743273	-	15743273	0	0	0
FBgn0014395	tilB	FBtr0077345_tilB-RA	1358	1308	51	0.89	0.59	chrX	21851573	21853299	+	21851573	1	0	0
FBgn0014396	tim	FBtr0077567_tim-RB,FBtr0333252_tim-RL,FBtr0333253_tim-RM,FBtr0333254_tim-RN,FBtr0333255_tim-RO,FBtr0333256_tim-RP,FBtr0333257_tim-RQ,FBtr0333258_tim-RR,FBtr0333259_tim-RS	5242.02	5192.02	342	1.5	0.99	chr2L	3493986	3508119	-	3508119	0	1	0
FBgn0014411	Vps26	FBtr0070311_Vps26-RA	2540	2490	5217	47.67	31.5	chrX	1767896	1770514	+	1767896	0	0	0
FBgn0014417	CG13397	FBtr0079711_CG13397-RA,FBtr0331991_CG13397-RB	2564.7	2514.7	1898	17.17	11.35	chr2L	8408970	8411868	-	8411868	0	0	0
FBgn0014427	CG11899	FBtr0085390_CG11899-RA	1178	1128	1591	32.09	21.21	chr3R	25026174	25027492	+	25026174	0	0	0
FBgn0014454	Acp1	FBtr0079500_Acp1-RA	873	823	0	0	0	chr2L	7740552	7741542	-	7741542	1	1	0
FBgn0014455	Ahcy13	FBtr0074030_Ahcy13-RA,FBtr0332590_Ahcy13-RB	1591.83	1541.83	7494	110.58	73.08	chrX	15344294	15346679	+	15344294	0	0	0
FBgn0014464	Cp7Fa	FBtr0100003_Cp7Fa-RA,FBtr0300066_Cp7Fa-RC	1056.73	1006.73	7	0.16	0.1	chrX	8364921	8367120	+	8364921	1	1	0
FBgn0014465	Cp7Fb	FBtr0071201_Cp7Fb-RA,FBtr0302936_Cp7Fb-RB	1407	1357	1	0.02	0.01	chrX	8367238	8370104	+	8367238	1	1	0
FBgn0014466	Cp7Fc	FBtr0071202_Cp7Fc-RA	1132	1082	0	0	0	chrX	8371150	8372353	+	8371150	1	1	0
FBgn0014467	CrebB-17A	FBtr0074554_CrebB-17A-RE,FBtr0074555_CrebB-17A-RG,FBtr0074556_CrebB-17A-RD,FBtr0074557_CrebB-17A-RF,FBtr0112877_CrebB-17A-RH,FBtr0112878_CrebB-17A-RI,FBtr0112879_CrebB-17A-RJ,FBtr0300205_CrebB-17A-RK,FBtr0300206_CrebB-17A-RL,FBtr0308232_CrebB-17A-RM,FBtr0310340_CrebB-17A-RN,FBtr0310341_CrebB-17A-RO	2497.89	2447.89	3614.27	33.59	22.2	chrX	18260733	18271897	+	18260733	0	0	0
FBgn0014469	Cyp4e2	FBtr0088745_Cyp4e2-RA	1789	1739	28	0.37	0.24	chr2R	4332217	4334676	+	4332217	1	1	0
FBgn0014848	Eig71Eh	FBtr0305334_Eig71Eh-RB	443	393	0	0	0	chr3L	15652036	15652541	-	15652541	1	1	0
FBgn0014849	Eig71Ei	FBtr0075574_Eig71Ei-RA,FBtr0332123_Eig71Ei-RB	461.5	411.5	0	0	0	chr3L	15652807	15653451	+	15652807	1	1	0
FBgn0014850	Eig71Ej	FBtr0075582_Eig71Ej-RA	403	353	0	0	0	chr3L	15653649	15654115	-	15654115	1	1	0
FBgn0014851	Eig71Ek	FBtr0075575_Eig71Ek-RA	445	395	0	0	0	chr3L	15654348	15654909	+	15654348	1	1	0
FBgn0014857	His3.3A	FBtr0079010_His3.3A-RA,FBtr0333536_His3.3A-RC,FBtr0333537_His3.3A-RD	783.86	733.86	19922	617.63	408.15	chr2L	5055058	5056149	+	5055058	0	0	0
FBgn0014859	Hr38	FBtr0081397_Hr38-RB,FBtr0081398_Hr38-RC,FBtr0301347_Hr38-RD	6835.04	6785.04	107.67	0.36	0.24	chr2L	20683462	20714589	-	20714589	0	1	0
FBgn0014861	Mcm2	FBtr0081827_Mcm2-RA	3032	2982	8353	63.73	42.11	chr3R	4090565	4093653	+	4090565	1	0	0
FBgn0014863	Mlp84B	FBtr0081616_Mlp84B-RA,FBtr0081617_Mlp84B-RB	2391.34	2341.34	159	1.55	1.02	chr3R	2939244	2943453	-	2943453	1	0	0
FBgn0014865	Mtk	FBtr0087386_Mtk-RA	268	218	1	0.1	0.07	chr2R	11296351	11296618	+	11296351	0	0	0
FBgn0014868	Ost48	FBtr0071344_Ost48-RA	1513	1463	10324	160.55	106.1	chrX	9050962	9052548	-	9052548	0	0	0
FBgn0014869	Pglym78	FBtr0085384_Pglym78-RA,FBtr0100482_Pglym78-RB,FBtr0100483_Pglym78-RC	1013.95	963.95	4475	105.62	69.8	chr3R	24973970	24975623	+	24973970	0	0	0
FBgn0014870	Psi	FBtr0087072_Psi-RB,FBtr0087073_Psi-RA,FBtr0087074_Psi-RC	4377.08	4327.08	20622.2	108.43	71.65	chr2R	12748826	12755219	-	12755219	0	0	0
FBgn0014877	Roe1	FBtr0087675_Roe1-RA	1060	1010	1048	23.61	15.6	chr2R	9441587	9443111	+	9441587	0	0	0
FBgn0014879	Set	FBtr0083062_Set-RA	1186	1136	22214	444.9	294	chr3R	11089257	11090975	+	11089257	0	0	0
FBgn0014903	CG14630	FBtr0070175_CG14630-RA	1349	1299	365.45	6.4	4.23	chrX	925538	927198	+	925538	0	0	0
FBgn0014906	Hydr2	FBtr0077576_Hydr2-RA,FBtr0308315_Hydr2-RB,FBtr0332371_Hydr2-RC	2270.09	2220.09	5076	52.02	34.38	chr2L	3163645	3169462	+	3163645	0	0	0
FBgn0014930	CG2846	FBtr0081763_CG2846-RA	1197	1147	853	16.92	11.18	chr3R	3737739	3738999	-	3738999	0	0	0
FBgn0014931	CG2678	FBtr0081757_CG2678-RA,FBtr0304703_CG2678-RB	1900.41	1850.41	91	1.12	0.74	chr3R	3739579	3742272	+	3739579	1	0	0
FBgn0014949	btn	FBtr0084278_btn-RA	477	427	13	0.69	0.46	chr3R	18411871	18412347	-	18412347	0	0	0
FBgn0015000	betaggt-I	FBtr0078991_betaggt-I-RA,FBtr0330714_betaggt-I-RB	1754.34	1704.34	1379.83	18.42	12.17	chr2L	4945598	4948324	+	4945598	0	0	0
FBgn0015001	iotaTry	FBtr0088125_iotaTry-RA	818	768	14	0.41	0.27	chr2R	7244225	7245042	+	7244225	1	1	0
FBgn0015008	Actn3	FBtr0083380_Actn3-RA	1856	1806	0	0	0	chr3R	12801607	12803517	-	12803517	0	0	1
FBgn0015010	Ag5r	FBtr0073937_Ag5r-RA,FBtr0305582_Ag5r-RB,FBtr0333658_Ag5r-RC	1760	1710	46	0.61	0.4	chrX	14678697	14680584	-	14680584	1	1	0
FBgn0015011	Ahcy89E	FBtr0083378_Ahcy89E-RC,FBtr0083379_Ahcy89E-RD	1822.54	1772.54	59	0.76	0.5	chr3R	12804161	12807905	-	12807905	0	0	1
FBgn0015019	Cctgamma	FBtr0083337_Cctgamma-RA,FBtr0083338_Cctgamma-RB,FBtr0302370_Cctgamma-RC,FBtr0302371_Cctgamma-RD	2044.45	1994.45	15672	178.78	118.14	chr3R	12473311	12475700	+	12473311	0	0	0
FBgn0015024	CkIalpha	FBtr0073680_CkIalpha-RB,FBtr0073681_CkIalpha-RC,FBtr0073682_CkIalpha-RA,FBtr0300380_CkIalpha-RD	2455.55	2405.55	17879	169.1	111.74	chrX	12547816	12551867	+	12547816	0	0	0
FBgn0015025	CkIIalpha-i1	FBtr0075504_CkIIalpha-i1-RA	1585	1535	421	6.24	4.12	chr3L	15810079	15811721	+	15810079	0	0	0
FBgn0015031	cype	FBtr0079072_cype-RA,FBtr0307034_cype-RB,FBtr0307035_cype-RC	387.47	337.47	4212	283.97	187.65	chr2L	5327241	5327969	+	5327241	0	0	0
FBgn0015032	Cyp4c3	FBtr0085712_Cyp4c3-RA	1983	1933	1	0.01	0.01	chr3R	26719683	26726410	+	26719683	0	1	1
FBgn0015033	Cyp4d8	FBtr0076832_Cyp4d8-RA	1573	1523	4	0.06	0.04	chr3L	7486657	7489279	-	7489279	0	1	1
FBgn0015034	Cyp4e1	FBtr0088746_Cyp4e1-RA	1754	1704	18	0.24	0.16	chr2R	4334974	4337250	+	4334974	1	1	0
FBgn0015035	Cyp4e3	FBtr0079925_Cyp4e3-RA	1805	1755	47	0.61	0.4	chr2L	9747839	9750071	-	9750071	0	0	0
FBgn0015036	Cyp4ae1	FBtr0070388_Cyp4ae1-RA	1945	1895	461	5.53	3.66	chrX	2072917	2075031	+	2072917	0	0	0
FBgn0015037	Cyp4p1	FBtr0088592_Cyp4p1-RA	1678	1628	868.02	12.13	8.02	chr2R	5127548	5129644	+	5127548	1	0	0
FBgn0015038	Cyp9b1	FBtr0089056_Cyp9b1-RA	1750	1700	14.99	0.2	0.13	chr2R	3015343	3017311	-	3017311	1	1	0
FBgn0015039	Cyp9b2	FBtr0089055_Cyp9b2-RA	1663	1613	60.01	0.85	0.56	chr2R	3017782	3019640	-	3019640	1	1	0
FBgn0015040	Cyp9c1	FBtr0072321_Cyp9c1-RA	1743	1693	658.68	8.85	5.85	chr2R	20518586	20520446	+	20518586	0	0	0
FBgn0015075	Ddx1	FBtr0078492_Ddx1-RA	2470	2420	4714.08	44.32	29.29	chr3L	22256469	22259117	+	22256469	0	0	0
FBgn0015129	DopR2	FBtr0085467_DopR2-RA,FBtr0085468_DopR2-RB,FBtr0330293_DopR2-RC	4931.4	4881.4	2657	12.38	8.18	chr3R	25456026	25485706	-	25485706	0	0	0
FBgn0015218	eIF-4E	FBtr0076487_eIF-4E-RB,FBtr0076488_eIF-4E-RC,FBtr0076489_eIF-4E-RD,FBtr0076490_eIF-4E-RA,FBtr0076491_eIF-4E-RG,FBtr0076492_eIF-4E-RE,FBtr0076493_eIF-4E-RF,FBtr0333884_eIF-4E-RH,FBtr0333885_eIF-4E-RI	1466.88	1416.88	20759	333.34	220.28	chr3L	9392718	9395560	-	9395560	0	0	0
FBgn0015221	Fer2LCH	FBtr0085622_Fer2LCH-RA,FBtr0085623_Fer2LCH-RB,FBtr0085624_Fer2LCH-RC,FBtr0332168_Fer2LCH-RD,FBtr0332169_Fer2LCH-RE	1095.85	1045.85	17340.3	377.22	249.28	chr3R	26213526	26216306	+	26213526	0	0	0
FBgn0015222	Fer1HCH	FBtr0085631_Fer1HCH-RA,FBtr0085632_Fer1HCH-RB,FBtr0085633_Fer1HCH-RC,FBtr0085634_Fer1HCH-RD,FBtr0085635_Fer1HCH-RE,FBtr0306587_Fer1HCH-RF,FBtr0306588_Fer1HCH-RG,FBtr0332170_Fer1HCH-RI	1261.98	1211.98	18477.7	346.87	229.22	chr3R	26211295	26213900	-	26213900	0	0	0
FBgn0015229	glec	FBtr0084157_glec-RA	1835	1785	4507.84	57.46	37.97	chr3R	17676627	17681984	-	17681984	0	0	0
FBgn0015230	Glut3	FBtr0083340_Glut3-RA	1713	1663	0	0	0	chr3R	12614033	12615745	+	12614033	0	1	1
FBgn0015239	Hr78	FBtr0078389_Hr78-RB,FBtr0078390_Hr78-RC,FBtr0078391_Hr78-RA,FBtr0078392_Hr78-RD,FBtr0303653_Hr78-RE,FBtr0303654_Hr78-RF	2285	2235	2447	24.91	16.46	chr3L	21487119	21490594	-	21490594	0	0	0
FBgn0015240	Hr96	FBtr0084756_Hr96-RA	2832	2782	1155	9.45	6.24	chr3R	20850961	20855075	+	20850961	0	0	0
FBgn0015245	Hsp60	FBtr0073434_Hsp60-RA,FBtr0073435_Hsp60-RB	2356.89	2306.89	13186	130.05	85.94	chrX	11002515	11006341	+	11002515	0	0	0
FBgn0015247	Iap2	FBtr0087296_Iap2-RA,FBtr0087297_Iap2-RB	2070.48	2020.48	2336	26.3	17.38	chr2R	11819675	11822330	-	11822330	0	0	0
FBgn0015268	Nap1	FBtr0072219_Nap1-RA,FBtr0305989_Nap1-RB,FBtr0305990_Nap1-RC	1342.81	1292.81	21767.3	383.07	253.15	chr2R	19792698	19794837	-	19794837	0	0	0
FBgn0015269	Nf1	FBtr0084952_Nf1-RB,FBtr0084953_Nf1-RC,FBtr0100113_Nf1-RD,FBtr0330182_Nf1-RE,FBtr0330183_Nf1-RF	9467.82	9417.82	8371	20.22	13.36	chr3R	21808735	21821459	+	21808735	0	0	0
FBgn0015270	Orc2	FBtr0082866_Orc2-RA	1969	1919	1350	16.01	10.58	chr3R	9790639	9792803	+	9790639	1	0	0
FBgn0015271	Orc5	FBtr0080543_Orc5-RA	1667	1617	1292.55	18.19	12.02	chr2L	13829857	13831576	+	13829857	0	0	0
FBgn0015277	Pi3K59F	FBtr0072064_Pi3K59F-RA	3208	3158	1942	13.99	9.25	chr2R	19447961	19451558	+	19447961	1	0	0
FBgn0015278	Pi3K68D	FBtr0076086_Pi3K68D-RB,FBtr0076087_Pi3K68D-RC,FBtr0076088_Pi3K68D-RA,FBtr0301816_Pi3K68D-RD,FBtr0332055_Pi3K68D-RE	6248.01	6198.01	6139	22.53	14.89	chr3L	11767750	11783113	-	11783113	0	0	0
FBgn0015279	Pi3K92E	FBtr0083940_Pi3K92E-RA,FBtr0083941_Pi3K92E-RB	4372.66	4322.66	5461	28.74	18.99	chr3R	16454694	16460430	-	16460430	0	0	0
FBgn0015282	Pros26.4	FBtr0084520_Pros26.4-RA	1592	1542	12565.8	185.4	122.52	chr3R	19755595	19757247	-	19757247	0	0	0
FBgn0015283	Pros54	FBtr0078368_Pros54-RA,FBtr0333453_Pros54-RB	1356.15	1306.15	8771	152.78	100.96	chr3L	21530100	21531682	+	21530100	0	0	0
FBgn0015286	Rala	FBtr0070582_Rala-RB,FBtr0070583_Rala-RA,FBtr0070584_Rala-RC	2169.12	2119.12	4647	49.89	32.97	chrX	3599017	3613665	-	3613665	0	0	0
FBgn0015288	RpL22	FBtr0070148_RpL22-RA	1109	1059	53114.8	1141.12	754.08	chrX	656593	659172	-	659172	0	0	0
FBgn0015295	shark	FBtr0087244_shark-RA	3175	3125	906	6.6	4.36	chr2R	12086931	12090388	-	12090388	0	0	0
FBgn0015296	Shc	FBtr0076458_Shc-RA	1600	1550	4357	63.95	42.26	chr3L	9420110	9421771	+	9420110	0	0	0
FBgn0015298	Srp19	FBtr0076879_Srp19-RA	653	603	1283	48.41	31.99	chr3L	7340410	7341134	-	7341134	0	0	0
FBgn0015299	Ssb-c31a	FBtr0079590_Ssb-c31a-RA	536	486	2320	108.61	71.77	chr2L	8211347	8211938	+	8211347	0	0	0
FBgn0015300	Ssl	FBtr0072351_Ssl-RA	872	822	1	0.03	0.02	chr2R	20386766	20387754	-	20387754	0	1	0
FBgn0015316	Try29F	FBtr0301665_Try29F-RC	932	882	233	6.01	3.97	chr2L	8998537	8999468	+	8998537	0	0	1
FBgn0015320	UbcD2	FBtr0080115_UbcD2-RA,FBtr0080116_UbcD2-RB,FBtr0333492_UbcD2-RC	1974.72	1924.72	8812	104.16	68.83	chr2L	10765010	10767939	-	10767939	0	0	0
FBgn0015321	UbcD4	FBtr0076395_UbcD4-RA	1107	1057	3346	72.02	47.59	chr3L	9691436	9692979	+	9691436	0	0	0
FBgn0015323	VAChT	FBtr0083671_VAChT-RA	7147	7097	14407.7	46.19	30.52	chr3R	14531174	14544638	+	14531174	0	0	1
FBgn0015324	Vha26	FBtr0078700_Vha26-RB,FBtr0078701_Vha26-RA	2173.62	2123.62	14747	157.99	104.41	chr3R	1417485	1420421	+	1417485	0	0	0
FBgn0015331	abs	FBtr0078967_abs-RA	1999	1949	2490	29.07	19.21	chr3R	58765	60763	+	58765	0	0	0
FBgn0015336	CG15865	FBtr0074375_CG15865-RA	3434	3384	20	0.13	0.09	chrX	16554926	16558488	-	16558488	1	1	0
FBgn0015338	CG5861	FBtr0080850_CG5861-RA	1118	1068	1840.65	39.21	25.91	chr2L	16305786	16307275	-	16307275	0	0	0
FBgn0015351	CG14906	FBtr0112880_CG14906-RB	2327	2277	384.5	3.84	2.54	chr3R	12475703	12478029	-	12478029	1	0	0
FBgn0015359	CG2034	FBtr0072877_CG2034-RA,FBtr0332664_CG2034-RB	1149.71	1099.71	1385.51	28.66	18.94	chr3L	2257456	2258922	+	2257456	0	0	0
FBgn0015360	oxt	FBtr0072904_oxt-RB	3380	3330	2633.49	17.99	11.89	chr3L	2258839	2262664	-	2262664	0	0	0
FBgn0015371	chn	FBtr0087415_chn-RA,FBtr0087416_chn-RB,FBtr0111006_chn-RC,FBtr0111007_chn-RD,FBtr0305213_chn-RE,FBtr0305214_chn-RF,FBtr0305215_chn-RG,FBtr0305216_chn-RH,FBtr0305217_chn-RI	5400.79	5350.79	22745	96.71	63.91	chr2R	11002762	11032288	+	11002762	0	0	0
FBgn0015372	chrw	FBtr0072120_chrw-RA	1608	1558	4770	69.66	46.03	chr2R	19407362	19411096	-	19411096	0	0	0
FBgn0015374	crl	FBtr0074283_crl-RA	1433	1383	2881	47.39	31.32	chrX	16487712	16489449	+	16487712	0	0	0
FBgn0015376	cutlet	FBtr0077541_cutlet-RA	3236	3186	1165	8.32	5.5	chr2L	3707230	3711748	-	3711748	0	1	0
FBgn0015379	dod	FBtr0077193_dod-RA	1031	981	3763.99	87.3	57.69	chrX	21216375	21217885	+	21216375	0	0	0
FBgn0015380	drl	FBtr0081195_drl-RA,FBtr0330209_drl-RB	3100	3050	11762	87.74	57.98	chr2L	19190346	19208621	+	19190346	0	0	0
FBgn0015381	dsf	FBtr0079145_dsf-RA,FBtr0333245_dsf-RB	3537	3487	469	3.06	2.02	chr2L	5925937	5939261	+	5925937	0	0	1
FBgn0015391	glu	FBtr0080935_glu-RA	4505	4455	9765	49.87	32.96	chr2L	16733617	16738372	-	16738372	0	0	0
FBgn0015393	hoip	FBtr0079846_hoip-RA	607	557	2694	110.04	72.72	chr2L	9699791	9700459	+	9699791	0	0	0
FBgn0015396	jumu	FBtr0082237_jumu-RA	3867	3817	19622	116.96	77.29	chr3R	6175906	6187343	+	6175906	1	0	0
FBgn0015399	kek1	FBtr0332210_kek1-RB	5788	5738	7812	30.98	20.47	chr2L	12817000	12822787	-	12822787	0	0	0
FBgn0015400	kek2	FBtr0080252_kek2-RA	4968	4918	6559	30.34	20.05	chr2L	11606514	11626124	+	11606514	0	0	0
FBgn0015402	ksr	FBtr0078766_ksr-RA	3737	3687	4628.67	28.56	18.87	chr3R	1305871	1309607	-	1309607	0	0	0
FBgn0015477	Rme-8	FBtr0088618_Rme-8-RA	7697	7647	11929	35.49	23.45	chr2R	5055261	5064685	-	5064685	0	0	0
FBgn0015509	lin19	FBtr0088845_lin19-RC,FBtr0088846_lin19-RB,FBtr0088847_lin19-RA,FBtr0088848_lin19-RD	3272.38	3222.38	16632.5	117.43	77.6	chr2R	3804361	3808560	+	3804361	0	0	0
FBgn0015513	mbc	FBtr0084459_mbc-RA,FBtr0304729_mbc-RB	7415.82	7365.82	6228	19.24	12.71	chr3R	19607488	19627356	+	19607488	0	0	0
FBgn0015519	nAcRalpha-7E	FBtr0289988_nAcRalpha-7E-RB	2823	2773	296	2.43	1.6	chrX	8176830	8223711	-	8223711	0	1	0
FBgn0015520	nonA-l	FBtr0083335_nonA-l-RA,FBtr0333727_nonA-l-RB	2590.53	2540.53	5769	51.66	34.14	chr3R	12465927	12468834	+	12465927	0	0	0
FBgn0015521	RpS21	FBtr0077621_RpS21-RA,FBtr0077623_RpS21-RB,FBtr0273293_RpS21-RE	476.75	426.75	22564	1202.95	794.95	chr2L	2856070	2857041	+	2856070	0	0	0
FBgn0015522	olf186-M	FBtr0086799_olf186-M-RA	1744	1694	15	0.2	0.13	chr2R	13734206	13735949	+	13734206	1	1	0
FBgn0015524	otp	FBtr0110772_otp-RC,FBtr0290289_otp-RE	2902.64	2852.64	1244.93	9.93	6.56	chr2R	16771116	16790900	-	16790900	0	0	1
FBgn0015527	pen	FBtr0077223_pen-RA	2363	2313	4551.01	44.77	29.58	chrX	21217530	21220866	-	21220866	0	0	0
FBgn0015541	sda	FBtr0085066_sda-RA,FBtr0112882_sda-RB,FBtr0305065_sda-RC	4877.47	4827.47	2114	9.96	6.58	chr3R	22741488	22771031	+	22741488	0	1	0
FBgn0015542	sima	FBtr0085565_sima-RA,FBtr0114597_sima-RB	5682	5632	14933.5	60.33	39.87	chr3R	25884037	25947101	+	25884037	0	0	0
FBgn0015543	snoRNA:Me28S-A1322	FBtr0088037_snoRNA:Me28S-A1322-RA	73	23	18	17.81	11.77	chr2R	7780628	7780700	+	7780628	0	0	0
FBgn0015544	spag	FBtr0072256_spag-RA	1839	1789	1744	22.18	14.66	chr2R	20046888	20049021	+	20046888	0	0	0
FBgn0015546	spel1	FBtr0080630_spel1-RA,FBtr0309281_spel1-RD	3194.02	3144.02	2287	16.55	10.94	chr2L	14362069	14366840	+	14362069	0	0	0
FBgn0015550	tap	FBtr0075216_tap-RA	2130	2080	4263	46.63	30.81	chr3L	17352782	17354911	+	17352782	1	0	1
FBgn0015553	tos	FBtr0081131_tos-RA	2470	2420	886	8.33	5.5	chr2L	18679631	18682155	-	18682155	0	0	0
FBgn0015558	tty	FBtr0077224_tty-RA,FBtr0329900_tty-RC,FBtr0329901_tty-RD,FBtr0329902_tty-RE,FBtr0329903_tty-RF,FBtr0333749_tty-RG	5782.34	5732.34	28455.7	112.94	74.63	chrX	21199695	21210649	-	21210649	0	0	0
FBgn0015561	unpg	FBtr0088586_unpg-RA	1683	1633	54	0.75	0.5	chr2R	5082719	5087377	+	5082719	0	0	1
FBgn0015562	veg	FBtr0087051_veg-RA,FBtr0087052_veg-RB	1823.86	1773.86	859	11.02	7.28	chr2R	12842969	12844826	+	12842969	0	0	0
FBgn0015565	yin	FBtr0070631_yin-RA,FBtr0070632_yin-RB,FBtr0070633_yin-RC	2741.52	2691.52	422	3.57	2.36	chrX	3756996	3762359	-	3762359	1	1	0
FBgn0015568	alpha-Est1	FBtr0081544_alpha-Est1-RA	2121	2071	20	0.22	0.15	chr3R	3371455	3374844	-	3374844	1	1	0
FBgn0015569	alpha-Est10	FBtr0289953_alpha-Est10-RB,FBtr0305910_alpha-Est10-RC,FBtr0305911_alpha-Est10-RD	2101.7	2051.7	63	0.7	0.46	chr3R	3312305	3319636	-	3319636	1	1	0
FBgn0015570	alpha-Est2	FBtr0081540_alpha-Est2-RA,FBtr0310421_alpha-Est2-RB	1958	1908	28	0.33	0.22	chr3R	3367533	3370952	+	3367533	1	1	0
FBgn0015571	alpha-Est3	FBtr0081545_alpha-Est3-RA,FBtr0300496_alpha-Est3-RB,FBtr0310527_alpha-Est3-RC	1836.59	1786.59	240	3.06	2.02	chr3R	3364694	3367349	-	3367349	1	1	0
FBgn0015572	alpha-Est4	FBtr0081546_alpha-Est4-RA	1745	1695	22	0.3	0.2	chr3R	3362409	3364333	-	3364333	1	1	0
FBgn0015574	alpha-Est6	FBtr0081549_alpha-Est6-RA	1836	1786	5	0.06	0.04	chr3R	3350289	3354499	-	3354499	1	1	0
FBgn0015575	alpha-Est7	FBtr0081550_alpha-Est7-RA	2018	1968	91	1.05	0.7	chr3R	3345285	3349476	-	3349476	1	1	0
FBgn0015576	alpha-Est8	FBtr0081553_alpha-Est8-RA	2645	2595	49	0.43	0.28	chr3R	3335065	3341391	-	3341391	1	1	0
FBgn0015577	alpha-Est9	FBtr0302354_alpha-Est9-RC,FBtr0302355_alpha-Est9-RD	3215.94	3165.94	2449	17.6	11.63	chr3R	3319819	3330808	-	3330808	0	0	0
FBgn0015582	dare	FBtr0088176_dare-RA	1678	1628	663.86	9.28	6.13	chr2R	7178499	7180676	-	7180676	0	0	0
FBgn0015583	Acp29AB	FBtr0079716_Acp29AB-RA	767	717	0	0	0	chr2L	8392456	8393222	-	8393222	1	1	0
FBgn0015584	Acp53Ea	FBtr0087080_Acp53Ea-RA	455	405	2	0.11	0.07	chr2R	12637308	12637827	-	12637827	1	0	0
FBgn0015585	Acp63F	FBtr0073182_Acp63F-RA	401	351	2	0.13	0.09	chr3L	3815839	3816354	-	3816354	0	0	0
FBgn0015586	Acp76A	FBtr0075038_Acp76A-RA,FBtr0308781_Acp76A-RB	1199.5	1149.5	0	0	0	chr3L	19043857	19045126	-	19045126	1	1	0
FBgn0015589	Apc	FBtr0085351_Apc-RA	8344	8294	23664	64.91	42.9	chr3R	24658022	24670372	-	24670372	0	0	0
FBgn0015591	Ast	FBtr0084744_Ast-RA	1446	1396	1051	17.13	11.32	chr3R	20586252	20590780	-	20590780	0	1	0
FBgn0015600	toc	FBtr0077662_toc-RA,FBtr0077663_toc-RD,FBtr0077664_toc-RC,FBtr0077665_toc-RB,FBtr0110903_toc-RE,FBtr0112883_toc-RF,FBtr0329906_toc-RG,FBtr0329907_toc-RH	5867.1	5817.1	9294	36.35	24.02	chr2L	3068345	3144613	-	3144613	0	0	0
FBgn0015602	BEAF-32	FBtr0087441_BEAF-32-RA,FBtr0087442_BEAF-32-RB,FBtr0305588_BEAF-32-RC	1198.12	1148.12	4127.39	81.79	54.05	chr2R	10657939	10660135	+	10657939	0	0	0
FBgn0015609	CadN	FBtr0081013_CadN-RA,FBtr0081014_CadN-RC,FBtr0081015_CadN-RD,FBtr0081016_CadN-RE,FBtr0081017_CadN-RF,FBtr0081018_CadN-RG,FBtr0081019_CadN-RH,FBtr0081020_CadN-RB,FBtr0100313_CadN-RI,FBtr0100314_CadN-RJ,FBtr0100315_CadN-RK,FBtr0100316_CadN-RL	13280.6	13230.6	64522	110.95	73.32	chr2L	17647053	17778340	-	17778340	0	0	0
FBgn0015614	CanB2	FBtr0088930_CanB2-RA,FBtr0309866_CanB2-RB	1870.99	1820.99	2140	26.74	17.67	chr2R	3673517	3676558	+	3673517	0	0	0
FBgn0015615	Cap	FBtr0074290_Cap-RA,FBtr0074291_Cap-RB	4004.99	3954.99	10336	59.46	39.29	chrX	16483035	16487462	-	16487462	0	0	0
FBgn0015618	Cdk8	FBtr0076369_Cdk8-RA	1550	1500	1490.03	22.6	14.93	chr3L	9830180	9831791	-	9831791	0	0	0
FBgn0015621	Clp	FBtr0078011_Clp-RA	1246	1196	1048	19.94	13.17	chr2L	819964	821209	+	819964	0	0	0
FBgn0015622	Cnx99A	FBtr0085437_Cnx99A-RA,FBtr0085438_Cnx99A-RB,FBtr0110908_Cnx99A-RC,FBtr0110909_Cnx99A-RD	2645.62	2595.62	18584.1	162.9	107.65	chr3R	25140965	25145366	-	25145366	0	0	0
FBgn0015623	Cpr	FBtr0079250_Cpr-RA,FBtr0079251_Cpr-RB,FBtr0331223_Cpr-RC,FBtr0331224_Cpr-RD	2661.58	2611.58	2589	22.55	14.9	chr2L	6338836	6346280	+	6338836	1	0	0
FBgn0015625	CycB3	FBtr0084728_CycB3-RA	2543	2493	7237	66.05	43.65	chr3R	20694075	20696617	-	20696617	0	0	0
FBgn0015663	Dot	FBtr0077532_Dot-RA	2209	2159	231.51	2.44	1.61	chr2L	3619191	3621573	+	3619191	1	1	1
FBgn0015664	Dref	FBtr0079889_Dref-RA,FBtr0310483_Dref-RB	2789.59	2739.59	10058.2	83.53	55.2	chr2L	9964147	9967455	-	9967455	0	0	0
FBgn0015714	Cyp6a17	FBtr0087451_Cyp6a17-RA	1545	1495	2	0.03	0.02	chr2R	10761459	10763063	+	10761459	1	1	0
FBgn0015721	king-tubby	FBtr0089599_king-tubby-RA,FBtr0089600_king-tubby-RB	2337.44	2287.44	1571	15.63	10.33	chr2R	16989435	17011220	+	16989435	0	0	0
FBgn0015737	Hmu	FBtr0085164_Hmu-RA	2356	2306	12808	126.37	83.51	chr3R	23114493	23117312	+	23114493	0	0	0
FBgn0015754	Lis-1	FBtr0087236_Lis-1-RA,FBtr0087240_Lis-1-RB,FBtr0087241_Lis-1-RF,FBtr0304747_Lis-1-RG	2597.63	2547.63	19313	172.47	113.98	chr2R	12066331	12072608	+	12066331	0	0	0
FBgn0015756	RpL9	FBtr0080163_RpL9-RA,FBtr0080164_RpL9-RB	768.3	718.3	53048	1680.25	1110.36	chr2L	11002833	11004189	-	11004189	0	0	0
FBgn0015765	Mpk2	FBtr0084580_Mpk2-RA,FBtr0084581_Mpk2-RB,FBtr0300572_Mpk2-RC	1468.41	1418.41	584	9.37	6.19	chr3R	19976138	19978023	-	19978023	1	0	0
FBgn0015766	Msr-110	FBtr0077131_Msr-110-RA,FBtr0077132_Msr-110-RB,FBtr0077133_Msr-110-RC	2698.57	2648.57	6902.94	59.3	39.19	chr3L	5560019	5570448	-	5570448	0	1	0
FBgn0015770	MstProx	FBtr0081585_MstProx-RA	3262	3212	1	0.01	0	chr3R	3191661	3195027	-	3195027	0	0	0
FBgn0015772	Nak	FBtr0081187_Nak-RA,FBtr0081188_Nak-RB,FBtr0081189_Nak-RC	4249.35	4199.35	6571	35.6	23.53	chr2L	18957900	18968721	-	18968721	0	0	0
FBgn0015773	NetA	FBtr0073942_NetA-RA,FBtr0308337_NetA-RB	3244.59	3194.59	1429	10.18	6.73	chrX	14498045	14547864	-	14547864	0	0	0
FBgn0015774	NetB	FBtr0073940_NetB-RA,FBtr0302016_NetB-RB,FBtr0302017_NetB-RC,FBtr0302018_NetB-RD,FBtr0304874_NetB-RE,FBtr0304875_NetB-RF,FBtr0331596_NetB-RG	7601.28	7551.28	18154	54.7	36.15	chrX	14580071	14643409	-	14643409	0	0	0
FBgn0015776	nrv1	FBtr0079384_nrv1-RA,FBtr0332370_nrv1-RB	2109.64	2059.64	3676	40.61	26.83	chr2L	6778555	6786861	-	6786861	0	0	0
FBgn0015777	nrv2	FBtr0079381_nrv2-RC,FBtr0079382_nrv2-RA,FBtr0079383_nrv2-RD,FBtr0100381_nrv2-RE,FBtr0100382_nrv2-RF,FBtr0332369_nrv2-RG	2014.8	1964.8	12541	145.22	95.97	chr2L	6789770	6798862	-	6798862	0	1	1
FBgn0015778	rin	FBtr0082796_rin-RA,FBtr0082797_rin-RB,FBtr0082798_rin-RC,FBtr0082799_rin-RE,FBtr0082800_rin-RD	4946.94	4896.94	50622	235.19	155.42	chr3R	9472726	9480285	+	9472726	0	0	0
FBgn0015781	P5cr	FBtr0083713_P5cr-RA	1162	1112	1281.92	26.23	17.33	chr3R	14854659	14855881	+	14854659	0	0	0
FBgn0015789	Rab10	FBtr0077337_Rab10-RA	2249	2199	7238.95	74.9	49.49	chrX	20122451	20125717	+	20122451	0	0	0
FBgn0015790	Rab11	FBtr0084010_Rab11-RA,FBtr0084011_Rab11-RB	1643.36	1593.36	15922	227.35	150.24	chr3R	16937130	16941868	+	16937130	0	0	0
FBgn0015791	Rab14	FBtr0080626_Rab14-RA,FBtr0080627_Rab14-RB,FBtr0080628_Rab14-RC	1231.59	1181.59	3166	60.96	40.28	chr2L	14355147	14358764	+	14355147	0	0	0
FBgn0015793	Rab-RP3	FBtr0076705_Rab-RP3-RA,FBtr0331832_Rab-RP3-RB	1033.67	983.67	725	16.77	11.08	chr3L	8290118	8291606	+	8290118	0	0	0
FBgn0015794	Rab-RP4	FBtr0070849_Rab-RP4-RA	830	780	1107	32.29	21.34	chrX	5564860	5565842	-	5565842	0	0	0
FBgn0015795	Rab7	FBtr0084503_Rab7-RA,FBtr0308611_Rab7-RB,FBtr0308612_Rab7-RC	1486.26	1436.26	4985	78.97	52.18	chr3R	19818734	19821174	+	19818734	0	0	0
FBgn0015797	Rab6	FBtr0080361_Rab6-RA	1838	1788	5931	75.47	49.87	chr2L	12107287	12109124	-	12109124	0	0	0
FBgn0015799	Rbf	FBtr0070146_Rbf-RA	3599	3549	7389	47.37	31.3	chrX	691121	695490	-	695490	0	0	0
FBgn0015801	Reg-5	FBtr0072427_Reg-5-RA,FBtr0305671_Reg-5-RB	1649	1599	514	7.31	4.83	chr2R	20675531	20680929	-	20680929	1	1	0
FBgn0015803	rtGEF	FBtr0081356_rtGEF-RA,FBtr0081357_rtGEF-RB,FBtr0112884_rtGEF-RC,FBtr0112885_rtGEF-RD,FBtr0302106_rtGEF-RE	3437.83	3387.83	4074	27.36	18.08	chr2L	20350436	20365254	+	20350436	0	0	0
FBgn0015805	Rpd3	FBtr0073317_Rpd3-RA	2124	2074	20879	229.04	151.36	chr3L	4626734	4629467	+	4626734	0	0	0
FBgn0015806	S6k	FBtr0077114_S6k-RA,FBtr0333264_S6k-RB	4885	4835	7012	33	21.8	chr3L	5790649	5804031	-	5804031	0	0	0
FBgn0015808	ScpX	FBtr0081109_ScpX-RA	1895	1845	2710.49	33.42	22.09	chr2L	18831217	18833630	+	18831217	0	0	0
FBgn0015816	Slh	FBtr0077782_Slh-RC,FBtr0077783_Slh-RD,FBtr0290207_Slh-RE,FBtr0290208_Slh-RF	2207	2157	2616	27.59	18.23	chr2L	2490205	2492666	-	2492666	0	0	0
FBgn0015818	Spx	FBtr0070894_Spx-RA	1657	1607	3891	55.09	36.4	chrX	6149841	6151629	+	6149841	0	0	0
FBgn0015828	TfIIEalpha	FBtr0076108_TfIIEalpha-RA	1622	1572	2110	30.54	20.18	chr3L	11675138	11676905	+	11675138	0	0	0
FBgn0015829	TfIIEbeta	FBtr0073234_TfIIEbeta-RA,FBtr0300449_TfIIEbeta-RB	1050.92	1000.92	1471	33.44	22.1	chr3L	4287038	4288349	+	4287038	0	0	0
FBgn0015831	Rtnl2	FBtr0307275_Rtnl2-RB,FBtr0307276_Rtnl2-RC	969	919	7	0.17	0.11	chr3R	3354586	3355963	-	3355963	1	1	0
FBgn0015834	Trip1	FBtr0079053_Trip1-RA	1177	1127	12327	248.85	164.45	chr2L	4966367	4967775	-	4967775	0	0	0
FBgn0015838	Vang	FBtr0088566_Vang-RA,FBtr0330624_Vang-RB	3486	3436	7337	48.58	32.1	chr2R	4990749	4994301	+	4990749	0	0	0
FBgn0015872	Drip	FBtr0088141_Drip-RA,FBtr0088142_Drip-RB,FBtr0331387_Drip-RC,FBtr0331388_Drip-RD,FBtr0331389_Drip-RE,FBtr0331390_Drip-RF	1638.03	1588.03	50	0.72	0.47	chr2R	7298708	7317150	-	7317150	1	1	0
FBgn0015903	apt	FBtr0072066_apt-RB,FBtr0072067_apt-RD,FBtr0072068_apt-RE,FBtr0072069_apt-RC,FBtr0072070_apt-RA,FBtr0332926_apt-RF	2818.92	2768.92	8994	73.9	48.84	chr2R	19452377	19487049	+	19452377	0	0	0
FBgn0015904	ara	FBtr0075908_ara-RA,FBtr0300551_ara-RB	2918	2868	399	3.17	2.09	chr3L	12573772	12589118	+	12573772	0	0	1
FBgn0015905	ast	FBtr0077952_ast-RA	2745	2695	1286	10.86	7.17	chr2L	1077948	1080803	+	1077948	0	0	0
FBgn0015907	bl	FBtr0086219_bl-RB,FBtr0086220_bl-RA,FBtr0086221_bl-RC,FBtr0086222_bl-RD,FBtr0301760_bl-RE	2030.41	1980.41	23040	264.69	174.91	chr2R	16475010	16494359	+	16475010	0	0	0
FBgn0015919	caup	FBtr0075909_caup-RA	4317	4267	788.99	4.21	2.78	chr3L	12602731	12614898	+	12602731	0	0	1
FBgn0015924	crq	FBtr0078087_crq-RA,FBtr0078088_crq-RB,FBtr0304741_crq-RC,FBtr0331232_crq-RD,FBtr0331233_crq-RE	2341.47	2291.47	2924.59	29.04	19.19	chr2L	448254	453024	-	453024	0	0	0
FBgn0015925	csul	FBtr0089871_csul-RA,FBtr0089872_csul-RB	1981.99	1931.99	2003	23.59	15.59	chr2R	12152180	12154464	+	12152180	0	0	0
FBgn0015926	dah	FBtr0074007_dah-RA,FBtr0330404_dah-RB	2349	2299	532.6	5.27	3.48	chrX	15222379	15225035	+	15222379	0	0	0
FBgn0015929	dpa	FBtr0088982_dpa-RA	2815	2765	7896	64.97	42.94	chr2R	3384207	3387394	-	3387394	0	0	0
FBgn0015946	grim	FBtr0075130_grim-RA	1699	1649	1292	17.83	11.78	chr3L	18295819	18297517	-	18297517	0	0	1
FBgn0015949	hrg	FBtr0086483_hrg-RA,FBtr0086484_hrg-RB,FBtr0111010_hrg-RC,FBtr0330248_hrg-RD	3871.92	3821.92	16315	97.12	64.18	chr2R	15551424	15557356	-	15557356	0	0	0
FBgn0016013	Faa	FBtr0073278_Faa-RA	1421	1371	25	0.41	0.27	chr3L	4072032	4073954	-	4073954	0	0	1
FBgn0016031	lama	FBtr0077159_lama-RC,FBtr0077160_lama-RB,FBtr0077161_lama-RA,FBtr0333595_lama-RD	3396.98	3346.98	1565	10.64	7.03	chr3L	5336719	5349023	-	5349023	0	1	0
FBgn0016032	lbm	FBtr0089033_lbm-RA	1025	975	276	6.44	4.26	chr2R	2937301	2939470	+	2937301	1	1	0
FBgn0016034	mael	FBtr0089631_mael-RC,FBtr0089632_mael-RB,FBtr0089633_mael-RA	1830	1780	77	0.98	0.65	chr3L	22717333	22719334	+	22717333	1	1	1
FBgn0016036	mei-P22	FBtr0076836_mei-P22-RA	996	946	17	0.41	0.27	chr3L	7237488	7238483	+	7237488	0	0	0
FBgn0016038	mod(r)	FBtr0089723_mod(r)-RB,FBtr0089724_mod(r)-RD,FBtr0089725_mod(r)-RC,FBtr0089726_mod(r)-RA	1314.75	1264.75	2217	39.88	26.35	chrX	515569	517081	+	515569	0	0	0
FBgn0016041	Tom40	FBtr0071073_Tom40-RA,FBtr0071074_Tom40-RB,FBtr0333748_Tom40-RC	1926.05	1876.05	4923	59.7	39.45	chrX	7630926	7634011	+	7630926	0	0	0
FBgn0016047	nompA	FBtr0089379_nompA-RA,FBtr0089380_nompA-RC,FBtr0089381_nompA-RB,FBtr0089382_nompA-RD,FBtr0301453_nompA-RE	5059	5009	3	0.01	0.01	chr2R	7197953	7206180	-	7206180	1	1	0
FBgn0016053	pgc	FBtr0112519_pgc-RC,FBtr0112520_pgc-RA	1167	1117	9.17	0.19	0.12	chr2R	18217658	18220320	+	18217658	1	1	0
FBgn0016054	phr6-4	FBtr0081404_phr6-4-RA,FBtr0081405_phr6-4-RB	2120.04	2070.04	203	2.23	1.47	chr2L	20643351	20645789	-	20645789	0	0	0
FBgn0016059	Sema-1b	FBtr0086890_Sema-1b-RA,FBtr0086891_Sema-1b-RB,FBtr0302161_Sema-1b-RC	4257.68	4207.68	10471	56.62	37.41	chr2R	13560344	13571000	-	13571000	0	0	0
FBgn0016061	side	FBtr0085168_side-RA,FBtr0289998_side-RB,FBtr0309179_side-RC,FBtr0309180_side-RD	5248.9	5198.9	3318	14.52	9.6	chr3R	23201323	23263204	-	23263204	0	0	0
FBgn0016070	smg	FBtr0076549_smg-RB,FBtr0076550_smg-RA,FBtr0076551_smg-RC,FBtr0290103_smg-RD,FBtr0290104_smg-RE	4802.3	4752.3	5112	24.47	16.17	chr3L	8983417	8991089	-	8991089	0	0	0
FBgn0016075	vkg	FBtr0079036_vkg-RA,FBtr0333540_vkg-RB,FBtr0333541_vkg-RC	6378.11	6328.11	1789	6.43	4.25	chr2L	5012144	5028191	-	5028191	1	1	0
FBgn0016076	vri	FBtr0079070_vri-RC,FBtr0079071_vri-RA,FBtr0300020_vri-RD	3624.37	3574.37	8823	56.16	37.11	chr2L	5299647	5310996	+	5299647	1	1	0
FBgn0016078	wun	FBtr0088552_wun-RB,FBtr0088553_wun-RA,FBtr0306111_wun-RC	1580.66	1530.66	1025	15.24	10.07	chr2R	5288036	5300965	-	5300965	1	1	0
FBgn0016080	xmas-1	FBtr0074405_xmas-1-RA	2852	2802	816.2	6.63	4.38	chrX	17045264	17048625	-	17048625	0	0	0
FBgn0016081	fry	FBtr0076417_fry-RB,FBtr0301435_fry-RC,FBtr0306240_fry-RE,FBtr0306241_fry-RF,FBtr0306242_fry-RG,FBtr0333858_fry-RH,FBtr0333859_fry-RI,FBtr0333860_fry-RJ	10901.2	10851.2	14360.2	30.11	19.9	chr3L	9624934	9672203	-	9672203	0	0	0
FBgn0016119	ATPsyn-Cf6	FBtr0084432_ATPsyn-Cf6-RA,FBtr0305982_ATPsyn-Cf6-RB,FBtr0333777_ATPsyn-Cf6-RC	537.43	487.43	4757	222.04	146.73	chr3R	19180942	19181786	-	19181786	0	0	0
FBgn0016120	ATPsyn-d	FBtr0083727_ATPsyn-d-RB,FBtr0083728_ATPsyn-d-RA	719.99	669.99	9091	308.71	204.01	chr3R	14920709	14921790	+	14920709	0	0	0
FBgn0016122	Acer	FBtr0079685_Acer-RA,FBtr0333416_Acer-RB	3198	3148	1580.88	11.43	7.55	chr2L	8521933	8525740	+	8521933	1	0	0
FBgn0016123	Aph-4	FBtr0085733_Aph-4-RA,FBtr0085734_Aph-4-RB	2156	2106	281	3.04	2.01	chr3R	26874654	26878268	+	26874654	1	1	0
FBgn0016131	Cdk4	FBtr0087102_Cdk4-RC,FBtr0087103_Cdk4-RA,FBtr0087104_Cdk4-RB	1628.99	1578.99	1027	14.8	9.78	chr2R	12466981	12472953	+	12466981	1	0	0
FBgn0016641	PTP-ER	FBtr0071686_PTP-ER-RA	5002	4952	6199.42	28.48	18.82	chr2R	17506889	17511947	-	17511947	0	0	0
FBgn0016650	Lgr1	FBtr0083509_Lgr1-RA,FBtr0083510_Lgr1-RB	3426	3376	34	0.23	0.15	chr3R	13551248	13558952	+	13551248	0	1	0
FBgn0016660	H15	FBtr0079076_H15-RA	2555	2505	47	0.43	0.28	chr2L	5404342	5415928	+	5404342	0	1	1
FBgn0016672	Ipp	FBtr0082865_Ipp-RA	1440	1390	1736	28.41	18.78	chr3R	9784473	9786196	+	9784473	0	1	1
FBgn0016675	Lectin-galC1	FBtr0081201_Lectin-galC1-RA,FBtr0302360_Lectin-galC1-RB	702	652	10	0.35	0.23	chr2L	19417447	19418274	+	19417447	1	1	0
FBgn0016684	NaPi-T	FBtr0087463_NaPi-T-RA,FBtr0329884_NaPi-T-RB	2251.86	2201.86	252	2.6	1.72	chr2R	10730225	10733379	-	10733379	1	0	0
FBgn0016685	Nlp	FBtr0085552_Nlp-RA	1080	1030	25585.9	565.16	373.48	chr3R	25830507	25836074	+	25830507	0	0	0
FBgn0016687	Nurf-38	FBtr0072343_Nurf-38-RA,FBtr0273253_Nurf-38-RB,FBtr0305985_Nurf-38-RC	1145.55	1095.55	9779	203.08	134.2	chr2R	20446490	20448610	-	20448610	0	0	0
FBgn0016691	Oscp	FBtr0083063_Oscp-RA,FBtr0083064_Oscp-RB	817.14	767.14	7442	220.71	145.85	chr3R	11091298	11092412	+	11091298	0	0	0
FBgn0016693	Past1	FBtr0082654_Past1-RA,FBtr0082655_Past1-RB	2679	2629	5355	46.34	30.62	chr3R	8523044	8530597	+	8523044	0	0	0
FBgn0016694	Pdp1	FBtr0076775_Pdp1-RF,FBtr0076776_Pdp1-RB,FBtr0076777_Pdp1-RG,FBtr0076780_Pdp1-RD,FBtr0076782_Pdp1-RC,FBtr0300499_Pdp1-RI,FBtr0300500_Pdp1-RJ,FBtr0306535_Pdp1-RK,FBtr0332080_Pdp1-RL,FBtr0332081_Pdp1-RM,FBtr0332082_Pdp1-RN,FBtr0332083_Pdp1-RO	5800.43	5750.43	1417.47	5.61	3.71	chr3L	7805015	7860469	-	7860469	1	0	0
FBgn0016696	Pitslre	FBtr0078247_Pitslre-RA,FBtr0078250_Pitslre-RC,FBtr0304935_Pitslre-RE,FBtr0304936_Pitslre-RF,FBtr0331523_Pitslre-RG	3689.48	3639.48	14219	88.89	58.74	chr3L	20764628	20770031	+	20764628	0	0	0
FBgn0016697	Prosalpha5	FBtr0086910_Prosalpha5-RA,FBtr0086911_Prosalpha5-RB	886.69	836.69	6821	185.48	122.57	chr2R	13300269	13301274	+	13300269	0	0	0
FBgn0016698	Ptpa	FBtr0077589_Ptpa-RA	1393	1343	1504	25.48	16.84	chr2L	3377002	3378590	+	3377002	0	0	0
FBgn0016700	Rab1	FBtr0084104_Rab1-RA	1853	1803	12326	155.54	102.78	chr3R	17091751	17094831	-	17094831	0	0	0
FBgn0016701	Rab4	FBtr0086829_Rab4-RB,FBtr0086830_Rab4-RA	1216.66	1166.66	3540	69.04	45.62	chr2R	13460964	13462484	+	13460964	0	0	0
FBgn0016715	Reg-2	FBtr0072561_Reg-2-RA	883	833	67	1.83	1.21	chr3L	605165	606569	-	606569	0	1	0
FBgn0016726	RpL29	FBtr0071592_RpL29-RA,FBtr0071593_RpL29-RB,FBtr0305669_RpL29-RD	330.39	280.39	16686	1353.95	894.73	chr2R	17181274	17181909	+	17181274	0	0	0
FBgn0016754	sba	FBtr0112888_sba-RC,FBtr0112889_sba-RD,FBtr0308562_sba-RE,FBtr0308563_sba-RF,FBtr0308564_sba-RG,FBtr0330380_sba-RH	5745.71	5695.71	7090.99	28.32	18.72	chr3R	19719889	19748695	-	19748695	0	0	0
FBgn0016756	Ubp64E	FBtr0077095_Ubp64E-RA,FBtr0077096_Ubp64E-RB,FBtr0306259_Ubp64E-RD	5157.55	5107.55	16779	74.74	49.39	chr3L	5746073	5754668	+	5746073	0	0	0
FBgn0016762	angel	FBtr0072083_angel-RA	1235	1185	648	12.44	8.22	chr2R	19581521	19582755	+	19581521	0	0	0
FBgn0016792	dmt	FBtr0082086_dmt-RA	3192	3142	4389.72	31.79	21.01	chr3R	5536862	5540397	+	5536862	0	0	0
FBgn0016794	dos	FBtr0072926_dos-RA,FBtr0072927_dos-RB	3285.2	3235.2	2575	18.11	11.97	chr3L	2589414	2595590	+	2589414	0	0	0
FBgn0016797	fz2	FBtr0075028_fz2-RB,FBtr0075029_fz2-RA,FBtr0112890_fz2-RC,FBtr0299586_fz2-RD,FBtr0330194_fz2-RE,FBtr0330195_fz2-RF,FBtr0332735_fz2-RG	5173.57	5123.57	24518	108.87	71.95	chr3L	19134075	19228473	-	19228473	0	0	0
FBgn0016917	Stat92E	FBtr0089484_Stat92E-RB,FBtr0089485_Stat92E-RC,FBtr0089486_Stat92E-RF,FBtr0089487_Stat92E-RE,FBtr0100457_Stat92E-RG	3849.42	3799.42	7581	45.4	30	chr3R	16361405	16378034	-	16378034	0	0	0
FBgn0016919	nompB	FBtr0085925_nompB-RA,FBtr0301173_nompB-RC	2612	2562	282.55	2.51	1.66	chr2L	21578319	21589355	-	21589355	1	1	0
FBgn0016920	nompC	FBtr0079074_nompC-RA,FBtr0079075_nompC-RB,FBtr0300012_nompC-RD,FBtr0304843_nompC-RE	6347.24	6297.24	121	0.44	0.29	chr2L	5342321	5365760	+	5342321	0	1	1
FBgn0016926	Pino	FBtr0077987_Pino-RB,FBtr0077988_Pino-RA,FBtr0332272_Pino-RC	2014.09	1964.09	3133	36.29	23.98	chr2L	1114654	1128953	-	1128953	0	0	0
FBgn0016930	smi35A	FBtr0089288_smi35A-RA,FBtr0089289_smi35A-RB,FBtr0089290_smi35A-RC,FBtr0100447_smi35A-RD,FBtr0100448_smi35A-RE,FBtr0329933_smi35A-RF	4615.65	4565.65	13641	67.98	44.92	chr2L	14184478	14234122	-	14234122	1	0	0
FBgn0016970	l(2)k10201	FBtr0088505_l(2)k10201-RA	811	761	321.73	9.62	6.36	chr2R	5286594	5287404	+	5286594	0	0	0
FBgn0016974	swaPsi	FBtr0070923_swaPsi-RA,FBtr0334014_swaPsi-RB	1347	1297	7.01	0.12	0.08	chrX	6255529	6257343	-	6257343	1	0	0
FBgn0016975	stnB	FBtr0302020_stnB-RE,FBtr0302021_stnB-RF	8230	8180	11228	31.23	20.64	chrX	22382558	22406483	-	22406483	0	0	0
FBgn0016976	stnA	FBtr0301618_stnA-RC,FBtr0301619_stnA-RD	8230	8180	11228	31.23	20.64	chrX	22382558	22406483	-	22406483	0	0	0
FBgn0016977	spen	FBtr0078121_spen-RB,FBtr0078122_spen-RA,FBtr0078123_spen-RC,FBtr0306341_spen-RD,FBtr0330652_spen-RE,FBtr0330653_spen-RF,FBtr0332336_spen-RG,FBtr0332337_spen-RH	19001.9	18951.9	76503	91.84	60.69	chr2L	159032	203250	+	159032	0	0	0
FBgn0016978	snRNP-U1-70K	FBtr0079355_snRNP-U1-70K-RA,FBtr0331374_snRNP-U1-70K-RB,FBtr0331375_snRNP-U1-70K-RC	2291.64	2241.64	7283	73.92	48.85	chr2L	6968711	6971737	-	6971737	0	0	0
FBgn0016983	smid	FBtr0076851_smid-RA,FBtr0301611_smid-RC,FBtr0331849_smid-RG,FBtr0331850_smid-RH,FBtr0333404_smid-RI	3169.28	3119.28	17397	126.89	83.85	chr3L	7374714	7378737	+	7374714	0	0	0
FBgn0016984	sktl	FBtr0071563_sktl-RA	3614	3564	3023	19.3	12.75	chr2R	16714916	16719919	-	16719919	0	1	0
FBgn0017414	cag	FBtr0088239_cag-RA,FBtr0331937_cag-RB	1048.74	998.74	420.77	9.59	6.33	chr2R	6780539	6781865	-	6781865	0	0	0
FBgn0017418	ari-1	FBtr0089506_ari-1-RA,FBtr0089507_ari-1-RB,FBtr0089508_ari-1-RC,FBtr0306057_ari-1-RD,FBtr0332850_ari-1-RE,FBtr0332851_ari-1-RF	3569.24	3519.24	5425.92	35.08	23.18	chrX	18024425	18031718	-	18031718	0	0	0
FBgn0017429	CG5989	FBtr0076649_CG5989-RA,FBtr0330166_CG5989-RB,FBtr0333114_CG5989-RC	1565.97	1515.97	1011	15.17	10.03	chr3L	8595511	8597249	-	8597249	0	0	0
FBgn0017430	Nelf-E	FBtr0076650_Nelf-E-RA	1227	1177	1657.26	32.03	21.17	chr3L	8592542	8593979	-	8593979	0	0	0
FBgn0017448	CG2187	FBtr0085861_CG2187-RA,FBtr0303376_CG2187-RB	2580	2530	3	0.03	0.02	chr3R	27581078	27584359	-	27584359	1	1	0
FBgn0017456	Ubc84D	FBtr0081552_Ubc84D-RA	637	587	0	0	0	chr3R	3344542	3345178	-	3345178	1	1	0
FBgn0017457	U2af38	FBtr0078133_U2af38-RA,FBtr0333408_U2af38-RB	1266.37	1216.37	4869.93	91.09	60.19	chr2L	292959	294681	-	294681	0	0	0
FBgn0017482	T3dh	FBtr0071848_T3dh-RA	1944	1894	366.83	4.41	2.91	chr2R	18217231	18219562	-	18219562	1	1	0
FBgn0017549	Ric	FBtr0087254_Ric-RA,FBtr0300576_Ric-RB	2281	2231	5013	51.12	33.78	chr2R	11994945	11997520	-	11997520	0	0	0
FBgn0017550	Rga	FBtr0078741_Rga-RA,FBtr0078742_Rga-RB	2824.83	2774.83	11204.8	91.87	60.71	chr3R	1433065	1438834	-	1438834	0	0	0
FBgn0017551	Rca1	FBtr0079342_Rca1-RA	1553	1503	3686	55.8	36.87	chr2L	6852324	6853876	+	6852324	0	0	0
FBgn0017556	Pros28.1B	FBtr0072350_Pros28.1B-RA	1127	1077	0	0	0	chr2R	20388387	20389757	-	20389757	0	1	0
FBgn0017557	Pros28.1A	FBtr0083928_Pros28.1A-RA	891	841	7	0.19	0.13	chr3R	16573906	16574796	-	16574796	0	1	0
FBgn0017558	Pdk	FBtr0088508_Pdk-RA,FBtr0112892_Pdk-RB,FBtr0306807_Pdk-RC,FBtr0333004_Pdk-RD	2522.32	2472.32	3800	34.97	23.11	chr2R	5313944	5322143	+	5313944	0	0	0
FBgn0017561	Ork1	FBtr0073404_Ork1-RB,FBtr0073405_Ork1-RA	3869.44	3819.44	78	0.46	0.31	chrX	10772087	10784957	-	10784957	1	1	0
FBgn0017566	ND75	FBtr0071180_ND75-RA,FBtr0071181_ND75-RB	2581.53	2531.53	8172	73.44	48.53	chrX	8142684	8145742	-	8145742	0	0	0
FBgn0017567	ND23	FBtr0083191_ND23-RA	819	769	2108	62.37	41.21	chr3R	11661770	11662839	-	11662839	0	0	0
FBgn0017572	Mo25	FBtr0075358_Mo25-RA,FBtr0331560_Mo25-RB	2149.66	2099.66	7375	79.91	52.81	chr3L	16606318	16608572	-	16608572	0	0	0
FBgn0017577	Mcm5	FBtr0082279_Mcm5-RA	2448	2398	6713	63.69	42.09	chr3R	6614250	6616872	+	6614250	0	0	0
FBgn0017578	Max	FBtr0075018_Max-RA,FBtr0310276_Max-RC	965.46	915.46	1613	40.09	26.49	chr3L	19255626	19257284	-	19257284	0	0	0
FBgn0017579	RpL14	FBtr0076633_RpL14-RA	619	569	45340	1812.92	1198.03	chr3L	8594106	8595492	+	8594106	0	0	0
FBgn0017581	Lk6	FBtr0082534_Lk6-RA,FBtr0082535_Lk6-RB	4348.57	4298.57	36407	192.7	127.34	chr3R	7578506	7590179	-	7590179	0	0	0
FBgn0017590	klg	FBtr0084337_klg-RA	4037	3987	9072	51.77	34.21	chr3R	18725024	18787456	+	18725024	0	0	0
FBgn0019624	CoVa	FBtr0082473_CoVa-RA,FBtr0082474_CoVa-RB	688.83	638.83	8170	290.97	192.28	chr3R	7645081	7646021	+	7645081	0	0	0
FBgn0019637	Atu	FBtr0078704_Atu-RA	2351	2301	5092	50.35	33.27	chr3R	1439080	1441661	+	1439080	0	0	0
FBgn0019643	Dat	FBtr0072254_Dat-RA,FBtr0072255_Dat-RB	1264.16	1214.16	2040.14	38.23	25.26	chr2R	20027108	20045285	+	20027108	0	0	0
FBgn0019644	ATPsyn-b	FBtr0076405_ATPsyn-b-RA	918	868	7118	186.57	123.29	chr3L	9723099	9724324	+	9723099	0	0	0
FBgn0019660	roX2	FBtr0073514_roX2-RA,FBtr0073515_roX2-RB,FBtr0308845_roX2-RC,FBtr0308846_roX2-RD	665.75	615.75	4056	149.87	99.04	chrX	11473089	11474465	+	11473089	0	0	0
FBgn0019661	roX1	FBtr0070634_roX1-RA,FBtr0070635_roX1-RB	3532.28	3482.28	108312	707.66	467.64	chrX	3752929	3756720	-	3756720	1	0	0
FBgn0019662	qm	FBtr0076846_qm-RA,FBtr0302045_qm-RB,FBtr0332729_qm-RC	2321.82	2271.82	3402	34.07	22.51	chr3L	7341413	7346722	+	7341413	0	0	0
FBgn0019686	lok	FBtr0081328_lok-RA,FBtr0081329_lok-RB,FBtr0081330_lok-RC,FBtr0306234_lok-RD	2146.63	2096.63	1742.45	18.91	12.5	chr2L	20061477	20064381	+	20061477	1	0	0
FBgn0019809	gcm2	FBtr0079837_gcm2-RA,FBtr0079838_gcm2-RB	2425.66	2375.66	1124	10.76	7.11	chr2L	9608479	9612706	+	9608479	0	0	1
FBgn0019828	dj	FBtr0089741_dj-RB,FBtr0089742_dj-RA,FBtr0305962_dj-RC	1164.33	1114.33	0	0	0	chr3R	2885037	2886246	+	2885037	1	1	1
FBgn0019830	colt	FBtr0077731_colt-RA,FBtr0077732_colt-RB,FBtr0077733_colt-RC,FBtr0077734_colt-RD	1475.67	1425.67	1528	24.38	16.11	chr2L	2768590	2770066	-	2770066	0	0	0
FBgn0019886	Letm1	FBtr0072347_Letm1-RA,FBtr0072348_Letm1-RB	3972	3922	3551	20.6	13.61	chr2R	20397031	20402843	-	20402843	0	0	0
FBgn0019890	Smg5	FBtr0080561_Smg5-RA,FBtr0080562_Smg5-RB	4203.25	4153.25	11698	64.08	42.35	chr2L	13899353	13904659	-	13904659	0	0	0
FBgn0019925	Surf4	FBtr0083117_Surf4-RA,FBtr0083118_Surf4-RB	1648	1598	4365	62.15	41.07	chr3R	11169375	11171905	-	11171905	0	0	0
FBgn0019928	Ser8	FBtr0087664_Ser8-RA	828	778	25	0.73	0.48	chr2R	9321712	9322539	+	9321712	0	0	0
FBgn0019929	Ser7	FBtr0071387_Ser7-RA	1428	1378	0	0	0	chrX	9759251	9761103	+	9759251	1	1	1
FBgn0019932	SamDC	FBtr0079994_SamDC-RA	1224	1174	845	16.38	10.82	chr2L	10339457	10341503	+	10339457	0	0	0
FBgn0019936	RpS20	FBtr0083964_RpS20-RA	566	516	37358	1647.19	1088.51	chr3R	16647901	16649078	+	16647901	0	0	0
FBgn0019938	RpI1	FBtr0087511_RpI1-RA	5063	5013	4002	18.16	12	chr2R	10483112	10488702	-	10488702	0	0	0
FBgn0019940	Rh6	FBtr0083146_Rh6-RB	1474	1424	16	0.26	0.17	chr3R	11308880	11310421	+	11308880	0	1	0
FBgn0019947	Psn	FBtr0078192_Psn-RA,FBtr0078193_Psn-RB,FBtr0114517_Psn-RC,FBtr0333478_Psn-RD,FBtr0333479_Psn-RE	1873.17	1823.17	4726	58.98	38.97	chr3L	20425568	20428256	+	20425568	0	0	0
FBgn0019948	Phm	FBtr0072202_Phm-RB,FBtr0072203_Phm-RA	1491.64	1441.64	5225	82.46	54.49	chr2R	19872750	19875990	-	19875990	0	0	0
FBgn0019949	Cdk9	FBtr0071937_Cdk9-RA	1472	1422	1737	27.79	18.37	chr2R	18523568	18525228	-	18525228	0	0	0
FBgn0019952	Orct	FBtr0084599_Orct-RA	2534	2484	2097.05	19.21	12.69	chr3R	20101982	20104515	+	20101982	1	1	0
FBgn0019957	ND42	FBtr0084172_ND42-RA,FBtr0084173_ND42-RB	1386.8	1336.8	4731	80.52	53.21	chr3R	17853427	17855115	+	17853427	0	0	0
FBgn0019960	CG6455	FBtr0290271_CG6455-RC	3125	3075	5647	41.78	27.61	chr3R	17845227	17849203	-	17849203	0	0	0
FBgn0019968	Khc-73	FBtr0087357_Khc-73-RA,FBtr0329955_Khc-73-RC,FBtr0329956_Khc-73-RD,FBtr0329957_Khc-73-RE	8306.18	8256.18	23403	64.49	42.62	chr2R	11403283	11419759	-	11419759	0	0	0
FBgn0019972	Ice	FBtr0085482_Ice-RA	1933	1883	5381	65.02	42.96	chr3R	25625375	25627307	+	25625375	0	0	0
FBgn0019982	Gs1l	FBtr0077453_Gs1l-RA,FBtr0110812_Gs1l-RB	999	949	898	21.53	14.23	chr2L	4455193	4456822	-	4456822	0	0	0
FBgn0019990	Gcn2	FBtr0085787_Gcn2-RA	5739	5689	4891.26	19.56	12.93	chr3R	27221380	27227735	+	27221380	0	1	0
FBgn0020018	Ppox	FBtr0084664_Ppox-RA	1655	1605	841.3	11.93	7.88	chr3R	20485919	20487573	-	20487573	0	0	0
FBgn0020224	Cbl	FBtr0076614_Cbl-RA,FBtr0076615_Cbl-RB	4401.8	4351.8	14832	77.54	51.24	chr3L	8418054	8425346	+	8418054	0	0	0
FBgn0020235	ATPsyn-gamma	FBtr0085539_ATPsyn-gamma-RA,FBtr0085540_ATPsyn-gamma-RB,FBtr0085541_ATPsyn-gamma-RC	1138.2	1088.2	11664	243.86	161.15	chr3R	25573426	25574885	-	25574885	0	0	0
FBgn0020236	ATPCL	FBtr0300596_ATPCL-RD,FBtr0300597_ATPCL-RE,FBtr0300598_ATPCL-RF	3978.09	3928.09	18711.6	108.38	71.62	chr2R	11879931	11888765	-	11888765	0	0	0
FBgn0020238	14-3-3epsilon	FBtr0083565_14-3-3epsilon-RA,FBtr0083566_14-3-3epsilon-RB,FBtr0083567_14-3-3epsilon-RC,FBtr0083568_14-3-3epsilon-RD	1677.45	1627.45	133870	1871.48	1236.73	chr3R	14068253	14075030	+	14068253	0	0	0
FBgn0020240	Mcr	FBtr0079543_Mcr-RA	6296	6246	5656	20.6	13.61	chr2L	8074117	8082982	-	8082982	0	0	0
FBgn0020245	ttv	FBtr0087495_ttv-RA,FBtr0333164_ttv-RB,FBtr0333165_ttv-RC	5206.8	5156.8	5124	22.61	14.94	chr2R	10413772	10475422	+	10413772	0	0	0
FBgn0020248	stet	FBtr0072712_stet-RB,FBtr0072713_stet-RA	2366.16	2316.16	1343	13.19	8.72	chr3L	1475438	1489547	-	1489547	0	0	0
FBgn0020249	stck	FBtr0081844_stck-RA,FBtr0081845_stck-RB,FBtr0081846_stck-RC,FBtr0306260_stck-RD	1370.59	1320.59	2060	35.49	23.45	chr3R	4182689	4185686	+	4182689	0	0	0
FBgn0020251	sfl	FBtr0076968_sfl-RA,FBtr0301562_sfl-RB	5655.94	5605.94	5762	23.38	15.45	chr3L	6488780	6543108	+	6488780	0	0	0
FBgn0020255	ran	FBtr0073471_ran-RB,FBtr0073472_ran-RA	1304.08	1254.08	37554	681.3	450.22	chrX	11038909	11042622	-	11042622	0	0	0
FBgn0020257	ppa	FBtr0071924_ppa-RA,FBtr0330249_ppa-RB	3449	3399	10740	71.89	47.51	chr2R	18573030	18576478	-	18576478	0	0	0
FBgn0020258	ppk	FBtr0080638_ppk-RA	2460	2410	15	0.14	0.09	chr2L	14378218	14381170	-	14381170	0	1	0
FBgn0020261	pcm	FBtr0074784_pcm-RA,FBtr0302082_pcm-RB	5201.47	5151.47	8101	35.78	23.64	chrX	19379913	19385984	-	19385984	0	0	0
FBgn0020269	mspo	FBtr0087477_mspo-RA	2574	2524	6691	60.31	39.86	chr2R	10559458	10601127	-	10601127	0	0	0
FBgn0020270	mre11	FBtr0080213_mre11-RA,FBtr0308750_mre11-RB	2024	1974	1724	19.87	13.13	chr2L	11282094	11284350	+	11282094	0	0	1
FBgn0020272	mst	FBtr0077211_mst-RA	1911	1861	598	7.31	4.83	chrX	21259986	21262010	+	21259986	0	0	0
FBgn0020277	lush	FBtr0074969_lush-RA,FBtr0301489_lush-RB	951.5	901.5	0	0	0	chr3L	19597498	19599190	-	19599190	1	0	0
FBgn0020278	loco	FBtr0084273_loco-RD,FBtr0084274_loco-RA,FBtr0084275_loco-RB,FBtr0084276_loco-RC,FBtr0304669_loco-RF,FBtr0304670_loco-RG,FBtr0309249_loco-RH	3835.3	3785.3	3998	24.03	15.88	chr3R	18445690	18465082	-	18465082	0	0	0
FBgn0020279	lig	FBtr0088774_lig-RA,FBtr0088775_lig-RB,FBtr0088776_lig-RC,FBtr0100575_lig-RD,FBtr0301915_lig-RE,FBtr0301916_lig-RF,FBtr0301917_lig-RG,FBtr0304681_lig-RH,FBtr0304682_lig-RI,FBtr0330630_lig-RJ,FBtr0330631_lig-RK	5028.71	4978.71	70013	319.94	211.43	chr2R	3955460	3966320	+	3955460	0	0	0
FBgn0020280	laf	FBtr0078852_laf-RA	2401	2351	1	0.01	0.01	chr3R	701727	704255	-	704255	0	1	1
FBgn0020294	ko	FBtr0078324_ko-RA,FBtr0333449_ko-RB	4424.89	4374.89	1957	10.18	6.73	chr3L	21068681	21124259	-	21124259	0	0	0
FBgn0020299	stumps	FBtr0082958_stumps-RA,FBtr0082959_stumps-RB,FBtr0112893_stumps-RC	4229.74	4179.74	3969	21.6	14.28	chr3R	10402941	10433804	+	10402941	1	1	0
FBgn0020300	gk	FBtr0075126_gk-RB	1318	1268	19	0.34	0.23	chr3L	18132502	18138518	+	18132502	0	1	0
FBgn0020304	drongo	FBtr0078037_drongo-RC,FBtr0290075_drongo-RE,FBtr0302120_drongo-RF,FBtr0302121_drongo-RG,FBtr0302612_drongo-RH	3237.27	3187.27	4953	35.36	23.36	chr2L	833584	851096	-	851096	0	0	0
FBgn0020305	dbe	FBtr0078030_dbe-RA	1185	1135	1711	34.3	22.66	chr2L	868673	869857	-	869857	0	0	0
FBgn0020306	dom	FBtr0071602_dom-RD,FBtr0071603_dom-RA,FBtr0071604_dom-RE,FBtr0301350_dom-RF	9166.32	9116.32	56027	139.83	92.4	chr2R	17210949	17229352	+	17210949	0	0	0
FBgn0020307	dve	FBtr0071775_dve-RA,FBtr0071776_dve-RB	4033.91	3983.91	3208.04	18.32	12.11	chr2R	18131468	18173974	+	18131468	0	0	1
FBgn0020309	crol	FBtr0080260_crol-RD,FBtr0080261_crol-RA,FBtr0080262_crol-RB,FBtr0080263_crol-RC,FBtr0305262_crol-RE	6333.91	6283.91	53455.1	193.54	127.9	chr2L	11794327	11809433	-	11809433	0	0	0
FBgn0020312	CG4050	FBtr0071637_CG4050-RA,FBtr0071638_CG4050-RB	3389.87	3339.87	9024	61.47	40.62	chr2R	17011233	17015995	-	17015995	0	0	0
FBgn0020368	Vha68-1	FBtr0080429_Vha68-1-RA	2650	2600	8269.34	72.36	47.82	chr2L	13000765	13004142	-	13004142	0	0	0
FBgn0020369	Pros45	FBtr0077189_Pros45-RA	1396	1346	9909.89	167.51	110.69	chrX	21187087	21188690	+	21187087	0	0	0
FBgn0020370	TppII	FBtr0087774_TppII-RD,FBtr0087775_TppII-RA	4303.18	4253.18	10690.1	57.18	37.79	chr2R	9040393	9046595	-	9046595	0	0	0
FBgn0020371	Tim17b2	FBtr0089699_Tim17b2-RA	723	673	0	0	0	chr2L	15484768	15485490	+	15484768	1	1	1
FBgn0020372	TM4SF	FBtr0072130_TM4SF-RA,FBtr0100255_TM4SF-RB,FBtr0330600_TM4SF-RC	1506.46	1456.46	2038	31.84	21.04	chr2R	19765720	19768383	+	19765720	0	0	0
FBgn0020376	Sr-CIII	FBtr0077466_Sr-CIII-RA	963	913	0	0	0	chr2L	4120363	4121442	+	4120363	1	1	0
FBgn0020377	Sr-CII	FBtr0088004_Sr-CII-RA,FBtr0303037_Sr-CII-RB	2023	1973	43	0.5	0.33	chr2R	8096359	8098730	-	8098730	1	0	0
FBgn0020378	Sp1	FBtr0071381_Sp1-RB,FBtr0273354_Sp1-RD,FBtr0310290_Sp1-RE,FBtr0331335_Sp1-RF	3585.97	3535.97	1387.49	8.93	5.9	chrX	9623681	9650237	+	9623681	0	1	1
FBgn0020379	Rfx	FBtr0082238_Rfx-RA,FBtr0112895_Rfx-RB,FBtr0305995_Rfx-RC,FBtr0305996_Rfx-RD,FBtr0305997_Rfx-RE	4300.72	4250.72	4467	23.91	15.8	chr3R	6188233	6203790	-	6203790	0	0	1
FBgn0020381	Dredd	FBtr0114559_Dredd-RD,FBtr0114560_Dredd-RE,FBtr0114561_Dredd-RF	1958.84	1908.84	1061.53	12.65	8.36	chrX	527553	529760	-	529760	0	0	0
FBgn0020385	pug	FBtr0082264_pug-RB,FBtr0082265_pug-RA,FBtr0082266_pug-RC,FBtr0100144_pug-RD,FBtr0305662_pug-RE	3150.52	3100.52	564.17	4.14	2.74	chr3R	6522240	6529038	+	6522240	1	1	0
FBgn0020386	Pdk1	FBtr0072464_Pdk1-RD,FBtr0072465_Pdk1-RA,FBtr0072466_Pdk1-RH,FBtr0072467_Pdk1-RF,FBtr0072468_Pdk1-RC,FBtr0072469_Pdk1-RG,FBtr0072470_Pdk1-RB,FBtr0072471_Pdk1-RE,FBtr0302599_Pdk1-RI,FBtr0333218_Pdk1-RJ	4213.15	4163.15	10734	58.66	38.76	chr3L	129450	145895	+	129450	0	0	0
FBgn0020388	Pcaf	FBtr0075969_Pcaf-RA	2770	2720	4306	36.02	23.8	chr3L	12514229	12517114	-	12517114	0	0	0
FBgn0020389	Papss	FBtr0074885_Papss-RB,FBtr0074886_Papss-RC,FBtr0074887_Papss-RA,FBtr0074888_Papss-RD,FBtr0074889_Papss-RE,FBtr0111108_Papss-RF,FBtr0332146_Papss-RG,FBtr0332147_Papss-RH	2441.16	2391.16	2037	19.38	12.81	chr3L	19838393	19854025	+	19838393	0	0	0
FBgn0020391	Nrk	FBtr0087728_Nrk-RA	3249	3199	13779.5	98	64.76	chr2R	9047554	9050989	+	9047554	0	0	0
FBgn0020392	Nmt	FBtr0076728_Nmt-RA	1812	1762	5623	72.61	47.98	chr3L	8169235	8171529	-	8171529	1	0	0
FBgn0020399	Mst89B	FBtr0083260_Mst89B-RA	1287	1237	80.37	1.48	0.98	chr3R	12092734	12094155	+	12092734	0	0	0
FBgn0020407	asun	FBtr0083259_asun-RA	2509	2459	1561	14.44	9.54	chr3R	12089981	12092613	+	12089981	0	0	0
FBgn0020412	JIL-1	FBtr0076236_JIL-1-RB,FBtr0076237_JIL-1-RA,FBtr0332707_JIL-1-RC	6119.09	6069.09	13593	50.96	33.67	chr3L	11071852	11086293	-	11086293	1	0	0
FBgn0020414	Idgf3	FBtr0080862_Idgf3-RC,FBtr0080863_Idgf3-RB,FBtr0080864_Idgf3-RA	1669.75	1619.75	6131	86.12	56.91	chr2L	16450907	16453176	+	16450907	0	1	1
FBgn0020415	Idgf2	FBtr0080861_Idgf2-RA,FBtr0305984_Idgf2-RB,FBtr0308080_Idgf2-RC	1436.19	1386.19	1117	18.33	12.12	chr2L	16447338	16450512	+	16447338	0	1	1
FBgn0020416	Idgf1	FBtr0080860_Idgf1-RA	1443	1393	20	0.33	0.22	chr2L	16445280	16446793	+	16445280	0	1	1
FBgn0020429	GluRIIB	FBtr0089577_GluRIIB-RI	2949	2899	15	0.12	0.08	chr2L	5559342	5563502	+	5559342	1	1	1
FBgn0020439	fau	FBtr0082306_fau-RB,FBtr0082307_fau-RA,FBtr0082308_fau-RC,FBtr0082309_fau-RD,FBtr0303511_fau-RE,FBtr0307389_fau-RF,FBtr0307390_fau-RG	1324.39	1274.39	49	0.87	0.58	chr3R	6593888	6603090	-	6603090	1	1	0
FBgn0020440	Fak56D	FBtr0086542_Fak56D-RA,FBtr0086543_Fak56D-RB,FBtr0086544_Fak56D-RC,FBtr0114605_Fak56D-RD,FBtr0301882_Fak56D-RF,FBtr0301883_Fak56D-RG	5058	5008	9831	44.66	29.51	chr2R	15318164	15324774	-	15324774	0	0	0
FBgn0020443	Elf	FBtr0080369_Elf-RA,FBtr0333089_Elf-RB,FBtr0333090_Elf-RC	3614.32	3564.32	14470.3	92.37	61.04	chr2L	12434452	12441279	+	12434452	0	0	0
FBgn0020445	E23	FBtr0089979_E23-RC,FBtr0089980_E23-RB,FBtr0089981_E23-RA	3952.89	3902.89	672	3.92	2.59	chr2L	3334871	3355000	-	3355000	1	1	0
FBgn0020493	Dad	FBtr0083393_Dad-RA,FBtr0083394_Dad-RB,FBtr0100160_Dad-RC	3714.2	3664.2	2434	15.11	9.99	chr3R	12879729	12896135	+	12879729	1	0	0
FBgn0020496	CtBP	FBtr0082699_CtBP-RA,FBtr0082700_CtBP-RC,FBtr0082701_CtBP-RB,FBtr0082702_CtBP-RD,FBtr0100161_CtBP-RE	2072.29	2022.29	24930	280.47	185.34	chr3R	8837388	8851905	+	8837388	0	0	0
FBgn0020497	emb	FBtr0079663_emb-RA	4490	4440	23979	122.87	81.2	chr2L	8403575	8408853	+	8403575	0	0	0
FBgn0020503	CLIP-190	FBtr0080975_CLIP-190-RB,FBtr0080976_CLIP-190-RA,FBtr0080977_CLIP-190-RC,FBtr0290262_CLIP-190-RI,FBtr0290263_CLIP-190-RJ,FBtr0301440_CLIP-190-RM,FBtr0301441_CLIP-190-RN,FBtr0301442_CLIP-190-RO,FBtr0332451_CLIP-190-RP,FBtr0332452_CLIP-190-RQ,FBtr0332453_CLIP-190-RR,FBtr0332454_CLIP-190-RS,FBtr0332455_CLIP-190-RT,FBtr0332456_CLIP-190-RU	4803.03	4753.03	4587	21.96	14.51	chr2L	17384700	17409698	+	17384700	1	0	0
FBgn0020506	Amyrel	FBtr0087117_Amyrel-RA	1549	1499	16	0.24	0.16	chr2R	12538600	12540204	-	12540204	1	1	0
FBgn0020508	Ag5r2	FBtr0073938_Ag5r2-RA	859	809	10	0.28	0.19	chrX	14676985	14678085	-	14678085	1	1	0
FBgn0020509	Acp62F	FBtr0072943_Acp62F-RA	479	429	6	0.32	0.21	chr3L	2739750	2740228	+	2739750	0	1	0
FBgn0020510	Abi	FBtr0082910_Abi-RA,FBtr0112896_Abi-RB,FBtr0307076_Abi-RC,FBtr0307077_Abi-RD	2379.49	2329.49	5115	49.96	33.01	chr3R	9944984	9948142	-	9948142	0	0	0
FBgn0020513	ade5	FBtr0073705_ade5-RA,FBtr0333799_ade5-RB	1893.43	1843.43	4619.86	57.02	37.68	chrX	12651069	12654651	-	12654651	0	0	0
FBgn0020518	snoRNA:Me28S-G764	FBtr0078576_snoRNA:Me28S-G764-RA	78	28	4	3.25	2.15	chr3L	22862645	22862722	-	22862722	0	0	0
FBgn0020521	pio	FBtr0072312_pio-RB,FBtr0072313_pio-RC,FBtr0301502_pio-RD	2814.17	2764.17	157	1.29	0.85	chr2R	20468772	20485385	+	20468772	0	1	0
FBgn0020545	kraken	FBtr0078016_kraken-RA	1321	1271	999	17.88	11.82	chr2L	852767	854539	+	852767	0	0	0
FBgn0020546	iab-4	FBtr0083362_iab-4-RA,FBtr0083363_iab-4-RB	1960	1910	0	0	0	chr3R	12675726	12682219	+	12675726	0	0	1
FBgn0020556	bxd	FBtr0083341_bxd-RD,FBtr0083342_bxd-RA,FBtr0083343_bxd-RB,FBtr0083344_bxd-RC	1428.25	1378.25	0	0	0	chr3R	12567847	12598911	-	12598911	0	1	1
FBgn0020616	SA	FBtr0079349_SA-RA	3619	3569	8571	54.64	36.11	chr2L	6950440	6954590	+	6950440	0	0	0
FBgn0020617	Rx	FBtr0071518_Rx-RA	3242	3192	2695.1	19.21	12.69	chr2R	16804285	16824537	+	16804285	0	0	1
FBgn0020618	Rack1	FBtr0079565_Rack1-RA,FBtr0331237_Rack1-RB,FBtr0331238_Rack1-RC	1117.47	1067.47	84322	1797.19	1187.64	chr2L	7825347	7827246	-	7827246	0	0	0
FBgn0020620	RN-tre	FBtr0087603_RN-tre-RC,FBtr0087604_RN-tre-RB,FBtr0087605_RN-tre-RA,FBtr0330626_RN-tre-RE,FBtr0330627_RN-tre-RF	2709.71	2659.71	4953.48	42.37	28	chr2R	9872320	9878215	-	9878215	0	0	0
FBgn0020621	Pkn	FBtr0088601_Pkn-RB,FBtr0088602_Pkn-RC,FBtr0088603_Pkn-RF,FBtr0088604_Pkn-RD,FBtr0088605_Pkn-RE,FBtr0112897_Pkn-RG,FBtr0301511_Pkn-RH,FBtr0302602_Pkn-RI,FBtr0302603_Pkn-RJ,FBtr0302604_Pkn-RK,FBtr0306585_Pkn-RL,FBtr0308206_Pkn-RM	5546.74	5496.74	8630.62	35.72	23.61	chr2R	5139815	5172602	-	5172602	0	0	0
FBgn0020622	Pi3K21B	FBtr0331205_Pi3K21B-RB,FBtr0331206_Pi3K21B-RC,FBtr0331207_Pi3K21B-RD,FBtr0331208_Pi3K21B-RE	4590.36	4540.36	5585	27.99	18.49	chr2L	297880	305233	+	297880	0	0	0
FBgn0020626	Osbp	FBtr0084801_Osbp-RA	3263	3213	3070	21.74	14.37	chr3R	20760591	20763959	-	20763959	0	0	0
FBgn0020633	Mcm7	FBtr0076585_Mcm7-RA	2451	2401	11100	105.18	69.51	chr3L	8884696	8887410	+	8884696	0	0	0
FBgn0020637	Lcp65Ag2	FBtr0077059_Lcp65Ag2-RA	543	493	0	0	0	chr3L	6126090	6126693	-	6126693	1	1	0
FBgn0020638	Lcp65Ag1	FBtr0077058_Lcp65Ag1-RA	517	467	0	0	0	chr3L	6127797	6128374	-	6128374	1	1	0
FBgn0020639	Lcp65Af	FBtr0077057_Lcp65Af-RA	519	469	3	0.15	0.1	chr3L	6129315	6129891	-	6129891	1	1	0
FBgn0020640	Lcp65Ae	FBtr0077056_Lcp65Ae-RA	476	426	0	0	0	chr3L	6130683	6131218	-	6131218	1	1	0
FBgn0020641	Lcp65Ad	FBtr0076990_Lcp65Ad-RA,FBtr0333581_Lcp65Ad-RB	521	471	5	0.24	0.16	chr3L	6136495	6137201	+	6136495	0	1	0
FBgn0020642	Lcp65Ac	FBtr0076991_Lcp65Ac-RA	505	455	1	0.05	0.03	chr3L	6137919	6138493	+	6137919	0	1	0
FBgn0020643	Lcp65Ab2	FBtr0076992_Lcp65Ab2-RA	416	366	0	0	0	chr3L	6139774	6140189	+	6139774	0	1	0
FBgn0020644	Lcp65Ab1	FBtr0076994_Lcp65Ab1-RA	413	363	3	0.19	0.12	chr3L	6142648	6143060	+	6142648	0	0	0
FBgn0020645	Lcp65Aa	FBtr0076995_Lcp65Aa-RA	500	450	1	0.05	0.03	chr3L	6144404	6144903	+	6144404	0	1	0
FBgn0020646	Lcp65APsi	FBtr0076993_Lcp65APsi-RA	263	213	0	0	0	chr3L	6141453	6141715	+	6141453	0	0	0
FBgn0020647	KrT95D	FBtr0084506_KrT95D-RB,FBtr0084507_KrT95D-RA,FBtr0084508_KrT95D-RC,FBtr0301418_KrT95D-RD,FBtr0301419_KrT95D-RE	3842.2	3792.2	7679	46.07	30.44	chr3R	19824162	19857532	-	19857532	0	0	0
FBgn0020653	Trxr-1	FBtr0071167_Trxr-1-RA,FBtr0071168_Trxr-1-RB,FBtr0071169_Trxr-1-RC	2083.16	2033.16	13996	156.62	103.5	chrX	8136517	8142072	+	8136517	0	0	0
FBgn0020655	Gap69C	FBtr0075981_Gap69C-RA,FBtr0332088_Gap69C-RB	2042.04	1992.04	3258	37.21	24.59	chr3L	12408126	12410680	-	12410680	0	0	0
FBgn0020762	Atet	FBtr0077426_Atet-RA,FBtr0077427_Atet-RB,FBtr0112898_Atet-RC,FBtr0112899_Atet-RD	4418.8	4368.8	2758	14.36	9.49	chr2L	4333926	4345776	+	4333926	0	0	0
FBgn0020764	Alas	FBtr0072151_Alas-RA	1847	1797	1855	23.49	15.52	chr2R	19852290	19854280	+	19852290	0	0	0
FBgn0020765	Acp65Aa	FBtr0077021_Acp65Aa-RA	615	565	0	0	0	chr3L	6145150	6145845	-	6145845	0	1	0
FBgn0020766	Aats-phe	FBtr0087594_Aats-phe-RA	1487	1437	1603	25.38	16.77	chr2R	9855852	9857407	+	9855852	0	0	0
FBgn0020767	Spred	FBtr0087468_Spred-RA,FBtr0329879_Spred-RB,FBtr0329880_Spred-RC	3840.96	3790.96	14648	87.91	58.09	chr2R	10647151	10656927	-	10656927	0	0	0
FBgn0020880	CG7179	FBtr0301151_CG7179-RB	2224	2174	1	0.01	0.01	chr2L	7775804	7778027	-	7778027	1	1	0
FBgn0020887	Su(z)12	FBtr0074916_Su(z)12-RA,FBtr0074917_Su(z)12-RB	3944.74	3894.74	7883	46.05	30.43	chr3L	19911342	19916562	-	19916562	0	0	0
FBgn0020906	Jon25Bi	FBtr0100432_Jon25Bi-RB	866	816	1	0.03	0.02	chr2L	4954279	4955144	-	4955144	1	1	0
FBgn0020907	Scp2	FBtr0083361_Scp2-RA	1280	1230	160	2.96	1.96	chr3R	12400265	12409382	-	12409382	0	1	0
FBgn0020909	Rtc1	FBtr0073820_Rtc1-RA	1301	1251	1195	21.73	14.36	chrX	13651212	13652631	+	13651212	0	0	0
FBgn0020910	RpL3	FBtr0082346_RpL3-RA,FBtr0082347_RpL3-RD,FBtr0302586_RpL3-RG	1383.68	1333.68	133532	2277.94	1505.33	chr3R	7047616	7050666	+	7047616	0	0	0
FBgn0020912	Ptx1	FBtr0089389_Ptx1-RA,FBtr0089390_Ptx1-RB,FBtr0089391_Ptx1-RC,FBtr0273386_Ptx1-RD,FBtr0330094_Ptx1-RE	2775.15	2725.15	826	6.9	4.56	chr3R	26738610	26756404	+	26738610	0	0	1
FBgn0020930	Dgkepsilon	FBtr0087853_Dgkepsilon-RA	2007	1957	1826	21.23	14.03	chr2R	8645051	8647226	+	8645051	0	0	0
FBgn0021738	Crg-1	FBtr0070599_Crg-1-RB	1042	992	320.66	7.35	4.86	chrX	3688900	3691372	+	3688900	0	0	1
FBgn0021742	C901	FBtr0073400_C901-RA	1837	1787	12	0.15	0.1	chrX	10858152	10861167	-	10861167	1	1	0
FBgn0021750	Aats-ser	FBtr0083086_Aats-ser-RA	1533	1483	1080	16.57	10.95	chr3R	11166407	11167939	+	11166407	0	0	0
FBgn0021760	chb	FBtr0089460_chb-RB,FBtr0089461_chb-RA,FBtr0089462_chb-RC	5765.34	5715.34	12028	47.88	31.64	chr3L	21165953	21176378	+	21165953	0	0	0
FBgn0021761	Nup154	FBtr0089881_Nup154-RA,FBtr0089882_Nup154-RB	4373.94	4323.94	7582.12	39.9	26.36	chr2L	11004823	11009878	+	11004823	0	0	0
FBgn0021764	sdk	FBtr0070130_sdk-RD,FBtr0070131_sdk-RC,FBtr0070132_sdk-RB,FBtr0070133_sdk-RA,FBtr0302259_sdk-RE,FBtr0302260_sdk-RF	8943.96	8893.96	14137.7	36.17	23.9	chrX	580873	643529	+	580873	0	1	0
FBgn0021765	scu	FBtr0074511_scu-RA,FBtr0308351_scu-RB	1047.6	997.6	3207	73.14	48.33	chrX	17985281	17986889	+	17985281	0	0	0
FBgn0021767	org-1	FBtr0071244_org-1-RA	2100	2050	4.13	0.05	0.03	chrX	8342266	8348327	-	8348327	1	1	1
FBgn0021768	nudC	FBtr0075328_nudC-RA,FBtr0305912_nudC-RB	1242.47	1192.47	3999	76.3	50.42	chr3L	16798094	16812632	+	16798094	0	0	0
FBgn0021776	mira	FBtr0083847_mira-RA,FBtr0083848_mira-RB	3298.78	3248.78	18628	130.45	86.21	chr3R	15757521	15760842	-	15760842	1	1	0
FBgn0021795	Tapdelta	FBtr0088153_Tapdelta-RA	812	762	5717	170.7	112.8	chr2R	7257805	7258675	-	7258675	0	0	0
FBgn0021796	Tor	FBtr0080422_Tor-RA	7682	7632	11922	35.54	23.49	chr2L	13004786	13013201	+	13004786	0	0	0
FBgn0021800	l(2)k16918	FBtr0077497_l(2)k16918-RA,FBtr0077498_l(2)k16918-RB	2621.13	2571.13	10436	92.35	61.03	chr2L	3803581	3809064	+	3803581	0	0	0
FBgn0021814	Vps28	FBtr0088825_Vps28-RA,FBtr0310370_Vps28-RB	872.96	822.96	1365	37.74	24.94	chr2R	3966374	3967561	-	3967561	0	0	0
FBgn0021818	cnk	FBtr0086962_cnk-RA	5407	5357	5166	21.94	14.5	chr2R	13301476	13307104	-	13307104	0	0	0
FBgn0021825	Dmn	FBtr0088641_Dmn-RA	1350	1300	4449	77.86	51.45	chr2R	4779345	4780844	+	4779345	0	0	0
FBgn0021847	l(2)k14710	FBtr0086000_l(2)k14710-RA,FBtr0305967_l(2)k14710-RB	3069.7	3019.7	2565	19.33	12.77	chr2R	2097287	2101623	-	2101623	0	0	0
FBgn0021856	l(2)k14505	FBtr0081482_l(2)k14505-RA,FBtr0330677_l(2)k14505-RB	942.95	892.95	1724	43.93	29.03	chr2L	21261168	21262411	+	21261168	1	0	0
FBgn0021872	Xbp1	FBtr0310044_Xbp1-RD,FBtr0310045_Xbp1-RE	2141.37	2091.37	15410	167.64	110.78	chr2R	17031050	17033255	+	17031050	0	0	0
FBgn0021873	Gef26	FBtr0079249_Gef26-RA,FBtr0300038_Gef26-RB,FBtr0300039_Gef26-RC,FBtr0333242_Gef26-RD	6189	6139	17297	64.1	42.36	chr2L	6323767	6332789	+	6323767	0	0	0
FBgn0021874	Nle	FBtr0078075_Nle-RA	1584	1534	1419.31	21.05	13.91	chr2L	566366	568121	-	568121	0	0	0
FBgn0021875	Zfrp8	FBtr0072253_Zfrp8-RA	1290	1240	838.95	15.39	10.17	chr2R	20021528	20022928	+	20021528	0	0	0
[truncated: 13,300 more rows]

## Sheet: Fat body
													intersection of distal TSS of gene with domain
id	gene_name	transcript_id(s)	length	effective_length	expected_count	TPM	FPKM	chr	start	end	strand	TSS	HP1a	Lam	Pc
FBgn0000003	7SLRNA:CR32864	FBtr0081624_7SLRNA:CR32864-RA	299	249	314	25.66	15.83	chr3R	2648220	2648518	+	2648220	0	0	0
FBgn0000008	a	FBtr0071763_a-RA,FBtr0071764_a-RB,FBtr0100521_a-RC	4729.25	4679.25	505	2.2	1.35	chr2R	18024494	18060346	+	18024494	0	0	1
FBgn0000014	abd-A	FBtr0083387_abd-A-RA,FBtr0083388_abd-A-RB,FBtr0300485_abd-A-RC,FBtr0306337_abd-A-RD	4796.03	4746.03	4984.54	21.37	13.18	chr3R	12632936	12655767	-	12655767	0	0	0
FBgn0000015	Abd-B	FBtr0083381_Abd-B-RC,FBtr0083382_Abd-B-RA,FBtr0083383_Abd-B-RD,FBtr0083384_Abd-B-RB,FBtr0083385_Abd-B-RE,FBtr0330709_Abd-B-RF	3346.12	3296.12	809	4.99	3.08	chr3R	12752932	12797958	-	12797958	0	0	1
FBgn0000017	Abl	FBtr0075357_Abl-RA,FBtr0112790_Abl-RB,FBtr0330130_Abl-RC,FBtr0330131_Abl-RD,FBtr0330132_Abl-RE,FBtr0330133_Abl-RF,FBtr0330134_Abl-RG,FBtr0330135_Abl-RH,FBtr0330136_Abl-RI	6119.32	6069.32	848	2.84	1.75	chr3L	16615470	16640982	-	16640982	0	0	0
FBgn0000018	abo	FBtr0080168_abo-RA	1774	1724	220	2.6	1.6	chr2L	10973443	10975273	-	10975273	0	0	0
FBgn0000022	ac	FBtr0070072_ac-RA	917	867	1	0.02	0.01	chrX	264064	264980	+	264064	0	1	1
FBgn0000024	Ace	FBtr0082780_Ace-RA,FBtr0300486_Ace-RB	4138.24	4088.24	276	1.37	0.85	chr3R	9053964	9085240	-	9085240	0	0	0
FBgn0000028	acj6	FBtr0074015_acj6-RA,FBtr0100326_acj6-RC,FBtr0100328_acj6-RD,FBtr0290063_acj6-RE,FBtr0290064_acj6-RF,FBtr0305189_acj6-RG,FBtr0305190_acj6-RH,FBtr0305191_acj6-RI,FBtr0305192_acj6-RJ,FBtr0305193_acj6-RK,FBtr0305194_acj6-RL,FBtr0305195_acj6-RM,FBtr0305196_acj6-RN	2690	2640	6	0.05	0.03	chrX	15245315	15272487	-	15272487	0	0	0
FBgn0000032	Acph-1	FBtr0085609_Acph-1-RA,FBtr0085610_Acph-1-RB	1941.64	1891.64	1283	13.8	8.51	chr3R	25816861	25819130	-	25819130	0	0	0
FBgn0000036	nAcRalpha-96Aa	FBtr0084619_nAcRalpha-96Aa-RA,FBtr0330310_nAcRalpha-96Aa-RB	3469	3419	14	0.08	0.05	chr3R	20226948	20282651	-	20282651	1	1	0
FBgn0000037	mAcR-60C	FBtr0072367_mAcR-60C-RA,FBtr0072368_mAcR-60C-RB	4782	4732	10	0.04	0.03	chr2R	20266159	20277235	-	20277235	0	1	0
FBgn0000038	nAcRbeta-64B	FBtr0073299_nAcRbeta-64B-RA,FBtr0073300_nAcRbeta-64B-RB	1896.13	1846.13	7	0.08	0.05	chr3L	4429349	4435993	+	4429349	0	0	0
FBgn0000039	nAcRalpha-96Ab	FBtr0084639_nAcRalpha-96Ab-RA,FBtr0084640_nAcRalpha-96Ab-RB	2379	2329	18	0.16	0.1	chr3R	20311164	20316875	+	20311164	1	1	0
FBgn0000042	Act5C	FBtr0070822_Act5C-RA,FBtr0070823_Act5C-RB,FBtr0100662_Act5C-RC,FBtr0100663_Act5C-RD	1943.74	1893.74	76871.8	826.03	509.44	chrX	5794894	5799261	+	5794894	0	0	0
FBgn0000043	Act42A	FBtr0086029_Act42A-RA	1622	1572	3325.79	43.05	26.55	chr2R	1901415	1903190	-	1903190	0	0	0
FBgn0000044	Act57B	FBtr0071519_Act57B-RA,FBtr0300946_Act57B-RC	1726	1676	685.87	8.33	5.14	chr2R	16831533	16833945	+	16831533	0	0	0
FBgn0000045	Act79B	FBtr0078478_Act79B-RA,FBtr0334090_Act79B-RB	1590.54	1540.54	126.56	1.67	1.03	chr3L	21978310	21980290	+	21978310	0	1	0
FBgn0000046	Act87E	FBtr0082785_Act87E-RA,FBtr0082786_Act87E-RB	1565	1515	111.71	1.5	0.93	chr3R	9251707	9253811	+	9251707	0	0	0
FBgn0000047	Act88F	FBtr0083143_Act88F-RA	1572	1522	22.03	0.29	0.18	chr3R	11265710	11267895	+	11265710	0	1	0
FBgn0000052	ade2	FBtr0079219_ade2-RA,FBtr0079220_ade2-RB,FBtr0079221_ade2-RC	4272.5	4222.5	46775.3	225.42	139.03	chr2L	6041178	6045970	-	6045970	0	0	0
FBgn0000053	ade3	FBtr0079431_ade3-RA,FBtr0100353_ade3-RB	3910.75	3860.75	183594	967.69	596.81	chr2L	7014861	7023940	-	7023940	0	0	0
FBgn0000054	Adf1	FBtr0086111_Adf1-RA,FBtr0086112_Adf1-RB,FBtr0086113_Adf1-RC,FBtr0330251_Adf1-RD,FBtr0330252_Adf1-RE	1706	1656	736	9.04	5.58	chr2R	2549775	2555590	+	2549775	0	0	0
FBgn0000055	Adh	FBtr0100589_Adh-RC,FBtr0100590_Adh-RE,FBtr0100591_Adh-RF,FBtr0100593_Adh-RH,FBtr0100594_Adh-RI	1063.52	1013.52	69936.5	1404.17	866	chr2L	14615555	14618902	+	14615555	0	0	0
FBgn0000056	Adhr	FBtr0006151_Adhr-RA,FBtr0100187_Adhr-RB	2077	2027	323.47	3.25	2	chr2L	14615555	14618902	+	14615555	0	0	0
FBgn0000057	adp	FBtr0086744_adp-RA	2291	2241	4545	41.27	25.45	chr2R	14039209	14041565	+	14039209	0	0	0
FBgn0000061	al	FBtr0078053_al-RA	1806	1756	1	0.01	0.01	chr2L	378112	387439	+	378112	1	1	1
FBgn0000063	ald	FBtr0083478_ald-RA,FBtr0331348_ald-RB	2113	2063	55	0.54	0.33	chr3R	13496993	13499550	+	13496993	0	0	0
FBgn0000064	Ald	FBtr0084994_Ald-RB,FBtr0084995_Ald-RC,FBtr0084999_Ald-RD,FBtr0085000_Ald-RE,FBtr0085001_Ald-RH,FBtr0114544_Ald-RI,FBtr0306657_Ald-RJ,FBtr0310660_Ald-RK,FBtr0310661_Ald-RL	1569.06	1519.06	84495	1131.88	698.08	chr3R	22079791	22087313	-	22087313	0	0	0
FBgn0000071	Ama	FBtr0081618_Ama-RB,FBtr0081619_Ama-RA,FBtr0081620_Ama-RC	1538.9	1488.9	10797	147.57	91.01	chr3R	2588315	2590983	+	2588315	0	1	1
FBgn0000075	amd	FBtr0081153_amd-RB,FBtr0081154_amd-RA	1744	1694	1	0.01	0.01	chr2L	19110159	19114110	+	19110159	0	1	1
FBgn0000077	amx	FBtr0071331_amx-RA,FBtr0307281_amx-RB	1125.44	1075.44	398	7.53	4.64	chrX	9139948	9141369	-	9141369	0	0	0
FBgn0000078	Amy-d	FBtr0086983_Amy-d-RA	1621	1571	49.7	0.64	0.4	chr2R	13012267	13013887	+	13012267	0	1	1
FBgn0000079	Amy-p	FBtr0087004_Amy-p-RA	1598	1548	31.3	0.41	0.25	chr2R	13006211	13007808	-	13007808	0	1	1
FBgn0000083	AnnIX	FBtr0089517_AnnIX-RA,FBtr0089518_AnnIX-RB,FBtr0089519_AnnIX-RC,FBtr0089520_AnnIX-RD	1271.97	1221.97	7700.14	128.23	79.08	chr3R	16890963	16896639	+	16890963	0	0	0
FBgn0000084	AnnX	FBtr0070025_AnnX-RA,FBtr0301931_AnnX-RB	1229.5	1179.5	2801.67	48.34	29.81	chrX	20065478	20067552	-	20067552	0	0	0
FBgn0000092	CG2650	FBtr0070504_CG2650-RA	1013	963	3	0.06	0.04	chrX	2586765	2587919	-	2587919	0	0	0
FBgn0000094	Anp	FBtr0085611_Anp-RA	280	230	1	0.09	0.05	chr3R	26035670	26036011	+	26035670	0	0	0
FBgn0000097	aop	FBtr0077850_aop-RB,FBtr0077851_aop-RA,FBtr0330658_aop-RC,FBtr0330659_aop-RD,FBtr0330660_aop-RE	4517.36	4467.36	1211.9	5.52	3.4	chr2L	2156484	2178749	-	2178749	0	0	0
FBgn0000099	ap	FBtr0086058_ap-RA,FBtr0086059_ap-RB,FBtr0300504_ap-RC,FBtr0300505_ap-RD	3819.78	3769.78	4613	24.9	15.36	chr2R	1593707	1614335	-	1614335	0	0	1
FBgn0000100	RpLP0	FBtr0078481_RpLP0-RA,FBtr0334113_RpLP0-RB	1211.32	1161.32	71250	1248.48	769.99	chr3L	22068967	22070587	+	22068967	0	0	0
FBgn0000108	Appl	FBtr0070109_Appl-RA,FBtr0307291_Appl-RB,FBtr0307292_Appl-RC,FBtr0307293_Appl-RD,FBtr0307294_Appl-RE,FBtr0307295_Appl-RF	5939.26	5889.26	47	0.16	0.1	chrX	424503	473077	+	424503	0	0	0
FBgn0000109	Aprt	FBtr0089420_Aprt-RA	790	740	826	22.71	14.01	chr3L	1883892	1884885	-	1884885	0	0	0
FBgn0000114	aret	FBtr0080344_aret-RB,FBtr0080345_aret-RA,FBtr0080347_aret-RD,FBtr0300567_aret-RE,FBtr0331644_aret-RF,FBtr0331645_aret-RG,FBtr0331646_aret-RH,FBtr0331647_aret-RI,FBtr0331648_aret-RJ,FBtr0331998_aret-RK	3172	3122	1508	9.83	6.06	chr2L	12175004	12313438	+	12175004	1	1	0
FBgn0000115	Arf72A	FBtr0075517_Arf72A-RA	863	813	1502	37.59	23.19	chr3L	15976235	15977462	+	15976235	0	0	0
FBgn0000116	Argk	FBtr0076543_Argk-RA,FBtr0076544_Argk-RB,FBtr0076545_Argk-RD,FBtr0076546_Argk-RC,FBtr0112791_Argk-RE,FBtr0331550_Argk-RG	1671.92	1621.92	250	3.14	1.93	chr3L	9041980	9059127	-	9059127	0	0	0
FBgn0000117	arm	FBtr0089988_arm-RE,FBtr0089989_arm-RB,FBtr0089990_arm-RC,FBtr0089991_arm-RA,FBtr0089992_arm-RD,FBtr0332583_arm-RF	3133.21	3083.21	9066.84	59.84	36.91	chrX	1785434	1794679	-	1794679	0	0	0
FBgn0000119	arr	FBtr0087702_arr-RA	5999	5949	1574	5.38	3.32	chr2R	9341159	9370723	-	9370723	0	0	0
FBgn0000120	Arr1	FBtr0081030_Arr1-RA,FBtr0307350_Arr1-RB	1435	1385	5	0.07	0.05	chr2L	18078269	18081187	+	18078269	0	1	0
FBgn0000121	Arr2	FBtr0076599_Arr2-RA	1547	1497	3	0.04	0.03	chr3L	8640361	8642036	-	8642036	0	0	0
FBgn0000137	ase	FBtr0070075_ase-RA	2677	2627	8	0.06	0.04	chrX	354533	357209	+	354533	1	1	1
FBgn0000139	ash2	FBtr0084659_ash2-RB,FBtr0084660_ash2-RC,FBtr0306171_ash2-RE	1431.31	1381.31	629	9.27	5.71	chr3R	20475810	20479098	+	20475810	0	0	0
FBgn0000140	asp	FBtr0084692_asp-RA	6284	6234	35	0.11	0.07	chr3R	20579625	20586235	+	20579625	0	0	0
FBgn0000146	aub	FBtr0080165_aub-RA,FBtr0112793_aub-RC	2797.57	2747.57	23	0.17	0.11	chr2L	10997819	11001489	-	11001489	0	0	0
FBgn0000147	aur	FBtr0082483_aur-RA	1573	1523	22	0.29	0.18	chr3R	7788852	7790550	+	7788852	0	0	0
FBgn0000150	awd	FBtr0085864_awd-RA	634	584	11709	407.99	251.63	chr3R	27570894	27571706	-	27571706	0	0	0
FBgn0000152	Axs	FBtr0074372_Axs-RA,FBtr0100417_Axs-RB	2578.02	2528.02	682.38	5.49	3.39	chrX	16574122	16577928	-	16577928	1	0	1
FBgn0000153	b	FBtr0080542_b-RA,FBtr0309960_b-RB	2135	2085	21	0.2	0.13	chr2L	13821248	13823979	+	13821248	0	0	0
FBgn0000157	Dll	FBtr0072378_Dll-RB,FBtr0072379_Dll-RA,FBtr0300076_Dll-RC	2582	2532	9	0.07	0.04	chr2R	20702353	20722686	+	20702353	0	0	1
FBgn0000158	bam	FBtr0084869_bam-RA	1999	1949	3.01	0.03	0.02	chr3R	21068761	21070884	-	21070884	0	0	0
FBgn0000163	baz	FBtr0074388_baz-RA,FBtr0111000_baz-RB	6280.08	6230.08	154	0.5	0.31	chrX	17054062	17089350	+	17054062	1	0	1
FBgn0000166	bcd	FBtr0081664_bcd-RA,FBtr0081665_bcd-RD,FBtr0081666_bcd-RE,FBtr0081667_bcd-RF,FBtr0081668_bcd-RG	2547	2497	4.31	0.04	0.02	chr3R	2581564	2585199	-	2585199	0	1	1
FBgn0000173	ben	FBtr0073855_ben-RA,FBtr0300566_ben-RB,FBtr0307296_ben-RC,FBtr0332843_ben-RD,FBtr0332844_ben-RE	1244.21	1194.21	5107	87.02	53.67	chrX	13890387	13893841	+	13890387	1	1	1
FBgn0000179	bi	FBtr0070672_bi-RA,FBtr0300608_bi-RB,FBtr0300609_bi-RC,FBtr0308914_bi-RD,FBtr0308915_bi-RE,FBtr0331162_bi-RF	5021.83	4971.83	281	1.15	0.71	chrX	4306889	4379680	+	4306889	0	1	1
FBgn0000180	bib	FBtr0079929_bib-RA,FBtr0329984_bib-RB	3287	3237	15.97	0.1	0.06	chr2L	9984634	9995538	+	9984634	1	1	0
FBgn0000181	bic	FBtr0087782_bic-RA,FBtr0087783_bic-RB	1120.01	1070.01	11902	226.35	139.6	chr2R	8757742	8759299	+	8757742	0	0	0
FBgn0000182	BicC	FBtr0080803_BicC-RA,FBtr0080804_BicC-RB,FBtr0080805_BicC-RD	3018	2968	12	0.08	0.05	chr2L	16042032	16048626	+	16042032	0	1	0
FBgn0000183	BicD	FBtr0081002_BicD-RA,FBtr0305688_BicD-RB,FBtr0330225_BicD-RC,FBtr0330226_BicD-RD	4248.61	4198.61	615	2.98	1.84	chr2L	17459605	17473215	-	17473215	0	0	0
FBgn0000206	boss	FBtr0084949_boss-RA	3013	2963	4	0.03	0.02	chr3R	21787716	21792670	+	21787716	0	1	0
FBgn0000210	br	FBtr0070261_br-RC,FBtr0070262_br-RE,FBtr0070263_br-RB,FBtr0070265_br-RA,FBtr0070266_br-RG,FBtr0300427_br-RH,FBtr0300428_br-RI,FBtr0300429_br-RJ,FBtr0303562_br-RL,FBtr0303563_br-RM,FBtr0303564_br-RN,FBtr0308319_br-RO,FBtr0330406_br-RP,FBtr0332293_br-RQ	6261.27	6211.27	36085	118.22	72.91	chrX	1469165	1558902	+	1469165	0	1	1
FBgn0000212	brm	FBtr0075523_brm-RC,FBtr0075524_brm-RD,FBtr0075525_brm-RA,FBtr0075526_brm-RB,FBtr0330160_brm-RE,FBtr0333580_brm-RF	5340.16	5290.16	2949	11.34	7	chr3L	15963182	15975969	-	15975969	0	0	0
FBgn0000216	Brd	FBtr0075621_Brd-RA	532	482	3	0.13	0.08	chr3L	14965767	14966298	+	14965767	1	1	0
FBgn0000221	brn	FBtr0070638_brn-RA	1448	1398	142	2.07	1.27	chrX	3998377	3999824	+	3998377	0	0	0
FBgn0000227	Bsg25A	FBtr0077423_Bsg25A-RA	1352	1302	0	0	0	chr2L	4683050	4684459	-	4684459	0	1	0
FBgn0000228	Bsg25D	FBtr0079083_Bsg25D-RA,FBtr0079084_Bsg25D-RB,FBtr0079085_Bsg25D-RC,FBtr0302567_Bsg25D-RD,FBtr0302568_Bsg25D-RE,FBtr0310624_Bsg25D-RF,FBtr0310625_Bsg25D-RG	4406.95	4356.95	1669	7.8	4.81	chr2L	5271728	5278558	-	5278558	0	0	0
FBgn0000229	bsk	FBtr0080087_bsk-RB,FBtr0300982_bsk-RE,FBtr0302378_bsk-RF	1535.77	1485.77	1358	18.6	11.47	chr2L	10247502	10250501	-	10250501	0	0	0
FBgn0000233	btd	FBtr0071379_btd-RA	2947	2897	2.23	0.02	0.01	chrX	9588221	9591606	+	9588221	0	0	1
FBgn0000239	bur	FBtr0301342_bur-RB	2929	2879	9465	66.9	41.26	chr2L	21174383	21179697	-	21179697	0	0	0
FBgn0000241	bw	FBtr0072117_bw-RA	2732	2682	4845.74	36.77	22.68	chr2R	19415328	19426016	-	19426016	0	0	0
FBgn0000242	Bx	FBtr0074597_Bx-RA,FBtr0074598_Bx-RB,FBtr0074599_Bx-RC,FBtr0330224_Bx-RD,FBtr0332842_Bx-RE	3059.73	3009.73	181	1.22	0.75	chrX	18428696	18466842	+	18428696	0	0	1
FBgn0000244	by	FBtr0082119_by-RA,FBtr0301093_by-RC,FBtr0302382_by-RD	3024.09	2974.09	1614	11.04	6.81	chr3R	5353960	5358734	-	5358734	0	0	0
FBgn0000246	c(3)G	FBtr0083194_c(3)G-RA,FBtr0083195_c(3)G-RB,FBtr0083196_c(3)G-RC	2598	2548	73	0.58	0.36	chr3R	11615195	11618335	-	11618335	0	0	0
FBgn0000247	ca	FBtr0085484_ca-RA	6602	6552	1134.42	3.52	2.17	chr3R	25632970	25640782	+	25632970	0	0	0
FBgn0000250	cact	FBtr0080844_cact-RA,FBtr0080845_cact-RB,FBtr0080846_cact-RC,FBtr0080847_cact-RD	2015.39	1965.39	4227.98	43.78	27	chr2L	16313029	16326101	-	16326101	0	0	0
FBgn0000251	cad	FBtr0081412_cad-RA,FBtr0081413_cad-RB	2353	2303	11	0.1	0.06	chr2L	20770736	20783135	+	20770736	0	0	1
FBgn0000253	Cam	FBtr0088001_Cam-RA,FBtr0088002_Cam-RB,FBtr0304963_Cam-RC,FBtr0304964_Cam-RD	1552.97	1502.97	21714.7	294	181.32	chr2R	8146903	8166314	+	8146903	0	0	0
FBgn0000256	capu	FBtr0077511_capu-RD,FBtr0077512_capu-RB,FBtr0077513_capu-RA,FBtr0290077_capu-RE,FBtr0290078_capu-RF,FBtr0290079_capu-RG,FBtr0290080_capu-RH,FBtr0290081_capu-RI,FBtr0290082_capu-RJ	4104.29	4054.29	2559	12.84	7.92	chr2L	3872658	3902860	-	3902860	0	1	1
FBgn0000257	car	FBtr0074727_car-RB,FBtr0074728_car-RA,FBtr0331158_car-RC	3095	3045	885	5.91	3.65	chrX	19460052	19463434	+	19460052	0	0	0
FBgn0000259	CkIIbeta	FBtr0073558_CkIIbeta-RB,FBtr0073560_CkIIbeta-RC,FBtr0073561_CkIIbeta-RD,FBtr0073562_CkIIbeta-RE,FBtr0100540_CkIIbeta-RF,FBtr0299569_CkIIbeta-RG,FBtr0307896_CkIIbeta-RH,FBtr0308084_CkIIbeta-RI,FBtr0308085_CkIIbeta-RJ,FBtr0333204_CkIIbeta-RK	1591.68	1541.68	3319	43.81	27.02	chrX	11686566	11695620	+	11686566	0	0	0
FBgn0000261	Cat	FBtr0075058_Cat-RA	1993	1943	58469	612.35	377.66	chr3L	18815704	18821288	+	18815704	0	0	0
FBgn0000273	Pka-C1	FBtr0079851_Pka-C1-RB,FBtr0079852_Pka-C1-RC	5113.16	5063.16	2583	10.38	6.4	chr2L	9682315	9699293	-	9699293	0	0	0
FBgn0000274	Pka-C2	FBtr0085727_Pka-C2-RB	1350	1300	14	0.22	0.14	chr3R	26521258	26522860	-	26522860	0	1	0
FBgn0000276	CecA1	FBtr0085612_CecA1-RA	353	303	17.75	1.19	0.74	chr3R	26036596	26037009	+	26036596	0	0	1
FBgn0000277	CecA2	FBtr0085614_CecA2-RA	356	306	5.25	0.35	0.22	chr3R	26037878	26038291	+	26037878	0	0	1
FBgn0000278	CecB	FBtr0085640_CecB-RA	406	356	4	0.23	0.14	chr3R	26039056	26039519	-	26039519	0	0	1
FBgn0000279	CecC	FBtr0085616_CecC-RA	385	335	10	0.61	0.37	chr3R	26042206	26042659	+	26042206	0	0	1
FBgn0000280	Cec-Psi1	FBtr0085613_Cec-Psi1-RA	166	116	0	0	0	chr3R	26037249	26037475	+	26037249	0	0	1
FBgn0000281	Cec2	FBtr0089614_Cec2-RA	201	151	0	0	0	chr3R	26038625	26038864	+	26038625	0	0	1
FBgn0000283	Cp190	FBtr0083126_Cp190-RA,FBtr0083127_Cp190-RB	4094.92	4044.92	2911.55	14.65	9.03	chr3R	11096146	11100927	-	11100927	0	0	0
FBgn0000286	Cf2	FBtr0089647_Cf2-RC,FBtr0089648_Cf2-RB,FBtr0089649_Cf2-RA,FBtr0304887_Cf2-RE	3770.38	3720.38	5278	28.87	17.8	chr2L	4876890	4883341	-	4883341	0	0	0
FBgn0000287	salr	FBtr0080235_salr-RA,FBtr0080236_salr-RB,FBtr0307093_salr-RC	5183	5133	13	0.05	0.03	chr2L	11358873	11373637	+	11358873	0	1	1
FBgn0000289	cg	FBtr0087526_cg-RD,FBtr0087527_cg-RB,FBtr0087528_cg-RC,FBtr0087529_cg-RA,FBtr0112795_cg-RF,FBtr0112796_cg-RG,FBtr0290034_cg-RI,FBtr0290035_cg-RJ	4372.79	4322.79	2772	13.05	8.05	chr2R	10061175	10070345	+	10061175	0	0	0
FBgn0000299	Cg25C	FBtr0079001_Cg25C-RC,FBtr0079002_Cg25C-RB,FBtr0079003_Cg25C-RA	6080.28	6030.28	60296	203.47	125.49	chr2L	5029609	5037279	+	5029609	0	0	0
FBgn0000303	Cha	FBtr0089367_Cha-RA,FBtr0089368_Cha-RB	3162.85	3112.85	9.86	0.06	0.04	chr3R	14531245	14558068	+	14531245	0	1	0
FBgn0000307	chif	FBtr0080838_chif-RA,FBtr0080839_chif-RB,FBtr0321313_chif-RD	6443.47	6393.47	2196.11	6.99	4.31	chr2L	16342430	16352600	-	16352600	0	0	0
FBgn0000308	chic	FBtr0079233_chic-RA,FBtr0079234_chic-RC,FBtr0079235_chic-RB,FBtr0079236_chic-RD,FBtr0309212_chic-RE,FBtr0309213_chic-RF	1211.75	1161.75	33865	593.18	365.84	chr2L	5972115	5981018	-	5981018	0	0	0
FBgn0000313	chp	FBtr0085778_chp-RA,FBtr0330099_chp-RB,FBtr0330100_chp-RC,FBtr0330101_chp-RD	4842	4792	5	0.02	0.01	chr3R	27029902	27036452	-	27036452	0	1	0
FBgn0000316	cin	FBtr0070064_cin-RB,FBtr0070065_cin-RA	2165.81	2115.81	1444.77	13.9	8.57	chrX	148909	152503	+	148909	0	0	0
FBgn0000317	ck	FBtr0080723_ck-RA,FBtr0080724_ck-RB	7227	7177	2110	5.98	3.69	chr2L	15044963	15057848	-	15057848	0	0	0
FBgn0000318	cl	FBtr0079095_cl-RA,FBtr0329967_cl-RB,FBtr0329968_cl-RC	640.55	590.55	2227.59	76.76	47.34	chr2L	5520135	5521382	+	5520135	0	0	0
FBgn0000319	Chc	FBtr0074179_Chc-RA,FBtr0074180_Chc-RB,FBtr0074181_Chc-RC,FBtr0074182_Chc-RD,FBtr0112797_Chc-RE,FBtr0112798_Chc-RF	5636.99	5586.99	29304	106.73	65.83	chrX	15722019	15729507	-	15729507	1	0	0
FBgn0000320	eya	FBtr0079334_eya-RB,FBtr0079335_eya-RA,FBtr0306113_eya-RC	2993.01	2943.01	18	0.12	0.08	chr2L	6527447	6546972	-	6546972	1	0	1
FBgn0000326	clt	FBtr0071687_clt-RA	1824	1774	1710	19.62	12.1	chr2R	17504566	17506564	-	17506564	0	0	0
FBgn0000330	cm	FBtr0071033_cm-RA,FBtr0332315_cm-RB	1487.28	1437.28	1060.98	15.02	9.26	chrX	6903039	6905178	-	6905178	0	0	0
FBgn0000337	cn	FBtr0088931_cn-RA	1929	1879	88	0.95	0.59	chr2R	3670302	3672711	-	3672711	0	0	0
FBgn0000339	cni	FBtr0080848_cni-RA,FBtr0080849_cni-RB	831.85	781.85	1745	45.42	28.01	chr2L	16309594	16310736	-	16310736	0	0	0
FBgn0000346	comt	FBtr0073754_comt-RA,FBtr0333329_comt-RB	3065	3015	20	0.13	0.08	chrX	13153013	13156521	+	13153013	1	0	0
FBgn0000351	cort	FBtr0079320_cort-RA,FBtr0333350_cort-RB	1587	1537	11.81	0.16	0.1	chr2L	6674682	6676635	-	6676635	0	0	0
FBgn0000352	cos	FBtr0089015_cos-RA	4772	4722	745	3.21	1.98	chr2R	3269669	3274617	-	3274617	0	0	0
FBgn0000355	Cp15	FBtr0076572_Cp15-RA	515	465	0	0	0	chr3L	8721581	8722166	+	8721581	1	0	0
FBgn0000356	Cp16	FBtr0076574_Cp16-RA	522	472	0	0	0	chr3L	8725044	8725699	+	8725044	0	0	0
FBgn0000357	Cp18	FBtr0076571_Cp18-RA	649	599	5	0.17	0.1	chr3L	8719891	8720713	+	8719891	1	0	0
FBgn0000358	Cp19	FBtr0076573_Cp19-RA	651	601	0	0	0	chr3L	8722965	8723704	+	8722965	1	0	0
FBgn0000359	Cp36	FBtr0071203_Cp36-RA	1116	1066	20	0.38	0.24	chrX	8373352	8374556	+	8373352	0	1	1
FBgn0000360	Cp38	FBtr0071204_Cp38-RA,FBtr0300448_Cp38-RB	1180.5	1130.5	0	0	0	chrX	8375870	8377344	+	8375870	0	1	0
FBgn0000370	crc	FBtr0081512_crc-RA,FBtr0081513_crc-RB,FBtr0332001_crc-RE,FBtr0332002_crc-RF	2027.14	1977.14	49508	509.55	314.26	chr2L	21310866	21319527	+	21310866	0	0	0
FBgn0000376	crm	FBtr0070495_crm-RB,FBtr0070496_crm-RA	3800.94	3750.94	268.37	1.46	0.9	chrX	2628277	2632810	-	2632810	0	0	0
FBgn0000377	crn	FBtr0070418_crn-RA	2331	2281	867	7.73	4.77	chrX	2141627	2144015	-	2144015	1	0	0
FBgn0000382	csw	FBtr0070378_csw-RA,FBtr0070379_csw-RB,FBtr0070380_csw-RC,FBtr0333260_csw-RD	4650.97	4600.97	1157	5.12	3.16	chrX	1988267	2009734	+	1988267	0	0	0
FBgn0000384	cta	FBtr0111126_cta-RA	2175	2125	1717.93	16.45	10.15	chr2L	22874534	22885080	+	22874534	1	0	0
FBgn0000392	cup	FBtr0290322_cup-RB	4002	3952	90.49	0.47	0.29	chr2L	6663968	6674780	+	6663968	1	0	0
FBgn0000394	cv	FBtr0070804_cv-RA	1899	1849	566.25	6.23	3.84	chrX	5584029	5587117	+	5584029	0	0	0
FBgn0000395	cv-2	FBtr0071610_cv-2-RA	4327	4277	1026	4.88	3.01	chr2R	17242520	17266967	-	17266967	0	0	1
FBgn0000404	CycA	FBtr0076075_CycA-RA,FBtr0076076_CycA-RB,FBtr0304650_CycA-RC	2534.84	2484.84	113	0.93	0.57	chr3L	11819819	11826678	-	11826678	1	0	0
FBgn0000405	CycB	FBtr0071911_CycB-RA,FBtr0071913_CycB-RB,FBtr0071914_CycB-RC,FBtr0309858_CycB-RE	2670	2620	58	0.45	0.28	chr2R	18691026	18694490	-	18694490	0	0	0
FBgn0000406	Cyt-b5-r	FBtr0080932_Cyt-b5-r-RA,FBtr0331931_Cyt-b5-r-RB	1482.7	1432.7	20874	296.48	182.85	chr2L	16788774	16790721	-	16790721	0	0	0
FBgn0000409	Cyt-c-p	FBtr0080889_Cyt-c-p-RA	754	704	888	25.67	15.83	chr2L	16719874	16722659	+	16719874	0	0	0
FBgn0000411	D	FBtr0075746_D-RA,FBtr0333034_D-RB,FBtr0333035_D-RC,FBtr0333036_D-RD	1801.43	1751.43	8	0.09	0.06	chr3L	14168710	14171720	-	14171720	0	1	1
FBgn0000412	D1	FBtr0081987_D1-RC,FBtr0081988_D1-RA,FBtr0301524_D1-RD	1730.43	1680.43	2259	27.36	16.87	chr3R	5063805	5066376	-	5066376	0	0	0
FBgn0000413	da	FBtr0080008_da-RA,FBtr0332195_da-RB,FBtr0332196_da-RC	3463.8	3413.8	2001	11.93	7.36	chr2L	10388105	10393228	+	10388105	0	0	0
FBgn0000414	Dab	FBtr0075318_Dab-RA,FBtr0305084_Dab-RC,FBtr0305085_Dab-RD,FBtr0305086_Dab-RE,FBtr0330189_Dab-RF,FBtr0330190_Dab-RG,FBtr0333625_Dab-RH,FBtr0333626_Dab-RI	8030.01	7980.01	438	1.12	0.69	chr3L	16705226	16717675	+	16705226	0	0	0
FBgn0000416	Sap-r	FBtr0085713_Sap-r-RA,FBtr0085714_Sap-r-RB	3444.2	3394.2	38773	232.46	143.36	chr3R	26709186	26714795	-	26714795	0	0	0
FBgn0000422	Ddc	FBtr0081166_Ddc-RB,FBtr0081167_Ddc-RC,FBtr0290291_Ddc-RD	1926	1876	11.15	0.12	0.07	chr2L	19116480	19120300	-	19120300	0	0	0
FBgn0000426	SmF	FBtr0088010_SmF-RA	430	380	150	8.03	4.95	chr2R	8071349	8071778	-	8071778	0	0	0
FBgn0000427	dec-1	FBtr0071145_dec-1-RA,FBtr0071146_dec-1-RB,FBtr0071147_dec-1-RC,FBtr0309795_dec-1-RE,FBtr0309796_dec-1-RF,FBtr0310269_dec-1-RG	3612	3562	1	0.01	0	chrX	7761232	7767255	-	7767255	1	1	1
FBgn0000439	Dfd	FBtr0081621_Dfd-RA	2742	2692	1	0.01	0	chr3R	2617558	2628153	+	2617558	0	1	1
FBgn0000442	Pkg21D	FBtr0078042_Pkg21D-RA	2583	2533	11.14	0.09	0.06	chr2L	786153	790798	-	790798	1	1	0
FBgn0000447	Dhod	FBtr0081890_Dhod-RA,FBtr0300442_Dhod-RD	1349.86	1299.86	1356.27	21.23	13.09	chr3R	4477113	4478638	-	4478638	0	0	0
FBgn0000448	Hr46	FBtr0088366_Hr46-RC,FBtr0088368_Hr46-RA,FBtr0112799_Hr46-RD,FBtr0302438_Hr46-RE,FBtr0306345_Hr46-RF,FBtr0306346_Hr46-RG,FBtr0330609_Hr46-RH	6591.35	6541.35	749	2.33	1.44	chr2R	6091617	6124853	-	6124853	0	0	0
FBgn0000449	dib	FBtr0073205_dib-RA	1975	1925	0	0	0	chr3L	4062292	4064551	+	4062292	0	0	0
FBgn0000451	ect	FBtr0076305_ect-RA,FBtr0076307_ect-RB,FBtr0301385_ect-RD,FBtr0331551_ect-RE	2287.43	2237.43	78	0.71	0.44	chr3L	10183376	10194937	-	10194937	0	1	0
FBgn0000454	Dip-B	FBtr0082831_Dip-B-RA,FBtr0082832_Dip-B-RC,FBtr0082833_Dip-B-RB	1963.28	1913.28	12097	128.66	79.35	chr3R	9608012	9611401	+	9608012	0	0	0
FBgn0000455	Dip-C	FBtr0082597_Dip-C-RA	1930	1880	2227	24.11	14.87	chr3R	8237531	8239460	-	8239460	0	0	0
FBgn0000459	disco	FBtr0074250_disco-RA,FBtr0100384_disco-RB	3067	3017	16	0.11	0.07	chrX	16104631	16110779	-	16110779	0	0	1
FBgn0000463	Dl	FBtr0083739_Dl-RA,FBtr0083740_Dl-RB,FBtr0304658_Dl-RC	3977	3927	9	0.05	0.03	chr3R	15128453	15151935	-	15151935	0	1	0
FBgn0000464	Lar	FBtr0081260_Lar-RA,FBtr0112800_Lar-RB,FBtr0305950_Lar-RD,FBtr0331239_Lar-RF,FBtr0331240_Lar-RG,FBtr0331241_Lar-RH,FBtr0331242_Lar-RI	8162.53	8112.53	1076	2.7	1.66	chr2L	19586623	19732069	+	19586623	1	0	0
FBgn0000473	Cyp6a2	FBtr0086133_Cyp6a2-RA	1674	1624	3543	44.39	27.38	chr2R	2667254	2668996	-	2668996	0	0	0
FBgn0000477	DNaseII	FBtr0083538_DNaseII-RA	1228	1178	11709	202.27	124.74	chr3R	13845097	13846883	+	13845097	0	0	0
FBgn0000479	dnc	FBtr0070509_dnc-RB,FBtr0070511_dnc-RI,FBtr0070512_dnc-RC,FBtr0070513_dnc-RJ,FBtr0070515_dnc-RD,FBtr0070517_dnc-RA,FBtr0070518_dnc-RE,FBtr0070519_dnc-RN,FBtr0070520_dnc-RG,FBtr0070521_dnc-RF,FBtr0070522_dnc-RL,FBtr0333312_dnc-RP,FBtr0333313_dnc-RQ,FBtr0333314_dnc-RR,FBtr0333315_dnc-RS,FBtr0333316_dnc-RT,FBtr0333317_dnc-RU	5287.87	5237.87	981	3.81	2.35	chrX	3070473	3237800	+	3070473	0	0	0
FBgn0000482	dor	FBtr0070269_dor-RA	3158	3108	1774	11.62	7.16	chrX	1559088	1562484	+	1559088	0	0	0
FBgn0000489	Pka-C3	FBtr0075528_Pka-C3-RB,FBtr0075529_Pka-C3-RA	2882	2832	117	0.84	0.52	chr3L	15918904	15947897	-	15947897	0	0	0
FBgn0000490	dpp	FBtr0077771_dpp-RA,FBtr0077772_dpp-RB,FBtr0077773_dpp-RC,FBtr0077774_dpp-RD,FBtr0077775_dpp-RE,FBtr0310007_dpp-RF	3914.88	3864.88	126	0.66	0.41	chr2L	2428372	2459823	+	2428372	0	1	0
FBgn0000492	Dr	FBtr0085441_Dr-RA	2592	2542	447	3.58	2.21	chr3R	25382109	25391007	+	25382109	0	0	1
FBgn0000497	ds	FBtr0078045_ds-RA	12404	12354	48	0.08	0.05	chr2L	640021	714968	-	714968	0	1	0
FBgn0000499	dsh	FBtr0073454_dsh-RA	2844	2794	598.68	4.36	2.69	chrX	11249914	11252757	+	11249914	0	0	0
FBgn0000500	Dsk	FBtr0078989_Dsk-RA	569	519	3	0.12	0.07	chr3R	15414	15982	-	15982	1	0	1
FBgn0000504	dsx	FBtr0081759_dsx-RA,FBtr0081760_dsx-RB,FBtr0081761_dsx-RC,FBtr0330073_dsx-RD,FBtr0330074_dsx-RE	3799.72	3749.72	1315.53	7.14	4.4	chr3R	3750045	3793130	-	3793130	0	0	1
FBgn0000520	dwg	FBtr0070487_dwg-RA	2017	1967	271	2.8	1.73	chrX	2621733	2624092	+	2621733	1	0	0
FBgn0000524	dx	FBtr0070914_dx-RA	3824	3774	676	3.64	2.25	chrX	6428043	6432615	+	6428043	0	0	0
FBgn0000527	e	FBtr0084106_e-RA	3143	3093	3	0.02	0.01	chr3R	17055561	17062900	-	17062900	0	0	0
FBgn0000529	bsh	FBtr0089319_bsh-RA,FBtr0089320_bsh-RB	2012	1962	7	0.07	0.04	chr2L	19765776	19769067	-	19769067	1	0	0
FBgn0000533	ea	FBtr0083083_ea-RA	1434	1384	0	0	0	chr3R	11154452	11156135	+	11154452	0	0	0
FBgn0000535	eag	FBtr0073955_eag-RA,FBtr0111009_eag-RB,FBtr0303285_eag-RC,FBtr0303286_eag-RD,FBtr0310014_eag-RE,FBtr0310015_eag-RF,FBtr0310016_eag-RG	8885.84	8835.84	209	0.48	0.3	chrX	14849510	14904022	+	14849510	0	0	0
FBgn0000536	eas	FBtr0074211_eas-RB,FBtr0074212_eas-RA,FBtr0074214_eas-RC,FBtr0308617_eas-RF,FBtr0308618_eas-RG,FBtr0308619_eas-RH	2286.6	2236.6	6604	60.09	37.06	chrX	16172360	16179651	+	16172360	0	0	0
FBgn0000541	E(bx)	FBtr0072521_E(bx)-RA,FBtr0072522_E(bx)-RB,FBtr0072523_E(bx)-RC,FBtr0301348_E(bx)-RE,FBtr0301349_E(bx)-RF,FBtr0332101_E(bx)-RG,FBtr0332102_E(bx)-RH,FBtr0332103_E(bx)-RI,FBtr0332104_E(bx)-RJ	8413.11	8363.11	4019	9.78	6.03	chr3L	233926	246912	-	246912	0	0	0
FBgn0000542	ec	FBtr0070606_ec-RA,FBtr0112801_ec-RB,FBtr0112802_ec-RC	6882.61	6832.61	110.06	0.33	0.2	chrX	3705684	3751658	+	3705684	1	0	1
FBgn0000543	ecd	FBtr0072903_ecd-RA	2204	2154	776	7.33	4.52	chr3L	2263581	2265857	-	2265857	0	0	0
FBgn0000546	EcR	FBtr0086008_EcR-RA,FBtr0086009_EcR-RD,FBtr0086010_EcR-RE,FBtr0086011_EcR-RB,FBtr0086012_EcR-RC,FBtr0302439_EcR-RG	4587.8	4537.8	11527	51.69	31.88	chr2R	1975378	2056592	-	2056592	0	0	0
FBgn0000547	ed	FBtr0077465_ed-RA	5686	5636	110	0.4	0.24	chr2L	4031379	4115059	+	4031379	0	1	0
FBgn0000551	Edg78E	FBtr0078408_Edg78E-RA	967	917	0	0	0	chr3L	21289863	21290903	-	21290903	0	0	1
FBgn0000552	Edg84A	FBtr0081688_Edg84A-RA	623	573	0	0	0	chr3R	2510172	2510855	+	2510172	0	1	1
FBgn0000556	Ef1alpha48D	FBtr0088035_Ef1alpha48D-RA,FBtr0331927_Ef1alpha48D-RC	2050.81	2000.81	892668	9078.87	5599.29	chr2R	7778901	7783267	+	7778901	0	0	0
FBgn0000557	Ef1alpha100E	FBtr0085832_Ef1alpha100E-RA,FBtr0085833_Ef1alpha100E-RB,FBtr0085834_Ef1alpha100E-RC,FBtr0085835_Ef1alpha100E-RD	2591	2541	128.13	1.03	0.63	chr3R	27564190	27569028	+	27564190	1	0	0
FBgn0000559	Ef2b	FBtr0085911_Ef2b-RA,FBtr0332966_Ef2b-RD	2871	2821	239739	1729.35	1066.56	chr2L	21678050	21682116	-	21682116	1	0	0
FBgn0000560	eg	FBtr0078437_eg-RB,FBtr0078438_eg-RA,FBtr0332810_eg-RC	1800	1750	2	0.02	0.01	chr3L	21801803	21810700	+	21801803	0	1	1
FBgn0000562	egl	FBtr0114586_egl-RB	4424	4374	2413	11.23	6.92	chr2R	19622427	19634348	-	19634348	0	0	0
FBgn0000564	Eh	FBtr0083444_Eh-RA	1374	1324	4	0.06	0.04	chr3R	13272364	13275250	-	13275250	0	1	0
FBgn0000565	Eip71CD	FBtr0075552_Eip71CD-RC,FBtr0075553_Eip71CD-RA,FBtr0075554_Eip71CD-RB,FBtr0303531_Eip71CD-RE,FBtr0330176_Eip71CD-RF,FBtr0330177_Eip71CD-RG	989.84	939.84	3156	68.33	42.14	chr3L	15504152	15506302	+	15504152	0	0	0
FBgn0000566	Eip55E	FBtr0086710_Eip55E-RA	1386	1336	20511	312.41	192.68	chr2R	14515399	14516784	+	14515399	0	0	0
FBgn0000567	Eip74EF	FBtr0075202_Eip74EF-RA,FBtr0075203_Eip74EF-RC,FBtr0075204_Eip74EF-RB,FBtr0100411_Eip74EF-RD,FBtr0305796_Eip74EF-RE	5281.41	5231.41	10782	41.94	25.87	chr3L	17551772	17612425	-	17612425	0	0	0
FBgn0000568	Eip75B	FBtr0075148_Eip75B-RB,FBtr0075149_Eip75B-RC,FBtr0075150_Eip75B-RA,FBtr0075151_Eip75B-RD,FBtr0306813_Eip75B-RE,FBtr0306814_Eip75B-RF	4967.84	4917.84	14837	61.39	37.86	chr3L	17944053	18057796	-	18057796	0	1	0
FBgn0000575	emc	FBtr0072578_emc-RA	2049	1999	1290	13.13	8.1	chr3L	749400	753492	+	749400	0	0	1
FBgn0000576	ems	FBtr0082863_ems-RA	2476	2426	58	0.49	0.3	chr3R	9727581	9730346	+	9727581	0	1	1
FBgn0000577	en	FBtr0088095_en-RB,FBtr0088096_en-RA	2467	2417	3	0.03	0.02	chr2R	7411509	7415715	-	7415715	0	1	1
FBgn0000578	ena	FBtr0086582_ena-RC,FBtr0086583_ena-RA,FBtr0086584_ena-RB,FBtr0100174_ena-RD,FBtr0100176_ena-RE,FBtr0114623_ena-RF	3637.44	3587.44	237	1.34	0.83	chr2R	15029140	15050124	+	15029140	1	0	1
FBgn0000579	Eno	FBtr0077905_Eno-RB,FBtr0077906_Eno-RE,FBtr0077907_Eno-RC,FBtr0077908_Eno-RD,FBtr0077909_Eno-RA,FBtr0302115_Eno-RF	1789	1739	22535.6	263.7	162.64	chr2L	1724768	1729636	-	1729636	0	0	0
FBgn0000581	E(Pc)	FBtr0088139_E(Pc)-RA,FBtr0088140_E(Pc)-RB,FBtr0330621_E(Pc)-RC,FBtr0330622_E(Pc)-RD,FBtr0330623_E(Pc)-RE	9381.57	9331.57	3054	6.66	4.11	chr2R	7339548	7352775	+	7339548	0	0	0
FBgn0000588	esc	FBtr0080325_esc-RA	1704	1654	56	0.69	0.42	chr2L	11827204	11829405	-	11829405	0	0	0
FBgn0000591	E(spl)	FBtr0084961_E(spl)-RA	664	614	6	0.2	0.12	chr3R	21865977	21866640	+	21865977	0	0	0
FBgn0000592	Est-6	FBtr0076003_Est-6-RA,FBtr0333383_Est-6-RB	1724.55	1674.55	410	4.98	3.07	chr3L	12181918	12183805	+	12181918	0	0	0
FBgn0000594	Est-P	FBtr0076004_Est-P-RA	1740	1690	36.79	0.44	0.27	chr3L	12183833	12185628	+	12183833	0	0	0
FBgn0000606	eve	FBtr0088390_eve-RA	1406	1356	0	0	0	chr2R	5866824	5868300	+	5866824	0	0	1
FBgn0000611	exd	FBtr0074135_exd-RA,FBtr0074136_exd-RC,FBtr0074137_exd-RB,FBtr0333322_exd-RD,FBtr0333323_exd-RE	2559.88	2509.88	2999	24.31	15	chrX	15886501	15890542	+	15886501	0	0	0
FBgn0000615	exu	FBtr0086242_exu-RA,FBtr0086243_exu-RB,FBtr0086244_exu-RC,FBtr0302285_exu-RD	2137.5	2087.5	1452	14.15	8.73	chr2R	16554924	16558379	-	16558379	0	0	0
FBgn0000617	e(y)1	FBtr0074463_e(y)1-RA	1110	1060	564	10.83	6.68	chrX	17736208	17737381	+	17736208	0	0	0
FBgn0000618	e(y)2	FBtr0073540_e(y)2-RA	503	453	197	8.85	5.46	chrX	11470151	11470653	-	11470653	0	0	0
FBgn0000625	eyg	FBtr0075979_eyg-RA,FBtr0100170_eyg-RB	2586	2536	2	0.02	0.01	chr3L	12456132	12461121	-	12461121	0	0	1
FBgn0000629	E(z)	FBtr0076279_E(z)-RA,FBtr0273338_E(z)-RB,FBtr0334067_E(z)-RC	2466.32	2416.32	809	6.81	4.2	chr3L	10627675	10631230	-	10631230	0	0	0
FBgn0000633	fas	FBtr0087625_fas-RA	5934	5884	56	0.19	0.12	chr2R	9510593	9636872	+	9510593	1	1	0
FBgn0000635	Fas2	FBtr0070665_Fas2-RA,FBtr0070666_Fas2-RB,FBtr0070667_Fas2-RC	3089.08	3039.08	1293	8.66	5.34	chrX	4028405	4100123	-	4100123	0	1	1
FBgn0000636	Fas3	FBtr0081051_Fas3-RA,FBtr0081052_Fas3-RB,FBtr0112804_Fas3-RC,FBtr0112805_Fas3-RD,FBtr0301391_Fas3-RE	2989.63	2939.63	95	0.66	0.41	chr2L	18320101	18393441	+	18320101	0	1	0
FBgn0000639	Fbp1	FBtr0075749_Fbp1-RA,FBtr0075750_Fbp1-RB,FBtr0334055_Fbp1-RC	3404.9	3354.9	6912063	41925.2	25856.9	chr3L	14087689	14091153	-	14091153	0	1	1
FBgn0000640	Fbp2	FBtr0079808_Fbp2-RA	916	866	696021	16355	10086.8	chr2L	9426860	9427835	+	9426860	0	0	1
FBgn0000644	Fcp3C	FBtr0070542_Fcp3C-RA	963	913	83	1.85	1.14	chrX	3067409	3068507	-	3068507	0	0	0
FBgn0000658	fj	FBtr0086754_fj-RA	3549	3499	4	0.02	0.01	chr2R	14120268	14123816	+	14120268	0	1	0
FBgn0000659	fkh	FBtr0085321_fkh-RA,FBtr0300259_fkh-RB,FBtr0330333_fkh-RC	4030	3980	50	0.26	0.16	chr3R	24406805	24410834	-	24410834	0	0	0
FBgn0000662	fl(2)d	FBtr0087647_fl(2)d-RA,FBtr0087648_fl(2)d-RB,FBtr0304696_fl(2)d-RC,FBtr0304697_fl(2)d-RD	2496.72	2446.72	2116	17.6	10.85	chr2R	9707129	9712054	-	9712054	0	0	0
FBgn0000667	Actn	FBtr0070343_Actn-RB,FBtr0070344_Actn-RA,FBtr0070345_Actn-RC,FBtr0303048_Actn-RD,FBtr0310657_Actn-RF,FBtr0310658_Actn-RG,FBtr0310659_Actn-RH,FBtr0333801_Actn-RI,FBtr0333802_Actn-RJ	3511.86	3461.86	2051.29	12.06	7.44	chrX	1918789	1936344	-	1936344	0	0	0
FBgn0000709	fliI	FBtr0077192_fliI-RA	4774	4724	1135	4.89	3.02	chrX	21210823	21216117	+	21210823	1	0	0
FBgn0000711	flw	FBtr0071446_flw-RA,FBtr0071447_flw-RB,FBtr0333305_flw-RC	2632.66	2582.66	833	6.56	4.05	chrX	10279993	10303850	+	10279993	0	0	0
FBgn0000715	Fmrf	FBtr0088383_Fmrf-RA	1430	1380	2	0.03	0.02	chr2R	5793796	5797962	+	5793796	0	0	0
FBgn0000719	fog	FBtr0077342_fog-RA,FBtr0100538_fog-RB,FBtr0333179_fog-RC,FBtr0333180_fog-RD,FBtr0333181_fog-RE,FBtr0333182_fog-RF	3671.75	3621.75	3215	18.06	11.14	chrX	22226586	22257030	-	22257030	1	1	0
FBgn0000721	for	FBtr0089304_for-RA,FBtr0089305_for-RB,FBtr0089306_for-RE,FBtr0089307_for-RC,FBtr0089308_for-RD,FBtr0089309_for-RG,FBtr0089310_for-RH,FBtr0089311_for-RF,FBtr0089312_for-RI,FBtr0100363_for-RJ,FBtr0301399_for-RK	3603.58	3553.58	28095	160.88	99.22	chr2L	3622071	3656951	-	3656951	0	0	0
FBgn0000723	Fps85D	FBtr0082051_Fps85D-RB,FBtr0082052_Fps85D-RA,FBtr0082053_Fps85D-RC,FBtr0082054_Fps85D-RD,FBtr0333295_Fps85D-RE,FBtr0333296_Fps85D-RF	2701.52	2651.52	245.53	1.88	1.16	chr3R	5193325	5220268	-	5220268	0	0	0
FBgn0000808	gd	FBtr0309804_gd-RB,FBtr0332308_gd-RC,FBtr0332309_gd-RD,FBtr0332310_gd-RE	1914	1864	2	0.02	0.01	chrX	11879567	11881797	-	11881797	1	1	1
FBgn0000810	fs(1)K10	FBtr0070396_fs(1)K10-RA	3091	3041	741	4.96	3.06	chrX	2136137	2140079	+	2136137	0	0	0
FBgn0000826	png	FBtr0070234_png-RA	1126	1076	0	0	0	chrX	1250521	1251646	-	1251646	1	0	1
FBgn0000927	fs(1)Ya	FBtr0070485_fs(1)Ya-RA	2239	2189	0	0	0	chrX	2618319	2620614	+	2618319	1	0	0
FBgn0000928	fs(1)Yb	FBtr0070484_fs(1)Yb-RA	3503	3453	9	0.05	0.03	chrX	2614501	2618192	+	2614501	1	0	0
FBgn0000964	tj	FBtr0301669_tj-RB,FBtr0329891_tj-RC	3492	3442	8	0.05	0.03	chr2L	19464267	19467758	+	19464267	0	0	1
FBgn0000996	dup	FBtr0087387_dup-RA	3110	3060	254.57	1.69	1.04	chr2R	11264124	11268465	-	11268465	0	0	0
FBgn0001075	ft	FBtr0077478_ft-RA	16852	16802	83	0.1	0.06	chr2L	4198404	4221796	-	4221796	0	1	0
FBgn0001077	ftz	FBtr0081625_ftz-RA	1758	1708	1	0.01	0.01	chr3R	2690046	2691950	+	2690046	0	1	1
FBgn0001078	ftz-f1	FBtr0075086_ftz-f1-RB,FBtr0075087_ftz-f1-RA,FBtr0304627_ftz-f1-RC	5601.87	5551.87	371.12	1.36	0.84	chr3L	18743707	18794409	-	18794409	0	0	0
FBgn0001079	fu	FBtr0074602_fu-RA	3278	3228	370.86	2.34	1.44	chrX	18551787	18555263	+	18551787	0	0	0
FBgn0001083	fw	FBtr0073580_fw-RA,FBtr0112806_fw-RB	4172.13	4122.13	13	0.06	0.04	chrX	11886948	11897943	-	11897943	1	1	1
FBgn0001084	fy	FBtr0079712_fy-RA,FBtr0331992_fy-RB	1547	1497	96	1.3	0.8	chr2L	8401476	8403280	-	8403280	0	0	0
FBgn0001085	fz	FBtr0075742_fz-RB,FBtr0075743_fz-RA,FBtr0330102_fz-RC	3817	3767	35	0.19	0.12	chr3L	14267443	14361739	+	14267443	0	1	0
FBgn0001086	fzy	FBtr0080833_fzy-RA	2023	1973	36.02	0.37	0.23	chr2L	16310929	16313097	+	16310929	0	0	0
FBgn0001087	g	FBtr0073842_g-RB,FBtr0308643_g-RC,FBtr0331709_g-RD,FBtr0331710_g-RF	4006.83	3956.83	3744	19.25	11.88	chrX	13621237	13630311	-	13630311	0	0	0
FBgn0001089	Gal	FBtr0079230_Gal-RA,FBtr0332603_Gal-RB	2345	2295	225.78	2	1.23	chr2L	6003574	6006827	-	6006827	0	0	0
FBgn0001090	bnb	FBtr0074656_bnb-RB,FBtr0074657_bnb-RC,FBtr0074658_bnb-RA,FBtr0074659_bnb-RD	1949.85	1899.85	288	3.08	1.9	chrX	18688553	18691712	-	18691712	1	1	1
FBgn0001091	Gapdh1	FBtr0088903_Gapdh1-RA,FBtr0100479_Gapdh1-RB	1285.58	1235.58	62820.1	1034.61	638.08	chr2R	3679403	3680885	-	3680885	0	0	0
FBgn0001092	Gapdh2	FBtr0074112_Gapdh2-RA,FBtr0074113_Gapdh2-RB,FBtr0332618_Gapdh2-RC	1377.5	1327.5	24619.9	377.4	232.76	chrX	15762178	15763694	+	15762178	0	0	0
FBgn0001098	Gdh	FBtr0089496_Gdh-RB,FBtr0089497_Gdh-RF,FBtr0089498_Gdh-RA	2162.51	2112.51	13922	134.11	82.71	chr3R	19761680	19768824	-	19768824	0	0	0
FBgn0001099	gdl	FBtr0091757_gdl-RA,FBtr0334082_gdl-RB	1109.38	1059.38	136.23	2.62	1.61	chr3L	15502545	15504147	+	15502545	0	0	0
FBgn0001104	G-ialpha65A	FBtr0076934_G-ialpha65A-RA	2076	2026	733	7.36	4.54	chr3L	6965850	6973153	-	6973153	0	0	0
FBgn0001105	Gbeta13F	FBtr0074106_Gbeta13F-RB,FBtr0074107_Gbeta13F-RA,FBtr0074108_Gbeta13F-RC,FBtr0074110_Gbeta13F-RE,FBtr0074111_Gbeta13F-RF,FBtr0331597_Gbeta13F-RG	3946.78	3896.78	8973	46.86	28.9	chrX	15754148	15760208	+	15754148	0	0	0
FBgn0001108	Gl	FBtr0075756_Gl-RA	4550	4500	2651	11.99	7.39	chr3L	13922487	13927756	+	13922487	0	0	0
FBgn0001112	Gld	FBtr0081596_Gld-RA	2897	2847	14	0.1	0.06	chr3R	3077785	3091423	-	3091423	0	1	0
FBgn0001114	Glt	FBtr0079725_Glt-RC,FBtr0079726_Glt-RB,FBtr0079727_Glt-RA,FBtr0307091_Glt-RD	3260.42	3210.42	106777	676.8	417.41	chr2L	8672043	8676811	+	8672043	0	0	0
FBgn0001120	gnu	FBtr0075697_gnu-RA	923	873	4	0.09	0.06	chr3L	14795480	14796460	-	14796460	1	0	1
FBgn0001122	G-oalpha47A	FBtr0088264_G-oalpha47A-RB,FBtr0088265_G-oalpha47A-RC,FBtr0088266_G-oalpha47A-RA,FBtr0088267_G-oalpha47A-RD,FBtr0088268_G-oalpha47A-RE,FBtr0088269_G-oalpha47A-RF,FBtr0088270_G-oalpha47A-RG,FBtr0088271_G-oalpha47A-RH,FBtr0088272_G-oalpha47A-RI,FBtr0333064_G-oalpha47A-RJ	3148.22	3098.22	534	3.51	2.16	chr2R	6325490	6353206	+	6325490	0	0	0
FBgn0001123	G-salpha60A	FBtr0072142_G-salpha60A-RC,FBtr0072143_G-salpha60A-RB,FBtr0072144_G-salpha60A-RA,FBtr0301411_G-salpha60A-RD	1642.92	1592.92	1803	23.03	14.21	chr2R	19830064	19834459	+	19830064	0	0	0
FBgn0001124	Got1	FBtr0087231_Got1-RB,FBtr0087232_Got1-RA	1691.97	1641.97	7033	87.16	53.76	chr2R	12025857	12029439	+	12025857	0	0	0
FBgn0001125	Got2	FBtr0077867_Got2-RA,FBtr0077868_Got2-RB,FBtr0100359_Got2-RC	1609.36	1559.36	15210	198.49	122.41	chr2L	1984512	1987788	-	1987788	0	0	0
FBgn0001128	Gpdh	FBtr0079146_Gpdh-RB,FBtr0079147_Gpdh-RC,FBtr0079148_Gpdh-RA,FBtr0308703_Gpdh-RD,FBtr0333228_Gpdh-RE,FBtr0333229_Gpdh-RF,FBtr0333230_Gpdh-RG	1693.96	1643.96	17724	219.39	135.31	chr2L	5943643	5948843	+	5943643	0	0	0
FBgn0001133	grau	FBtr0071548_grau-RA	1887	1837	626	6.93	4.28	chr2R	16897274	16899424	-	16899424	0	0	0
FBgn0001134	Grd	FBtr0075139_Grd-RA	4071	4021	953	4.82	2.97	chr3L	17816433	17832867	+	17816433	0	1	0
FBgn0001137	grk	FBtr0079708_grk-RA	1718	1668	230	2.81	1.73	chr2L	8431086	8433598	-	8433598	0	0	0
FBgn0001138	grn	FBtr0081808_grn-RA,FBtr0300040_grn-RB,FBtr0330188_grn-RC	3807.64	3757.64	8	0.04	0.03	chr3R	3973090	4007164	-	4007164	0	0	1
FBgn0001139	gro	FBtr0084962_gro-RB,FBtr0084963_gro-RA,FBtr0084964_gro-RD,FBtr0084965_gro-RC,FBtr0084966_gro-RE,FBtr0302951_gro-RF,FBtr0302952_gro-RG,FBtr0305047_gro-RH	3548.2	3498.2	2550.11	14.83	9.15	chr3R	21867432	21875633	+	21867432	0	0	0
FBgn0001142	Gs1	FBtr0078114_Gs1-RB,FBtr0078115_Gs1-RC,FBtr0300568_Gs1-RD	1864.91	1814.91	126478	1418.1	874.6	chr2L	132060	134472	+	132060	0	0	0
FBgn0001145	Gs2	FBtr0073494_Gs2-RB,FBtr0073495_Gs2-RC,FBtr0073496_Gs2-RA	1829.23	1779.23	5043	57.68	35.57	chrX	11316888	11324228	+	11316888	0	0	0
FBgn0001147	gsb-n	FBtr0072461_gsb-n-RA	2234	2184	0	0	0	chr2R	20927905	20939850	-	20939850	0	0	0
FBgn0001148	gsb	FBtr0072444_gsb-RA	1634	1584	1	0.01	0.01	chr2R	20949502	20952166	+	20949502	0	1	1
FBgn0001149	GstD1	FBtr0082607_GstD1-RA,FBtr0100410_GstD1-RB	825.88	775.88	15141	397.11	244.91	chr3R	8193269	8194987	-	8194987	0	0	0
FBgn0001150	gt	FBtr0070460_gt-RB	1782	1732	4.99	0.06	0.04	chrX	2321140	2322996	-	2322996	1	0	0
FBgn0001168	h	FBtr0076569_h-RA,FBtr0100153_h-RB	2172.69	2122.69	2151	20.62	12.72	chr3L	8668859	8672353	+	8668859	0	0	0
FBgn0001169	H	FBtr0083914_H-RA,FBtr0083915_H-RB,FBtr0083916_H-RD,FBtr0083917_H-RC	5475.98	5425.98	1823	6.84	4.22	chr3R	16447665	16454637	+	16447665	0	0	0
FBgn0001170	H2.0	FBtr0079227_H2.0-RA	1660	1610	0	0	0	chr2L	6013057	6019398	-	6019398	0	0	1
FBgn0001174	halo	FBtr0077918_halo-RA,FBtr0114554_halo-RB	614	564	1	0.04	0.02	chr2L	1517532	1518184	-	1518184	0	1	0
FBgn0001179	hay	FBtr0076253_hay-RA,FBtr0114599_hay-RB	2511	2461	647	5.35	3.3	chr3L	10624179	10627069	+	10624179	0	0	0
FBgn0001180	hb	FBtr0081950_hb-RB,FBtr0081951_hb-RA	3350	3300	4	0.02	0.02	chr3R	4517038	4523540	-	4523540	0	0	0
FBgn0001185	her	FBtr0080883_her-RA	2045	1995	535	5.46	3.37	chr2L	16677210	16679383	+	16677210	1	0	0
FBgn0001186	Hex-A	FBtr0071361_Hex-A-RA,FBtr0071362_Hex-A-RB,FBtr0333335_Hex-A-RC	3202.21	3152.21	6636	42.84	26.42	chrX	9479923	9483846	+	9479923	0	0	0
FBgn0001187	Hex-C	FBtr0087399_Hex-C-RA	1576	1526	92	1.23	0.76	chr2R	11106342	11107917	-	11107917	0	0	0
FBgn0001189	hfw	FBtr0070270_hfw-RA,FBtr0333115_hfw-RB	2678.74	2628.74	2346.22	18.16	11.2	chrX	1563603	1567641	+	1563603	0	0	0
FBgn0001197	His2Av	FBtr0085062_His2Av-RA	910	860	666	15.76	9.72	chr3R	22692653	22694630	+	22692653	0	0	0
FBgn0001202	hk	FBtr0081180_hk-RA	2320	2270	1137	10.19	6.29	chr2L	19030838	19033495	-	19033495	0	0	0
FBgn0001206	Hmr	FBtr0071511_Hmr-RB	4658	4608	231	1.02	0.63	chrX	10484952	10489849	-	10489849	0	0	0
FBgn0001208	Hn	FBtr0076811_Hn-RA,FBtr0100225_Hn-RB	1603.11	1553.11	48706	638.16	393.58	chr3L	7753577	7756268	+	7753577	0	0	0
FBgn0001215	Hrb98DE	FBtr0085298_Hrb98DE-RA,FBtr0085299_Hrb98DE-RE,FBtr0085300_Hrb98DE-RB,FBtr0085301_Hrb98DE-RC,FBtr0085302_Hrb98DE-RD,FBtr0085303_Hrb98DE-RF	2161.65	2111.65	5197	50.08	30.89	chr3R	24425556	24431499	+	24425556	0	0	0
FBgn0001216	Hsc70-1	FBtr0075761_Hsc70-1-RC,FBtr0075762_Hsc70-1-RA,FBtr0075763_Hsc70-1-RD	2414.39	2364.39	30	0.26	0.16	chr3L	13967161	13970861	+	13967161	0	0	0
FBgn0001217	Hsc70-2	FBtr0082707_Hsc70-2-RA	2176	2126	31	0.3	0.18	chr3R	8870481	8873112	+	8870481	0	1	0
FBgn0001218	Hsc70-3	FBtr0073608_Hsc70-3-RB,FBtr0073609_Hsc70-3-RA,FBtr0073610_Hsc70-3-RD,FBtr0073611_Hsc70-3-RC	3092.09	3042.09	129679	867.45	534.99	chrX	11695729	11701212	-	11701212	0	0	0
FBgn0001219	Hsc70-4	FBtr0083055_Hsc70-4-RE,FBtr0083056_Hsc70-4-RF,FBtr0083057_Hsc70-4-RA,FBtr0083058_Hsc70-4-RC,FBtr0083059_Hsc70-4-RD,FBtr0083060_Hsc70-4-RB	2352.13	2302.13	104483	923.55	569.59	chr3R	11068370	11072336	+	11068370	0	0	0
FBgn0001220	Hsc70-5	FBtr0087568_Hsc70-5-RA	2922	2872	5753	40.76	25.14	chr2R	10140103	10143697	-	10143697	0	0	0
FBgn0001222	Hsf	FBtr0086782_Hsf-RA,FBtr0110964_Hsf-RB,FBtr0110965_Hsf-RC,FBtr0110966_Hsf-RD	2790.53	2740.53	1390	10.32	6.37	chr2R	14017808	14022136	-	14022136	0	0	0
FBgn0001223	Hsp22	FBtr0100558_Hsp22-RA,FBtr0100559_Hsp22-RB	974.62	924.62	1851.26	40.74	25.13	chr3L	9366031	9368064	+	9366031	0	0	0
FBgn0001224	Hsp23	FBtr0076453_Hsp23-RA,FBtr0309504_Hsp23-RB	868.12	818.12	84774	2108.6	1300.45	chr3L	9374982	9375865	+	9374982	0	0	0
FBgn0001225	Hsp26	FBtr0076496_Hsp26-RA	958	908	5541	124.18	76.59	chr3L	9369518	9370475	-	9370475	0	0	0
FBgn0001226	Hsp27	FBtr0076454_Hsp27-RA	1220	1170	14912	259.36	159.96	chr3L	9377163	9378382	+	9377163	0	0	0
FBgn0001227	Hsp67Ba	FBtr0076495_Hsp67Ba-RA	1733	1683	71	0.86	0.53	chr3L	9370902	9372634	-	9372634	0	0	0
FBgn0001228	Hsp67Bb	FBtr0100653_Hsp67Bb-RA,FBtr0100655_Hsp67Bb-RB,FBtr0303473_Hsp67Bb-RC,FBtr0303474_Hsp67Bb-RD	673.7	623.7	145.74	4.76	2.93	chr3L	9365822	9368064	+	9365822	0	0	0
FBgn0001229	Hsp67Bc	FBtr0076497_Hsp67Bc-RA	987	937	138	3	1.85	chr3L	9364611	9365597	-	9365597	0	0	0
FBgn0001230	Hsp68	FBtr0084589_Hsp68-RA	2228	2178	6993	65.34	40.3	chr3R	19880802	19883029	-	19883029	0	0	0
FBgn0001233	Hsp83	FBtr0073040_Hsp83-RA,FBtr0332873_Hsp83-RB	2713.08	2663.08	61193	467.59	288.38	chr3L	3192969	3197059	+	3192969	0	0	0
FBgn0001234	Hsromega	FBtr0084057_Hsromega-RA,FBtr0084058_Hsromega-RB,FBtr0084059_Hsromega-RC,FBtr0309958_Hsromega-RD,FBtr0309959_Hsromega-RE,FBtr0332373_Hsromega-RF	1498.5	1448.5	1884.1	26.47	16.32	chr3R	17121849	17143558	+	17121849	0	0	0
FBgn0001235	hth	FBtr0082253_hth-RD,FBtr0082254_hth-RB,FBtr0082255_hth-RC,FBtr0082256_hth-RA,FBtr0100454_hth-RE,FBtr0100455_hth-RF,FBtr0301345_hth-RG,FBtr0301956_hth-RH	3281.05	3231.05	1141	7.19	4.43	chr3R	6335569	6464386	-	6464386	0	0	0
FBgn0001247	Ide	FBtr0273273_Ide-RB	3439	3389	1581.98	9.5	5.86	chr3L	20364772	20368996	-	20368996	0	0	0
FBgn0001248	Idh	FBtr0076667_Idh-RA,FBtr0076668_Idh-RF,FBtr0076669_Idh-RB,FBtr0076670_Idh-RC,FBtr0076671_Idh-RD,FBtr0076673_Idh-RG,FBtr0114548_Idh-RI,FBtr0114549_Idh-RJ,FBtr0333058_Idh-RK	1653.29	1603.29	20744	263.29	162.38	chr3L	8349504	8354006	-	8354006	0	0	0
FBgn0001250	if	FBtr0074357_if-RB,FBtr0301352_if-RC,FBtr0301353_if-RD,FBtr0301354_if-RF	5698.33	5648.33	1475	5.31	3.28	chrX	16646222	16677467	-	16677467	0	0	0
FBgn0001253	ImpE1	FBtr0076606_ImpE1-RA,FBtr0076607_ImpE1-RB,FBtr0333057_ImpE1-RC	6043	5993	30	0.1	0.06	chr3L	8365505	8384271	+	8365505	0	0	0
FBgn0001254	ImpE2	FBtr0073141_ImpE2-RA	1708	1658	19	0.23	0.14	chr3L	3510974	3512681	-	3512681	1	0	1
FBgn0001255	ImpE3	FBtr0081819_ImpE3-RA,FBtr0310412_ImpE3-RB	1752.53	1702.53	42	0.5	0.31	chr3R	3853932	3856167	-	3856167	0	0	0
FBgn0001256	ImpL1	FBtr0075842_ImpL1-RA,FBtr0075843_ImpL1-RB,FBtr0301405_ImpL1-RC	1157	1107	3	0.06	0.03	chr3L	13375865	13377099	+	13375865	0	1	1
FBgn0001257	ImpL2	FBtr0073248_ImpL2-RA,FBtr0073249_ImpL2-RB,FBtr0073250_ImpL2-RC,FBtr0333569_ImpL2-RD	2231.09	2181.09	8190	76.41	47.13	chr3L	4224006	4236147	-	4236147	0	0	0
FBgn0001258	ImpL3	FBtr0077008_ImpL3-RA,FBtr0332065_ImpL3-RB,FBtr0332066_ImpL3-RC,FBtr0332067_ImpL3-RD	1429.2	1379.2	49	0.72	0.45	chr3L	6252265	6255794	-	6255794	0	1	0
FBgn0001259	in	FBtr0078183_in-RA	3062	3012	2	0.01	0.01	chr3L	20360298	20363359	+	20360298	1	0	1
FBgn0001263	inaD	FBtr0071909_inaD-RA,FBtr0305132_inaD-RB	2295	2245	5	0.05	0.03	chr2R	18743211	18746317	-	18746317	0	0	0
FBgn0001269	inv	FBtr0088067_inv-RA,FBtr0088068_inv-RD,FBtr0088069_inv-RB,FBtr0088070_inv-RC	2267	2217	19	0.17	0.11	chr2R	7361970	7394688	+	7361970	0	0	1
FBgn0001276	ix	FBtr0088154_ix-RA	727	677	271	8.15	5.02	chr2R	7246942	7247668	-	7247668	0	0	0
FBgn0001280	janA	FBtr0085595_janA-RC,FBtr0085596_janA-RB,FBtr0085597_janA-RA	675.92	625.92	799.6	26	16.03	chr3R	25864339	25865259	-	25865259	1	0	0
FBgn0001281	janB	FBtr0085598_janB-RA	583	533	10.4	0.4	0.24	chr3R	25863702	25864460	-	25864460	1	0	0
FBgn0001285	Jon44E	FBtr0088704_Jon44E-RA	902	852	2	0.05	0.03	chr2R	4578955	4579856	+	4578955	0	1	0
FBgn0001291	Jra	FBtr0088410_Jra-RB,FBtr0088411_Jra-RA,FBtr0330606_Jra-RC	1516.67	1466.67	1089	15.11	9.32	chr2R	5983985	5986061	+	5983985	0	0	0
FBgn0001296	kar	FBtr0082666_kar-RA,FBtr0302563_kar-RB	2189.19	2139.19	2082	19.81	12.21	chr3R	8507908	8515089	-	8515089	0	0	0
FBgn0001297	kay	FBtr0099988_kay-RD,FBtr0099989_kay-RA,FBtr0099990_kay-RB,FBtr0290076_kay-RF	3469.13	3419.13	2120	12.62	7.78	chr3R	25592497	25619838	+	25592497	0	0	1
FBgn0001301	kel	FBtr0081042_kel-RA,FBtr0081043_kel-RB	6157	6107	1366.63	4.55	2.81	chr2L	18129330	18138210	-	18138210	0	0	0
FBgn0001308	Khc	FBtr0087184_Khc-RA	3725	3675	6704	37.12	22.89	chr2R	12154465	12159483	-	12159483	0	0	0
FBgn0001311	kkv	FBtr0078798_kkv-RA,FBtr0078800_kkv-RC,FBtr0301398_kkv-RD	5523	5473	38	0.14	0.09	chr3R	1203815	1218587	-	1218587	0	1	0
FBgn0001316	klar	FBtr0072565_klar-RA,FBtr0110818_klar-RB,FBtr0112807_klar-RC,FBtr0112808_klar-RD,FBtr0333850_klar-RE,FBtr0333851_klar-RF,FBtr0333852_klar-RG	5678.21	5628.21	2707.83	9.79	6.04	chr3L	434089	540589	-	540589	0	0	0
FBgn0001319	kn	FBtr0087465_kn-RA,FBtr0112809_kn-RB,FBtr0112810_kn-RC,FBtr0301400_kn-RD,FBtr0329882_kn-RE	3826.18	3776.18	37	0.2	0.12	chr2R	10660152	10694566	-	10694566	0	1	1
FBgn0001320	kni	FBtr0078283_kni-RA	2100	2050	4	0.04	0.02	chr3L	20685430	20688478	-	20688478	0	1	0
FBgn0001321	knk	FBtr0082194_knk-RA	2674	2624	13	0.1	0.06	chr3R	5948087	5951386	-	5951386	0	0	0
FBgn0001323	knrl	FBtr0078212_knrl-RA	3909	3859	4	0.02	0.01	chr3L	20590241	20613759	-	20613759	0	1	1
FBgn0001324	kto	FBtr0074884_kto-RA,FBtr0304716_kto-RB	5544.22	5494.22	1777	6.58	4.06	chr3L	19829714	19838044	+	19829714	0	0	0
FBgn0001325	Kr	FBtr0072449_Kr-RA,FBtr0333162_Kr-RB	2656.83	2606.83	6529	50.97	31.43	chr2R	21114134	21118917	+	21114134	0	0	0
FBgn0001330	kz	FBtr0070419_kz-RA	3927	3877	223.69	1.17	0.72	chrX	2131891	2136068	-	2136068	0	0	0
FBgn0001332	L	FBtr0087492_L-RA	2608	2558	1830	14.56	8.98	chr2R	10368716	10384817	+	10368716	0	0	0
FBgn0001337	Exp6	FBtr0070098_Exp6-RA	4122	4072	2628	13.13	8.1	chrX	365085	370625	-	370625	0	0	0
FBgn0001341	l(1)1Bi	FBtr0070119_l(1)1Bi-RA	3670	3620	210.1	1.18	0.73	chrX	523816	527666	+	523816	0	0	0
FBgn0001404	egh	FBtr0070439_egh-RC,FBtr0070440_egh-RB	3374.85	3324.85	4803	29.4	18.13	chrX	2482534	2492638	+	2482534	0	0	0
FBgn0001491	l(1)10Bb	FBtr0073460_l(1)10Bb-RA	921	871	674	15.75	9.71	chrX	11218331	11219332	-	11219332	0	0	0
FBgn0001565	Hlc	FBtr0077221_Hlc-RA	2116	2066	1493	14.71	9.07	chrX	21256545	21258973	-	21258973	0	0	0
FBgn0001612	l(1)dd4	FBtr0073841_l(1)dd4-RA	3571	3521	1096.31	6.34	3.91	chrX	13630603	13638716	-	13638716	0	0	0
FBgn0001624	dlg1	FBtr0073483_dlg1-RC,FBtr0073484_dlg1-RF,FBtr0073485_dlg1-RD,FBtr0073486_dlg1-RA,FBtr0073487_dlg1-RE,FBtr0073488_dlg1-RB,FBtr0073489_dlg1-RG,FBtr0073490_dlg1-RH,FBtr0073491_dlg1-RI,FBtr0073492_dlg1-RJ,FBtr0112812_dlg1-RK,FBtr0112813_dlg1-RL,FBtr0301288_dlg1-RM,FBtr0301289_dlg1-RN,FBtr0302114_dlg1-RO,FBtr0308088_dlg1-RP,FBtr0308089_dlg1-RQ,FBtr0330390_dlg1-RR,FBtr0333261_dlg1-RS,FBtr0333262_dlg1-RT…	5112.22	5062.22	2821	11.34	6.99	chrX	11263698	11303809	+	11263698	0	0	0
FBgn0001941	ifc	FBtr0079179_ifc-RA,FBtr0332599_ifc-RB	1782.46	1732.46	901	10.58	6.53	chr2L	5986348	5988854	+	5986348	0	0	0
FBgn0001942	eIF-4a	FBtr0079175_eIF-4a-RA,FBtr0079176_eIF-4a-RC,FBtr0079177_eIF-4a-RB,FBtr0079178_eIF-4a-RD,FBtr0307068_eIF-4a-RE,FBtr0331201_eIF-4a-RF	1632.53	1582.53	59145	760.52	469.04	chr2L	5981764	5985793	+	5981764	0	0	0
FBgn0001961	Sop2	FBtr0080569_Sop2-RB,FBtr0080570_Sop2-RA	1679.37	1629.37	7178	89.65	55.29	chr2L	13827941	13829748	-	13829748	0	0	0
FBgn0001965	Sos	FBtr0080541_Sos-RA	5637	5587	1216	4.43	2.73	chr2L	13813816	13819826	+	13813816	0	0	0
FBgn0001967	nimC3	FBtr0290243_nimC3-RB	802	752	1069	28.93	17.84	chr2L	14019407	14020208	-	14020208	0	0	0
FBgn0001970	Pgant35A	FBtr0080629_Pgant35A-RA	2160	2110	201.06	1.94	1.2	chr2L	14359252	14361411	+	14359252	0	0	0
FBgn0001974	l(2)35Bd	FBtr0080696_l(2)35Bd-RA	1769	1719	460	5.45	3.36	chr2L	15009939	15011764	+	15009939	0	0	0
FBgn0001977	l(2)35Bg	FBtr0080725_l(2)35Bg-RA	2354	2304	2199.77	19.43	11.98	chr2L	15036293	15038857	-	15038857	0	0	0
FBgn0001978	stc	FBtr0080705_stc-RB,FBtr0080706_stc-RA,FBtr0332473_stc-RC,FBtr0332474_stc-RD	4128.91	4078.91	2208	11.02	6.79	chr2L	15113480	15118069	+	15113480	0	0	0
FBgn0001981	esg	FBtr0080734_esg-RA	2287	2237	10	0.09	0.06	chr2L	15333864	15336150	+	15333864	0	1	1
FBgn0001983	wor	FBtr0080740_wor-RA	2231	2181	5	0.05	0.03	chr2L	15423293	15425585	-	15425585	0	1	1
FBgn0001986	l(2)35Df	FBtr0080760_l(2)35Df-RA	3600	3550	608	3.49	2.15	chr2L	15752253	15755905	+	15752253	0	0	0
FBgn0001987	Gli	FBtr0080765_Gli-RA,FBtr0080766_Gli-RB,FBtr0080767_Gli-RC,FBtr0080768_Gli-RD,FBtr0080769_Gli-RE	4088.28	4038.28	468	2.36	1.45	chr2L	15756001	15762755	-	15762755	0	0	0
FBgn0001989	l(2)35Di	FBtr0080771_l(2)35Di-RA,FBtr0080772_l(2)35Di-RB	686.44	636.44	1293	41.34	25.5	chr2L	15749601	15751054	-	15751054	0	0	0
FBgn0001990	wek	FBtr0080764_wek-RA,FBtr0331282_wek-RB	1810.97	1760.97	726.51	8.4	5.18	chr2L	15766133	15768349	-	15768349	0	0	0
FBgn0001991	Ca-alpha1D	FBtr0090003_Ca-alpha1D-RD,FBtr0090004_Ca-alpha1D-RC,FBtr0090005_Ca-alpha1D-RB,FBtr0090006_Ca-alpha1D-RA,FBtr0332020_Ca-alpha1D-RE,FBtr0332021_Ca-alpha1D-RF,FBtr0332022_Ca-alpha1D-RG,FBtr0332023_Ca-alpha1D-RH,FBtr0332024_Ca-alpha1D-RI,FBtr0332025_Ca-alpha1D-RJ	8633.37	8583.37	34	0.08	0.05	chr2L	16165831	16190540	+	16165831	0	1	0
FBgn0001992	Cyp303a1	FBtr0080828_Cyp303a1-RA	1791	1741	12	0.14	0.09	chr2L	16294207	16295997	+	16294207	1	0	0
FBgn0001994	crp	FBtr0080854_crp-RA	3895	3845	2334	12.35	7.62	chr2L	16264061	16287728	-	16287728	0	0	0
FBgn0001995	mRpL4	FBtr0080843_mRpL4-RA	1014	964	377.92	7.98	4.92	chr2L	16328053	16329128	-	16329128	1	0	1
FBgn0002021	l(2)37Bb	FBtr0081177_l(2)37Bb-RA	1702	1652	532	6.55	4.04	chr2L	19049843	19051606	-	19051606	0	0	0
FBgn0002022	Catsup	FBtr0081143_Catsup-RA	1846	1796	7442.22	84.32	52	chr2L	19041714	19043614	+	19041714	0	0	0
FBgn0002023	Lim3	FBtr0081169_Lim3-RB,FBtr0081170_Lim3-RA,FBtr0309832_Lim3-RC,FBtr0309833_Lim3-RD,FBtr0309834_Lim3-RE,FBtr0309835_Lim3-RF,FBtr0329940_Lim3-RG	2674.11	2624.11	9	0.07	0.04	chr2L	19079256	19108427	-	19108427	0	1	1
FBgn0002031	l(2)37Cc	FBtr0081164_l(2)37Cc-RB,FBtr0081165_l(2)37Cc-RA	1326.75	1276.75	3490	55.62	34.31	chr2L	19122040	19123869	-	19123869	0	0	0
FBgn0002036	CG10561	FBtr0081155_CG10561-RA	2053	2003	224.85	2.28	1.41	chr2L	19114401	19116571	+	19114401	0	1	0
FBgn0002044	swm	FBtr0081244_swm-RA,FBtr0081245_swm-RB,FBtr0331325_swm-RC,FBtr0331326_swm-RD	4124.74	4074.74	3138	15.67	9.66	chr2L	19493251	19497978	+	19493251	0	0	0
FBgn0002069	Aats-asp	FBtr0087784_Aats-asp-RA,FBtr0332882_Aats-asp-RB	1976.71	1926.71	14562.9	153.81	94.86	chr2R	8764509	8770673	+	8764509	0	0	0
FBgn0002121	l(2)gl	FBtr0078166_l(2)gl-RB,FBtr0078167_l(2)gl-RD,FBtr0078168_l(2)gl-RE,FBtr0078169_l(2)gl-RF,FBtr0078170_l(2)gl-RC,FBtr0078171_l(2)gl-RA,FBtr0306589_l(2)gl-RG,FBtr0306590_l(2)gl-RH,FBtr0306591_l(2)gl-RI,FBtr0306592_l(2)gl-RJ,FBtr0330655_l(2)gl-RK	5305.23	5255.23	3918	15.17	9.36	chr2L	9839	21376	-	21376	1	0	0
FBgn0002174	l(2)tid	FBtr0089503_l(2)tid-RA,FBtr0089504_l(2)tid-RB,FBtr0089505_l(2)tid-RC,FBtr0306253_l(2)tid-RD	1806.38	1756.38	1095	12.69	7.82	chr2R	19594385	19596549	+	19594385	0	0	0
FBgn0002183	dre4	FBtr0072864_dre4-RA,FBtr0072865_dre4-RB	3657.03	3607.03	1446	8.16	5.03	chr3L	1871574	1876312	-	1876312	0	0	0
FBgn0002283	l(3)73Ah	FBtr0075311_l(3)73Ah-RA,FBtr0307336_l(3)73Ah-RB	1322	1272	466	7.45	4.6	chr3L	16581575	16583232	+	16581575	0	0	0
FBgn0002284	Pros26	FBtr0075360_Pros26-RA	944	894	4412	100.43	61.94	chr3L	16602500	16603518	-	16603518	0	0	0
FBgn0002306	sas	FBtr0081570_sas-RB,FBtr0081571_sas-RA	5537.31	5487.31	39	0.14	0.09	chr3R	2988551	3009424	+	2988551	0	1	0
FBgn0002354	l(3)87Df	FBtr0082703_l(3)87Df-RA	519	469	174	7.55	4.66	chr3R	8856664	8857317	+	8856664	0	0	0
FBgn0002413	dco	FBtr0085742_dco-RA,FBtr0085743_dco-RB,FBtr0085744_dco-RC	3051.89	3001.89	2498.26	16.94	10.44	chr3R	26880908	26886932	-	26886932	0	0	0
FBgn0002431	hyd	FBtr0082090_hyd-RA	9073	9023	9771	22.04	13.59	chr3R	5540345	5551333	-	5551333	0	0	0
FBgn0002440	l(3)mbn	FBtr0077062_l(3)mbn-RB	2321	2271	8	0.07	0.04	chr3L	6117034	6121907	-	6121907	0	1	0
FBgn0002441	l(3)mbt	FBtr0085175_l(3)mbt-RB,FBtr0085176_l(3)mbt-RA	5318.63	5268.63	1035.76	4	2.47	chr3R	23091952	23098995	-	23098995	0	0	0
FBgn0002466	sti	FBtr0075970_sti-RA,FBtr0332643_sti-RB	6072	6022	98	0.33	0.2	chr3L	12501098	12507915	-	12507915	0	0	0
FBgn0002522	lab	FBtr0081696_lab-RA,FBtr0308035_lab-RB	2180.5	2130.5	0	0	0	chr3R	2487149	2504312	-	2504312	0	1	1
FBgn0002524	lace	FBtr0080738_lace-RA	3008	2958	1431	9.84	6.07	chr2L	15499110	15505018	+	15499110	0	1	0
FBgn0002525	Lam	FBtr0079100_Lam-RA,FBtr0307058_Lam-RB,FBtr0307059_Lam-RC	3130.23	3080.23	817	5.4	3.33	chr2L	5542544	5546642	+	5542544	0	0	0
FBgn0002526	LanA	FBtr0077014_LanA-RA	11690	11640	81369	142.25	87.73	chr3L	6196931	6211122	-	6211122	0	0	0
FBgn0002528	LanB2	FBtr0076382_LanB2-RA	5762	5712	14065	50.11	30.9	chr3L	9608014	9617080	+	9608014	0	0	0
FBgn0002531	Lcp1	FBtr0088763_Lcp1-RA,FBtr0333557_Lcp1-RB	541.88	491.88	218.03	9.02	5.56	chr2R	4317801	4318737	-	4318737	0	0	0
FBgn0002533	Lcp2	FBtr0088761_Lcp2-RA,FBtr0333556_Lcp2-RB	556.73	506.73	69.97	2.81	1.73	chr2R	4321302	4322080	-	4322080	1	1	1
FBgn0002534	Lcp3	FBtr0088743_Lcp3-RA,FBtr0333554_Lcp3-RB	525.88	475.88	117	5	3.09	chr2R	4322815	4323600	+	4322815	1	1	1
FBgn0002535	Lcp4	FBtr0088744_Lcp4-RA,FBtr0333555_Lcp4-RB	530.1	480.1	171	7.25	4.47	chr2R	4325152	4326000	+	4325152	0	1	1
FBgn0002542	lds	FBtr0081758_lds-RA	3540	3490	131.47	0.77	0.47	chr3R	3746156	3750213	+	3746156	0	0	0
FBgn0002543	lea	FBtr0077941_lea-RA,FBtr0329985_lea-RB	6202	6152	1992	6.59	4.06	chr2L	1380086	1420449	-	1420449	0	1	1
FBgn0002552	lin	FBtr0088651_lin-RA	3650	3600	682	3.86	2.38	chr2R	4802033	4805739	+	4802033	0	0	0
FBgn0002561	l(1)sc	FBtr0070074_l(1)sc-RA	1095	1045	0	0	0	chrX	303756	304850	+	303756	0	1	0
FBgn0002562	Lsp1alpha	FBtr0073651_Lsp1alpha-RA	2451	2401	1.74323e+06	14774.4	9111.92	chrX	12384416	12386933	+	12384416	0	0	0
FBgn0002563	Lsp1beta	FBtr0078025_Lsp1beta-RA	2605	2555	9.00312e+06	71704.9	44223.3	chr2L	898644	901316	+	898644	0	0	0
FBgn0002564	Lsp1gamma	FBtr0072463_Lsp1gamma-RA	2501	2451	1.03416e+07	85860.3	52953.4	chr3L	66430	68995	+	66430	0	0	0
FBgn0002565	Lsp2	FBtr0089324_Lsp2-RA	2304	2254	1.08967e+07	98376.1	60672.4	chr3L	12122493	12124796	+	12122493	0	0	0
FBgn0002566	lt	FBtr0111123_lt-RC,FBtr0111124_lt-RB,FBtr0111125_lt-RA,FBtr0333518_lt-RD,FBtr0333519_lt-RE	2923.54	2873.54	2468	17.48	10.78	chr2L	22811944	22834955	+	22811944	1	0	0
FBgn0002567	ltd	FBtr0089930_ltd-RA,FBtr0089931_ltd-RB,FBtr0089932_ltd-RE,FBtr0089933_ltd-RD,FBtr0089934_ltd-RC	2245.07	2195.07	17402	161.32	99.49	chr2R	5065369	5073866	-	5073866	0	0	0
FBgn0002569	Mal-A2	FBtr0088747_Mal-A2-RA	2035	1985	3	0.03	0.02	chr2R	4341137	4343291	+	4341137	0	1	1
FBgn0002570	Mal-A1	FBtr0088759_Mal-A1-RA	1824	1774	11	0.13	0.08	chr2R	4337166	4339404	-	4339404	0	1	1
FBgn0002571	Mal-A3	FBtr0088758_Mal-A3-RA	1788	1738	8	0.09	0.06	chr2R	4343414	4345390	-	4345390	0	1	1
FBgn0002573	sens	FBtr0075862_sens-RA	2451	2401	10	0.08	0.05	chr3L	13389328	13394225	-	13394225	0	1	1
FBgn0002576	lz	FBtr0071320_lz-RA,FBtr0112814_lz-RB	3105	3055	8	0.05	0.03	chrX	9178682	9197669	+	9178682	0	0	0
FBgn0002577	m	FBtr0073555_m-RA	3405	3355	10	0.06	0.04	chrX	11648306	11663541	+	11648306	0	0	0
FBgn0002578	m1	FBtr0084957_m1-RA,FBtr0310083_m1-RB	1268.29	1218.29	6	0.1	0.06	chr3R	21840446	21842209	+	21840446	0	1	0
FBgn0002579	RpL36	FBtr0070155_RpL36-RA,FBtr0070156_RpL36-RB,FBtr0070157_RpL36-RD,FBtr0070158_RpL36-RC	576.72	526.72	37527	1449.81	894.15	chrX	522350	523495	-	523495	0	0	0
FBgn0002590	RpS5a	FBtr0074406_RpS5a-RA	855	805	45865	1159.4	715.05	chrX	17037620	17042287	-	17042287	0	0	0
FBgn0002592	m2	FBtr0084981_m2-RA	957	907	5	0.11	0.07	chr3R	21842236	21843192	-	21843192	0	0	0
FBgn0002593	RpLP1	FBtr0078056_RpLP1-RA,FBtr0331932_RpLP1-RB	601.06	551.06	77753	2871.23	1770.8	chr2L	419952	420864	+	419952	0	0	0
FBgn0002607	RpL19	FBtr0072405_RpL19-RA,FBtr0072406_RpL19-RB	751.33	701.33	61595	1787.2	1102.24	chr2R	20855968	20857070	-	20857070	0	0	0
FBgn0002609	HLHm3	FBtr0084958_HLHm3-RA	1413	1363	6	0.09	0.06	chr3R	21847437	21848849	+	21847437	0	0	0
FBgn0002622	RpS3	FBtr0084410_RpS3-RA	904	854	47722	1137.12	701.31	chr3R	19184534	19185700	+	19184534	0	0	0
FBgn0002626	RpL32	FBtr0085592_RpL32-RB,FBtr0085593_RpL32-RC,FBtr0085594_RpL32-RA,FBtr0114555_RpL32-RD,FBtr0114556_RpL32-RE	521.14	471.14	35833	1547.68	954.52	chr3R	25870951	25871880	-	25871880	0	0	0
FBgn0002629	m4	FBtr0084980_m4-RA	733	683	7	0.21	0.13	chr3R	21849548	21850280	-	21850280	0	1	0
FBgn0002631	HLHm5	FBtr0084979_HLHm5-RA	882	832	14	0.34	0.21	chr3R	21854576	21855457	-	21855457	0	1	0
FBgn0002632	m6	FBtr0084959_m6-RA	1137	1087	8	0.15	0.09	chr3R	21858633	21859769	+	21858633	0	1	0
FBgn0002633	HLHm7	FBtr0084960_HLHm7-RA	982	932	8	0.17	0.11	chr3R	21862760	21863741	+	21862760	0	0	0
FBgn0002638	Bj1	FBtr0077074_Bj1-RA,FBtr0077075_Bj1-RB,FBtr0077076_Bj1-RC	2172.09	2122.09	622	5.96	3.68	chr3L	5923362	5925873	-	5925873	0	0	0
FBgn0002641	mal	FBtr0077306_mal-RA	3203	3153	646	4.17	2.57	chrX	20300708	20304237	+	20300708	0	0	0
FBgn0002643	mam	FBtr0087596_mam-RA,FBtr0087597_mam-RB,FBtr0087598_mam-RC	6408.13	6358.13	4959.47	15.87	9.79	chr2R	9878686	9947861	+	9878686	0	0	0
FBgn0002645	Map205	FBtr0085875_Map205-RA,FBtr0085876_Map205-RB	4669.97	4619.97	3419	15.06	9.29	chr3R	27882314	27894162	-	27894162	0	0	1
FBgn0002652	squ	FBtr0080887_squ-RA,FBtr0305565_squ-RB	1128.03	1078.03	17.66	0.33	0.21	chr2L	16680056	16681655	+	16680056	1	0	0
FBgn0002673	twe	FBtr0080855_twe-RA,FBtr0331444_twe-RB,FBtr0331445_twe-RC,FBtr0331446_twe-RD	2266	2216	45.17	0.41	0.26	chr2L	16259414	16261877	-	16261877	0	0	0
FBgn0002707	mei-9	FBtr0070656_mei-9-RA	3606	3556	172	0.98	0.61	chrX	4208263	4212834	-	4212834	0	0	0
FBgn0002709	mei-218	FBtr0100639_mei-218-RB,FBtr0100640_mei-218-RC,FBtr0299823_mei-218-RD,FBtr0303847_mei-218-RE	4732.32	4682.32	58	0.25	0.16	chrX	17030018	17037029	-	17037029	1	0	0
FBgn0002715	mei-S332	FBtr0071761_mei-S332-RA	1703	1653	37.58	0.46	0.29	chr2R	18009606	18012071	+	18009606	0	0	0
FBgn0002716	mei-W68	FBtr0086461_mei-W68-RA	2276	2226	32.23	0.29	0.18	chr2R	15343700	15347029	+	15343700	0	0	0
FBgn0002719	Men	FBtr0082660_Men-RB,FBtr0082661_Men-RA,FBtr0330025_Men-RC	2395.44	2345.44	16628	144.27	88.97	chr3R	8538825	8548267	-	8548267	0	0	0
FBgn0002723	Met	FBtr0073521_Met-RA	3754	3704	411	2.26	1.39	chrX	11510159	11513981	+	11510159	0	0	0
FBgn0002732	malpha	FBtr0084956_malpha-RA	676	626	2	0.07	0.04	chr3R	21836615	21837290	+	21836615	0	1	0
FBgn0002733	HLHmbeta	FBtr0084982_HLHmbeta-RA	978	928	11	0.24	0.15	chr3R	21830768	21831745	-	21831745	0	1	0
FBgn0002734	HLHmdelta	FBtr0084954_HLHmdelta-RA	1013	963	0	0	0	chr3R	21823343	21824355	+	21823343	0	1	0
FBgn0002735	HLHmgamma	FBtr0084955_HLHmgamma-RA	911	861	11	0.26	0.16	chr3R	21825573	21826483	+	21825573	0	1	0
FBgn0002736	mago	FBtr0071569_mago-RA	1104	1054	730.92	14.11	8.7	chr2R	17016084	17017245	+	17016084	0	0	0
FBgn0002772	Mlc1	FBtr0085195_Mlc1-RA,FBtr0085196_Mlc1-RB,FBtr0331365_Mlc1-RC	936.74	886.74	93	2.13	1.32	chr3R	23483285	23485899	-	23485899	0	0	0
FBgn0002773	Mlc2	FBtr0089746_Mlc2-RB,FBtr0089747_Mlc2-RA	2286	2236	501	4.56	2.81	chr3R	25997160	26000273	-	26000273	0	0	0
FBgn0002774	mle	FBtr0086030_mle-RB,FBtr0086031_mle-RA,FBtr0100576_mle-RC	4279.37	4229.37	1646	7.92	4.88	chr2R	1862243	1868277	-	1868277	0	0	0
FBgn0002775	msl-3	FBtr0076926_msl-3-RA	1970	1920	263.74	2.8	1.72	chr3L	7116313	7118633	-	7118633	0	0	0
FBgn0002778	mnd	FBtr0075626_mnd-RC,FBtr0075627_mnd-RA,FBtr0114529_mnd-RD,FBtr0334065_mnd-RE	2458.04	2408.04	341	2.88	1.78	chr3L	14978200	14984767	+	14978200	0	0	0
FBgn0002780	mod	FBtr0085874_mod-RA,FBtr0310268_mod-RC	1975.25	1925.25	3782	39.97	24.65	chr3R	27877794	27880696	+	27877794	0	0	0
FBgn0002781	mod(mdg4)	FBtr0084060_mod(mdg4)-RA,FBtr0084061_mod(mdg4)-RB,FBtr0084062_mod(mdg4)-RC,FBtr0084063_mod(mdg4)-RD,FBtr0084064_mod(mdg4)-RE,FBtr0084065_mod(mdg4)-RF,FBtr0084066_mod(mdg4)-RG,FBtr0084067_mod(mdg4)-RH,FBtr0084068_mod(mdg4)-RI,FBtr0084069_mod(mdg4)-RJ,FBtr0084070_mod(mdg4)-RK,FBtr0084071_mod(mdg4)-RL,FBtr0084072_mod(mdg4)-RM,FBtr0084073_mod(mdg4)-RN,FBtr0084074_mod(mdg4)-RO,FBtr0084075_mod(mdg4)-RP…	1979.6	1929.6	3046	32.12	19.81	chr3R	17177331	17203121	-	17203121	0	0	0
FBgn0002783	mor	FBtr0083238_mor-RA,FBtr0302550_mor-RB	3887.59	3837.59	2574	13.65	8.42	chr3R	11793856	11798636	-	11798636	0	0	0
FBgn0002787	Mov34	FBtr0072290_Mov34-RA,FBtr0330237_Mov34-RB,FBtr0332921_Mov34-RC	1456	1406	4797	69.43	42.82	chr2R	20287551	20292050	+	20287551	0	0	0
FBgn0002789	Mp20	FBtr0087745_Mp20-RA	879	829	138	3.39	2.09	chr2R	9134175	9135264	+	9134175	0	0	0
FBgn0002791	mr	FBtr0072156_mr-RA	2557	2507	394	3.2	1.97	chr2R	19859956	19862935	+	19859956	0	0	0
FBgn0002838	ms(3)K81	FBtr0085063_ms(3)K81-RA	711	661	1	0.03	0.02	chr3R	22701574	22702284	+	22701574	0	0	0
FBgn0002842	sa	FBtr0078401_sa-RA	956	906	1	0.02	0.01	chr3L	21398525	21399838	-	21399838	0	0	0
FBgn0002855	Acp26Aa	FBtr0079155_Acp26Aa-RA	958	908	3	0.07	0.04	chr2L	5892883	5893896	-	5893896	0	1	0
FBgn0002856	Acp26Ab	FBtr0079156_Acp26Ab-RA,FBtr0079157_Acp26Ab-RB	476	426	0	0	0	chr2L	5892298	5892862	-	5892862	0	1	0
FBgn0002862	Mst87F	FBtr0082884_Mst87F-RA	470	420	152	7.36	4.54	chr3R	9652873	9653432	-	9653432	0	1	1
FBgn0002863	Acp95EF	FBtr0084561_Acp95EF-RA	243	193	0	0	0	chr3R	20054697	20055001	+	20054697	0	0	0
FBgn0002865	Mst98Ca	FBtr0085277_Mst98Ca-RA	1319	1269	49.39	0.79	0.49	chr3R	24117060	24118378	+	24117060	0	1	0
FBgn0002868	MtnA	FBtr0082158_MtnA-RA	343	293	594	41.25	25.44	chr3R	5609487	5610093	-	5610093	0	0	0
FBgn0002869	MtnB	FBtr0083890_MtnB-RA	301	251	3	0.24	0.15	chr3R	16328960	16329321	-	16329321	0	1	0
FBgn0002872	mu2	FBtr0072856_mu2-RA,FBtr0072857_mu2-RB,FBtr0301465_mu2-RC	4090.08	4040.08	175.3	0.88	0.54	chr3L	1942734	1947475	-	1947475	0	0	0
FBgn0002873	mud	FBtr0308325_mud-RF,FBtr0308326_mud-RG,FBtr0308327_mud-RH,FBtr0308328_mud-RI,FBtr0308329_mud-RJ,FBtr0332621_mud-RK,FBtr0332622_mud-RL	7733.38	7683.38	69	0.18	0.11	chrX	14141765	14152628	+	14141765	1	1	0
FBgn0002878	mus101	FBtr0073817_mus101-RA	4868	4818	160	0.68	0.42	chrX	13616279	13621146	+	13616279	0	0	0
FBgn0002887	mus201	FBtr0005673_mus201-RA,FBtr0005674_mus201-RB,FBtr0100473_mus201-RC	3862.36	3812.36	331.93	1.77	1.09	chr2L	8437411	8442352	+	8437411	0	0	0
FBgn0002891	mus205	FBtr0088831_mus205-RA	7123	7073	340.48	0.98	0.6	chr2R	3680757	3688549	+	3680757	0	0	0
FBgn0002899	mus301	FBtr0076689_mus301-RA	3364	3314	92.43	0.57	0.35	chr3L	8130908	8135114	+	8130908	0	0	0
FBgn0002901	mus304	FBtr0075122_mus304-RA	2816	2766	150	1.1	0.68	chr3L	18102914	18105947	+	18102914	0	0	0
FBgn0002905	mus308	FBtr0082662_mus308-RA	6420	6370	75.15	0.24	0.15	chr3R	8531245	8538021	-	8538021	0	0	0
FBgn0002906	mus309	FBtr0082434_mus309-RA	5285	5235	230.91	0.9	0.55	chr3R	7562053	7567505	-	7567505	0	0	0
FBgn0002909	mus312	FBtr0076839_mus312-RA,FBtr0299690_mus312-RD	4013.05	3963.05	193.31	0.99	0.61	chr3L	7322232	7326571	+	7322232	0	0	0
FBgn0002914	Myb	FBtr0074169_Myb-RA,FBtr0074170_Myb-RB,FBtr0074171_Myb-RD,FBtr0074172_Myb-RC,FBtr0074173_Myb-RE	2850.83	2800.83	1774.86	12.9	7.95	chrX	15748865	15751854	-	15751854	0	0	0
FBgn0002917	na	FBtr0112815_na-RD,FBtr0303764_na-RE	7603	7553	13	0.04	0.02	chrX	14160400	14171207	+	14160400	1	1	0
FBgn0002921	Atpalpha	FBtr0089509_Atpalpha-RC,FBtr0089510_Atpalpha-RA,FBtr0089511_Atpalpha-RB,FBtr0089512_Atpalpha-RD,FBtr0089513_Atpalpha-RE,FBtr0089514_Atpalpha-RF,FBtr0089515_Atpalpha-RG,FBtr0089516_Atpalpha-RH,FBtr0300191_Atpalpha-RI,FBtr0333324_Atpalpha-RJ,FBtr0333325_Atpalpha-RK	4144.23	4094.23	10573	52.55	32.41	chr3R	16774436	16801961	+	16774436	0	0	0
FBgn0002922	nau	FBtr0084472_nau-RA,FBtr0301445_nau-RB	1526	1476	0	0	0	chr3R	19538536	19544079	-	19544079	0	0	0
FBgn0002924	ncd	FBtr0085534_ncd-RA	2723	2673	128.11	0.98	0.6	chr3R	25630009	25632849	-	25632849	0	0	0
FBgn0002926	ndl	FBtr0076984_ndl-RA	8230	8180	2	0	0	chr3L	6587038	6596466	-	6596466	0	1	0
FBgn0002930	nec	FBtr0089052_nec-RA	1621	1571	18777	243.22	150	chr2R	3043981	3045733	-	3045733	0	0	0
FBgn0002931	net	FBtr0290323_net-RB,FBtr0330637_net-RC	2113.4	2063.4	193	1.9	1.17	chr2L	82421	87387	-	87387	0	0	0
FBgn0002932	neur	FBtr0082001_neur-RC,FBtr0082002_neur-RD,FBtr0082003_neur-RA,FBtr0082004_neur-RB,FBtr0300414_neur-RE	3764.98	3714.98	281	1.54	0.95	chr3R	4846068	4865189	-	4865189	0	0	0
FBgn0002933	ng1	FBtr0070523_ng1-RA	523	473	11.28	0.49	0.3	chrX	3136445	3136967	+	3136445	0	1	0
FBgn0002936	ninaA	FBtr0078023_ninaA-RA	871	821	7	0.17	0.11	chr2L	877302	878270	+	877302	0	0	0
FBgn0002937	ninaB	FBtr0082820_ninaB-RA	2101	2051	7	0.07	0.04	chr3R	9526308	9528844	+	9526308	0	0	0
FBgn0002938	ninaC	FBtr0079436_ninaC-RB,FBtr0079437_ninaC-RA	4445.93	4395.93	7	0.03	0.02	chr2L	7377718	7384344	+	7377718	0	1	0
FBgn0002939	ninaD	FBtr0081031_ninaD-RA,FBtr0302454_ninaD-RB	1725	1675	35	0.43	0.26	chr2L	18081630	18083608	+	18081630	0	1	0
FBgn0002940	ninaE	FBtr0083857_ninaE-RA	1597	1547	18	0.24	0.15	chr3R	15711968	15713928	-	15713928	0	0	1
FBgn0002941	slou	FBtr0084123_slou-RA,FBtr0330389_slou-RB	2776	2726	1	0.01	0	chr3R	17374377	17383004	-	17383004	0	1	1
FBgn0002945	nkd	FBtr0075039_nkd-RA,FBtr0332649_nkd-RB,FBtr0332650_nkd-RC	4913.07	4863.07	273	1.14	0.7	chr3L	18996841	19038549	-	19038549	0	0	0
FBgn0002948	nod	FBtr0073516_nod-RA	2407	2357	49.16	0.42	0.26	chrX	11474851	11479787	+	11474851	0	0	0
FBgn0002962	nos	FBtr0083732_nos-RA	2347	2297	9.21	0.08	0.05	chr3R	14982962	14985924	+	14982962	0	0	0
FBgn0002968	Nrg	FBtr0071207_Nrg-RA,FBtr0071208_Nrg-RB,FBtr0071209_Nrg-RC,FBtr0301762_Nrg-RD,FBtr0301763_Nrg-RE,FBtr0301764_Nrg-RF,FBtr0305914_Nrg-RG,FBtr0333522_Nrg-RH,FBtr0333523_Nrg-RI	5115.41	5065.41	5992	24.07	14.85	chrX	8411406	8449203	+	8411406	0	0	0
FBgn0002973	numb	FBtr0079821_numb-RB,FBtr0079822_numb-RA,FBtr0331292_numb-RC	3446.64	3396.64	57	0.34	0.21	chr2L	9437469	9464184	+	9437469	1	0	0
FBgn0002985	odd	FBtr0077557_odd-RA	2341	2291	28	0.25	0.15	chr2L	3604222	3606748	-	3606748	0	1	1
FBgn0002989	okr	FBtr0077673_okr-RA	2878	2828	173.95	1.25	0.77	chr2L	2989594	2992759	-	2992759	0	0	0
FBgn0003002	opa	FBtr0078836_opa-RA	2947	2897	7	0.05	0.03	chr3R	678535	695709	+	678535	0	0	1
FBgn0003008	or	FBtr0072152_or-RA	820	770	727	19.21	11.85	chr2R	19855465	19856466	+	19855465	0	0	0
FBgn0003009	ord	FBtr0072047_ord-RA	2656	2606	4	0.03	0.02	chr2R	19158778	19161798	-	19161798	0	1	0
FBgn0003011	ort	FBtr0083784_ort-RA	2165	2115	0	0	0	chr3R	15485470	15489401	+	15485470	0	1	0
FBgn0003015	osk	FBtr0081954_osk-RA,FBtr0081956_osk-RC	2864	2814	192	1.39	0.86	chr3R	4760853	4764117	+	4760853	0	0	0
FBgn0003016	osp	FBtr0114465_osp-RC,FBtr0301494_osp-RD,FBtr0301495_osp-RE,FBtr0301496_osp-RF	6040.45	5990.45	2369	8.05	4.96	chr2L	14599776	14689325	-	14689325	0	1	0
FBgn0003022	Ote	FBtr0086768_Ote-RA	1587	1537	78	1.03	0.64	chr2R	14163112	14164698	-	14164698	0	1	0
FBgn0003023	otu	FBtr0071236_otu-RA,FBtr0071237_otu-RB,FBtr0071238_otu-RC,FBtr0333146_otu-RD,FBtr0333147_otu-RE	3019.22	2969.22	348	2.38	1.47	chrX	8379041	8383568	-	8383568	1	1	1
FBgn0003028	ovo	FBtr0070738_ovo-RB,FBtr0070739_ovo-RC,FBtr0070740_ovo-RA,FBtr0100408_ovo-RD,FBtr0301914_ovo-RE	4833.51	4783.51	10	0.04	0.03	chrX	4942330	4964962	+	4942330	1	1	1
FBgn0003034	Acp70A	FBtr0075836_Acp70A-RA	223	173	1	0.12	0.07	chr3L	13294735	13295022	+	13294735	0	1	0
FBgn0003041	pbl	FBtr0076771_pbl-RA,FBtr0076772_pbl-RB,FBtr0076773_pbl-RC,FBtr0076774_pbl-RD,FBtr0112817_pbl-RE,FBtr0306647_pbl-RF	3081.78	3031.78	221	1.48	0.91	chr3L	7889209	7905051	-	7905051	0	0	0
FBgn0003042	Pc	FBtr0078405_Pc-RA	2462	2412	256.35	2.16	1.33	chr3L	21299238	21311120	-	21311120	0	0	0
FBgn0003044	Pcl	FBtr0086735_Pcl-RA,FBtr0329998_Pcl-RB	4396	4346	636	2.98	1.84	chr2R	14022919	14027495	+	14022919	0	0	0
FBgn0003046	Pcp	FBtr0079388_Pcp-RA	721	671	1445	43.82	27.03	chr2L	7021682	7022473	+	7021682	0	0	0
FBgn0003048	pcx	FBtr0070395_pcx-RB,FBtr0332381_pcx-RC,FBtr0332382_pcx-RD	12108	12058	5037.31	8.5	5.24	chrX	2119329	2132094	+	2119329	0	0	0
FBgn0003053	peb	FBtr0070680_peb-RA,FBtr0100265_peb-RB	6453.07	6403.07	24	0.08	0.05	chrX	4511602	4520256	+	4511602	0	1	1
FBgn0003057	CG10598	FBtr0074400_CG10598-RA	731	681	0	0	0	chrX	17119744	17120474	-	17120474	0	1	1
FBgn0003060	CG9757	FBtr0082860_CG9757-RA	564	514	2	0.08	0.05	chr3R	9437588	9438151	-	9438151	0	1	0
FBgn0003062	Fib	FBtr0071982_Fib-RA	1325	1275	406	6.48	4	chr2R	18960420	18962243	-	18962243	0	0	0
FBgn0003065	CG2150	FBtr0085859_CG2150-RA	1164	1114	0	0	0	chr3R	27589026	27590488	-	27590488	0	1	0
FBgn0003067	Pepck	FBtr0086700_Pepck-RB,FBtr0086701_Pepck-RA	2489.72	2439.72	180494	1505.46	928.48	chr2R	14424272	14426924	+	14424272	0	0	0
FBgn0003068	per	FBtr0070477_per-RA,FBtr0332311_per-RB	4482.56	4432.56	98	0.45	0.28	chrX	2579613	2586813	+	2579613	1	0	0
FBgn0003071	Pfk	FBtr0088420_Pfk-RA,FBtr0088421_Pfk-RC,FBtr0088422_Pfk-RB,FBtr0304925_Pfk-RD,FBtr0333067_Pfk-RE	3326.75	3276.75	2438	15.14	9.34	chr2R	5997245	6004962	+	5997245	0	0	0
FBgn0003074	Pgi	FBtr0088679_Pgi-RA,FBtr0088680_Pgi-RB,FBtr0088681_Pgi-RC	2513.64	2463.64	26859	221.85	136.82	chr2R	4798407	4801631	-	4801631	0	0	0
FBgn0003076	Pgm	FBtr0075492_Pgm-RA	1843	1793	9584	108.77	67.08	chr3L	16119118	16121631	-	16121631	0	0	0
FBgn0003079	phl	FBtr0070401_phl-RA,FBtr0111025_phl-RB,FBtr0333812_phl-RD	3426.75	3376.75	728	4.39	2.71	chrX	2189917	2237903	+	2189917	0	0	0
FBgn0003082	phr	FBtr0088838_phr-RA,FBtr0088839_phr-RB	1714.19	1664.19	989.63	12.1	7.46	chr2R	3712997	3714824	+	3712997	0	0	0
FBgn0003086	Pig1	FBtr0070537_Pig1-RB	690	640	162	5.15	3.18	chrX	3142633	3143322	-	3143322	0	1	0
FBgn0003087	pim	FBtr0080001_pim-RA,FBtr0332190_pim-RB	932	882	8	0.18	0.11	chr2L	10362989	10364092	+	10362989	0	0	0
FBgn0003089	pip	FBtr0075003_pip-RA,FBtr0075004_pip-RC,FBtr0075005_pip-RD,FBtr0075007_pip-RF,FBtr0075008_pip-RG,FBtr0075009_pip-RH,FBtr0075010_pip-RI,FBtr0075011_pip-RJ,FBtr0075012_pip-RK,FBtr0075013_pip-RL,FBtr0300340_pip-RM,FBtr0333897_pip-RN	1502.56	1452.56	16.11	0.23	0.14	chr3L	19291723	19330709	-	19330709	0	1	0
FBgn0003090	pk	FBtr0089042_pk-RA,FBtr0089043_pk-RB,FBtr0089044_pk-RC	4308.02	4258.02	37	0.18	0.11	chr2R	3038207	3110885	+	3038207	0	1	0
FBgn0003091	Pkc53E	FBtr0087048_Pkc53E-RB,FBtr0087049_Pkc53E-RA,FBtr0112819_Pkc53E-RC,FBtr0305069_Pkc53E-RD,FBtr0305070_Pkc53E-RE,FBtr0331960_Pkc53E-RF	3253.78	3203.78	62	0.39	0.24	chr2R	12812160	12832631	+	12812160	0	0	0
FBgn0003093	Pkc98E	FBtr0085359_Pkc98E-RA,FBtr0301516_Pkc98E-RB	3366.87	3316.87	886	5.44	3.35	chr3R	24864896	24872756	+	24864896	0	0	0
FBgn0003114	plu	FBtr0086306_plu-RA	651	601	1	0.03	0.02	chr2R	16150463	16151224	-	16151224	0	0	0
FBgn0003116	pn	FBtr0070389_pn-RA	1755	1705	494.97	5.91	3.64	chrX	2075127	2076949	+	2075127	0	0	0
FBgn0003117	pnr	FBtr0083220_pnr-RB,FBtr0083221_pnr-RA	2937.04	2887.04	103.14	0.73	0.45	chr3R	11851819	11866639	+	11851819	0	0	1
FBgn0003118	pnt	FBtr0089715_pnt-RC,FBtr0089716_pnt-RD,FBtr0089717_pnt-RB	3182.89	3132.89	1585	10.3	6.35	chr3R	19116826	19171884	-	19171884	0	0	0
FBgn0003124	polo	FBtr0074839_polo-RA,FBtr0100318_polo-RB	2486.33	2436.33	89	0.74	0.46	chr3L	20302754	20306566	+	20302754	0	0	0
FBgn0003129	Poxm	FBtr0111026_Poxm-RC	3418	3368	153.77	0.93	0.57	chr3R	4143895	4159514	-	4159514	0	1	1
FBgn0003130	Poxn	FBtr0087311_Poxn-RA,FBtr0329908_Poxn-RB	2320	2270	2	0.02	0.01	chr2R	11714198	11722560	-	11722560	0	1	1
FBgn0003132	Pp1-13C	FBtr0074017_Pp1-13C-RA	1892	1842	3	0.03	0.02	chrX	15253134	15255094	-	15255094	0	1	0
FBgn0003134	Pp1alpha-96A	FBtr0084642_Pp1alpha-96A-RA	2235	2185	3172	29.54	18.22	chr3R	20343979	20347065	+	20343979	1	0	0
FBgn0003137	Ppn	FBtr0300337_Ppn-RC,FBtr0301837_Ppn-RE,FBtr0301838_Ppn-RF,FBtr0301839_Ppn-RG	8807.83	8757.83	1042	2.42	1.49	chr3R	24346387	24366053	-	24366053	0	1	0
FBgn0003138	Ptp61F	FBtr0072716_Ptp61F-RC,FBtr0072717_Ptp61F-RB,FBtr0072718_Ptp61F-RA,FBtr0072719_Ptp61F-RD,FBtr0310161_Ptp61F-RE	2585.96	2535.96	1042.23	8.36	5.16	chr3L	1342493	1475249	-	1475249	0	1	0
FBgn0003139	PpV	FBtr0070921_PpV-RA,FBtr0331430_PpV-RB,FBtr0331431_PpV-RC,FBtr0331432_PpV-RD	1633.68	1583.68	1012	13	8.02	chrX	6265098	6266948	-	6266948	0	0	0
FBgn0003140	PpY-55A	FBtr0086817_PpY-55A-RA	1176	1126	2	0.04	0.02	chr2R	13842900	13844075	-	13844075	0	0	0
FBgn0003141	pr	FBtr0089395_pr-RC	1082	1032	6705	132.21	81.54	chr2L	20073719	20075467	-	20075467	0	0	0
FBgn0003145	prd	FBtr0080298_prd-RB,FBtr0080299_prd-RA	2328	2278	3	0.03	0.02	chr2L	12082997	12085792	-	12085792	0	0	1
FBgn0003149	Prm	FBtr0076593_Prm-RA,FBtr0076594_Prm-RB,FBtr0076595_Prm-RC,FBtr0076596_Prm-RD,FBtr0306639_Prm-RE	3386.8	3336.8	243	1.48	0.91	chr3L	8725958	8738410	-	8738410	0	0	0
FBgn0003159	ptr	FBtr0070402_ptr-RB,FBtr0070403_ptr-RC,FBtr0070404_ptr-RA,FBtr0307284_ptr-RD,FBtr0307285_ptr-RE	4607.46	4557.46	299	1.34	0.82	chrX	2238980	2260323	-	2260323	0	0	1
FBgn0003162	Pu	FBtr0071578_Pu-RB,FBtr0071579_Pu-RC,FBtr0071580_Pu-RA,FBtr0308706_Pu-RD	1786.98	1736.98	91027	1066.4	657.69	chr2R	17062822	17070119	+	17062822	0	0	0
FBgn0003165	pum	FBtr0081990_pum-RA,FBtr0081991_pum-RD,FBtr0081992_pum-RC,FBtr0081993_pum-RB,FBtr0081994_pum-RE,FBtr0305197_pum-RF,FBtr0333667_pum-RG,FBtr0333668_pum-RH	8611.09	8561.09	995.32	2.37	1.46	chr3R	4892065	5063404	-	5063404	0	0	0
FBgn0003169	put	FBtr0082977_put-RA,FBtr0330227_put-RB,FBtr0334030_put-RC	2725.5	2675.5	2302	17.51	10.8	chr3R	10444752	10451425	-	10451425	0	0	0
FBgn0003174	pwn	FBtr0332461_pwn-RB,FBtr0332462_pwn-RC	4953	4903	14	0.06	0.04	chr2R	3170077	3188311	+	3170077	0	0	0
FBgn0003175	px	FBtr0071838_px-RA,FBtr0112820_px-RB,FBtr0112821_px-RC,FBtr0331941_px-RD,FBtr0331942_px-RE	5620.37	5570.37	4947	18.07	11.15	chr2R	18381802	18449570	-	18449570	0	0	0
FBgn0003178	PyK	FBtr0084213_PyK-RB,FBtr0084214_PyK-RA	1978	1928	7180	75.78	46.74	chr3R	18193234	18198464	+	18193234	0	0	0
FBgn0003187	qua	FBtr0080996_qua-RA,FBtr0080997_qua-RB,FBtr0306165_qua-RC	3313	3263	7	0.04	0.03	chr2L	17486806	17497203	-	17497203	0	0	0
FBgn0003189	r	FBtr0089733_r-RB,FBtr0089734_r-RA	7402	7352	4854.55	13.44	8.29	chrX	16549412	16563110	+	16549412	0	0	0
FBgn0003204	ras	FBtr0071494_ras-RC,FBtr0071495_ras-RA,FBtr0071496_ras-RB,FBtr0332294_ras-RD	2640.02	2590.02	21848.4	171.66	105.87	chrX	10638535	10642848	+	10638535	0	0	0
FBgn0003205	Ras85D	FBtr0082122_Ras85D-RA	1978	1928	2716	28.67	17.68	chr3R	5336283	5338809	-	5338809	0	0	0
FBgn0003206	Ras64B	FBtr0073212_Ras64B-RA	1620	1570	1463	18.96	11.69	chr3L	4139076	4141398	+	4139076	0	0	0
FBgn0003209	raw	FBtr0079745_raw-RB,FBtr0079746_raw-RA,FBtr0303868_raw-RC	3728.51	3678.51	2385	13.19	8.14	chr2L	8709880	8740660	-	8740660	0	0	0
FBgn0003210	rb	FBtr0070702_rb-RA,FBtr0301530_rb-RB,FBtr0332290_rb-RC	4823	4773	3619	15.43	9.52	chrX	4429668	4434669	-	4434669	0	0	0
FBgn0003218	rdgB	FBtr0073822_rdgB-RA,FBtr0073823_rdgB-RB,FBtr0100194_rdgB-RC,FBtr0100195_rdgB-RD,FBtr0301532_rdgB-RE,FBtr0301533_rdgB-RF,FBtr0301534_rdgB-RG,FBtr0301535_rdgB-RH,FBtr0331716_rdgB-RI,FBtr0331717_rdgB-RJ	5431.02	5381.02	853	3.23	1.99	chrX	13656785	13673521	+	13656785	0	0	0
FBgn0003227	rec	FBtr0083193_rec-RA	4131	4081	14.05	0.07	0.04	chr3R	11648741	11658354	-	11658354	0	0	0
FBgn0003231	ref(2)P	FBtr0081253_ref(2)P-RA,FBtr0100289_ref(2)P-RB	2323.19	2273.19	12393.9	110.95	68.43	chr2L	19542446	19545548	+	19542446	0	0	0
FBgn0003248	Rh2	FBtr0083697_Rh2-RA	1365	1315	3	0.05	0.03	chr3R	14725145	14726741	+	14725145	0	0	0
FBgn0003249	Rh3	FBtr0083876_Rh3-RA	1401	1351	2	0.03	0.02	chr3R	15906772	15908172	-	15908172	0	1	0
FBgn0003250	Rh4	FBtr0075338_Rh4-RA	1349	1299	13	0.2	0.13	chr3L	16845627	16855617	-	16855617	0	0	0
FBgn0003254	rib	FBtr0086512_rib-RA,FBtr0330057_rib-RB,FBtr0330058_rib-RC	3962	3912	3	0.02	0.01	chr2R	15157583	15168901	+	15157583	0	0	1
FBgn0003255	rk	FBtr0080610_rk-RA,FBtr0301918_rk-RF	4211.67	4161.67	1733.06	8.47	5.23	chr2L	13982726	14001252	-	14001252	0	1	0
FBgn0003257	r-l	FBtr0084038_r-l-RA	2039	1989	126.86	1.3	0.8	chr3R	16896279	16899041	-	16899041	0	0	1
FBgn0003261	Rm62	FBtr0078649_Rm62-RC,FBtr0078650_Rm62-RD,FBtr0078651_Rm62-RB,FBtr0078652_Rm62-RA,FBtr0078653_Rm62-RE,FBtr0078654_Rm62-RF,FBtr0301947_Rm62-RH,FBtr0302597_Rm62-RI,FBtr0309319_Rm62-RJ,FBtr0309320_Rm62-RK,FBtr0309321_Rm62-RL,FBtr0309322_Rm62-RM	3095.37	3045.37	16038	107.17	66.09	chr3R	1826148	1834301	-	1834301	0	0	0
FBgn0003267	ro	FBtr0085090_ro-RA,FBtr0085091_ro-RB	1215	1165	0	0	0	chr3R	22702493	22706893	-	22706893	0	0	0
FBgn0003268	rod	FBtr0085795_rod-RA	6653	6603	87	0.27	0.17	chr3R	27406394	27413861	+	27406394	1	0	0
FBgn0003270	amos	FBtr0081081_amos-RA	1154	1104	1	0.02	0.01	chr2L	18596047	18597200	-	18597200	0	0	0
FBgn0003274	RpLP2	FBtr0087105_RpLP2-RA,FBtr0087106_RpLP2-RB	599.44	549.44	49030	1815.9	1119.94	chr2R	12473599	12474237	+	12473599	0	0	0
FBgn0003275	RpII18	FBtr0078787_RpII18-RA	541	491	477	19.77	12.19	chr3R	1197517	1198119	+	1197517	0	0	0
FBgn0003277	RpII215	FBtr0073542_RpII215-RA	6759	6709	6851	20.78	12.82	chrX	11456806	11464355	-	11464355	0	0	0
FBgn0003278	RpI135	FBtr0078054_RpI135-RA	3544	3494	174	1.01	0.62	chr2L	404305	407969	+	404305	0	0	0
FBgn0003279	RpL4	FBtr0085248_RpL4-RA	1462	1412	80000	1152.93	711.06	chr3R	23748515	23750644	+	23748515	0	0	0
FBgn0003285	rst	FBtr0070562_rst-RA	4442	4392	37	0.17	0.11	chrX	2846241	2867867	-	2867867	0	1	0
FBgn0003292	rt	FBtr0076146_rt-RA	3265	3215	3	0.02	0.01	chr3L	11577222	11580867	-	11580867	1	1	0
FBgn0003295	ru	FBtr0072681_ru-RA	1798	1748	4	0.05	0.03	chr3L	1370628	1387437	+	1370628	0	1	1
FBgn0003300	run	FBtr0077279_run-RA,FBtr0304593_run-RB	2472	2422	213	1.79	1.1	chrX	20565468	20568348	+	20565468	0	1	0
FBgn0003301	rut	FBtr0073992_rut-RA,FBtr0305581_rut-RB,FBtr0333654_rut-RC,FBtr0333655_rut-RD,FBtr0333656_rut-RE,FBtr0333657_rut-RF	7956.39	7906.39	433.01	1.11	0.69	chrX	14681511	14720106	-	14720106	1	0	0
FBgn0003302	rux	FBtr0070889_rux-RA,FBtr0307288_rux-RB	1347.03	1297.03	84	1.32	0.81	chrX	5929786	5931833	-	5931833	0	0	0
FBgn0003308	ry	FBtr0082704_ry-RA	4334	4284	7322	34.78	21.45	chr3R	8858259	8863748	+	8858259	0	0	0
FBgn0003310	S	FBtr0077993_S-RB,FBtr0077994_S-RA	4770.67	4720.67	472	2.03	1.25	chr2L	1049800	1077815	-	1077815	0	0	0
FBgn0003312	sad	FBtr0082475_sad-RA	1773	1723	3	0.04	0.02	chr3R	7702957	7705476	+	7702957	0	0	0
FBgn0003313	sala	FBtr0080237_sala-RA,FBtr0307105_sala-RB,FBtr0308136_sala-RC	1697	1647	44.86	0.55	0.34	chr2L	11484707	11486949	+	11484707	0	0	0
FBgn0003317	sax	FBtr0088832_sax-RA,FBtr0088833_sax-RB,FBtr0308825_sax-RC	2430.41	2380.41	618	5.28	3.26	chr2R	3693983	3697572	+	3693983	0	0	0
FBgn0003319	Sb	FBtr0083250_Sb-RA	3778	3728	6	0.03	0.02	chr3R	11954451	11971006	+	11954451	1	1	0
FBgn0003321	sbr	FBtr0073411_sbr-RA	3280	3230	1843	11.61	7.16	chrX	10726785	10741125	-	10741125	0	0	0
FBgn0003326	sca	FBtr0087855_sca-RA,FBtr0087856_sca-RB	3793	3743	13	0.07	0.04	chr2R	8668049	8689515	+	8668049	0	1	0
FBgn0003328	scb	FBtr0087369_scb-RB,FBtr0087370_scb-RA	4600.16	4550.16	482.32	2.16	1.33	chr2R	11136290	11146003	+	11136290	0	0	0
FBgn0003330	Sce	FBtr0085245_Sce-RA	1542	1492	247	3.37	2.08	chr3R	23506153	23507751	-	23507751	0	0	0
FBgn0003334	Scm	FBtr0082102_Scm-RA,FBtr0306008_Scm-RB	4041.31	3991.31	1134.75	5.79	3.57	chr3R	5459081	5463329	-	5463329	0	0	0
FBgn0003339	Scr	FBtr0081657_Scr-RA,FBtr0081658_Scr-RB	3987	3937	7	0.04	0.02	chr3R	2648842	2675703	-	2675703	0	1	1
FBgn0003345	sd	FBtr0074099_sd-RB,FBtr0074100_sd-RA,FBtr0074101_sd-RC,FBtr0112824_sd-RD,FBtr0112825_sd-RE,FBtr0112826_sd-RF,FBtr0112827_sd-RG,FBtr0301543_sd-RH,FBtr0301544_sd-RI,FBtr0308128_sd-RJ,FBtr0308129_sd-RK,FBtr0308130_sd-RL,FBtr0308131_sd-RM,FBtr0308132_sd-RN,FBtr0308133_sd-RO,FBtr0308134_sd-RP,FBtr0310311_sd-RQ,FBtr0310312_sd-RR,FBtr0310313_sd-RS	3999.11	3949.11	322	1.66	1.02	chrX	15698405	15721714	+	15698405	0	0	0
FBgn0003346	RanGap	FBtr0081234_RanGap-RA	2324	2274	481	4.3	2.65	chr2L	19442041	19447322	+	19442041	0	0	0
FBgn0003353	sei	FBtr0072169_sei-RA,FBtr0072170_sei-RB	2718	2668	72.82	0.56	0.34	chr2R	19936728	19940562	+	19936728	1	0	0
FBgn0003356	Jon99Cii	FBtr0085512_Jon99Cii-RA	862	812	16.88	0.42	0.26	chr3R	25749476	25750337	-	25750337	0	0	0
FBgn0003357	Jon99Ciii	FBtr0085502_Jon99Ciii-RA	837	787	0	0	0	chr3R	25747938	25748774	+	25747938	0	0	0
FBgn0003358	Jon99Ci	FBtr0085511_Jon99Ci-RA	907	857	3	0.07	0.04	chr3R	25750948	25751911	-	25751911	0	0	0
FBgn0003360	sesB	FBtr0073421_sesB-RA,FBtr0073422_sesB-RC,FBtr0073423_sesB-RB,FBtr0073424_sesB-RD	1638.29	1588.29	10713.8	137.26	84.66	chrX	10674926	10680940	-	10680940	0	0	0
FBgn0003366	sev	FBtr0073393_sev-RA	8758	8708	123	0.29	0.18	chrX	10965474	10980332	-	10980332	0	0	1
FBgn0003371	sgg	FBtr0070466_sgg-RB,FBtr0070467_sgg-RA,FBtr0070468_sgg-RE,FBtr0070469_sgg-RF,FBtr0070470_sgg-RC,FBtr0070471_sgg-RD,FBtr0070472_sgg-RH,FBtr0070473_sgg-RI,FBtr0070474_sgg-RJ,FBtr0070475_sgg-RG,FBtr0070476_sgg-RK,FBtr0112828_sgg-RM,FBtr0301966_sgg-RN,FBtr0302185_sgg-RO,FBtr0331751_sgg-RP,FBtr0331752_sgg-RQ,FBtr0331753_sgg-RR	4110.25	4060.25	11510	57.69	35.58	chrX	2527985	2571879	+	2527985	0	0	0
FBgn0003372	Sgs1	FBtr0077393_Sgs1-RA	3951	3901	1561	8.14	5.02	chr2L	4937409	4941424	+	4937409	1	0	0
FBgn0003373	Sgs3	FBtr0076096_Sgs3-RA	1110	1060	8513	163.43	100.79	chr3L	11505321	11506503	+	11505321	0	0	1
FBgn0003374	Sgs4	FBtr0070524_Sgs4-RB	1540	1490	5640	77.03	47.51	chrX	3143534	3145073	+	3143534	0	1	0
FBgn0003375	Sgs5	FBtr0083461_Sgs5-RA	636	586	7265	252.28	155.59	chr3R	13421084	13421834	+	13421084	0	1	0
FBgn0003377	Sgs7	FBtr0076095_Sgs7-RA	321	271	7292	547.55	337.7	chr3L	11502961	11503347	+	11502961	0	0	1
FBgn0003378	Sgs8	FBtr0076160_Sgs8-RA	359	309	1752	115.38	71.16	chr3L	11502067	11502494	-	11502494	0	0	1
FBgn0003380	Sh	FBtr0089657_Sh-RE,FBtr0089658_Sh-RB,FBtr0089659_Sh-RA,FBtr0089660_Sh-RD,FBtr0089661_Sh-RC,FBtr0089663_Sh-RF,FBtr0301955_Sh-RH,FBtr0302902_Sh-RI,FBtr0302903_Sh-RJ,FBtr0308199_Sh-RK,FBtr0308200_Sh-RL,FBtr0332299_Sh-RM,FBtr0332300_Sh-RN,FBtr0332301_Sh-RO	7135.87	7085.87	19	0.05	0.03	chrX	17818340	17957278	-	17957278	1	1	0
FBgn0003382	sha	FBtr0088120_sha-RA,FBtr0273343_sha-RB,FBtr0332463_sha-RC	5871	5821	12	0.04	0.03	chr2R	7211819	7223968	+	7211819	0	0	0
FBgn0003386	Shaw	FBtr0089274_Shaw-RA,FBtr0089275_Shaw-RB,FBtr0289989_Shaw-RC,FBtr0332184_Shaw-RD,FBtr0332185_Shaw-RE	3468.09	3418.09	31	0.18	0.11	chr2L	3718185	3729145	+	3718185	0	0	0
FBgn0003388	shd	FBtr0075676_shd-RB,FBtr0304700_shd-RC,FBtr0333031_shd-RD	2489.41	2439.41	12851	107.2	66.12	chr3L	14607558	14615305	+	14607558	0	0	0
FBgn0003390	shf	FBtr0070978_shf-RA	1803	1753	240	2.79	1.72	chrX	6665477	6673692	-	6673692	0	0	0
FBgn0003391	shg	FBtr0071546_shg-RA	5414	5364	1481	5.62	3.47	chr2R	16938107	16944664	-	16944664	1	0	0
FBgn0003392	shi	FBtr0074118_shi-RB,FBtr0074119_shi-RC,FBtr0074121_shi-RA,FBtr0074122_shi-RE,FBtr0074123_shi-RF,FBtr0074124_shi-RG,FBtr0111036_shi-RH,FBtr0111037_shi-RI,FBtr0301594_shi-RJ,FBtr0301595_shi-RK,FBtr0301596_shi-RL,FBtr0301597_shi-RM,FBtr0333717_shi-RN,FBtr0333718_shi-RO	3742	3692	2197.97	12.11	7.47	chrX	15786149	15800725	+	15786149	0	0	0
FBgn0003396	shn	FBtr0088098_shn-RA,FBtr0088099_shn-RB,FBtr0088100_shn-RC,FBtr0088101_shn-RD,FBtr0330619_shn-RE,FBtr0330620_shn-RF	9214.4	9164.4	5403	12	7.4	chr2R	7046591	7104899	+	7046591	1	0	0
FBgn0003401	shu	FBtr0072237_shu-RA	1687	1637	13	0.16	0.1	chr2R	19728984	19730802	-	19730802	0	0	0
FBgn0003410	sina	FBtr0075332_sina-RA,FBtr0075333_sina-RB	3068.87	3018.87	1283	8.65	5.33	chr3L	16846851	16851812	+	16846851	0	0	0
FBgn0003411	sisA	FBtr0073461_sisA-RA	768	718	20	0.57	0.35	chrX	11215612	11216379	-	11216379	0	0	0
FBgn0003415	skd	FBtr0078328_skd-RD,FBtr0078329_skd-RC,FBtr0112830_skd-RE,FBtr0333284_skd-RF	10747	10697	2011	3.83	2.36	chr3L	20985914	21020534	-	21020534	0	0	0
FBgn0003416	sl	FBtr0074230_sl-RA	5689	5639	984	3.55	2.19	chrX	16244342	16250520	+	16244342	0	0	0
FBgn0003423	slgA	FBtr0077203_slgA-RA,FBtr0077204_slgA-RD,FBtr0077205_slgA-RE,FBtr0077206_slgA-RB,FBtr0077207_slgA-RC,FBtr0077208_slgA-RF,FBtr0077209_slgA-RG,FBtr0077210_slgA-RH,FBtr0307524_slgA-RI,FBtr0307525_slgA-RJ,FBtr0307526_slgA-RK,FBtr0307527_slgA-RL,FBtr0307528_slgA-RM,FBtr0307529_slgA-RN	2774.22	2724.22	45	0.34	0.21	chrX	21245018	21256188	+	21245018	0	0	1
FBgn0003429	slo	FBtr0084683_slo-RB,FBtr0084684_slo-RA,FBtr0084685_slo-RC,FBtr0100622_slo-RD,FBtr0100623_slo-RE,FBtr0100624_slo-RF,FBtr0100627_slo-RH,FBtr0100629_slo-RI,FBtr0100631_slo-RJ,FBtr0100632_slo-RK,FBtr0100633_slo-RL,FBtr0100634_slo-RM,FBtr0100635_slo-RN,FBtr0100636_slo-RO,FBtr0100637_slo-RP,FBtr0100638_slo-RQ,FBtr0301581_slo-RR,FBtr0301582_slo-RS,FBtr0330286_slo-RT,FBtr0330287_slo-RU	5508.65	5458.65	32	0.12	0.07	chr3R	20488217	20536911	+	20488217	0	0	0
FBgn0003430	slp1	FBtr0077499_slp1-RA	1458	1408	1	0.01	0.01	chr2L	3825680	3827137	+	3825680	0	0	1
FBgn0003435	sm	FBtr0086492_sm-RA,FBtr0086495_sm-RB,FBtr0100232_sm-RE,FBtr0110898_sm-RG,FBtr0301609_sm-RH,FBtr0301610_sm-RI,FBtr0304653_sm-RJ,FBtr0304654_sm-RK,FBtr0304655_sm-RL,FBtr0304656_sm-RM,FBtr0308785_sm-RO,FBtr0308786_sm-RP,FBtr0308790_sm-RT,FBtr0308791_sm-RU,FBtr0308792_sm-RV,FBtr0308793_sm-RW,FBtr0308795_sm-RY,FBtr0308796_sm-RZ,FBtr0308797_sm-RAA,FBtr0310331_sm-RAB,FBtr0332857_sm-RAC	3228.26	3178.26	141	0.9	0.56	chr2R	15405369	15519013	-	15519013	0	0	0
FBgn0003444	smo	FBtr0078129_smo-RA	4003	3953	871.36	4.49	2.77	chr2L	277587	282167	+	277587	0	0	0
FBgn0003447	sn	FBtr0071101_sn-RA,FBtr0071102_sn-RB,FBtr0301676_sn-RD,FBtr0301677_sn-RE,FBtr0301678_sn-RF,FBtr0301679_sn-RG	2754.56	2704.56	303	2.28	1.41	chrX	7858057	7880118	+	7858057	0	0	0
FBgn0003448	sna	FBtr0080739_sna-RA	1677	1627	2	0.03	0.02	chr2L	15476593	15478269	-	15478269	0	1	0
FBgn0003449	snf	FBtr0070748_snf-RA	830	780	718	18.73	11.55	chrX	5203280	5204534	+	5203280	1	0	0
FBgn0003450	snk	FBtr0082716_snk-RA,FBtr0112833_snk-RB	1403	1353	1	0.02	0.01	chr3R	8865887	8868492	-	8868492	0	1	0
FBgn0003459	stwl	FBtr0075728_stwl-RA,FBtr0333041_stwl-RB,FBtr0333042_stwl-RC	3753.11	3703.11	184	1.01	0.62	chr3L	14396030	14403039	-	14403039	1	1	0
FBgn0003460	so	FBtr0088970_so-RA	3104	3054	7	0.05	0.03	chr2R	3306537	3322377	+	3306537	0	0	1
FBgn0003462	Sod	FBtr0076229_Sod-RA,FBtr0333559_Sod-RD	735.07	685.07	9543	283.46	174.82	chr3L	11105381	11106840	-	11106840	0	0	0
FBgn0003463	sog	FBtr0074063_sog-RA,FBtr0331760_sog-RB,FBtr0331761_sog-RC,FBtr0331762_sog-RD	4526.08	4476.08	815	3.71	2.29	chrX	15497396	15527467	-	15527467	0	1	0
FBgn0003464	sol	FBtr0089676_sol-RD,FBtr0089677_sol-RC,FBtr0089678_sol-RB,FBtr0089679_sol-RA,FBtr0301583_sol-RE	5009.85	4959.85	898	3.68	2.27	chrX	21221357	21228939	+	21221357	0	0	0
FBgn0003475	spir	FBtr0081352_spir-RA,FBtr0081353_spir-RB,FBtr0081354_spir-RD,FBtr0081355_spir-RC,FBtr0301884_spir-RE,FBtr0306556_spir-RF,FBtr0307893_spir-RG,FBtr0307894_spir-RH	3347.77	3297.77	826	5.1	3.14	chr2L	20311219	20348386	+	20311219	0	1	0
FBgn0003479	spn-A	FBtr0085589_spn-A-RA,FBtr0085590_spn-A-RB	1287	1237	282.92	4.65	2.87	chr3R	25880418	25881767	-	25881767	0	0	0
FBgn0003480	spn-B	FBtr0082933_spn-B-RA	1371	1321	53	0.82	0.5	chr3R	10153786	10155330	+	10153786	0	0	1
FBgn0003482	spn-D	FBtr0085116_spn-D-RA	1024	974	1	0.02	0.01	chr3R	22991440	22992844	+	22991440	0	0	0
FBgn0003483	spn-E	FBtr0083183_spn-E-RA	4661	4611	14	0.06	0.04	chr3R	11663159	11670138	+	11663159	0	0	0
FBgn0003486	spo	FBtr0077130_spo-RA	2187	2137	0	0	0	chr3L	5583183	5585369	-	5585369	0	1	1
FBgn0003495	spz	FBtr0085137_spz-RA,FBtr0085138_spz-RB,FBtr0085139_spz-RC,FBtr0085140_spz-RD,FBtr0085145_spz-RI,FBtr0085146_spz-RJ,FBtr0112834_spz-RK,FBtr0114372_spz-RL	2046.61	1996.61	880	8.97	5.53	chr3R	22890712	22895792	-	22895792	0	0	0
FBgn0003499	sr	FBtr0083542_sr-RA,FBtr0083543_sr-RB,FBtr0301615_sr-RC,FBtr0330050_sr-RD	4538	4488	12.29	0.06	0.03	chr3R	13916525	13959471	+	13916525	0	1	0
FBgn0003502	Btk29A	FBtr0079615_Btk29A-RC,FBtr0079616_Btk29A-RB,FBtr0079617_Btk29A-RD,FBtr0079618_Btk29A-RA,FBtr0112835_Btk29A-RF,FBtr0112836_Btk29A-RE,FBtr0330692_Btk29A-RG,FBtr0330693_Btk29A-RH	3651.17	3601.17	1303	7.36	4.54	chr2L	8258755	8301079	-	8301079	0	0	0
FBgn0003507	srp	FBtr0083215_srp-RA,FBtr0083216_srp-RB,FBtr0100595_srp-RD,FBtr0306244_srp-RE	4160.57	4110.57	20899.8	103.46	63.81	chr3R	11811923	11829803	+	11811923	0	0	0
FBgn0003510	Sry-alpha	FBtr0085557_Sry-alpha-RA	1872	1822	13	0.15	0.09	chr3R	25866937	25868808	+	25866937	1	0	0
FBgn0003511	Sry-beta	FBtr0085556_Sry-beta-RA	1247	1197	161	2.74	1.69	chr3R	25865454	25866753	+	25865454	1	0	0
FBgn0003512	Sry-delta	FBtr0085558_Sry-delta-RA	1546	1496	376	5.11	3.15	chr3R	25869068	25870613	+	25869068	0	0	0
FBgn0003513	ss	FBtr0083318_ss-RA,FBtr0306026_ss-RC,FBtr0306027_ss-RD	5184	5134	11	0.04	0.03	chr3R	12200148	12229412	-	12229412	0	1	1
FBgn0003514	sqh	FBtr0070877_sqh-RA	1140	1090	4150	77.48	47.78	chrX	6117094	6119196	-	6119196	0	0	0
FBgn0003515	st	FBtr0075391_st-RA	2149	2099	7	0.07	0.04	chr3L	16490751	16493563	+	16490751	0	1	0
FBgn0003517	sta	FBtr0070289_sta-RA,FBtr0070290_sta-RB,FBtr0070291_sta-RD	1065.52	1015.52	67990	1362.4	840.25	chrX	1375830	1377446	-	1377446	0	0	0
FBgn0003520	stau	FBtr0086783_stau-RA,FBtr0086784_stau-RB,FBtr0301614_stau-RC	5222.37	5172.37	1262	4.96	3.06	chr2R	14005401	14013337	-	14013337	0	0	0
FBgn0003525	stg	FBtr0085397_stg-RA	3052	3002	42	0.28	0.18	chr3R	25077540	25081502	-	25081502	0	1	0
FBgn0003527	stil	FBtr0087825_stil-RA	1182	1132	6	0.11	0.07	chr2R	8457861	8459388	+	8457861	0	0	0
FBgn0003545	sub	FBtr0086881_sub-RA	2498	2448	18	0.15	0.09	chr2R	13633000	13635616	-	13635616	0	0	0
FBgn0003557	Su(dx)	FBtr0077822_Su(dx)-RB,FBtr0077823_Su(dx)-RA,FBtr0077824_Su(dx)-RC	4304.28	4254.28	2688	12.86	7.93	chr2L	2037802	2044373	+	2037802	0	0	0
FBgn0003567	su(Hw)	FBtr0082945_su(Hw)-RB,FBtr0082946_su(Hw)-RA,FBtr0310002_su(Hw)-RC	3285.84	3235.84	1260	7.92	4.89	chr3R	10130177	10134309	-	10134309	0	0	0
FBgn0003575	su(s)	FBtr0070120_su(s)-RA	4904	4854	2554	10.71	6.6	chrX	529920	537793	+	529920	0	0	0
FBgn0003598	Su(var)3-7	FBtr0082736_Su(var)3-7-RA,FBtr0301657_Su(var)3-7-RB	5060	5010	1227.84	4.99	3.08	chr3R	9090077	9095760	+	9090077	0	0	0
FBgn0003607	Su(var)205	FBtr0079635_Su(var)205-RA,FBtr0079636_Su(var)205-RB	1015.67	965.67	1404	29.59	18.25	chr2L	8209626	8211122	-	8211122	0	0	0
FBgn0003612	Su(var)2-10	FBtr0088570_Su(var)2-10-RI,FBtr0088571_Su(var)2-10-RH,FBtr0088572_Su(var)2-10-RD,FBtr0088573_Su(var)2-10-RC,FBtr0088574_Su(var)2-10-RF,FBtr0088575_Su(var)2-10-RG,FBtr0088576_Su(var)2-10-RE,FBtr0088577_Su(var)2-10-RB,FBtr0088578_Su(var)2-10-RA,FBtr0302505_Su(var)2-10-RJ,FBtr0302506_Su(var)2-10-RK,FBtr0302507_Su(var)2-10-RL,FBtr0306705_Su(var)2-10-RM	2509.58	2459.58	1187	9.82	6.06	chr2R	5003631	5009507	+	5003631	0	0	0
FBgn0003638	su(w[a])	FBtr0070176_su(w[a])-RA,FBtr0070177_su(w[a])-RB,FBtr0070178_su(w[a])-RC,FBtr0302884_su(w[a])-RG,FBtr0305651_su(w[a])-RI,FBtr0305652_su(w[a])-RJ	3870.08	3820.08	3029	16.14	9.95	chrX	906812	940075	+	906812	0	1	1
FBgn0003651	svp	FBtr0082562_svp-RC,FBtr0082563_svp-RA,FBtr0082564_svp-RB,FBtr0331183_svp-RE	3572.35	3522.35	11359	65.62	40.47	chr3R	8084471	8128507	+	8084471	0	1	0
FBgn0003654	sw	FBtr0089397_sw-RA,FBtr0089398_sw-RB,FBtr0089399_sw-RC,FBtr0089400_sw-RD,FBtr0089401_sw-RE,FBtr0089402_sw-RF,FBtr0089403_sw-RG,FBtr0089404_sw-RH,FBtr0089405_sw-RI,FBtr0089406_sw-RJ,FBtr0089407_sw-RK,FBtr0089408_sw-RL,FBtr0089409_sw-RM	2948.16	2898.16	3917.11	27.5	16.96	chrX	20099034	20107456	-	20107456	1	1	0
FBgn0003655	swa	FBtr0070922_swa-RA	2023	1973	2.99	0.03	0.02	chrX	6257451	6259742	-	6259742	1	0	0
FBgn0003656	sws	FBtr0071125_sws-RA,FBtr0071126_sws-RB,FBtr0301675_sws-RC	4602.32	4552.32	3967	17.73	10.94	chrX	7850853	7862269	-	7862269	0	0	0
FBgn0003660	Syb	FBtr0088362_Syb-RA,FBtr0088363_Syb-RB,FBtr0273274_Syb-RC,FBtr0273275_Syb-RD	882.89	832.89	6627	161.91	99.86	chr2R	6136940	6139914	-	6139914	0	0	0
FBgn0003676	T-cp1	FBtr0084290_T-cp1-RB,FBtr0084291_T-cp1-RA	1959.41	1909.41	1684	17.95	11.07	chr3R	18314807	18317153	-	18317153	0	0	0
FBgn0003683	term	FBtr0075112_term-RA	1469	1419	0	0	0	chr3L	18585403	18586871	-	18586871	0	1	0
FBgn0003687	Tbp	FBtr0071679_Tbp-RA	1377	1327	276	4.23	2.61	chr2R	17573705	17575145	-	17575145	0	0	0
FBgn0003701	thr	FBtr0086825_thr-RB	4287	4237	20	0.1	0.06	chr2R	13748998	13753397	-	13753397	0	0	0
FBgn0003710	tipE	FBtr0073219_tipE-RA,FBtr0073220_tipE-RB	3938	3888	9.79	0.05	0.03	chr3L	4188499	4193788	+	4188499	1	0	0
FBgn0003714	tko	FBtr0070459_tko-RB,FBtr0308831_tko-RC	663	613	177	5.88	3.62	chrX	2336346	2338009	-	2338009	0	0	0
FBgn0003715	CG16778	FBtr0072457_CG16778-RB,FBtr0072458_CG16778-RC,FBtr0100126_CG16778-RD,FBtr0330231_CG16778-RE	4454	4404	35	0.16	0.1	chr2R	20973303	20986711	-	20986711	0	1	0
FBgn0003716	tkv	FBtr0079086_tkv-RA,FBtr0079087_tkv-RC,FBtr0079088_tkv-RB,FBtr0079089_tkv-RD	3379.07	3329.07	1885	11.52	7.11	chr2L	5218996	5271353	-	5271353	0	0	0
FBgn0003719	tld	FBtr0084691_tld-RA	3357	3307	220	1.35	0.83	chr3R	20575455	20579232	+	20575455	0	0	0
FBgn0003720	tll	FBtr0085709_tll-RA	1938	1888	10	0.11	0.07	chr3R	26678037	26680095	+	26678037	0	1	0
FBgn0003721	Tm1	FBtr0089957_Tm1-RK,FBtr0089959_Tm1-RF,FBtr0089960_Tm1-RA,FBtr0089961_Tm1-RI,FBtr0089962_Tm1-RC,FBtr0089963_Tm1-RH,FBtr0089964_Tm1-RG,FBtr0089965_Tm1-RE,FBtr0089967_Tm1-RJ,FBtr0089968_Tm1-RL,FBtr0301959_Tm1-RM,FBtr0301960_Tm1-RN,FBtr0305654_Tm1-RO,FBtr0305655_Tm1-RP,FBtr0305656_Tm1-RQ,FBtr0333917_Tm1-RR,FBtr0333918_Tm1-RS	2103.03	2053.03	5342	52.95	32.66	chr3R	11107093	11134501	+	11107093	0	0	0
FBgn0003731	Egfr	FBtr0071653_Egfr-RA,FBtr0071654_Egfr-RB	4564.54	4514.54	7904	35.63	21.97	chr2R	17410510	17446932	+	17410510	0	0	0
FBgn0003732	Top2	FBtr0081287_Top2-RA,FBtr0332320_Top2-RB	4953.6	4903.6	1523	6.32	3.9	chr2L	19447365	19453490	-	19453490	0	0	0
FBgn0003733	tor	FBtr0088938_tor-RA,FBtr0112837_tor-RB,FBtr0112838_tor-RC	3040	2990	3	0.02	0.01	chr2R	3590680	3597042	-	3597042	0	0	0
FBgn0003741	tra	FBtr0075364_tra-RA,FBtr0100244_tra-RB	862	812	121	3.03	1.87	chr3L	16583159	16584150	-	16584150	0	0	0
FBgn0003742	tra2	FBtr0089615_tra2-RD,FBtr0089616_tra2-RE,FBtr0089617_tra2-RA,FBtr0089618_tra2-RB,FBtr0089619_tra2-RC,FBtr0089620_tra2-RF,FBtr0089621_tra2-RG	1407.87	1357.87	575	8.62	5.31	chr2R	10489509	10491857	-	10491857	0	0	0
FBgn0003744	trc	FBtr0074922_trc-RA,FBtr0332154_trc-RB	2530.07	2480.07	1413	11.59	7.15	chr3L	19823964	19827404	-	19827404	0	0	0
FBgn0003747	Gr5a	FBtr0070802_Gr5a-RA	1490	1440	12	0.17	0.1	chrX	5574650	5576521	+	5574650	1	0	0
FBgn0003748	Treh	FBtr0071535_Treh-RE,FBtr0071536_Treh-RD,FBtr0071537_Treh-RA,FBtr0071538_Treh-RB,FBtr0071539_Treh-RC,FBtr0071540_Treh-RF,FBtr0332423_Treh-RG	2836.47	2786.47	4930.81	36.01	22.21	chr2R	16961523	16976450	+	16961523	0	0	0
FBgn0003751	trk	FBtr0080078_trk-RA	882	832	6	0.15	0.09	chr2L	10271443	10272324	-	10272324	0	0	0
FBgn0003861	trp	FBtr0085513_trp-RA,FBtr0331356_trp-RB	4129	4079	3	0.01	0.01	chr3R	25740243	25746011	-	25746011	0	0	0
FBgn0003862	trx	FBtr0082947_trx-RA,FBtr0082948_trx-RB,FBtr0082949_trx-RC,FBtr0082950_trx-RD,FBtr0100277_trx-RE	13391.2	13341.2	2231	3.4	2.1	chr3R	10089080	10112623	-	10112623	0	0	0
FBgn0003863	alphaTry	FBtr0088161_alphaTry-RA	860	810	4.91	0.12	0.08	chr2R	7231765	7232624	-	7232624	1	0	1
FBgn0003865	tsg	FBtr0073582_tsg-RA	887	837	0	0	0	chrX	11882095	11882981	-	11882981	1	1	1
FBgn0003866	tsh	FBtr0085906_tsh-RA	4732	4682	601	2.61	1.61	chr2L	21828593	21837011	+	21828593	0	0	0
FBgn0003867	tsl	FBtr0084164_tsl-RA,FBtr0084165_tsl-RB	1398.99	1348.99	1944	29.32	18.09	chr3R	17603836	17608256	-	17608256	0	0	0
FBgn0003870	ttk	FBtr0085825_ttk-RE,FBtr0085826_ttk-RF,FBtr0085827_ttk-RB,FBtr0085828_ttk-RC,FBtr0085829_ttk-RA,FBtr0085830_ttk-RD,FBtr0303227_ttk-RG,FBtr0303228_ttk-RH	4309.59	4259.59	2358	11.26	6.95	chr3R	27539591	27561114	+	27539591	0	0	0
FBgn0003882	tub	FBtr0273017_tub-RB,FBtr0302338_tub-RC	2013.82	1963.82	3288	34.07	21.01	chr3R	212967	215535	+	212967	0	0	0
FBgn0003884	alphaTub84B	FBtr0081639_alphaTub84B-RA	1752	1702	51044.6	610.29	376.39	chr3R	2912321	2914561	+	2912321	0	0	0
FBgn0003885	alphaTub84D	FBtr0081538_alphaTub84D-RA	1977	1927	1770.85	18.7	11.53	chr3R	3356478	3358454	+	3356478	0	1	0
FBgn0003886	alphaTub85E	FBtr0082087_alphaTub85E-RA	1575	1525	1231.56	16.43	10.14	chr3R	5556943	5558987	-	5558987	1	0	1
FBgn0003887	betaTub56D	FBtr0086536_betaTub56D-RB,FBtr0086537_betaTub56D-RA	1613.08	1563.08	17745.4	231.02	142.48	chr2R	15334824	15339122	-	15339122	0	0	0
FBgn0003888	betaTub60D	FBtr0072270_betaTub60D-RA	2521	2471	8456.09	69.64	42.95	chr2R	20193405	20200626	+	20193405	0	0	0
FBgn0003889	betaTub85D	FBtr0082046_betaTub85D-RA	1841	1791	89.99	1.02	0.63	chr3R	5234105	5236004	-	5236004	0	0	0
FBgn0003890	betaTub97EF	FBtr0085261_betaTub97EF-RA,FBtr0300611_betaTub97EF-RB	1685.65	1635.65	707.53	8.8	5.43	chr3R	23792730	23814089	-	23814089	0	1	0
FBgn0003891	tud	FBtr0071582_tud-RA	8205	8155	24612	61.41	37.88	chr2R	17070937	17079903	+	17070937	0	0	0
FBgn0003892	ptc	FBtr0089427_ptc-RA	5535	5485	250	0.93	0.57	chr2R	4537140	4552728	+	4537140	0	1	0
FBgn0003896	tup	FBtr0081111_tup-RA,FBtr0081112_tup-RB	3288.7	3238.7	48	0.3	0.19	chr2L	18859500	18881256	-	18881256	0	0	0
FBgn0003900	twi	FBtr0071953_twi-RA,FBtr0100130_twi-RB	1880	1830	15	0.17	0.1	chr2R	18933631	18935849	+	18933631	0	0	1
FBgn0003916	snRNA:U1:21D	FBtr0078028_snRNA:U1:21D-RA	164	114	1.75	0.31	0.19	chr2L	901491	901654	-	901654	0	0	0
FBgn0003920	snRNA:U2:14B	FBtr0074208_snRNA:U2:14B-RA	192	142	1.96	0.28	0.17	chrX	16148705	16148896	+	16148705	1	1	1
FBgn0003922	snRNA:U2:38ABa	FBtr0081313_snRNA:U2:38ABa-RA	192	142	2.71	0.39	0.24	chr2L	19815614	19815805	-	19815805	1	1	0
FBgn0003923	snRNA:U2:38ABb	FBtr0081293_snRNA:U2:38ABb-RA	191	141	0	0	0	chr2L	19812646	19812836	+	19812646	1	1	0
FBgn0003926	snRNA:U3:22A	FBtr0077928_snRNA:U3:22A-RA	211	161	0	0	0	chr2L	1432711	1432921	+	1432711	0	1	1
FBgn0003930	snRNA:U4:39B	FBtr0081489_snRNA:U4:39B-RA	143	93	4	0.88	0.54	chr2L	21215036	21215178	-	21215178	0	0	0
FBgn0003931	snRNA:U4:38AB	FBtr0081292_snRNA:U4:38AB-RA	142	92	0	0	0	chr2L	19810734	19810875	+	19810734	1	1	0
FBgn0003933	snRNA:U5:14B	FBtr0074249_snRNA:U5:14B-RA	110	60	0	0	0	chrX	16148041	16148150	-	16148150	1	1	1
FBgn0003934	snRNA:U5:23D	FBtr0077658_snRNA:U5:23D-RA	131	81	1.9	0.48	0.29	chr2L	3048701	3048831	+	3048701	1	0	0
FBgn0003935	snRNA:U5:34A	FBtr0080451_snRNA:U5:34A-RA	127	77	0	0	0	chr2L	13244848	13244974	+	13244848	0	0	0
FBgn0003936	snRNA:U5:35D	FBtr0080770_snRNA:U5:35D-RA	126	76	0	0	0	chr2L	15751557	15751682	-	15751682	0	0	0
FBgn0003938	snRNA:U5:63BC	FBtr0073017_snRNA:U5:63BC-RA	123	73	2.1	0.59	0.36	chr3L	3090801	3090923	+	3090801	0	0	0
FBgn0003941	RpL40	FBtr0077470_RpL40-RA	660	610	33280.9	1110.23	684.72	chr2L	4227642	4228563	+	4227642	0	0	0
FBgn0003942	RpS27A	FBtr0080016_RpS27A-RA	592	542	54145.2	2032.86	1253.75	chr2L	10408352	10410456	+	10408352	1	0	0
FBgn0003943	Ubi-p63E	FBtr0073177_Ubi-p63E-RA,FBtr0073178_Ubi-p63E-RB,FBtr0073179_Ubi-p63E-RC,FBtr0333142_Ubi-p63E-RD	2624.06	2574.06	24425.8	193.1	119.09	chr3L	3899259	3903184	-	3903184	0	0	0
FBgn0003944	Ubx	FBtr0083347_Ubx-RA,FBtr0083348_Ubx-RB,FBtr0083349_Ubx-RC,FBtr0083350_Ubx-RD,FBtr0083351_Ubx-RE,FBtr0083352_Ubx-RF	3575.28	3525.28	190	1.1	0.68	chr3R	12482345	12560348	-	12560348	0	0	1
FBgn0003950	unc	FBtr0077259_unc-RA	4454	4404	12	0.06	0.03	chrX	20982441	20987534	-	20987534	0	1	0
FBgn0003961	Uro	FBtr0079486_Uro-RA	1262	1212	12	0.2	0.12	chr2L	7780085	7781415	+	7780085	0	0	0
FBgn0003963	ush	FBtr0078063_ush-RA,FBtr0310027_ush-RB,FBtr0329895_ush-RC,FBtr0333012_ush-RD,FBtr0333013_ush-RE	4631.47	4581.47	3395	15.08	9.3	chr2L	476220	540560	+	476220	0	0	0
FBgn0003964	usp	FBtr0070346_usp-RA,FBtr0333803_usp-RB	2524.87	2474.87	1824.71	15	9.25	chrX	1932829	1936344	-	1936344	0	0	0
FBgn0003965	v	FBtr0073386_v-RA	1305	1255	3693	59.88	36.93	chrX	10818005	10819664	+	10818005	0	0	0
FBgn0003969	vap	FBtr0074140_vap-RB,FBtr0074141_vap-RC,FBtr0074142_vap-RA,FBtr0074143_vap-RD	3625.37	3575.37	3189	18.15	11.19	chrX	15894167	15899877	-	15899877	0	0	0
FBgn0003975	vg	FBtr0087785_vg-RA	3903	3853	5	0.03	0.02	chr2R	8771706	8786899	+	8771706	0	0	1
FBgn0003977	vir	FBtr0072037_vir-RA	5695	5645	1229	4.43	2.73	chr2R	19247786	19253777	-	19253777	0	0	0
FBgn0003978	vls	FBtr0081347_vls-RA	1322	1272	193.13	3.09	1.91	chr2L	20064261	20065691	-	20065691	0	0	0
FBgn0003979	Vm26Aa	FBtr0079239_Vm26Aa-RA,FBtr0333232_Vm26Aa-RB	745	695	1	0.03	0.02	chr2L	5959596	5960340	-	5960340	0	0	0
FBgn0003980	Vm26Ab	FBtr0079171_Vm26Ab-RA	625	575	0	0	0	chr2L	5957004	5957628	+	5957004	0	0	0
FBgn0003983	Vm34Ca	FBtr0080521_Vm34Ca-RA	476	426	1	0.05	0.03	chr2L	13411141	13411616	-	13411616	0	0	0
FBgn0003984	vn	FBtr0077082_vn-RA,FBtr0300010_vn-RC	5102	5052	16	0.06	0.04	chr3L	5806438	5838764	-	5838764	0	0	0
FBgn0003996	w	FBtr0070490_w-RA	2352	2302	195	1.72	1.06	chrX	2684632	2690499	-	2690499	0	1	1
FBgn0003997	W	FBtr0075133_W-RA,FBtr0332862_W-RB	4021	3971	103	0.53	0.33	chr3L	18160842	18178741	-	18178741	0	1	0
FBgn0004003	wbl	FBtr0086510_wbl-RA	950	900	4	0.09	0.06	chr2R	15137266	15138419	+	15137266	0	0	0
FBgn0004009	wg	FBtr0079432_wg-RA	2917	2867	6	0.04	0.03	chr2L	7307161	7316265	+	7307161	0	1	1
FBgn0004028	wupA	FBtr0074520_wupA-RA,FBtr0074521_wupA-RB,FBtr0074522_wupA-RC,FBtr0074523_wupA-RD,FBtr0074524_wupA-RG,FBtr0074525_wupA-RF,FBtr0074526_wupA-RE,FBtr0308235_wupA-RH,FBtr0308236_wupA-RI,FBtr0308237_wupA-RJ	1157	1107	133	2.44	1.51	chrX	17999586	18010855	-	18010855	1	0	0
FBgn0004034	y	FBtr0070071_y-RA	2038	1988	2	0.02	0.01	chrX	250542	255278	+	250542	0	1	0
FBgn0004045	Yp1	FBtr0071419_Yp1-RA	1570	1520	16	0.21	0.13	chrX	9947885	9949531	+	9947885	0	1	1
FBgn0004047	Yp3	FBtr0073821_Yp3-RA	1489	1439	143	2.02	1.25	chrX	13653578	13655200	+	13653578	0	0	0
FBgn0004049	yrt	FBtr0082793_yrt-RA,FBtr0114374_yrt-RB,FBtr0114375_yrt-RC,FBtr0114376_yrt-RD	4126.07	4076.07	371	1.85	1.14	chr3R	9254589	9260704	-	9260704	0	0	0
FBgn0004050	z	FBtr0070435_z-RA,FBtr0100380_z-RB,FBtr0331161_z-RC	2398	2348	472	4.09	2.52	chrX	2341802	2344583	+	2341802	0	0	0
FBgn0004052	Z600	FBtr0075549_Z600-RA	453	403	3	0.15	0.09	chr3L	15502161	15502613	+	15502161	0	0	0
FBgn0004053	zen	FBtr0081670_zen-RA	1267	1217	0	0	0	chr3R	2578586	2579916	-	2579916	0	1	1
FBgn0004054	zen2	FBtr0081671_zen2-RA,FBtr0290296_zen2-RB	943.5	893.5	0	0	0	chr3R	2568854	2569862	-	2569862	0	1	1
FBgn0004055	uzip	FBtr0072397_uzip-RA	2475	2425	154	1.29	0.8	chr2R	20899573	20917609	+	20899573	0	0	0
FBgn0004057	Zw	FBtr0074748_Zw-RA,FBtr0074749_Zw-RB	2109.61	2059.61	1403	13.86	8.55	chrX	19561266	19566385	+	19561266	0	0	0
FBgn0004066	Pros28.1	FBtr0074210_Pros28.1-RA	1174	1124	5365	97.13	59.9	chrX	16170305	16171620	+	16170305	0	0	0
FBgn0004087	Dhfr	FBtr0083295_Dhfr-RA,FBtr0110910_Dhfr-RB	627.24	577.24	844	29.75	18.35	chr3R	12306921	12307601	+	12306921	0	0	0
FBgn0004101	bs	FBtr0072271_bs-RA,FBtr0290089_bs-RB	2262.8	2212.8	558.63	5.14	3.17	chr2R	20230389	20263998	+	20230389	0	0	0
FBgn0004102	oc	FBtr0300106_oc-RC,FBtr0331305_oc-RD,FBtr0331306_oc-RE,FBtr0331737_oc-RF,FBtr0331738_oc-RG	4747	4697	18	0.08	0.05	chrX	8524192	8544714	-	8544714	0	0	1
FBgn0004103	Pp1-87B	FBtr0082595_Pp1-87B-RA	2203	2153	8964	84.72	52.25	chr3R	8249343	8251639	-	8251639	0	0	0
FBgn0004106	cdc2	FBtr0080051_cdc2-RA	1082	1032	39	0.77	0.47	chr2L	10384739	10386262	-	10386262	1	0	0
FBgn0004107	cdc2c	FBtr0083921_cdc2c-RA,FBtr0083922_cdc2c-RB,FBtr0300447_cdc2c-RC	1168.9	1118.9	88	1.6	0.99	chr3R	16561342	16563260	+	16561342	0	0	0
FBgn0004108	Nrt	FBtr0075322_Nrt-RB,FBtr0075323_Nrt-RA,FBtr0304018_Nrt-RC	3650.65	3600.65	100.79	0.57	0.35	chr3L	16759172	16770565	+	16759172	0	0	0
FBgn0004110	tin	FBtr0084086_tin-RA	1662	1612	2	0.03	0.02	chr3R	17204701	17207692	+	17204701	0	0	1
FBgn0004117	Tm2	FBtr0083078_Tm2-RA,FBtr0083079_Tm2-RB,FBtr0083080_Tm2-RC,FBtr0333919_Tm2-RD,FBtr0333920_Tm2-RE	1288.65	1238.65	142	2.33	1.44	chr3R	11135915	11140919	+	11135915	0	0	0
FBgn0004118	nAcRbeta-96A	FBtr0084681_nAcRbeta-96A-RA,FBtr0084682_nAcRbeta-96A-RB	3169.57	3119.57	15	0.1	0.06	chr3R	20334937	20340823	-	20340823	1	0	0
FBgn0004132	boca	FBtr0088953_boca-RA	701	651	960	30.01	18.51	chr2R	3453378	3454240	-	3454240	0	0	0
FBgn0004133	blow	FBtr0088952_blow-RA,FBtr0300368_blow-RB,FBtr0300591_blow-RC,FBtr0310050_blow-RD	2466.37	2416.37	33.99	0.29	0.18	chr2R	3467993	3474581	-	3474581	0	0	0
FBgn0004143	nullo	FBtr0299565_nullo-RB	844	794	1	0.03	0.02	chrX	6943511	6944354	+	6943511	1	0	0
FBgn0004167	kst	FBtr0073070_kst-RA,FBtr0073071_kst-RB,FBtr0073072_kst-RC,FBtr0300017_kst-RE,FBtr0303857_kst-RF,FBtr0332056_kst-RG,FBtr0332057_kst-RH	13315.7	13265.7	6847	10.5	6.48	chr3L	3336860	3368133	+	3336860	0	0	0
FBgn0004168	5-HT1A	FBtr0086577_5-HT1A-RB	5019	4969	13	0.05	0.03	chr2R	14954660	15009463	+	14954660	1	1	0
FBgn0004169	up	FBtr0073851_up-RA,FBtr0073852_up-RB,FBtr0073853_up-RD,FBtr0100561_up-RE,FBtr0100563_up-RG,FBtr0301919_up-RH,FBtr0301920_up-RI,FBtr0301921_up-RJ,FBtr0301922_up-RK,FBtr0301923_up-RL,FBtr0308233_up-RM,FBtr0308234_up-RN,FBtr0310136_up-RO,FBtr0310137_up-RP,FBtr0310138_up-RQ	1550.49	1500.49	260	3.53	2.17	chrX	13487507	13496536	-	13496536	1	0	0
FBgn0004170	sc	FBtr0070073_sc-RA	1438	1388	0	0	0	chrX	290093	291530	+	290093	0	1	0
FBgn0004171	Mst98Cb	FBtr0085278_Mst98Cb-RA	1066	1016	39.61	0.79	0.49	chr3R	24118520	24119585	+	24118520	0	1	0
FBgn0004172	Mst84Da	FBtr0081584_Mst84Da-RA	359	309	11.97	0.79	0.49	chr3R	3191572	3191985	+	3191572	0	1	0
FBgn0004173	Mst84Db	FBtr0081586_Mst84Db-RA	417	367	12	0.67	0.41	chr3R	3190880	3191349	-	3191349	0	1	0
FBgn0004174	Mst84Dc	FBtr0081587_Mst84Dc-RA,FBtr0112841_Mst84Dc-RB	364	314	10	0.65	0.4	chr3R	3189975	3190395	-	3190395	0	1	0
FBgn0004175	Mst84Dd	FBtr0081588_Mst84Dd-RA	427	377	17	0.92	0.57	chr3R	3189017	3189495	-	3189495	0	1	0
FBgn0004177	mts	FBtr0079525_mts-RA	2178	2128	11133	106.46	65.66	chr2L	7827743	7832745	+	7827743	0	0	0
FBgn0004179	Csp	FBtr0078493_Csp-RA,FBtr0078494_Csp-RB,FBtr0078495_Csp-RC	2241.89	2191.89	2233	20.73	12.79	chr3L	22260361	22266845	+	22260361	0	0	0
FBgn0004181	Peb	FBtr0072454_Peb-RA,FBtr0333174_Peb-RB	1529	1479	10	0.14	0.08	chr2R	21062649	21064238	-	21064238	0	1	0
FBgn0004183	snRNA:U1:82Eb	FBtr0078851_snRNA:U1:82Eb-RA	164	114	0	0	0	chr3R	773655	773818	-	773818	0	0	0
FBgn0004185	snRNA:U1:95Ca	FBtr0084528_snRNA:U1:95Ca-RA	164	114	1.75	0.31	0.19	chr3R	19685189	19685352	-	19685352	0	0	0
FBgn0004186	snRNA:U1:95Cb	FBtr0084488_snRNA:U1:95Cb-RA	164	114	1.75	0.31	0.19	chr3R	19653592	19653755	+	19653592	0	0	1
FBgn0004187	snRNA:U1:95Cc	FBtr0084487_snRNA:U1:95Cc-RA	164	114	1.75	0.31	0.19	chr3R	19652056	19652219	+	19652056	0	0	1
FBgn0004188	snRNA:U6:96Aa	FBtr0084650_snRNA:U6:96Aa-RA	107	57	20.67	7.38	4.55	chr3R	20381810	20381916	+	20381810	0	0	0
FBgn0004189	snRNA:U6:96Ab	FBtr0084651_snRNA:U6:96Ab-RA	107	57	20.67	7.38	4.55	chr3R	20382414	20382520	+	20382414	0	0	0
FBgn0004190	snRNA:U6:96Ac	FBtr0084652_snRNA:U6:96Ac-RA	107	57	20.67	7.38	4.55	chr3R	20382937	20383043	+	20382937	0	0	0
FBgn0004191	snRNA:U2:34ABa	FBtr0080486_snRNA:U2:34ABa-RA	192	142	0	0	0	chr2L	13211925	13212116	-	13212116	0	0	0
FBgn0004192	snRNA:U2:34ABb	FBtr0080443_snRNA:U2:34ABb-RA	192	142	22.17	3.18	1.96	chr2L	13215839	13216030	+	13215839	0	0	0
FBgn0004197	Ser	FBtr0085128_Ser-RA	5552	5502	154	0.57	0.35	chr3R	22997818	23019716	-	23019716	0	1	1
FBgn0004198	ct	FBtr0071068_ct-RA,FBtr0071069_ct-RB,FBtr0114613_ct-RC,FBtr0305134_ct-RD,FBtr0331733_ct-RE	10056.6	10006.6	115	0.23	0.14	chrX	7503181	7572892	+	7503181	0	1	1
FBgn0004227	nonA	FBtr0074232_nonA-RA,FBtr0074233_nonA-RB,FBtr0100586_nonA-RC	3001.67	2951.67	4390.36	30.27	18.67	chrX	16255566	16265580	+	16255566	0	0	0
FBgn0004228	mex1	FBtr0075602_mex1-RA,FBtr0303786_mex1-RB,FBtr0334084_mex1-RC	939.94	889.94	3	0.07	0.04	chr3L	15510524	15512692	-	15512692	0	0	0
FBgn0004237	Hrb87F	FBtr0082851_Hrb87F-RA,FBtr0082852_Hrb87F-RB,FBtr0300590_Hrb87F-RC,FBtr0310621_Hrb87F-RD	2188.15	2138.15	5158	49.09	30.28	chr3R	9482568	9486241	-	9486241	0	0	0
FBgn0004240	Dpt	FBtr0086620_Dpt-RA	496	446	1880	85.78	52.9	chr2R	14753270	14753765	+	14753270	0	0	1
FBgn0004242	Syt1	FBtr0077726_Syt1-RA,FBtr0077727_Syt1-RB,FBtr0077728_Syt1-RC,FBtr0332218_Syt1-RE,FBtr0332219_Syt1-RF,FBtr0332220_Syt1-RG	4910.86	4860.86	29819	124.83	76.99	chr2L	2779267	2799979	-	2799979	0	0	0
FBgn0004244	Rdl	FBtr0076534_Rdl-RA,FBtr0076536_Rdl-RC,FBtr0309054_Rdl-RD,FBtr0333834_Rdl-RE,FBtr0333835_Rdl-RF,FBtr0333836_Rdl-RG	6506.76	6456.76	28	0.09	0.05	chr3L	9138938	9175249	-	9175249	1	1	0
FBgn0004359	T48	FBtr0085065_T48-RA	2449	2399	55.04	0.47	0.29	chr3R	22707456	22736719	+	22707456	0	0	0
FBgn0004360	Wnt2	FBtr0088512_Wnt2-RA	2237	2187	4	0.04	0.02	chr2R	5381674	5390693	+	5381674	0	1	0
FBgn0004362	HmgD	FBtr0071708_HmgD-RA,FBtr0071709_HmgD-RB,FBtr0301410_HmgD-RC	1070.04	1020.04	1623	32.38	19.97	chr2R	17600836	17604230	+	17600836	1	0	0
FBgn0004363	porin	FBtr0080182_porin-RA,FBtr0080183_porin-RB,FBtr0100584_porin-RC,FBtr0305260_porin-RD,FBtr0332029_porin-RE	1366.42	1316.42	9203	142.26	87.74	chr2L	10847227	10850848	-	10850848	0	0	0
FBgn0004364	18w	FBtr0086309_18w-RA	5422	5372	389	1.47	0.91	chr2R	15999016	16004437	+	15999016	0	1	0
FBgn0004366	rdgC	FBtr0074832_rdgC-RA,FBtr0074833_rdgC-RB,FBtr0332773_rdgC-RE	2638.73	2588.73	43	0.34	0.21	chr3L	20252967	20258654	+	20252967	0	0	0
FBgn0004367	mei-41	FBtr0074271_mei-41-RA	7554	7504	336	0.91	0.56	chrX	16285794	16293601	+	16285794	0	0	0
FBgn0004368	Ptp4E	FBtr0070724_Ptp4E-RA,FBtr0070725_Ptp4E-RB,FBtr0301793_Ptp4E-RC,FBtr0301794_Ptp4E-RD,FBtr0301795_Ptp4E-RE,FBtr0301796_Ptp4E-RF	6026.68	5976.68	1077	3.67	2.26	chrX	4833165	4849458	+	4833165	0	0	0
FBgn0004369	Ptp99A	FBtr0085422_Ptp99A-RA,FBtr0085423_Ptp99A-RB,FBtr0085424_Ptp99A-RC,FBtr0303148_Ptp99A-RF,FBtr0303454_Ptp99A-RG	4967.01	4917.01	1104.69	4.57	2.82	chr3R	25202987	25312426	+	25202987	0	1	0
FBgn0004370	Ptp10D	FBtr0073522_Ptp10D-RB,FBtr0273235_Ptp10D-RE,FBtr0330392_Ptp10D-RF,FBtr0330393_Ptp10D-RG,FBtr0330394_Ptp10D-RH,FBtr0331406_Ptp10D-RI	8319.94	8269.94	1077	2.65	1.63	chrX	11516048	11571371	+	11516048	0	0	0
FBgn0004372	aly	FBtr0073006_aly-RA,FBtr0332086_aly-RB	1777	1727	2	0.02	0.01	chr3L	3024129	3026521	-	3026521	0	0	0
FBgn0004373	fwd	FBtr0072515_fwd-RB,FBtr0072516_fwd-RA,FBtr0072517_fwd-RC,FBtr0332841_fwd-RD	5789.51	5739.51	8323	29.51	18.2	chr3L	305393	319884	-	319884	0	0	0
FBgn0004374	neb	FBtr0081332_neb-RA	3592	3542	110	0.63	0.39	chr2L	20075757	20089698	+	20075757	0	0	0
FBgn0004378	Klp61F	FBtr0072733_Klp61F-RA	3871	3821	39.68	0.21	0.13	chr3L	1241568	1245910	-	1245910	0	0	0
FBgn0004379	Klp67A	FBtr0076499_Klp67A-RA,FBtr0333886_Klp67A-RB	2899	2849	38.01	0.27	0.17	chr3L	9355736	9360051	-	9360051	0	0	0
FBgn0004380	Klp64D	FBtr0077157_Klp64D-RA	2493	2443	706	5.88	3.63	chr3L	5349964	5352456	-	5352456	0	0	0
FBgn0004381	Klp68D	FBtr0076030_Klp68D-RA,FBtr0332129_Klp68D-RB	2983.77	2933.77	415	2.88	1.78	chr3L	11788714	11791975	+	11788714	0	0	0
FBgn0004387	Klp98A	FBtr0085211_Klp98A-RA,FBtr0304671_Klp98A-RB	5520.04	5470.04	2791	10.38	6.4	chr3R	23373497	23384862	-	23384862	0	0	0
FBgn0004389	bnk	FBtr0085754_bnk-RA	1572	1522	0	0	0	chr3R	27018946	27020517	+	27018946	0	0	1
FBgn0004390	Gap1	FBtr0076367_Gap1-RA,FBtr0076368_Gap1-RB,FBtr0330168_Gap1-RC	5434	5384	628.11	2.37	1.46	chr3L	9832193	9848385	-	9848385	0	0	0
FBgn0004391	shtd	FBtr0074077_shtd-RA,FBtr0074078_shtd-RB	4517.18	4467.18	639	2.91	1.8	chrX	15349572	15356368	-	15356368	0	0	0
FBgn0004394	pdm2	FBtr0080392_pdm2-RB,FBtr0080393_pdm2-RA	2858.04	2808.04	7.9	0.06	0.04	chr2L	12657829	12686313	+	12657829	0	1	1
FBgn0004395	unk	FBtr0084402_unk-RA,FBtr0084403_unk-RB,FBtr0305571_unk-RC,FBtr0305572_unk-RD,FBtr0305573_unk-RE	4456.84	4406.84	2131	9.84	6.07	chr3R	18975963	18983592	-	18983592	0	0	0
FBgn0004396	CrebA	FBtr0075557_CrebA-RA,FBtr0075558_CrebA-RB	4431.85	4381.85	3481	16.17	9.97	chr3L	15528514	15546314	+	15528514	0	0	0
FBgn0004397	Vinc	FBtr0070420_Vinc-RA	3938	3888	3209	16.8	10.36	chrX	2108319	2116492	-	2116492	0	0	0
FBgn0004400	rhi	FBtr0086897_rhi-RA	1569	1519	0	0	0	chr2R	13515994	13521018	-	13521018	1	1	0
FBgn0004401	Pep	FBtr0075198_Pep-RA,FBtr0075199_Pep-RB,FBtr0075200_Pep-RC,FBtr0304977_Pep-RD	2596.01	2546.01	6312	50.45	31.11	chr3L	17631218	17638136	-	17638136	0	0	0
FBgn0004403	RpS14a	FBtr0071094_RpS14a-RB,FBtr0071095_RpS14a-RA	643.44	593.44	29473.7	1010.66	623.31	chrX	7827775	7828710	+	7827775	0	0	0
FBgn0004404	RpS14b	FBtr0071096_RpS14b-RA	601	551	12407.4	458.22	282.6	chrX	7828931	7829832	+	7828931	0	0	0
FBgn0004406	tam	FBtr0080571_tam-RA	3679	3629	225	1.26	0.78	chr2L	13823980	13827772	-	13827772	0	0	0
FBgn0004407	DNApol-gamma35	FBtr0091627_DNApol-gamma35-RA	1632	1582	323.98	4.17	2.57	chr2L	13831482	13833167	-	13833167	0	0	0
FBgn0004414	msopa	FBtr0078482_msopa-RA,FBtr0334114_msopa-RB	377	327	2	0.12	0.08	chr3L	22075820	22076467	+	22075820	0	1	0
FBgn0004419	me31B	FBtr0079975_me31B-RA,FBtr0079976_me31B-RB	1698.6	1648.6	4698	57.99	35.76	chr2L	10239341	10242172	+	10239341	1	0	0
FBgn0004425	LysB	FBtr0072628_LysB-RA	486	436	9.05	0.42	0.26	chr3L	1207371	1207856	+	1207371	0	0	0
FBgn0004426	LysC	FBtr0072629_LysC-RA	487	437	3.26	0.15	0.09	chr3L	1210485	1210971	+	1210485	0	0	1
FBgn0004427	LysD	FBtr0072634_LysD-RA	480	430	7.7	0.36	0.22	chr3L	1210717	1211196	-	1211196	0	0	1
FBgn0004428	LysE	FBtr0072630_LysE-RA	580	530	1.05	0.04	0.02	chr3L	1212827	1213406	+	1212827	0	0	1
FBgn0004429	LysP	FBtr0072633_LysP-RA	615	565	7	0.25	0.16	chr3L	1218082	1218696	-	1218696	0	0	1
FBgn0004430	LysS	FBtr0072631_LysS-RA	492	442	4.93	0.23	0.14	chr3L	1227747	1228238	+	1227747	0	0	1
FBgn0004431	LysX	FBtr0072637_LysX-RA	564	514	16	0.63	0.39	chr3L	1194739	1195302	-	1195302	0	0	0
FBgn0004432	Cyp1	FBtr0074238_Cyp1-RA	1269	1219	23158	386.58	238.42	chrX	16211706	16214445	-	16214445	0	0	0
FBgn0004435	Galpha49B	FBtr0087829_Galpha49B-RA,FBtr0087831_Galpha49B-RC,FBtr0087832_Galpha49B-RD,FBtr0087833_Galpha49B-RE,FBtr0304955_Galpha49B-RK,FBtr0333101_Galpha49B-RJ	3470.08	3420.08	5390.73	32.07	19.78	chr2R	8500245	8510702	+	8500245	0	0	0
FBgn0004436	UbcD6	FBtr0078849_UbcD6-RA,FBtr0301663_UbcD6-RB,FBtr0306106_UbcD6-RC,FBtr0308685_UbcD6-RD	1694.61	1644.61	3040	37.61	23.2	chr3R	774477	778406	-	778406	0	0	0
FBgn0004449	Ten-m	FBtr0078509_Ten-m-RB,FBtr0306107_Ten-m-RD,FBtr0330159_Ten-m-RE	11469.8	11419.8	5174	9.22	5.69	chr3L	22286144	22400963	-	22400963	0	1	0
FBgn0004456	mew	FBtr0073731_mew-RA,FBtr0073732_mew-RB,FBtr0310647_mew-RC,FBtr0310648_mew-RD,FBtr0330398_mew-RE	4889.77	4839.77	1462	6.15	3.79	chrX	13108442	13152523	-	13152523	0	0	0
FBgn0004462	Pk17E	FBtr0074634_Pk17E-RA,FBtr0307198_Pk17E-RB,FBtr0307199_Pk17E-RC	2113.8	2063.8	678	6.69	4.12	chrX	18682499	18700090	+	18682499	0	0	0
FBgn0004463	RpIII128	FBtr0087977_RpIII128-RA	3493	3443	536	3.17	1.95	chr2R	7926595	7930138	+	7926595	0	0	0
FBgn0004465	Su(P)	FBtr0075359_Su(P)-RA	1412	1362	1006	15.03	9.27	chr3L	16603762	16605299	-	16605299	0	0	0
FBgn0004507	GlyP	FBtr0077828_GlyP-RA,FBtr0100485_GlyP-RB	3122.52	3072.52	13566	89.85	55.41	chr2L	2130815	2137296	+	2130815	0	0	0
FBgn0004509	Fur1	FBtr0089982_Fur1-RA,FBtr0089983_Fur1-RB,FBtr0089984_Fur1-RC,FBtr0089985_Fur1-RD,FBtr0089986_Fur1-RE,FBtr0089987_Fur1-RF,FBtr0310618_Fur1-RG	3931.84	3881.84	6904	36.19	22.32	chr3R	21173090	21298778	-	21298778	0	0	0
FBgn0004510	Ets97D	FBtr0085088_Ets97D-RA,FBtr0330167_Ets97D-RB	1858	1808	259.96	2.93	1.8	chr3R	22736497	22738608	-	22738608	0	0	0
FBgn0004511	dy	FBtr0073612_dy-RA	3963	3913	9.14	0.05	0.03	chrX	11663806	11672709	-	11672709	1	1	1
FBgn0004512	Mdr49	FBtr0087801_Mdr49-RA,FBtr0302198_Mdr49-RB	4072.88	4022.88	3709.94	18.77	11.57	chr2R	8827828	8833850	-	8833850	0	0	1
FBgn0004513	Mdr65	FBtr0077011_Mdr65-RA	4135	4085	16	0.08	0.05	chr3L	6233600	6238846	-	6238846	0	1	0
FBgn0004514	Oct-TyrR	FBtr0078479_Oct-TyrR-RA,FBtr0301930_Oct-TyrR-RB	3675	3625	11	0.06	0.04	chr3L	22028103	22058379	+	22028103	0	1	0
FBgn0004516	Gad1	FBtr0073275_Gad1-RB,FBtr0073276_Gad1-RA,FBtr0073277_Gad1-RC,FBtr0332980_Gad1-RD	3347.27	3297.27	12	0.07	0.05	chr3L	4074077	4088744	-	4088744	0	0	0
FBgn0004552	Akh	FBtr0073213_Akh-RA	536	486	4	0.17	0.1	chr3L	4141467	4142070	+	4141467	0	0	0
FBgn0004554	Edg91	FBtr0083502_Edg91-RA,FBtr0300767_Edg91-RB	546	496	4	0.16	0.1	chr3R	13436578	13437233	-	13437233	0	0	1
FBgn0004556	Dbp73D	FBtr0075347_Dbp73D-RA	2209	2159	245	2.31	1.42	chr3L	16721596	16723918	-	16723918	0	0	0
FBgn0004567	slp2	FBtr0077500_slp2-RA	2360	2310	1	0.01	0.01	chr2L	3836842	3839201	+	3836842	0	1	1
FBgn0004569	aos	FBtr0075408_aos-RA	2822	2772	30	0.22	0.14	chr3L	16463486	16476750	-	16476750	1	1	0
FBgn0004573	5-HT7	FBtr0085746_5-HT7-RA	3478	3428	20	0.12	0.07	chr3R	26794864	26842569	-	26842569	0	0	1
FBgn0004574	Rop	FBtr0073263_Rop-RA,FBtr0310632_Rop-RB	2293	2243	2385	21.64	13.34	chr3L	4136359	4138996	-	4138996	0	0	0
FBgn0004575	Syn	FBtr0089475_Syn-RF,FBtr0089477_Syn-RA,FBtr0100471_Syn-RD,FBtr0100472_Syn-RE	5803	5753	34.81	0.12	0.08	chr3R	6016411	6048164	+	6016411	0	1	0
FBgn0004577	Pxd	FBtr0089287_Pxd-RA,FBtr0301526_Pxd-RB	2520.5	2470.5	24	0.2	0.12	chr3R	12840340	12853760	+	12840340	0	1	1
FBgn0004580	Cbp53E	FBtr0087056_Cbp53E-RA	2676	2626	8	0.06	0.04	chr2R	12861465	12883566	+	12861465	0	0	0
FBgn0004581	bgcn	FBtr0072232_bgcn-RA	4021	3971	17	0.09	0.05	chr2R	19740801	19746314	-	19746314	1	0	0
FBgn0004583	ex	FBtr0078059_ex-RA,FBtr0329832_ex-RB	6672	6622	1326.79	4.08	2.51	chr2L	431227	448701	+	431227	0	0	0
FBgn0004584	Rrp1	FBtr0077678_Rrp1-RA,FBtr0290241_Rrp1-RB	2645.92	2595.92	708	5.55	3.42	chr2L	2969773	2972676	-	2972676	1	0	0
FBgn0004587	B52	FBtr0082801_B52-RA,FBtr0082802_B52-RB,FBtr0082803_B52-RD,FBtr0082804_B52-RF,FBtr0082806_B52-RC,FBtr0300586_B52-RI,FBtr0300588_B52-RK,FBtr0300589_B52-RL,FBtr0308195_B52-RM,FBtr0308196_B52-RN,FBtr0308197_B52-RO	2053.07	2003.07	7121	72.34	44.62	chr3R	9487022	9492613	+	9487022	0	0	0
FBgn0004588	Eig71Ea	FBtr0075587_Eig71Ea-RA	412	362	0	0	0	chr3L	15642226	15642761	-	15642761	0	1	0
FBgn0004589	Eig71Eb	FBtr0075571_Eig71Eb-RA,FBtr0303460_Eig71Eb-RB	425	375	2	0.11	0.07	chr3L	15643036	15643641	+	15643036	0	1	0
FBgn0004590	Eig71Ec	FBtr0075586_Eig71Ec-RA	639	589	0	0	0	chr3L	15644579	15645354	-	15645354	0	1	0
FBgn0004591	Eig71Ed	FBtr0075572_Eig71Ed-RA	415	365	0	0	0	chr3L	15645637	15646196	+	15645637	0	1	0
FBgn0004592	Eig71Ee	FBtr0075585_Eig71Ee-RA	1486	1436	2984	42.29	26.08	chr3L	15647572	15649110	-	15649110	0	1	1
FBgn0004593	Eig71Ef	FBtr0075584_Eig71Ef-RA	420	370	0	0	0	chr3L	15649755	15650490	-	15650490	0	1	0
FBgn0004594	Eig71Eg	FBtr0075573_Eig71Eg-RA	422	372	1	0.05	0.03	chr3L	15650728	15651258	+	15650728	0	1	0
FBgn0004595	pros	FBtr0304603_pros-RH,FBtr0304604_pros-RI,FBtr0304605_pros-RJ,FBtr0304606_pros-RK,FBtr0304607_pros-RL,FBtr0304608_pros-RM	18752.9	18702.9	262.47	0.29	0.18	chr3R	7155624	7232782	+	7155624	0	1	0
FBgn0004597	CycC	FBtr0083010_CycC-RA	1130	1080	389.48	7.34	4.53	chr3R	10714726	10715915	-	10715915	0	0	0
FBgn0004598	Fur2	FBtr0074261_Fur2-RA,FBtr0074262_Fur2-RD,FBtr0074263_Fur2-RC,FBtr0074264_Fur2-RF,FBtr0074265_Fur2-RB,FBtr0074266_Fur2-RE,FBtr0074267_Fur2-RG,FBtr0301300_Fur2-RH,FBtr0301301_Fur2-RI	5704.51	5654.51	3334	12	7.4	chrX	16267121	16275816	+	16267121	0	0	0
FBgn0004603	Src42A	FBtr0085967_Src42A-RB,FBtr0085968_Src42A-RA	3026.79	2976.79	1831	12.52	7.72	chr2R	1868785	1900039	+	1868785	0	0	0
FBgn0004606	zfh1	FBtr0085701_zfh1-RB,FBtr0085702_zfh1-RA,FBtr0331180_zfh1-RE	5795.98	5745.98	3136	11.11	6.85	chr3R	26591648	26614205	+	26591648	0	0	0
FBgn0004611	Plc21C	FBtr0078047_Plc21C-RA,FBtr0078048_Plc21C-RB,FBtr0078049_Plc21C-RC,FBtr0078050_Plc21C-RD,FBtr0330673_Plc21C-RG,FBtr0330674_Plc21C-RH	5681.24	5631.24	992.41	3.59	2.21	chr2L	305935	347927	+	305935	0	0	0
FBgn0004618	gl	FBtr0083584_gl-RA,FBtr0083585_gl-RB,FBtr0330042_gl-RC	3135	3085	0	0	0	chr3R	14193649	14198460	-	14198460	0	0	1
FBgn0004619	Glu-RI	FBtr0076982_Glu-RI-RA	3810	3760	7	0.04	0.02	chr3L	6617132	6628159	+	6617132	0	1	0
FBgn0004620	GluRIIA	FBtr0079106_GluRIIA-RI	3251	3201	17	0.11	0.07	chr2L	5555074	5558994	+	5555074	0	0	0
FBgn0004622	Takr99D	FBtr0085507_Takr99D-RA,FBtr0301656_Takr99D-RB,FBtr0330298_Takr99D-RC	2880	2830	242	1.74	1.07	chr3R	25776518	25795169	-	25795169	1	0	0
FBgn0004623	Gbeta76C	FBtr0074949_Gbeta76C-RA	1466	1416	1	0.01	0.01	chr3L	19680737	19683092	+	19680737	0	0	0
FBgn0004629	Cys	FBtr0082980_Cys-RA	553	503	12772	516.7	318.67	chr3R	10394753	10395363	-	10395363	0	0	0
FBgn0004635	rho	FBtr0072694_rho-RA,FBtr0333207_rho-RB	2619.83	2569.83	6	0.05	0.03	chr3L	1463811	1468944	+	1463811	0	1	0
FBgn0004636	R	FBtr0072867_R-RA,FBtr0303154_R-RB,FBtr0332671_R-RC	2724.46	2674.46	8275	62.96	38.83	chr3L	1859115	1862239	-	1862239	0	0	0
FBgn0004638	drk	FBtr0087693_drk-RE,FBtr0087694_drk-RC,FBtr0087695_drk-RB,FBtr0087696_drk-RA,FBtr0087697_drk-RF,FBtr0087698_drk-RD	2827.67	2777.67	10172	74.52	45.96	chr2R	9382727	9390342	-	9390342	0	0	0
FBgn0004643	mit(1)15	FBtr0070441_mit(1)15-RB,FBtr0100272_mit(1)15-RC	2576	2526	952.09	7.67	4.73	chrX	2498224	2500860	+	2498224	0	0	0
FBgn0004644	hh	FBtr0100506_hh-RB	2370	2320	3	0.03	0.02	chr3R	18953891	18967628	-	18967628	0	0	0
FBgn0004646	ogre	FBtr0071036_ogre-RA,FBtr0071037_ogre-RB,FBtr0309873_ogre-RC,FBtr0309874_ogre-RD,FBtr0309875_ogre-RE	2176.66	2126.66	2282	21.84	13.47	chrX	6867648	6885351	-	6885351	0	0	0
FBgn0004647	N	FBtr0070507_N-RA,FBtr0304659_N-RB	10189	10139	76.06	0.15	0.09	chrX	3028905	3066295	+	3028905	0	1	0
FBgn0004648	svr	FBtr0070081_svr-RB,FBtr0070083_svr-RC,FBtr0070084_svr-RD,FBtr0070085_svr-RE,FBtr0070086_svr-RF,FBtr0070087_svr-RG,FBtr0290016_svr-RH,FBtr0290017_svr-RI	3940.77	3890.77	44544	232.97	143.68	chrX	390504	403113	+	390504	0	0	0
FBgn0004649	yl	FBtr0073897_yl-RA,FBtr0073898_yl-RB	6351	6301	2	0.01	0	chrX	14087252	14093996	+	14087252	1	1	0
FBgn0004650	fs(1)N	FBtr0070207_fs(1)N-RA,FBtr0332286_fs(1)N-RB	6527	6477	8	0.03	0.02	chrX	1216546	1223471	+	1216546	1	0	0
FBgn0004652	fru	FBtr0083640_fru-RH,FBtr0083641_fru-RB,FBtr0083642_fru-RC,FBtr0083643_fru-RE,FBtr0083644_fru-RF,FBtr0083645_fru-RG,FBtr0083646_fru-RA,FBtr0083647_fru-RD,FBtr0083648_fru-RI,FBtr0083649_fru-RJ,FBtr0083650_fru-RK,FBtr0083651_fru-RL,FBtr0083652_fru-RM,FBtr0301284_fru-RN,FBtr0330040_fru-RO	4709.84	4659.84	846.16	3.7	2.28	chr3R	14239995	14371308	-	14371308	0	1	0
FBgn0004654	Pgd	FBtr0070384_Pgd-RA,FBtr0331410_Pgd-RB	1668.93	1618.93	7759.49	97.53	60.15	chrX	2039169	2042599	+	2039169	0	0	0
FBgn0004655	wapl	FBtr0070429_wapl-RA,FBtr0070430_wapl-RB	6494.94	6444.94	1228	3.88	2.39	chrX	2044135	2053016	-	2053016	0	0	0
FBgn0004656	fs(1)h	FBtr0071118_fs(1)h-RA,FBtr0071119_fs(1)h-RB,FBtr0071120_fs(1)h-RC,FBtr0071121_fs(1)h-RD,FBtr0071122_fs(1)h-RE,FBtr0301309_fs(1)h-RF,FBtr0333307_fs(1)h-RG,FBtr0333308_fs(1)h-RH,FBtr0333309_fs(1)h-RI	8350.91	8300.91	4948.09	12.13	7.48	chrX	7931969	7955469	-	7955469	0	0	0
FBgn0004657	mys	FBtr0071105_mys-RA	4040	3990	6612	33.72	20.8	chrX	7955680	7964270	+	7955680	0	0	0
FBgn0004666	sim	FBtr0082710_sim-RA,FBtr0082711_sim-RB	2926	2876	8	0.06	0.03	chr3R	8883481	8903950	+	8883481	0	0	0
FBgn0004687	Mlc-c	FBtr0070783_Mlc-c-RA,FBtr0308579_Mlc-c-RB	1317.87	1267.87	3897	62.55	38.57	chrX	5513169	5516591	-	5516591	0	0	0
FBgn0004698	mus210	FBtr0087373_mus210-RC,FBtr0087374_mus210-RA,FBtr0308700_mus210-RD	3436.92	3386.92	1120	6.73	4.15	chr2R	11198991	11205347	+	11198991	0	0	0
FBgn0004777	Ccp84Ag	FBtr0081689_Ccp84Ag-RA	1097	1047	0	0	0	chr3R	2512450	2513761	+	2512450	0	1	1
FBgn0004778	Ccp84Af	FBtr0081695_Ccp84Af-RA	580	530	0	0	0	chr3R	2515324	2515961	-	2515961	0	1	1
FBgn0004779	Ccp84Ae	FBtr0081694_Ccp84Ae-RA	754	704	0	0	0	chr3R	2516609	2517480	-	2517480	0	1	1
[truncated: 14,404 more rows]

## Sheet: Kc167
													intersection of distal TSS of gene with domain
[truncated: 15,299 more rows]
