# Supplementary material for: The large fraction of heterochromatin in Drosophila neurons is bound by both B-type lamin and HP1a
Source: Epigenetics Chromatin. 2018 Nov 1;11:65. doi: 10.1186/s13072-018-0235-8 (PMC6211408; doi:10.1186/s13072-018-0235-8)
Supplement: Supplementary file 6 — Additional file 6. Table S4: Differentially expressed gene list upon HP1a KD in Kc167 cells with the indication of intersection of gene bodies with HP1a, Lam or Pc domains. Microarray expression data were from [50]. [file 13072_2018_235_MOESM6_ESM.xlsx]

## Sheet: differentially expressed genes
Microarray expression data were taken from GSE18092 (Schwaiger et al. 2010)												intersection of gene with domain			no intersection of gene with any domain
ID	chr	start	end	strand	CLONE_ID	Representative Public ID	Gene Symbol	Kc167 control expression	Kc167 HP1a KD expression	contr/HP1a KD expression	>= 2 fold change in expression	HP1a	Lam	Pc
1639359_at	chr2L	141077	143091	-	FBgn0051974	CG31974-RA	CG31974	9.7793	12.7634	0.766196	0	0	1	1	0
1638095_at	chr2L	153539	155305	-	FBgn0031227	CG3709-RA	CG3709	247.974	161.419	1.53622	0	0	0	0	1
1633301_at	chr2L	156029	157666	+	FBgn0031229	CG3436-RA	CG3436	1469.66	1218.87	1.20576	0	0	0	0	1
1638600_at	chr2L	415067	418536	+	FBgn0263933	CG4063-RA	ebi	1041.38	888.991	1.17142	0	0	0	0	1
1638915_at	chr2L	547016	552454	-	FBgn0005660	CG2914-RA	Ets21C	28.8433	57.6482	0.500333	0	0	0	1	0
1632646_at	chr2L	575711	576896	-	FBgn0013323	CG13687-RA	Ptth	18.5296	45.2299	0.409676	1	0	0	0	1
1631116_at	chr2L	819964	821209	+	FBgn0015621	CG3642-RA	Clp	833.353	685.227	1.21617	0	0	0	0	1
1632223_at	chr2L	868673	869857	-	FBgn0020305	CG4258-RA	dbe	1075.81	794.842	1.35349	0	0	0	0	1
1625334_at	chr2L	1988264	1988940	+	FBgn0031381	CG7291-RA	Npc2a	7698.28	9320.49	0.825952	0	0	1	0	0
1637329_a_at	chr2L	2137350	2145175	-	FBgn0031390	CG31671-RA	tho2	324.61	259.651	1.25018	0	1	0	0	0
1625175_s_at	chr2L	2220750	2225544	+	FBgn0031401	CG7082-RA	papi	646.243	514.192	1.25681	0	0	0	0	1
1631672_at	chr2L	2381097	2383073	+	FBgn0264672	CG9867-RA	Eogt	139.821	202.446	0.690661	0	0	0	0	1
1627494_s_at	chr2L	2492955	2498846	+	FBgn0011818	CG9884-RA	oaf	339.801	240.535	1.41269	0	0	0	0	1
1638121_at	chr2L	2743375	2744934	-	FBgn0031451	CG9961-RA	CG9961	9.2956	15.7513	0.590148	0	0	0	0	1
1639766_at	chr2L	2746880	2753068	-	FBgn0250906	CG3127-RA	Pgk	634.407	539.098	1.17679	0	0	0	0	1
1638446_a_at	chr2L	3023235	3026439	+	FBgn0031492	CG3542-RA	CG3542	591.394	524.756	1.12699	0	0	0	0	1
1638857_at	chr2L	3026533	3029189	-	FBgn0031493	CG3605-RA	CG3605	826.317	640.655	1.2898	0	0	0	0	1
1637422_at	chr2L	3460315	3461975	-	FBgn0031538	CG3246-RA	CG3246	169.16	666.483	0.25381	1	0	0	0	1
1629886_s_at	chr2L	3622071	3656951	-	FBgn0000721	CG10033-RA	for	878.425	1246.83	0.704524	0	0	1	1	0
1641624_at	chr2L	3871480	3872458	-	FBgn0051957	CG31957-RA	CG31957	290.065	179.092	1.61964	0	1	0	0	0
1638844_s_at	chr2L	4189497	4198058	-	FBgn0031589	CG3714-RC	CG3714	327.261	483.152	0.677347	0	1	0	0	0
1638140_at	chr2L	4971702	4973687	+	FBgn0031659	CG14043-RA	CG14043	451.432	370.407	1.21875	0	0	0	0	1
1625044_at	chr2L	4978484	4979379	-	FBgn0031663	CG8891-RA	CG8891	1619.11	1224.99	1.32173	0	0	0	0	1
1635831_at	chr2L	5054579	5055016	-	FBgn0031677	CG14036-RA	CG14036	341.248	467.336	0.730198	0	0	0	0	1
1633639_at	chr2L	5210461	5212445	+	FBgn0031689	CG10833-RA	Cyp28d1	9.04101	42.635	0.212056	1	0	1	0	0
1641134_at	chr2L	5530620	5532223	-	FBgn0031713	CG7277-RA	CG7277	424.324	482.303	0.879788	0	0	0	0	1
1629620_s_at	chr2L	5539326	5542314	-	FBgn0014189	CG7269-RC	Hel25E	6846.19	5873.94	1.16552	0	0	0	0	1
1633629_at	chr2L	5724656	5762420	+	FBgn0031736	CG11030-RA	CG11030	533.14	406.94	1.31012	0	0	1	1	0
1616608_a_at	chr2L	5943643	5948843	+	FBgn0001128	CG9042-RB	Gpdh	1497.45	996.993	1.50197	0	0	0	0	1
1625745_at	chr2L	6038161	6041283	+	FBgn0051643	CG31643-RA	CG31643	182.37	126.907	1.43704	0	1	0	0	0
1623971_at	chr2L	6067668	6068635	-	FBgn0031775	CG9150-RA	CG9150	18.7653	65.6164	0.285985	1	0	0	0	1
1630605_at	chr2L	6459015	6465669	-	FBgn0031816	CG16947-RA	CG16947	186.71	673.074	0.277399	1	0	0	1	0
1638866_at	chr2L	6487562	6488615	-	FBgn0031821	CG9542-RA	KFase	102.851	262.166	0.392314	1	1	0	0	0
1631076_at	chr2L	6662061	6663612	-	FBgn0031844	CG13771-RA	CG13771	166.808	245.776	0.6787	0	0	0	0	1
1633760_at	chr2L	6960426	6961552	+	FBgn0031877	CG10399-RA	CG10399	50.5517	67.214	0.752102	0	0	0	0	1
1636718_s_at	chr2L	7194908	7204264	-	FBgn0031896	CG4502-RB	CG4502	246.825	568.145	0.434441	1	0	0	0	1
1634269_at	chr2L	7204798	7220029	-	FBgn0031897	CG13784-RA	CG13784	128.793	210.076	0.613081	0	0	0	0	1
1641446_s_at	chr2L	7395832	7404526	+	FBgn0031907	CG5171-RB	CG5171	39.8723	341.606	0.11672	1	0	0	1	0
1630067_a_at	chr2L	7693800	7701585	-	FBgn0041182	CG7052-RA	Tep2	3694.31	4520.6	0.817217	0	0	1	0	0
1639085_at	chr2L	7999670	8004313	-	FBgn0031972	CG7221-RA	Wwox	723.317	819.273	0.882876	0	0	0	0	1
1624550_at	chr2L	8072895	8073948	+	FBgn0010287	CG7562-RA	Trf	376.249	282.907	1.32994	0	1	0	0	0
1640689_a_at	chr2L	8209626	8211122	-	FBgn0003607	CG8409-RA	Su(var)205	6901.7	304.916	22.6347	1	0	0	0	1
1629309_at	chr2L	8355678	8362447	-	FBgn0032026	CG7627-RA	CG7627	983.179	2172.73	0.452509	1	0	0	0	1
1627048_at	chr2L	8374461	8375549	+	FBgn0032030	CG17293-RA	Wdr82	890.187	1204.61	0.738981	0	0	0	0	1
1623122_at	chr2L	8377035	8378206	+	FBgn0032032	CG17294-RA	CG17294	262.434	456.082	0.575409	0	0	0	0	1
1627637_at	chr2L	8466830	8488671	+	FBgn0262029	CG10595-RA	d	9.91033	32.7994	0.30215	1	0	0	0	1
1630530_at	chr2L	8684815	8685954	-	FBgn0032059	CG9296-RA	PrBP	376.875	343.316	1.09775	0	0	0	0	1
1628049_at	chr2L	9634201	9656026	+	FBgn0032136	CG15828-RA	Apoltp /// CG15828	106.365	450.85	0.23592	1	0	1	1	0
1634978_at	chr2L	9736645	9737329	+	FBgn0032140	CG13117-RA	CG13117	555.004	2029.34	0.27349	1	0	0	0	1
1640222_s_at	chr2L	9903379	9908633	-	FBgn0032156	CG13124-RA	CG13124	906.787	1362.23	0.665665	0	1	0	0	0
1624673_at	chr2L	9908830	9912608	-	FBgn0032157	CG5899-RA	Etl1	422.642	344.182	1.22796	0	0	0	0	1
1628398_at	chr2L	9940773	9947407	-	FBgn0032167	CG5853-RA	CG5853	18.2635	71.2502	0.256329	1	0	1	0	0
1632337_at	chr2L	10182557	10199112	-	FBgn0028675	CG5772-RA	Sur	10.4449	18.7625	0.556689	0	0	1	0	0
1623989_at	chr2L	10204757	10206961	-	FBgn0032191	CG5734-RA	CG5734	1333.21	1179.01	1.13079	0	0	0	0	1
1635163_at	chr2L	10207085	10209737	-	FBgn0032192	CG5731-RA	CG5731	10.9597	49.5731	0.221082	1	1	0	0	0
1640496_at	chr2L	10213892	10220957	-	FBgn0024320	CG5722-RA	Npc1a	560.368	831.831	0.673655	0	1	0	0	0
1625533_at	chr2L	10247502	10250501	-	FBgn0000229	CG5680-RB	bsk	2495.5	3041.15	0.820579	0	0	0	0	1
1626152_at	chr2L	10251843	10254686	+	FBgn0010407	CG4926-RA	Ror	53.6778	125.512	0.427671	1	1	0	0	0
1632515_a_at	chr2L	10264125	10265229	+	FBgn0032202	CG18619-RA	CG18619	193.159	294.035	0.656925	0	1	0	0	0
1626899_at	chr2L	10333734	10339185	+	FBgn0032223	CG5034-RA	GATAd	490.923	602.363	0.814995	0	1	0	0	0
1629010_at	chr2L	10368025	10373900	-	FBgn0041723	CG5364-RA	rho-5	62.1204	96.7527	0.642053	0	0	0	0	1
1634193_at	chr2L	10439440	10441047	+	FBgn0032251	CG13142-RA	CG13142	266.798	380.979	0.700295	0	0	0	0	1
1636976_at	chr2L	10452677	10457241	-	FBgn0032253	CG5322-RA	CG5322	19.7229	67.4419	0.292443	1	0	1	0	0
1632364_at	chr2L	10733293	10736077	-	FBgn0027868	CG6743-RA	Nup107	1309.45	1058.55	1.23702	0	0	0	0	1
1626911_at	chr2L	10761116	10764971	+	FBgn0027550	CG6495-RA	CG6495	107.137	300.009	0.357114	1	0	0	0	1
1631626_at	chr2L	10997819	11001489	-	FBgn0000146	CG6137-RA	aub	1408.19	2472.29	0.56959	0	1	0	0	0
1637561_at	chr2L	11002072	11002740	+	FBgn0040096	CG16834-RA	lectin-33A	15.8819	31.0372	0.511706	0	1	0	0	0
1630634_s_at	chr2L	11002833	11004189	-	FBgn0015756	CG6141-RA	RpL9	17145.5	17783.6	0.96412	0	0	0	0	1
1627995_at	chr2L	11009821	11011085	-	FBgn0032329	CG16840-RA	Art8	1197.93	922.116	1.29911	0	0	0	0	1
1637151_at	chr2L	11282094	11284350	+	FBgn0020270	CG16928-RA	mre11	1560.1	2118.58	0.736386	0	0	0	0	1
1636149_at	chr2L	11523304	11528201	-	FBgn0028490	CG31705-RA	CG31705	2008.07	4116.85	0.487767	1	0	1	0	0
1634161_at	chr2L	11988735	11989861	-	FBgn0261266	CG12314-RA	zuc	563.556	446.844	1.26119	0	0	0	0	1
1641463_at	chr2L	12171204	12172586	-	FBgn0032420	CG6583-RA	CG6583	204.361	297.14	0.687762	0	0	0	0	1
1641465_at	chr2L	12692986	12693892	+	FBgn0032445	CG6153-RA	CG6153	519.464	446.948	1.16225	0	0	0	0	1
1638919_at	chr2L	13019575	13021307	-	FBgn0028965	CG9933-RA	A16	593.333	497.879	1.19172	0	0	0	0	1
1638653_a_at	chr2L	13021866	13060115	-	FBgn0262160	CG9932-RA	CG9932	173.039	276.985	0.624725	0	0	0	1	0
1633876_at	chr2L	13398989	13411152	+	FBgn0032521	CG7110-RB	CG7110	679.42	554.291	1.22575	0	0	0	0	1
1639566_s_at	chr2L	13500624	13549328	-	FBgn0023407	CG9239-RA	B4	759.838	394.286	1.92713	0	1	1	1	0
1636374_at	chr2L	13803626	13809994	+	FBgn0027844	CG7820-RA	CAH1	9.48226	75.9715	0.124813	1	0	1	0	0
1627827_a_at	chr2L	13833339	13834306	+	FBgn0026373	CG7885-RA	RpII33	1580.21	1282.38	1.23225	0	0	0	0	1
1634048_a_at	chr2L	14013747	14019328	+	FBgn0027348	CG4501-RB	bgm	96.5947	342.943	0.281664	1	0	1	1	0
1628957_at	chr2L	15009939	15011764	+	FBgn0001974	CG3688-RA	l(2)35Bd	704.864	546.733	1.28923	0	0	0	0	1
1627249_a_at	chr2L	15036293	15038857	-	FBgn0001977	CG4180-RB	CIAPIN1 /// l(2)35Bg	1689.02	1915.04	0.881978	0	0	0	0	1
1636986_at	chr2L	15752253	15755905	+	FBgn0001986	CG4152-RA	l(2)35Df	1182.55	951.919	1.24228	0	0	0	0	1
1627114_at	chr2L	15764220	15766267	+	FBgn0028507	CG3793-RA	CG3793	944.391	788.639	1.19749	0	0	0	0	1
1625759_at	chr2L	15768630	15771159	-	FBgn0041627	CG18801-RA	Ku80	360.279	663.772	0.542775	0	0	0	0	1
1630995_at	chr2L	16342430	16352600	-	FBgn0000307	CG5813-RB	chif	124.003	85.8355	1.44466	0	0	1	0	0
1635109_at	chr2L	16400169	16448465	-	FBgn0028523	CG5888-RA	CG5888	856.388	1311.78	0.652846	0	0	1	1	0
1633237_at	chr2L	16445280	16446793	+	FBgn0020416	CG4472-RA	Idgf1	184.652	1328.23	0.139021	1	0	1	1	0
1640202_at	chr2L	16447338	16450512	+	FBgn0020415	CG4475-RA	Idgf2	323.628	922.67	0.350752	1	0	1	1	0
1626782_at	chr2L	16731221	16732129	-	FBgn0032596	CG17331-RA	CG17331 /// Prosbeta4	6503.49	5841.38	1.11335	0	0	0	0	1
1637053_at	chr2L	16821156	16825207	-	FBgn0022213	CG13281-RA	Cas	2035.87	1807.71	1.12622	0	1	1	0	0
1624583_at	chr2L	16887125	16887962	-	FBgn0040985	CG6115-RA	CG6115	3191.18	4056.9	0.786606	0	0	0	0	1
1627134_at	chr2L	16908229	16910431	-	FBgn0026150	CG6291-RA	ApepP	868.394	1065.67	0.814884	0	1	0	0	0
1626367_at	chr2L	17471603	17474773	+	FBgn0032640	CG5094-RA	Sgt	3022.41	2728.39	1.10776	0	0	0	1	0
1623100_at	chr2L	17474912	17477888	-	FBgn0027885	CG6582-RA	Aac11	1326.77	1146.53	1.1572	0	1	0	0	0
1639582_at	chr2L	18532728	18571648	-	FBgn0085370	CG10231-RA	Pde11	380.164	580.018	0.655434	0	0	1	1	0
1639438_at	chr2L	18683720	18688796	-	FBgn0005617	CG10385-RA	msl-1	154.62	83.7222	1.84682	0	0	0	0	1
1634705_at	chr2L	18698719	18700645	+	FBgn0032701	CG10341-RA	CG10341	327.701	236.213	1.38731	0	0	0	0	1
1634232_at	chr2L	18858028	18859246	-	FBgn0032720	CG10603-RA	mRpL13	784.277	627.999	1.24885	0	0	0	0	1
1634507_s_at	chr2L	19387050	19390070	-	FBgn0032774	CG17549-RB	CG17549	54.3041	142.341	0.381507	1	0	1	0	0
1627212_at	chr2L	19542446	19545548	+	FBgn0003231	CG10360-RA	ref(2)P	1383.86	2185.5	0.633199	0	0	0	0	1
1634552_at	chr2L	19548507	19556451	+	FBgn0041180	CG10363-RA	Tep4	1098.98	2219.63	0.495118	1	0	0	1	0
1627453_s_at	chr2L	19567900	19577324	-	FBgn0005672	CG10334-RF	spi	4500.05	5208.83	0.863928	0	0	0	1	0
1640998_at	chr2L	19792773	19795851	-	FBgn0004811	CG10528-RA	fs(2)ltoPP43	159.84	109.293	1.46249	0	0	0	0	1
1625491_at	chr2L	20066370	20073719	+	FBgn0045064	CG13969-RA	bwa	41.502	67.8009	0.612116	0	0	0	0	1
1637962_at	chr2L	20311219	20348386	+	FBgn0003475	CG10076-RD	spir	47.7069	172.837	0.276023	1	0	1	1	0
1640158_at	chr2L	20645826	20647381	+	FBgn0032870	CG2608-RA	CG2608	1340.43	1078.86	1.24245	0	1	0	0	0
1625942_s_at	chr2L	20758147	20767536	+	FBgn0011202	CG1768-RA	dia	191.17	134.849	1.41766	0	0	0	1	0
1625358_s_at	chr2L	20788659	20797040	-	FBgn0250785	CG9326-RB	vari	223.736	347.184	0.644432	0	0	0	1	0
1626120_at	chr2L	20965520	21052164	-	FBgn0250867	CG9266-RB	CG42238	59.9926	84.9505	0.706207	0	0	1	1	0
1640080_at	chr2L	21143229	21145146	+	FBgn0032919	CG9253-RA	CG9253	4235.76	3459.2	1.22449	0	0	0	0	1
1627605_at	chr2L	21154293	21156232	-	FBgn0024371	CG1071-RA	E2f2	1355.81	1101.19	1.23121	0	0	0	0	1
1633384_at	chr2L	21156874	21157685	+	FBgn0032921	CG9250-RA	Mpp6	495.506	378.956	1.30756	0	0	0	0	1
1628602_a_at	chr2L	21158878	21160783	+	FBgn0032923	CG9248-RB	CG9248	1641.8	2195.14	0.747925	0	0	0	0	1
1637866_at	chr2L	21163611	21166090	+	FBgn0032925	CG9246-RA	CG9246	1498.19	1112.86	1.34625	0	0	0	0	1
1629492_s_at	chr2L	21232495	21236733	-	FBgn0051626	CG31626-RA	CG31626	21.5224	64.6014	0.333157	1	1	0	0	0
1628579_at	chr2L	22239916	22240978	+	FBgn0032986	GH15538	CG3262	18.598	8.87918	2.09457	1	1	0	0	0
1623825_s_at	chr2L	22311931	22368796	+	FBgn0039972	CG17018-RA	CG17018	4263.59	7515.55	0.567303	0	1	0	0	0
1629792_at	chr2L	22442796	22449027	+	FBgn0040010	CG17493-RA	CG17493	3881.3	2101.89	1.84658	0	0	0	0	1
1629257_s_at	chr2L	22736952	22747273	+	FBgn0041004	CG17715-RD	CG17715	1101.65	778.273	1.4155	0	0	0	0	1
1631509_a_at	chr2L	22811944	22834955	+	FBgn0002566	CG18028-RA	lt	1261.8	1584.89	0.796145	0	0	0	0	1
1626417_at	chr2L	22892306	22918647	-	FBgn0250907	CG18140-RA	Cht3	863.484	25.3056	34.1223	1	0	0	0	1
1623257_a_at	chr2R	123268	130444	-	FBgn0262117	CG17665-RA	IntS3	850.365	646.213	1.31592	0	0	0	0	1
1632946_at	chr2R	434181	452786	+	FBgn0046692	CG40293-RA	Stlk	176.66	92.0312	1.91957	0	1	0	0	0
1627665_at	chr2R	506534	508338	+	FBgn0032997	CG17486-RA	CG17486	1826.75	1187.93	1.53776	0	1	0	0	0
1640762_at	chr2R	716725	717440	+	FBgn0033000	CG14464-RA	CG14464	3365.11	2265.75	1.48521	0	1	0	0	0
1625263_at	chr2R	1065506	1138553	-	FBgn0053554	CG2905-RA	Nipped-A	2107.22	908.892	2.31845	1	1	0	0	0
1626219_s_at	chr2R	1194756	1216986	+	FBgn0261403	CG10392-RB	sxc	2565.61	1831.29	1.40098	0	1	0	0	0
1634125_at	chr2R	1355819	1383341	-	FBgn0050440	CG30440-RA	CG30440	331.9	43.1265	7.69598	1	1	1	0	0
1639392_at	chr2R	1642033	1643558	+	FBgn0022288	CG12792-RA	l(2)09851	2486.09	1860.85	1.336	0	1	0	0	0
1641164_s_at	chr2R	1662279	1670360	-	FBgn0025693	CG11163-RA	CG11163 /// ZnT41F	491.706	805.539	0.610406	0	0	1	1	0
1636949_s_at	chr2R	1968333	1973128	-	FBgn0033062	CG7843-RA	Ars2	1094.01	934.545	1.17064	0	1	0	0	0
1626401_at	chr2R	2667254	2668996	-	FBgn0000473	CG9438-RA	Cyp6a2	74.8136	216.009	0.346345	1	0	1	1	0
1634958_at	chr2R	2768501	2770912	+	FBgn0033113	CG9455-RA	Spn42Dc	801.456	646.229	1.2402	0	0	1	0	0
1635111_s_at	chr2R	2810875	2812434	+	FBgn0033117	CG3358-RA	CG3358	529.892	437.29	1.21176	0	0	1	0	0
1635191_at	chr2R	2897365	2899359	-	FBgn0029507	CG12846-RA	Tsp42Ed	946.116	3214.57	0.294321	1	0	0	0	1
1638498_s_at	chr2R	3413623	3420487	-	FBgn0033188	CG1600-RA	CG1600 /// Drat	4065.43	5196.14	0.782395	0	0	0	0	1
1630925_at	chr2R	3539945	3541453	-	FBgn0028687	CG1341-RA	Rpt1	4928.75	4158.66	1.18518	0	0	0	0	1
1634019_at	chr2R	3553338	3554848	+	FBgn0033205	CG2064-RA	CG2064	1939.62	3612.32	0.536947	0	0	0	0	1
1636989_a_at	chr2R	3564045	3586407	-	FBgn0033212	CG1399-RB	CG1399	269.511	513.779	0.524566	0	1	1	0	0
1637352_a_at	chr2R	3604529	3623124	-	FBgn0042135	CG18812-RC	CG18812	1644.92	3231.37	0.509047	0	0	0	1	0
1630003_at	chr2R	3676707	3677493	+	FBgn0033221	CG12825-RA	CG12825	16.6067	32.8799	0.505069	0	0	0	0	1
1631822_at	chr2R	3680757	3688549	+	FBgn0002891	CG1925-RA	mus205	203.002	294.24	0.68992	0	1	0	0	0
1638693_s_at	chr2R	3700011	3702250	+	FBgn0033226	CG1882-RA	CG1882	1025.07	1720.83	0.595683	0	0	0	0	1
1629732_at	chr2R	3814182	3817427	+	FBgn0033234	CG8791-RA	CG8791	10.2707	19.1248	0.537036	0	0	0	0	1
1638270_at	chr2R	3859680	3861604	+	FBgn0027054	CG8725-RA	CSN4	1066.05	874.661	1.21882	0	0	0	0	1
1628397_at	chr2R	4049184	4051018	-	FBgn0033272	CG8707-RA	RagC /// RagC-D	996.745	870.223	1.14539	0	0	0	0	1
1631198_at	chr2R	4052390	4055274	+	FBgn0021995	CG2173-RA	Rs1	783.746	575.6	1.36162	0	0	0	0	1
1629903_at	chr2R	4350278	4352597	+	FBgn0050359	CG30359-RA	Mal-A5	82.0168	367.536	0.223153	1	0	1	1	0
1635110_at	chr2R	4458004	4459652	+	FBgn0033304	CG2397-RA	Cyp6a13	22.235	150.969	0.147282	1	0	1	1	0
1639198_at	chr2R	4517699	4519467	-	FBgn0033317	CG8635-RA	CG8635	1772.86	1349.14	1.31407	0	0	0	0	1
1624821_at	chr2R	4581244	4583301	-	FBgn0033320	CG8586-RA	CG8586	14.0711	67.3675	0.208871	1	0	1	1	0
1628468_at	chr2R	4583931	4586088	+	FBgn0033321	CG8738-RA	CG8738	19.7574	58.5896	0.337217	1	0	1	1	0
1629118_at	chr2R	4604472	4605026	+	FBgn0043575	CG14745-RA	PGRP-SC2	47.3267	236.693	0.19995	1	0	0	1	0
1637671_a_at	chr2R	4605522	4611342	-	FBgn0040777	CG14767-RA	CG14767	2923.6	3954.34	0.73934	0	0	0	0	1
1639633_at	chr2R	4775909	4778941	-	FBgn0033337	CG8272-RA	CG8272	23.3373	17.0817	1.36622	0	0	0	0	1
1633003_at	chr2R	4795025	4798390	+	FBgn0050349	CG30349-RA	CG30349	1912.65	1436.57	1.3314	0	0	0	0	1
1639288_at	chr2R	4999010	5001458	-	FBgn0033379	CG8070-RA	Mys45A	971.596	767.46	1.26599	0	0	0	0	1
1640121_a_at	chr2R	5001768	5003535	+	FBgn0033380	CG8069-RA	Phax	280.205	208.944	1.34105	0	0	0	0	1
1624467_a_at	chr2R	5049542	5052455	-	FBgn0033388	CG8046-RA	CG8046	47.9463	120.413	0.398184	1	0	0	0	1
1638053_at	chr2R	5127548	5129644	+	FBgn0015037	CG10842-RA	Cyp4p1	21.1198	59.0439	0.357697	1	0	1	1	0
1634731_at	chr2R	5129846	5131915	+	FBgn0033397	CG10843-RA	Cyp4p3	69.6293	271.962	0.256026	1	1	1	1	0
1637046_at	chr2R	5277670	5282786	+	FBgn0010549	CG8799-RA	l(2)03659	157.135	363.387	0.432418	1	1	0	0	0
1631513_at	chr2R	5493495	5494689	+	FBgn0050000	CG30000-RA	GstT1	1631.25	2192.27	0.744091	0	0	0	0	1
1634795_a_at	chr2R	5734141	5735341	-	FBgn0023175	CG1519-RB	Prosalpha7	6298.67	4396.77	1.43257	0	0	0	0	1
1639575_at	chr2R	5758975	5761151	+	FBgn0033458	CG18446-RA	CG18446	62.6878	276.708	0.226548	1	1	0	0	0
1626392_s_at	chr2R	5801001	5846350	-	FBgn0011656	Transposon.2	Mef2	503.613	1163.36	0.432896	1	0	0	1	0
1625594_s_at	chr2R	5881395	5913547	-	FBgn0022382	CG15862-RA	Pka-R2	114.38	190.063	0.601802	0	0	1	1	0
1639671_at	chr2R	5965870	5971715	+	FBgn0033483	CG12919-RA	egr	570.449	1295.04	0.440488	1	0	0	1	0
1625370_s_at	chr2R	6011793	6024977	+	FBgn0050011	CG30011-RB	gem	1209.57	2063.2	0.586259	0	1	0	1	0
1626468_a_at	chr2R	6033402	6079899	-	FBgn0033494	CG33135-RA	KCNQ	40.4944	216.526	0.187019	1	1	1	1	0
1635944_a_at	chr2R	6136940	6139914	-	FBgn0003660	CG12210-RB	Syb	3995.84	4854.03	0.823199	0	0	1	0	0
1641554_at	chr2R	6529323	6532925	-	FBgn0033539	CG16728-RA	Git	521.103	569.826	0.914494	0	0	0	0	1
1640300_at	chr2R	6627901	6681852	-	FBgn0053144	CG33144-RA	CG33144	25.4558	71.85	0.354292	1	1	1	1	0
1626478_at	chr2R	6687924	6696430	-	FBgn0027499	CG12340-RA	wde	460.051	330.666	1.39128	0	1	0	0	0
1623924_at	chr2R	6711105	6715149	+	FBgn0033557	CG12325-RA	CG12325	810.021	580.99	1.39421	0	0	0	0	1
1641342_at	chr2R	6780539	6781865	-	FBgn0017414	CG12346-RA	cag	195.037	287.593	0.678172	0	1	0	0	0
1632074_at	chr2R	6865461	6994321	-	FBgn0040765	CG17326-RA	luna	137.702	207.263	0.664384	0	0	1	1	0
1637758_at	chr2R	7110376	7114251	+	FBgn0033584	CG7737-RA	CG7737	888.256	612.886	1.4493	0	0	0	0	1
1633565_at	chr2R	7189426	7193112	+	FBgn0033615	CG7741-RA	CG7741	382.958	319.86	1.19727	0	0	0	0	1
1641017_at	chr2R	7248213	7249376	+	FBgn0024188	CG12352-RA	san	1360.11	1136.33	1.19694	0	0	0	0	1
1628558_at	chr2R	7274663	7276282	-	FBgn0050022	CG30022-RA	CG30022	952.58	2126.85	0.447883	1	0	1	0	0
1635713_at	chr2R	7755381	7773055	-	FBgn0033661	CG13185-RA	CG13185	786.954	501.822	1.56819	0	1	0	0	0
1638313_at	chr2R	7921453	7923765	+	FBgn0033677	CG8321-RA	CG8321	202.986	334.694	0.606482	0	0	0	0	1
1624318_at	chr2R	7924811	7926356	+	FBgn0010339	CG8340-RA	128up	2784.64	2221.22	1.25365	0	0	0	0	1
1624419_a_at	chr2R	8062281	8065021	+	FBgn0010621	CG8439-RA	Cct5	7990.6	6821.11	1.17145	0	0	0	0	1
1637576_s_at	chr2R	8227115	8232118	-	FBgn0033717	CG8839-RA	CG8839	1970.56	2611.71	0.754511	0	0	0	0	1
1624750_at	chr2R	8356145	8359227	+	FBgn0033741	CG8545-RA	CG8545	2398.57	1700.38	1.41061	0	0	0	1	0
1638543_at	chr2R	8451729	8452406	-	FBgn0053775	Dm.2R.18540.0	CG33775	20.2133	152.112	0.132884	1	0	0	0	1
1637558_at	chr2R	8459617	8462801	+	FBgn0033755	CG8594-RA	ClC-b	1050.8	1286.03	0.817088	0	0	0	0	1
1627410_at	chr2R	8481109	8499573	+	FBgn0027356	CG8604-RA	Amph	154.655	216.906	0.713006	0	0	0	1	0
1635778_at	chr2R	8567472	8573670	-	FBgn0033766	CG8771-RA	CG8771	501.301	409.99	1.22271	0	0	0	0	1
1640434_at	chr2R	8638988	8640441	-	FBgn0033773	CG8767-RA	mos	161.552	51.2176	3.15423	1	0	0	0	1
1636382_at	chr2R	8736863	8756928	-	FBgn0033777	CG17574-RA	CG17574	975.781	1614.57	0.60436	0	0	1	1	0
1636906_s_at	chr2R	8824400	8827917	+	FBgn0033785	CG13320-RA	Sans	53.4731	107.962	0.495298	1	0	0	1	0
1628659_at	chr2R	8827828	8833850	-	FBgn0004512	CG3879-RA	Mdr49	101.744	287.832	0.353485	1	0	0	1	0
1629563_at	chr2R	9107788	9108520	+	FBgn0040754	CG17059-RA	CG17059	1043.02	1271.87	0.82007	0	0	0	0	1
1637367_at	chr2R	9145391	9145997	+	FBgn0033821	CG10799-RA	CG10799	5.96981	38.0551	0.156873	1	0	0	0	1
1641419_at	chr2R	9281210	9282172	+	FBgn0041579	CG4740-RA	AttC	16.5065	139.812	0.118063	1	0	1	0	0
1630099_at	chr2R	9393947	9400617	+	FBgn0033846	CG6061-RA	mip120	734.821	571.742	1.28523	0	0	0	0	1
1629804_s_at	chr2R	9713880	9720419	+	FBgn0033872	CG6329-RC	CG6329	126.263	54.3855	2.32164	1	0	0	1	0
1635377_at	chr2R	9749517	9751661	+	FBgn0033884	CG13344-RA	CG13344	132.184	97.9972	1.34886	0	0	0	0	1
1625264_s_at	chr2R	9848164	9855486	+	FBgn0013770	CG6692-RB	Cp1	7102.17	8922.77	0.795961	0	0	0	0	1
1635737_at	chr2R	9860504	9867670	-	FBgn0033889	CG6701-RA	CG6701	463.121	946.753	0.489167	1	0	1	0	0
1630717_s_at	chr2R	10061175	10070345	+	FBgn0000289	CG8367-RD	cg	261.229	207.805	1.25709	0	0	0	1	0
1641018_s_at	chr2R	10107425	10118131	+	FBgn0033913	CG8468-RC	CG8468	3676.67	2957.89	1.24301	0	0	0	0	1
1628969_s_at	chr2R	10123286	10127203	-	FBgn0033915	CG8485-RA	CG8485	779.654	632.695	1.23227	0	0	0	0	1
1629638_at	chr2R	10158306	10162377	+	FBgn0261269	CG8561-RA	conv	63.708	77.4099	0.822996	0	0	0	0	1
1639180_at	chr2R	10245432	10247799	-	FBgn0033926	CG12505-RA	Arc1	3553.34	9111.44	0.389986	1	0	0	0	1
1623555_at	chr2R	10517418	10518526	+	FBgn0033949	CG10131-RA	CG10131	894.496	1737.08	0.514943	0	0	0	0	1
1631697_at	chr2R	10633462	10634219	+	FBgn0010388	CG10816-RA	Dro	7.7832	14.8405	0.524456	0	0	0	0	1
1625124_at	chr2R	10634876	10635699	+	FBgn0012042	CG10146-RA	AttA	78.7731	381.9	0.206266	1	0	0	0	1
1640079_at	chr2R	10740470	10741453	+	FBgn0028434	CG10215-RA	Ercc1	376.734	496.326	0.759045	0	0	0	0	1
1641123_at	chr2R	11032473	11033024	-	FBgn0262954	HDC06513	Rpb12	2686.33	3054.31	0.87952	0	0	0	0	1
1628825_at	chr2R	11094032	11101137	-	FBgn0033998	CG8092-RB	row	452.236	300.742	1.50373	0	0	0	0	1
1638782_at	chr2R	11450201	11453291	-	FBgn0034032	CG8195-RA	CG8195	171.375	147.212	1.16414	0	0	0	0	1
1625878_at	chr2R	12030655	12033415	+	FBgn0027091	CG8431-RA	Aats-cys	1073.33	850.35	1.26222	0	0	0	0	1
1633017_at	chr2R	12114031	12117379	+	FBgn0034094	CG3666-RA	Tsf3	12.4974	67.1963	0.185983	1	0	0	0	1
1640862_a_at	chr2R	12152180	12154464	+	FBgn0015925	CG3730-RB	csul	886.905	769.061	1.15323	0	0	0	0	1
1632802_at	chr2R	12176830	12178838	+	FBgn0028424	CG3767-RA	JhI-26	175.326	454.414	0.38583	1	0	0	0	1
1632975_at	chr2R	12319749	12320688	+	FBgn0034126	CG4398-RA	CG4398	141.443	373.691	0.378502	1	0	1	0	0
1632187_at	chr2R	12936380	12941360	+	FBgn0034184	CG9646-RA	CG9646	285.615	407.92	0.700175	0	1	0	0	0
1636440_at	chr2R	13282101	13292678	+	FBgn0010620	CG10939-RA	Sip1	40.6426	94.2441	0.431248	1	0	0	1	0
1641432_a_at	chr2R	13300269	13301274	+	FBgn0016697	CG10938-RA	Prosalpha5	6651.76	5702.42	1.16648	0	0	0	0	1
1623241_s_at	chr2R	13372502	13380680	+	FBgn0050104	CG30104-RB	NT5E-2	221.852	710.963	0.312045	1	0	1	1	0
1640491_at	chr2R	13459601	13460287	-	FBgn0034245	CG14482-RA	CG14482	7930.27	8711.2	0.910353	0	0	0	0	1
1636468_a_at	chr2R	13677197	13679953	+	FBgn0028744	CG5033-RA	CG5033	1604.09	1174.03	1.36631	0	0	0	0	1
1639621_at	chr2R	14061174	14062749	+	FBgn0034312	CG10916-RA	CG10916	280.365	519.898	0.53927	0	0	0	0	1
1628328_at	chr2R	14284143	14285031	-	FBgn0063499	CG17522-RA	GstE10	31.4687	75.149	0.41875	1	0	0	1	0
1641429_at	chr2R	14286998	14287880	+	FBgn0063498	CG17523-RA	GstE2	850.199	1910.39	0.445039	1	0	0	0	1
1637129_at	chr2R	14288222	14288972	+	FBgn0063497	CG17524-RA	GstE3	177.44	805.093	0.220397	1	0	0	0	1
1624800_at	chr2R	14391115	14392349	+	FBgn0034354	CG5224-RA	GstE11	364.754	1434.17	0.254331	1	0	1	0	0
1633599_a_at	chr2R	14424272	14426924	+	FBgn0003067	CG17725-RB	Pepck	33.5117	110.691	0.30275	1	0	0	1	0
1633447_at	chr2R	14649263	14662172	+	FBgn0034389	CG33146-RA	Mctp	15.1416	83.8666	0.180544	1	0	1	0	0
1627634_at	chr2R	14720877	14722276	-	FBgn0034398	CG15098-RA	CG15098	7690.92	10698.8	0.718858	0	0	0	0	1
1636505_at	chr2R	14722771	14724347	+	FBgn0034399	CG15083-RA	CG15083	3029.66	4577.35	0.66188	0	0	0	0	1
1625587_at	chr2R	14747880	14749576	-	FBgn0034406	CG15106-RA	Jheh3	21.2301	91.8401	0.231164	1	0	1	0	0
1633916_at	chr2R	14865019	14866784	+	FBgn0034411	CG18605-RA	CG18605	97.5892	2323.6	0.0419992	1	0	0	0	1
1631308_at	chr2R	15051652	15065728	+	FBgn0034420	CG10737-RB	CG10737	532.715	721.639	0.738201	0	0	0	0	1
1624983_s_at	chr2R	16151477	16152353	+	FBgn0010411	CG8900-RB	RpS18	20203.2	21101.9	0.957415	0	0	0	0	1
1631519_at	chr2R	16163475	16166501	-	FBgn0034496	CG9143-RA	CG9143	379.154	262.339	1.44528	0	0	0	0	1
1634820_at	chr2R	16882405	16883623	+	FBgn0261394	CG9327-RA	Pros29 /// Prosalpha3	6570.27	5700.05	1.15267	0	0	0	0	1
1629692_at	chr2R	16947285	16948014	-	FBgn0034578	CG15653-RA	CG15653	139.546	102.871	1.35652	0	0	0	0	1
1640691_at	chr2R	16975888	16978507	-	FBgn0034585	CG4030-RA	CG4030 /// Rbpn-5	550.322	470.799	1.16891	0	0	0	0	1
1625873_at	chr2R	17102940	17105284	-	FBgn0034605	CG15661-RA	CG15661	49.0068	276.854	0.177013	1	0	1	1	0
1635476_at	chr2R	17181907	17183092	-	FBgn0034614	CG9752-RA	CG9752	1570.18	1304.06	1.20407	0	0	0	0	1
1629408_s_at	chr2R	17183178	17197916	+	FBgn0261554	CG30387-RC	CG42672	83.5345	58.7134	1.42275	0	1	0	1	0
1631931_s_at	chr2R	17280111	17368680	-	FBgn0010415	CG10497-RC	Sdc	1652.09	2353.35	0.702015	0	0	1	1	0
1633477_at	chr2R	17386408	17389237	-	FBgn0034631	CG10496-RA	CG10496 /// TAF1C-like	217.05	169.419	1.28114	0	0	0	0	1
1636999_a_at	chr2R	17389602	17404746	+	FBgn0043070	CG15669-RB	MESK2	221.384	464.325	0.476787	1	0	0	1	0
1641398_s_at	chr2R	17608002	17611564	+	FBgn0034657	CG17952-RB	LBR	625.993	478.46	1.30835	0	0	0	0	1
1639029_at	chr2R	18009606	18012071	+	FBgn0002715	CG5303-RA	mei-S332	367.762	269.669	1.36375	0	0	0	0	1
1638887_a_at	chr2R	18308544	18312979	+	FBgn0034728	CG6339-RA	rad50	1196.92	1498.23	0.798887	0	0	0	0	1
1624290_at	chr2R	18365892	18370559	+	FBgn0034733	CG4752-RA	CG4752	11.8088	87.2537	0.135339	1	0	1	1	0
1638412_at	chr2R	18381802	18449570	-	FBgn0003175	CG4444-RA	px	211.634	158.15	1.33818	0	1	0	1	0
1639876_a_at	chr2R	18691026	18694490	-	FBgn0000405	CG3510-RA	CycB	1970.44	1551.31	1.27018	0	0	0	0	1
1634995_at	chr2R	18819558	18821600	-	FBgn0034800	CG3788-RA	CG3788	121.769	43.4754	2.80086	1	0	0	0	1
1630982_at	chr2R	18950270	18951787	-	FBgn0034814	CG9890-RA	CG9890	304.36	216.724	1.40437	0	0	0	0	1
1625678_at	chr2R	19447961	19451558	+	FBgn0015277	CG5373-RA	Pi3K59F	84.2083	67.766	1.24263	0	0	0	0	1
1624480_at	chr2R	19585631	19586537	+	FBgn0034893	CG5479-RA	mRpL43	551.989	435.938	1.26621	0	0	0	0	1
1634944_at	chr2R	19594385	19596549	+	FBgn0002174	CG5504-RA	l(2)tid	952.663	795.348	1.19779	0	0	0	0	1
1641303_at	chr2R	19622427	19634348	-	FBgn0000562	CG4051-RA	egl	798.364	607.156	1.31493	0	0	1	0	0
1640905_at	chr2R	19743478	19744457	-	FBgn0034918	CG30176-RA	wibg	654.774	422.289	1.55054	0	0	0	0	1
1626785_at	chr2R	19792698	19794837	-	FBgn0015268	CG5330-RA	Nap1	7803.89	6330.33	1.23278	0	1	0	0	0
1626725_at	chr2R	19836724	19839982	+	FBgn0034936	CG2970-RA	CG2970	1102.12	1357.79	0.811702	0	0	0	0	1
1626729_at	chr2R	19840036	19841562	-	FBgn0034938	CG3803-RA	CG3803	851.719	1059.73	0.803713	0	0	0	0	1
1637064_at	chr2R	19911721	19913400	+	FBgn0022708	CG3140-RA	Adk2	5641.18	4903.94	1.15034	0	0	0	0	1
1635204_at	chr2R	19940438	19944656	-	FBgn0034965	CG13568-RA	ppk29	164.905	250.967	0.657077	0	1	0	0	0
1629005_a_at	chr2R	19956433	19961075	+	FBgn0034971	CG3209-RA	CG3209	1314.1	1709.72	0.768606	0	0	0	0	1
1628188_at	chr2R	20062248	20073866	+	FBgn0259937	S.C2R002789	Nop60B	282.173	200.73	1.40573	0	1	0	0	0
1639503_at	chr2R	20193405	20200626	+	FBgn0003888	CG3401-RA	betaTub60D	5712.23	8384.92	0.681251	0	0	1	1	0
1641428_at	chr2R	20518586	20520446	+	FBgn0015040	CG3616-RA	Cyp9c1	182.094	884.334	0.205911	1	0	1	1	0
1623177_at	chr2R	20555934	20556853	-	FBgn0261373	Dm.2R.22013.0	CG33228	334.352	246.024	1.35902	0	0	0	0	1
1631460_s_at	chr2R	20556901	20559041	+	FBgn0035047	CG3691-RB	Pof	162.836	130.694	1.24593	0	0	0	0	1
1625761_a_at	chr2R	20558817	20575704	-	FBgn0035049	CG4859-RB	Mmp1	319.444	734.268	0.435051	1	0	0	0	1
1636623_at	chr2R	20776151	20778545	-	FBgn0035076	CG10142-RA	Ance-5	289.904	234.211	1.23779	0	0	0	1	0
1632207_a_at	chr3L	152884	174517	+	FBgn0035101	CG1212-RA	p130CAS	226.905	427.363	0.530943	0	1	1	1	0
1629906_s_at	chr3L	216645	218058	+	FBgn0063923	CG33045-RA	Kaz1-ORFB	192.698	530.891	0.362972	1	0	0	0	1
1635049_at	chr3L	218067	218663	+	FBgn0035112	CG13877-RA	CG13877	59.7197	113.147	0.527806	0	0	0	0	1
1625450_at	chr3L	247491	250305	+	FBgn0052476	CG32476-RA	mthl14	50.8162	156.089	0.32556	1	1	0	0	0
1632989_a_at	chr3L	343378	346957	-	FBgn0023000	CG6936-RB	mth	147.799	205.831	0.718058	0	0	1	0	0
1632720_at	chr3L	1194739	1195302	-	FBgn0004431	CG9120-RA	LysX	59.2229	194.713	0.304154	1	1	1	1	0
1629033_at	chr3L	1304850	1307418	-	FBgn0035204	CG2277-RA	CG2277	1029.71	777.294	1.32474	0	0	0	0	1
1638278_s_at	chr3L	1318480	1329617	+	FBgn0010246	CG9155-RC	Myo61F	527.57	725.738	0.726943	0	1	1	0	0
1623648_s_at	chr3L	1502843	1523380	+	FBgn0261243	CG1009-RD	Psa	2218.83	2834.14	0.782895	0	1	0	0	0
1640961_at	chr3L	1544828	1545743	-	FBgn0052313	CG32313-RA	CG32313	78.8488	228.749	0.344695	1	1	0	0	0
1637150_at	chr3L	1625791	1628377	-	FBgn0035246	CG13928-RA	CG13928	5128.29	4224.3	1.214	0	0	0	0	1
1637421_at	chr3L	1752328	1755934	-	FBgn0022702	CG2054-RA	Cht2	888.387	1432.69	0.620084	0	0	0	0	1
1637896_at	chr3L	1759172	1771758	-	FBgn0013811	CG15804-RA	Dhc62B	32.8168	60.1419	0.545657	0	1	1	0	0
1627507_at	chr3L	2169622	2170971	-	FBgn0026570	CG5704-RA	CG5704	585.176	807.708	0.724489	0	0	1	0	0
1634630_at	chr3L	2189160	2192221	-	FBgn0026593	CG5707-RA	CG5707	82.0721	136.53	0.601129	0	0	1	1	0
1627930_s_at	chr3L	3165181	3169080	+	FBgn0052280	CG32280-RA	CG32280	1701.67	2851.83	0.596695	0	0	0	0	1
1633225_at	chr3L	3169286	3171767	+	FBgn0052278	CG32278-RA	CG32278	1321.36	1104.44	1.19641	0	0	0	0	1
1628257_s_at	chr3L	3326265	3328626	+	FBgn0035438	CG12013-RB	PHGPx	6371.99	7916.93	0.804856	0	0	0	0	1
1635189_at	chr3L	3369556	3369942	+	FBgn0010381	CG10810-RA	Drs	63.2256	370.618	0.170595	1	0	0	0	1
1632226_at	chr3L	3892574	3894833	+	FBgn0026592	CG1079-RA	Fie	13.9715	44.3371	0.31512	1	0	0	0	1
1630306_at	chr3L	4291208	4292246	-	FBgn0035528	CG15012-RB	CG15012	726.123	945.579	0.767913	0	0	0	0	1
1641058_at	chr3L	4292482	4293432	+	FBgn0035529	CG1319-RA	CG1319	613.695	792.898	0.77399	0	0	0	0	1
1626497_at	chr3L	4364550	4365243	+	FBgn0035534	CG15016-RA	mRpS6	407.963	313.479	1.3014	0	0	0	0	1
1623536_s_at	chr3L	4406943	4420648	+	FBgn0035542	CG11347-RD	DOR	24.0771	44.6964	0.538681	0	0	0	1	0
1623460_at	chr3L	4825853	4829038	+	FBgn0027085	CG7479-RA	Aats-leu	600.178	663.949	0.903953	0	1	0	0	0
1625875_at	chr3L	5360441	5361108	-	FBgn0035603	CG10635-RA	CG10635	1277.9	1024.22	1.24768	0	0	0	0	1
1627497_at	chr3L	5758946	5760184	+	FBgn0035631	CG5495-RA	Txl	6238.67	5341.72	1.16791	0	0	0	0	1
1629841_at	chr3L	5769424	5770433	-	FBgn0052418	CG32418-RA	vito	732.745	489.152	1.49799	0	0	0	0	1
1630438_at	chr3L	5892628	5894036	+	FBgn0052409	CG32409-RA	CG32409	1859.15	1354.51	1.37256	0	0	0	0	1
1631426_at	chr3L	5893935	5895556	-	FBgn0052412	CG32412-RA	QC	322.007	928.719	0.346722	1	0	0	0	1
1632443_at	chr3L	6171777	6174929	-	FBgn0035690	CG10274-RA	CG10274	99.8301	61.639	1.61959	0	1	0	0	0
1635070_at	chr3L	6962758	6964766	+	FBgn0035726	CG9953-RA	CG9953	1196.5	1568.23	0.762964	0	1	0	0	0
1640761_at	chr3L	7236180	7237033	-	FBgn0028648	CG8612-RA	mRpL50	855.141	688.811	1.24147	0	0	0	0	1
1626584_a_at	chr3L	7367150	7374574	-	FBgn0052380	CG32380-RA	SMSr	418.205	661.541	0.632168	0	0	0	0	1
1633545_at	chr3L	7644280	7645000	+	FBgn0035806	CG7496-RA	PGRP-SD	81.2196	383.234	0.211932	1	0	0	0	1
1623244_at	chr3L	8056974	8101936	+	FBgn0262579	CG7915-RA	Ect4	39.3972	90.4099	0.435763	1	1	0	1	0
1631381_at	chr3L	8118427	8120918	-	FBgn0029113	CG7528-RA	Uba2	4062.42	3279.04	1.23891	0	0	0	0	1
1636401_a_at	chr3L	8169235	8171529	-	FBgn0020392	CG7436-RA	Nmt	2529.54	2086.91	1.2121	0	0	0	0	1
1631098_at	chr3L	8295464	8297159	-	FBgn0035868	CG7194-RA	CG7194	501.238	907.863	0.552108	0	0	0	0	1
1628141_at	chr3L	8538101	8567509	+	FBgn0260442	CG6831-RA	rhea	1485.93	1047.24	1.4189	0	0	0	0	1
1635996_at	chr3L	8567507	8569178	-	FBgn0035911	CG6638-RA	CG6638	138.082	179.049	0.771196	0	0	0	0	1
1634002_at	chr3L	9089976	9090596	+	FBgn0040827	CG13315-RA	CG13315	21.8887	167.526	0.130658	1	0	1	1	0
1637940_s_at	chr3L	9360477	9363400	+	FBgn0035981	CG4452-RA	CG4452	345.179	265.023	1.30245	0	0	0	0	1
1627850_at	chr3L	9404138	9406737	+	FBgn0035987	CG3689-RB	CG3689	930.667	751.286	1.23876	0	0	0	0	1
1631579_a_at	chr3L	9624934	9672203	-	FBgn0016081	CG32045-RB	fry	940.758	1292.81	0.727684	0	1	1	0	0
1634130_a_at	chr3L	9676679	9689800	-	FBgn0036030	CG6767-RA	CG6767	3173.62	1891.86	1.67751	0	0	0	0	1
1641347_s_at	chr3L	9707424	9710816	+	FBgn0045823	CG16707-RA	vsg	3900.85	4524.24	0.86221	0	0	0	0	1
1636192_at	chr3L	9710886	9712244	-	FBgn0036035	CG18178-RA	CG18178	994.801	709.254	1.4026	0	0	0	0	1
1628980_s_at	chr3L	9887907	9891675	-	FBgn0036058	CG6707-RA	CG6707	556.946	371.862	1.49772	0	0	0	0	1
1636972_at	chr3L	10654575	10656257	+	FBgn0036096	CG8003-RA	CG8003	723.593	560.225	1.29161	0	0	0	0	1
1639857_at	chr3L	10656476	10657535	+	FBgn0052068	CG32068-RA	CG32068	1000.91	874.89	1.14404	0	0	0	0	1
1636346_at	chr3L	11067869	11071836	+	FBgn0036124	CG7839-RA	CG7839	568.651	355.802	1.59822	0	0	0	0	1
1628683_at	chr3L	11090546	11091286	-	FBgn0036126	CG6272-RA	CG6272	527.681	1023.84	0.515392	0	0	0	0	1
1635028_s_at	chr3L	11511898	11513924	-	FBgn0036169	CG33047-RA	CG11714 /// Fuca	61.8493	643.914	0.0960522	1	0	0	0	1
1640991_at	chr3L	11624492	11636002	+	FBgn0052091	CG32091-RB	CG32091	27.7398	258.578	0.107278	1	0	0	0	1
1624004_s_at	chr3L	12001325	12057959	-	FBgn0041096	CG32096-RD	rols	33.9626	53.401	0.635993	0	0	1	1	0
1629124_at	chr3L	12111357	12112889	+	FBgn0036248	CG17153-RA	ssp	661.19	499.216	1.32446	0	0	0	0	1
1633292_a_at	chr3L	12264756	12270351	-	FBgn0036272	CG4300-RA	CG4300	1544.14	1412.04	1.09355	0	0	0	0	1
1629806_a_at	chr3L	12395395	12407942	-	FBgn0052103	CG32103-RB	CG32103	1161.63	892.6	1.3014	0	0	0	0	1
1626801_at	chr3L	12491504	12494411	-	FBgn0036290	CG10638-RA	CG10638	1877.45	3189.37	0.588659	0	0	0	0	1
1637424_at	chr3L	12501098	12507915	-	FBgn0002466	CG10522-RA	sti	759.44	607.39	1.25033	0	0	0	0	1
1628830_at	chr3L	12517087	12518250	+	FBgn0262524	CG14121-RA	ver	315.558	539.747	0.58464	0	0	0	0	1
1628943_at	chr3L	12523536	12526824	-	FBgn0036299	CG10620-RA	Tsf2	85.8075	121.383	0.706917	0	0	0	0	1
1627386_at	chr3L	12807354	12817750	+	FBgn0260965	Dm.3L.25540.0	CG42588	15.0605	7.66453	1.96496	0	0	0	0	1
1635218_at	chr3L	12843260	12846269	+	FBgn0036318	CG11009-RA	Wbp2	2124.83	2790.04	0.761576	0	0	0	0	1
1629790_at	chr3L	13009150	13010003	+	FBgn0036334	CG11267-RA	CG11267	8204.01	7408.08	1.10744	0	0	0	0	1
1635576_at	chr3L	13349634	13350323	+	FBgn0040813	CG11051-RA	Nplp2	7027.04	11089.5	0.633668	0	0	1	0	0
1634364_s_at	chr3L	13470641	13476615	+	FBgn0086708	CG32130-RA	stv	13.7556	44.9125	0.306274	1	0	0	0	1
1637730_at	chr3L	13990291	13991155	+	FBgn0036395	CG17361-RA	CG17361	63.2679	49.9823	1.26581	0	0	0	0	1
1636947_at	chr3L	14405925	14529376	-	FBgn0087007	CG9598-RA	bbg	314.389	673.696	0.466663	1	0	1	1	0
1640918_at	chr3L	14665939	14740968	+	FBgn0259175	CG32145-RA	ome	95.3959	224.946	0.424084	1	0	1	1	0
1635305_s_at	chr3L	14741029	14754149	-	FBgn0013263	CG9343-RA	Trl	576.317	365.664	1.57608	0	0	0	0	1
1627111_at	chr3L	14794428	14795268	-	FBgn0029148	CG5258-RA	NHP2	6999.08	5531.22	1.26538	0	0	0	0	1
1640608_at	chr3L	14993051	14994419	+	FBgn0023174	CG3329-RA	Prosbeta2	6328.8	5751.23	1.10043	0	0	0	0	1
1627578_s_at	chr3L	15297355	15304295	+	FBgn0036493	CG7255-RC	CG7255	27.3438	61.0973	0.447545	1	0	1	1	0
1636068_a_at	chr3L	15547213	15554142	+	FBgn0087035	CG7439-RB	AGO2	5936.92	7604.66	0.780695	0	0	0	0	1
1637598_at	chr3L	15828855	15830582	-	FBgn0036538	CG15715-RA	CG15715	2226.08	1854.66	1.20026	0	0	0	0	1
1639353_at	chr3L	15951943	15953709	+	FBgn0036547	CG17032-RA	CG17032	69.3207	237.65	0.291692	1	1	0	0	0
1624037_s_at	chr3L	16106312	16114751	+	FBgn0010280	CG5444-RA	Taf4	1190.36	919.587	1.29445	0	0	0	0	1
1639952_at	chr3L	16405822	16408486	+	FBgn0028399	CG4672-RA	TMS1	1084.34	1655.85	0.654857	0	0	0	0	1
1632234_at	chr3L	16410449	16412402	-	FBgn0027080	CG4561-RA	Aats-tyr	1155.05	967.257	1.19415	0	0	0	0	1
1629048_s_at	chr3L	16780673	16800831	-	FBgn0036663	CG9674-RD	CG9674	377.296	453.353	0.832236	0	0	0	0	1
1629475_at	chr3L	16798094	16812632	+	FBgn0021768	CG9710-RA	nudC	1820.66	1374.83	1.32428	0	0	0	0	1
1640247_at	chr3L	16835394	16837685	+	FBgn0036666	CG9712-RA	TSG101	1405.08	1762.34	0.79728	0	0	0	0	1
1626251_at	chr3L	16845627	16855617	-	FBgn0003250	CG9668-RA	Rh4	52.7557	285.575	0.184735	1	1	0	0	0
1640659_s_at	chr3L	17005986	17009280	-	FBgn0036685	CG6664-RA	CG6664	893.936	816.895	1.09431	0	0	0	0	1
1633466_at	chr3L	17009636	17013370	+	FBgn0036686	CG7728-RA	CG7728	629.396	432.65	1.45475	0	0	0	0	1
1634899_a_at	chr3L	17231713	17235228	-	FBgn0036702	CG6512-RA	CG6512	2266.1	2954.58	0.766978	0	0	0	0	1
1640480_at	chr3L	17419386	17420230	-	FBgn0053051	CG33051-RA	CG33051	802.036	590.25	1.35881	0	0	0	0	1
1634366_at	chr3L	17487980	17488400	+	FBgn0052185	CG32185-RA	edin	104.508	863.687	0.121002	1	0	0	1	0
1640590_at	chr3L	18106059	18112250	+	FBgn0052195	CG32195-RA	CG32195	60.6322	105.888	0.572609	0	0	0	0	1
1624354_at	chr3L	18611906	18615229	-	FBgn0013717	CG4166-RA	not	404.323	305.005	1.32563	0	0	0	0	1
1639480_at	chr3L	18815704	18821288	+	FBgn0000261	CG6871-RA	Cat	460.299	639.162	0.720161	0	0	0	0	1
1631127_at	chr3L	19089499	19090809	-	FBgn0036848	CG10424-RA	CG10424	490.801	386.735	1.26909	0	0	0	0	1
1625517_at	chr3L	19255626	19257284	-	FBgn0017578	CG9648-RA	Max	916.946	764.958	1.19869	0	0	0	0	1
1626644_at	chr3L	19434818	19439544	-	FBgn0053062	CG33062-RA	CG33062	52.0652	86.5873	0.601302	0	1	0	0	0
1635537_at	chr3L	19611994	19613498	+	FBgn0029094	CG9383-RA	asf1	341.692	282.161	1.21098	0	0	0	0	1
1627352_at	chr3L	19640380	19642951	-	FBgn0022774	CG8782-RA	Oat	251.166	515.325	0.487394	1	0	0	1	0
1633880_s_at	chr3L	19792378	19796527	+	FBgn0260874	CG8533-RB	Ir76a	119.415	210.375	0.56763	0	0	0	0	1
1640430_s_at	chr3L	19798281	19800032	+	FBgn0036909	CG15881-RB	CG15881	704.628	571.594	1.23274	0	0	0	0	1
1629920_at	chr3L	19800332	19803498	+	FBgn0024889	CG8548-RA	Kap-alpha1	1601.32	1387.91	1.15376	0	0	0	0	1
1640765_at	chr3L	19806870	19809038	-	FBgn0023094	CG8727-RA	cyc	565.352	788.623	0.716885	0	0	0	0	1
1630440_at	chr3L	19905505	19906815	-	FBgn0036916	CG8025-RA	Mtr3	786.964	617.038	1.27539	0	0	0	0	1
1623952_a_at	chr3L	19911342	19916562	-	FBgn0020887	CG8013-RB	Su(z)12	1224.39	1020.27	1.20006	0	0	0	0	1
1634133_at	chr3L	19920294	19921608	-	FBgn0036920	CG8004-RA	CG8004	905.084	785.068	1.15287	0	0	0	0	1
1627218_a_at	chr3L	19984987	19989012	+	FBgn0036926	CG7646-RB	CG7646	124.493	83.1202	1.49775	0	1	0	0	0
1624503_at	chr3L	20521072	20533517	-	FBgn0037012	CG4786-RA	Rcd2	229.392	448.589	0.511363	0	1	1	1	0
1629259_at	chr3L	20762686	20763180	+	FBgn0040634	CG4186-RA	CG4186 /// CG7967	159.735	115.954	1.37757	0	0	0	0	1
1635970_at	chr3L	21024925	21026661	+	FBgn0028402	CG10582-RA	Sin	477.438	401.399	1.18944	0	0	0	0	1
1636843_a_at	chr3L	21196020	21201192	+	FBgn0037057	CG10512-RA	CG10512	2541.3	1482.56	1.71413	0	0	0	0	1
1640770_a_at	chr3L	21219709	21259603	+	FBgn0004865	CG18023-RA	Eip78C	26.0687	90.4436	0.288231	1	0	0	1	0
1630696_at	chr3L	21337868	21342388	-	FBgn0037076	CG12972-RA	ebd2	29.4317	61.1047	0.48166	1	0	0	1	0
1635199_at	chr3L	21375601	21417516	+	FBgn0261258	CG6014-RA	rgn	1867.77	2986.53	0.625398	0	0	1	1	0
1633822_at	chr3L	21486183	21487007	+	FBgn0037087	CG7519-RA	CG7519	1105.04	875.717	1.26187	0	0	0	0	1
1623225_s_at	chr3L	21516286	21521263	+	FBgn0037094	CG7611-RE	CG7611	905.207	1070.7	0.845436	0	0	0	0	1
1635974_at	chr3L	21530100	21531682	+	FBgn0015283	CG7619-RA	Pros54 /// Rpn10	5188.43	4573.04	1.13457	0	0	0	0	1
1638634_at	chr3L	21820874	21821580	-	FBgn0052448	CG32448-RA	CG32448	662.754	820.294	0.807947	0	0	0	0	1
1638117_at	chr3L	22714330	22715191	-	FBgn0037183	CG14451-RA	CG14451	26.0051	97.9087	0.265605	1	1	0	0	0
1638161_at	chr3L	22872189	22874063	+	FBgn0037202	CG11115-RA	Ssl1	502.122	387.466	1.29591	0	0	0	0	1
1640051_s_at	chr3L	23090439	23096560	+	FBgn0264492	CG17520-RA	CkIIalpha	5731.47	4381.87	1.308	0	1	0	0	0
1630820_at	chr3L	23708123	23709789	+	FBgn0039977	LD28068	CG17454	1469.75	1051.66	1.39755	0	1	0	0	0
1638619_s_at	chr3L	23731060	23742158	+	FBgn0040056	CG17698-RB	CG17698	87.1526	7.49675	11.6254	1	1	0	0	0
1632547_at	chr3L	24021615	24028959	+	FBgn0058045	CG40045-RA	CG40045	7116.59	4738.81	1.50177	0	0	0	0	1
1624324_a_at	chr3L	24530335	24536634	+	FBgn0044510	CG40049-RB	mRpS5	2511.32	1430.75	1.75524	0	0	0	0	1
1638840_at	chr3R	56501	58054	-	FBgn0037220	CG14641-RA	CG14641	2821.06	2472.7	1.14088	0	1	0	0	0
1640526_at	chr3R	163482	165636	+	FBgn0037235	CG1103-RA	CG1103	906.544	1078.36	0.840666	0	0	0	0	1
1633632_at	chr3R	232949	241835	-	FBgn0052944	CG32944-RB	CG32944	23.6083	68.8731	0.342779	1	0	0	1	0
1635849_at	chr3R	261944	263051	-	FBgn0037251	CG9804-RA	CG9804	910.708	1086.49	0.838214	0	0	0	0	1
1641160_s_at	chr3R	467696	469014	+	FBgn0037262	CG1057-RA	MED31	750.003	912.006	0.822367	0	0	0	0	1
1635203_at	chr3R	470371	471316	-	FBgn0040466	CG9771-RA	Dip2	458.902	587.378	0.781271	0	1	0	0	0
1625034_s_at	chr3R	559376	574778	-	FBgn0026620	CG9765-RA	tacc	2424.6	2997.22	0.808951	0	0	1	0	0
1630851_s_at	chr3R	1182734	1184086	-	FBgn0250746	CG12000-RA	Prosbeta7	9417.47	8677.03	1.08533	0	1	0	0	0
1632596_at	chr3R	1295185	1296382	-	FBgn0037330	CG2109-RA	mRpL44	2352.33	2060.01	1.1419	0	0	0	0	1
1637203_at	chr3R	1414595	1415425	+	FBgn0037345	CG2948-RA	rev7	428.834	580.424	0.73883	0	0	0	0	1
1626449_s_at	chr3R	1421086	1426858	-	FBgn0250753	CG2922-RG	CG10089 /// exba /// kra	8522.32	7154.06	1.19126	0	0	0	0	1
1629614_at	chr3R	1457914	1459043	+	FBgn0051549	CG31549-RA	CG31549	1505.59	2206.15	0.682449	0	0	0	0	1
1634041_at	chr3R	1461623	1462567	-	FBgn0051548	CG31548-RA	CG31548	1066.01	1272.01	0.838051	0	0	0	0	1
1635643_at	chr3R	1505776	1511148	-	FBgn0037364	CG2108-RA	Rab23	73.6077	161.185	0.456666	1	0	0	0	1
1639904_at	chr3R	2485130	2485822	-	FBgn0024912	CG1303-RA	agt	597.431	1115.61	0.535519	0	0	0	0	1
1637271_a_at	chr3R	3043401	3045427	-	FBgn0037486	CG14605-RA	CG14605	14.5014	27.0162	0.536765	0	0	1	0	0
1640066_at	chr3R	3298180	3299499	-	FBgn0037504	CG1142-RA	CG1142	1348.5	1015.07	1.32847	0	0	0	0	1
1625354_at	chr3R	3364694	3367349	-	FBgn0015571	CG1257-RA	alpha-Est3	47.9768	140.2	0.342204	1	0	0	1	0
1630749_at	chr3R	3833971	3835019	-	FBgn0040524	CG11052-RA	CG11052	54.2937	258.462	0.210064	1	1	0	0	0
1632568_at	chr3R	3835093	3836740	+	FBgn0037538	CG3223-RA	CG3223	513.698	450.236	1.14095	0	0	0	0	1
1626115_at	chr3R	3839546	3842332	+	FBgn0037540	CG2702-RA	Pbp95	81.5646	65.6796	1.24186	0	1	0	0	0
1638190_at	chr3R	3951009	3952055	-	FBgn0037550	CG9667-RA	CG9667	591.078	444.993	1.32829	0	0	0	0	1
1640558_a_at	chr3R	4066469	4069547	-	FBgn0037556	CG9636-RA	CG9636	812.558	1140.91	0.712204	0	0	0	0	1
1626186_at	chr3R	4169402	4170032	+	FBgn0037579	CG18193-RA	CG18193	31.7773	79.9956	0.397237	1	0	0	0	1
1638549_at	chr3R	4388574	4389170	+	FBgn0051460	CG31460-RA	CG31460	1676.58	2064.83	0.81197	0	0	0	0	1
1623366_at	chr3R	4499839	4500918	+	FBgn0037608	CG8039-RA	mRpL19	1435.39	1183.38	1.21295	0	0	0	0	1
1638215_at	chr3R	4502639	4503955	+	FBgn0037610	CG8043-RA	CG8043	425.61	535.606	0.794631	0	0	0	0	1
1639354_at	chr3R	4555512	4557416	-	FBgn0037621	CG9797-RA	CG9797 /// M1BP	1020.56	751.746	1.35758	0	0	0	0	1
1624986_at	chr3R	4648571	4649899	-	FBgn0037637	CG9836-RA	CG9836	1320.3	2033.37	0.649313	0	0	0	0	1
1630743_at	chr3R	4816382	4818667	-	FBgn0260243	CG11971-RA	E(var)3-9	744.575	648.189	1.1487	0	1	0	0	0
1637597_a_at	chr3R	4829740	4831053	+	FBgn0037652	CG11980-RB	CG11980	1587.81	1252.11	1.2681	0	0	0	0	1
1623021_at	chr3R	4831035	4831948	-	FBgn0026380	CG11981-RA	Prosbeta3	10140.4	9680.12	1.04755	0	0	0	0	1
1627376_at	chr3R	4869900	4873699	-	FBgn0014018	CG11992-RA	Rel	1326.16	1801.08	0.736315	0	0	0	0	1
1623903_at	chr3R	5189027	5190560	+	FBgn0037683	CG18473-RA	CG18473	12.6456	69.79	0.181195	1	0	1	1	0
1639139_a_at	chr3R	5193325	5220268	-	FBgn0000723	CG8874-RB	FER /// Fps85D	273.658	445.318	0.614523	0	0	1	1	0
1640527_at	chr3R	5340538	5341829	-	FBgn0014023	CG9378-RB	mRpL47	3039.17	2640.18	1.15112	0	0	0	0	1
1627248_at	chr3R	5363876	5377528	-	FBgn0037705	LD20464	CR42549 /// mura	121.007	76.2817	1.58631	0	1	0	0	0
1632110_at	chr3R	5389646	5391814	+	FBgn0261049	CG8228-RA	Vps45	335.774	382.623	0.877557	0	0	0	0	1
1641735_at	chr3R	5576810	5580408	-	FBgn0037741	CG16908-RA	CG16908	227.648	179.493	1.26829	0	1	0	0	0
1639848_at	chr3R	5600843	5603665	+	FBgn0037751	CG8484-RA	topi	55.9534	83.5777	0.669478	0	0	0	0	1
1627647_at	chr3R	5938268	5945142	+	FBgn0037788	CG3940-RA	CG3940	19.447	97.5177	0.19942	1	0	0	0	1
1635279_at	chr3R	6087834	6089621	+	FBgn0040078	CG4003-RA	pont	1566.18	1208.9	1.29554	0	0	0	0	1
1640650_at	chr3R	6234337	6238638	-	FBgn0024957	CG6342-RA	Irp-1B	926.715	1259.45	0.735812	0	0	0	0	1
1637444_s_at	chr3R	6522240	6529038	+	FBgn0020385	CG4067-RB	pug	209.336	254.602	0.82221	0	1	0	0	0
1638417_at	chr3R	6534207	6535086	-	FBgn0051373	CG31373-RA	CG31373	321.452	501.6	0.640854	0	0	0	0	1
1630318_at	chr3R	6585793	6586754	-	FBgn0051390	CG31390-RA	MED7	470.442	614.341	0.765766	0	0	0	1	0
1639704_at	chr3R	6703926	6705041	-	FBgn0037850	CG14695-RA	CG14695	127.246	664.153	0.191591	1	0	0	0	1
1641481_at	chr3R	6952316	6954035	-	FBgn0040256	CG6633-RA	Ugt86Dd	91.6609	234.991	0.390062	1	0	0	0	1
1624156_at	chr3R	6982822	6985469	+	FBgn0040259	CG18578-RA	Ugt86Da	291.33	778.654	0.374146	1	0	1	1	0
1627662_at	chr3R	6996539	6998386	-	FBgn0026315	CG6644-RA	Ugt35a	40.161	124.941	0.321441	1	0	1	1	0
1622948_at	chr3R	7060862	7061799	+	FBgn0037885	CG17721-RA	CG17721	515.292	674.217	0.764281	0	0	0	0	1
1639895_at	chr3R	7234514	7235609	-	FBgn0264694	CG6719-RA	mgr	1973.36	1656.12	1.19156	0	0	0	0	1
1627014_a_at	chr3R	7385612	7392771	-	FBgn0037913	CG31305-RI	fabp	9210.26	7840.02	1.17477	0	0	0	0	1
1625723_at	chr3R	7445814	7447450	+	FBgn0037920	CG14710-RA	CG14710	345.208	267.044	1.2927	0	0	0	0	1
1627788_at	chr3R	7567584	7569749	+	FBgn0037943	CG14722-RA	CG14722	751.036	616.821	1.21759	0	1	0	0	0
1626248_at	chr3R	7804296	7806112	-	FBgn0037973	CG18547-RA	CG18547	272.258	622.568	0.437314	1	0	0	0	1
1631805_at	chr3R	7808820	7810263	-	FBgn0037975	CG3397-RA	CG3397	31.7402	77.4184	0.409983	1	0	0	0	1
1632298_s_at	chr3R	7810584	7819037	-	FBgn0260745	CG3359-RB	mfas	6570.35	10012.8	0.656194	0	0	0	1	0
1624517_at	chr3R	7825029	7829239	+	FBgn0260746	CG3132-RA	Ect3	918.258	1801.06	0.509843	0	0	0	0	1
1634241_at	chr3R	8045603	8047185	-	FBgn0037999	CG4860-RA	CG4860	252.276	367.293	0.686852	0	0	0	0	1
1628353_at	chr3R	8193269	8194987	-	FBgn0001149	CG10045-RA	GstD1	6560.16	9209.46	0.712329	0	0	0	0	1
1630258_at	chr3R	8197693	8198426	+	FBgn0010038	CG4181-RA	GstD2	15.5163	37.0215	0.419115	1	0	1	0	0
1635701_at	chr3R	8198790	8199535	+	FBgn0010039	CG4381-RA	GstD3	5041.06	7717.83	0.653171	0	1	1	0	0
1634402_at	chr3R	8246958	8248151	-	FBgn0038042	CG5657-RA	Scgbeta	31.4498	59.9625	0.524491	0	1	0	0	0
1629655_at	chr3R	8258255	8259626	-	FBgn0029512	CG12276-RA	Aos1	4070.11	3250.97	1.25197	0	0	0	0	1
1636922_at	chr3R	8286136	8288140	+	FBgn0038057	CG12267-RA	CG12267	226.43	164.612	1.37554	0	0	0	0	1
1634551_at	chr3R	8500332	8501806	+	FBgn0038074	CG6188-RA	CG6188 /// Gnmt	889.497	2229.93	0.398891	1	0	0	0	1
1627073_a_at	chr3R	8681260	8684939	-	FBgn0038088	CG10126-RB	CG10126	57.8697	666.61	0.0868119	1	0	1	0	0
1635116_a_at	chr3R	8823811	8834126	+	FBgn0038108	CG7518-RB	CG7518	460.99	660.317	0.698134	0	1	0	0	0
1633951_at	chr3R	8877978	8882454	+	FBgn0260962	CG7769-RA	pic	2808.72	2283.57	1.22997	0	0	0	1	0
1632071_at	chr3R	9205862	9207065	+	FBgn0038144	CG8870-RA	CG8870	15.2628	36.0421	0.423472	1	0	0	0	1
1630370_at	chr3R	9224248	9227580	-	FBgn0038149	CG9796-RA	CG9796 /// GILT1	143.699	236.002	0.608888	0	0	0	1	0
1637302_s_at	chr3R	9509680	9519629	+	FBgn0024555	CG9351-RA	flfl	1812.37	1510.01	1.20024	0	0	0	0	1
1629209_at	chr3R	9606686	9607804	+	FBgn0038183	CG9286-RA	CG9286	677.441	470.698	1.43923	0	0	0	0	1
1635449_s_at	chr3R	9608012	9611401	+	FBgn0000454	CG9285-RA	Dip-B	2907.61	3540.84	0.821166	0	0	0	0	1
1625394_at	chr3R	9860738	9861887	-	FBgn0038196	CG9922-RA	CG9922	2609.1	2098.52	1.2433	0	0	0	0	1
1632196_at	chr3R	9944984	9948142	-	FBgn0020510	CG9749-RA	Abi	1683.96	2060.43	0.817284	0	0	0	0	1
1632590_at	chr3R	10184078	10187461	-	FBgn0051320	CG31320-RA	CG31320	91.0552	48.4793	1.87823	0	0	0	1	0
1639715_at	chr3R	10337590	10338413	+	FBgn0038234	CG3351-RA	mRpL11	595.056	463.939	1.28262	0	0	0	0	1
1637951_at	chr3R	10338358	10339327	-	FBgn0038235	CG8461-RA	CG8461	390.421	287.369	1.3586	0	0	0	0	1
1640112_at	chr3R	10394753	10395363	-	FBgn0004629	CG8050-RA	Cys	3158.92	5762.22	0.548213	0	0	0	1	0
1627631_s_at	chr3R	10451477	10452336	+	FBgn0013981	CG3379-RA	His4:CG31611 /// His4:CG33871 /// His4:CG33873 /// His4:CG33875 /// His4:CG33883 /// His4:CG33885 /// His4:CG33887 /// His4:CG33889 /// His4:CG33891 /// His4:CG33893 /// His4:CG33895 /// His4:CG33897 /// His4:CG33899 /// His4:CG33901 /// His4:CG33903 /// His4:CG33905 /// His4:CG33907 /// His4:CG33909 /// His4r	9900.94	11237.5	0.881066	0	0	0	0	1
1636410_at	chr3R	10483179	10484950	+	FBgn0038250	CG3505-RA	CG3505	343.04	579.27	0.592193	0	0	0	0	1
1626520_at	chr3R	10486898	10488914	-	FBgn0025808	CG7825-RA	Rad17	207.127	180.917	1.14487	0	0	0	0	1
1628081_s_at	chr3R	10550482	10557231	-	FBgn0038256	CG7530-RA	CG7530	1778.53	1035.55	1.71748	0	1	0	0	0
1640104_at	chr3R	10726154	10727310	-	FBgn0038277	CG7014-RA	RpS5b	38.3055	164.243	0.233225	1	0	0	0	1
1636943_s_at	chr3R	11028791	11032168	-	FBgn0028984	CG18525-RA	Spn88Ea	1668.19	2930.92	0.569171	0	1	0	0	0
1632765_at	chr3R	11040484	11044596	-	FBgn0038303	CG6623-RA	SIDL	427.904	492.967	0.868016	0	1	0	0	0
1637578_at	chr3R	11089257	11090975	+	FBgn0014879	CG4299-RA	Set	3329.01	2586.92	1.28687	0	0	0	0	1
1631750_a_at	chr3R	11091298	11092412	+	FBgn0016691	CG4307-RA	Oscp	8611.51	7857.47	1.09597	0	0	0	0	1
1631940_s_at	chr3R	11096146	11100927	-	FBgn0000283	CG6384-RA	Cp190	3355.79	2675.42	1.25431	0	0	0	0	1
1626620_at	chr3R	11102162	11103831	-	FBgn0027378	CG6363-RA	MRG15	704.809	523.316	1.34682	0	0	0	0	1
1629598_at	chr3R	11157306	11158864	-	FBgn0013269	CG6226-RA	FK506-bp1	8017.86	5872.79	1.36526	0	0	0	0	1
1635394_at	chr3R	11171953	11173734	+	FBgn0051301	CG31301-RA	CG31301	1901.76	1577.61	1.20547	0	0	0	0	1
1628807_at	chr3R	11311865	11319033	+	FBgn0038344	CG5205-RA	CG5205	469.847	713.565	0.658451	0	1	0	0	0
1630233_at	chr3R	11520963	11522864	+	FBgn0038353	CG5399-RA	CG5399	293.812	2281.53	0.128779	1	0	1	0	0
1635131_at	chr3R	11600097	11603364	+	FBgn0038358	CG4525-RA	CG4525	470.288	869.223	0.541044	0	0	0	0	1
1632901_s_at	chr3R	11615195	11618335	-	FBgn0000246	CG17604-RB	c(3)G	138.68	189.92	0.730202	0	0	0	0	1
1638092_a_at	chr3R	11660370	11661434	+	FBgn0038369	CG4560-RB	Arpc3A	1364.72	1536.89	0.887979	0	0	0	0	1
1624492_at	chr3R	11663868	11665237	-	FBgn0038371	CG9597-RA	Pbp45	63.7032	45.3286	1.40536	0	1	0	0	0
1639162_at	chr3R	12012656	12023315	+	FBgn0086370	CG6072-RA	sra	599.799	879.537	0.681949	0	0	0	0	1
1631297_at	chr3R	12089981	12092613	+	FBgn0020407	CG6814-RA	asun	128.873	106.256	1.21286	0	0	0	0	1
1640894_at	chr3R	12268966	12270526	+	FBgn0038429	CG14882-RA	CG14882	295.375	215.316	1.37182	0	0	0	0	1
1633893_at	chr3R	12478168	12481489	-	FBgn0051217	CG31217-RA	modSP	407.601	704.002	0.578977	0	0	0	1	0
1635099_at	chr3R	12844502	12846810	-	FBgn0038467	CG3590-RA	AdSL /// CG3590	322.412	278.303	1.15849	0	0	0	1	0
1631226_at	chr3R	13217388	13218742	+	FBgn0028992	CG5851-RA	sds22	2626.88	2989.96	0.878567	0	0	0	0	1
1630445_at	chr3R	13362654	13365698	-	FBgn0010926	CG5824-RA	l(3)07882	405.08	296.039	1.36833	0	0	0	0	1
1631475_at	chr3R	13450990	13451808	+	FBgn0038530	CG7629-RA	AttD	2137.11	6170.99	0.346316	1	0	1	1	0
1638157_at	chr3R	13635123	13636848	-	FBgn0038552	CG18012-RA	CG18012	776.438	593.807	1.30756	0	0	0	0	1
1627221_at	chr3R	14005435	14009201	-	FBgn0261532	CG7212-RA	cdm	488.739	391.214	1.24929	0	1	0	0	0
1640486_s_at	chr3R	14129001	14140129	-	FBgn0038603	CG7125-RA	PKD	42.2098	107.806	0.391535	1	1	0	0	0
1632712_s_at	chr3R	14740690	14752571	+	FBgn0261113	CG17836-RB	Xrp1	1917.36	3623.45	0.529152	0	0	0	0	1
1627691_at	chr3R	14806684	14808471	+	FBgn0022338	CG5452-RA	dnk	4199.39	3674.11	1.14297	0	0	0	0	1
1629771_at	chr3R	14958174	14960426	+	FBgn0038680	CG11821-RA	Cyp12a5	59.1716	230.657	0.256535	1	0	1	1	0
1641745_a_at	chr3R	14985821	14988000	-	FBgn0259704	CG5558-RA	CG42358	540.662	406.555	1.32986	0	0	0	1	0
1640644_at	chr3R	15729384	15730589	-	FBgn0038746	CG4510-RA	Surf6	1286.59	900.404	1.4289	0	0	0	0	1
1636244_s_at	chr3R	16386582	16398636	+	FBgn0038803	CG5191-RA	CG5191	123.042	362.175	0.339731	1	0	0	1	0
1624813_s_at	chr3R	16406405	16407244	-	FBgn0054008	HDC14659	CG34008	428.394	313.986	1.36437	0	0	0	0	1
1632322_at	chr3R	16407492	16411536	-	FBgn0038809	CG16953-RA	CG16953	1577.8	1878.42	0.839962	0	0	0	0	1
1626239_at	chr3R	16418881	16438262	+	FBgn0023097	CG5206-RA	bon	1233.12	981.683	1.25613	0	0	0	1	0
1634122_at	chr3R	16656914	16658177	+	FBgn0051223	CG31223-RA	CG31223	156.714	104.531	1.4992	0	0	0	0	1
1637799_at	chr3R	16896279	16899041	-	FBgn0003257	CG3593-RA	r-l	4278.2	3391.49	1.26145	0	0	0	0	1
1628216_at	chr3R	16941976	16943621	+	FBgn0010770	CG5786-RA	ppan	2194.44	1554.06	1.41207	0	0	0	0	1
1635960_at	chr3R	16944974	16953207	-	FBgn0023423	CG3412-RA	slmb	784.498	575.36	1.36349	0	0	0	0	1
1631550_at	chr3R	17049426	17055234	+	FBgn0038872	CG5874-RA	Nelf-A	747.721	566.125	1.32077	0	0	0	0	1
1628539_at	chr3R	17694403	17695236	-	FBgn0051174	CG31174-RA	CG31174	11.3678	19.6522	0.578449	0	1	1	0	0
1633067_at	chr3R	18273762	18286472	+	FBgn0085405	CG13845-RA	CG34376	454.802	685.754	0.663215	0	0	1	1	0
1633594_at	chr3R	18286384	18287772	-	FBgn0028688	CG5378-RA	Rpn7	3977.65	3426.75	1.16076	0	0	0	1	0
1629546_at	chr3R	18290714	18291660	+	FBgn0038972	CG7054-RA	CG7054	1527.02	2119.4	0.720496	0	0	0	0	1
1636446_at	chr3R	18406497	18407760	+	FBgn0028837	CG6932-RA	CSN6	650.272	583.947	1.11358	0	0	0	0	1
1626657_a_at	chr3R	18513264	18516100	-	FBgn0039003	CG4917-RA	wfs1	200.215	228.472	0.876321	0	0	0	0	1
1630802_at	chr3R	18524047	18526029	+	FBgn0039006	CG12800-RA	Cyp6d4	39.7589	216.465	0.183674	1	0	0	0	1
1627562_at	chr3R	18547042	18550325	-	FBgn0024958	CG4900-RA	Irp-1A	1012.99	882.682	1.14762	0	0	0	0	1
1627580_at	chr3R	18559727	18566752	-	FBgn0039016	CG4792-RA	Dcr-1	297.19	237.824	1.24962	0	1	0	0	0
1625134_at	chr3R	18875379	18879804	-	FBgn0039044	CG10873-RA	p53	1228.13	1993.37	0.616109	0	1	0	0	0
1623040_at	chr3R	19075165	19077199	-	FBgn0039065	CG4449-RA	CG4449	446.314	360.726	1.23727	0	0	0	0	1
1635385_at	chr3R	19576659	19578552	-	FBgn0039110	CG10225-RA	RanBP3	1765.6	1494.47	1.18142	0	0	0	0	1
1629676_at	chr3R	19578600	19580345	+	FBgn0028684	CG10370-RA	Rpt5 /// Tbp-1	4254.26	3550.68	1.19816	0	0	0	0	1
1627660_a_at	chr3R	19584063	19585332	+	FBgn0039111	CG10371-RB	Plip	1003.7	831.591	1.20697	0	0	0	0	1
1630414_at	chr3R	19810935	19812291	-	FBgn0039135	CG13603-RA	CG13603	888.005	1210.58	0.733539	0	0	0	0	1
1625603_at	chr3R	19814528	19818638	-	FBgn0039137	CG13604-RA	CG13604	61.0227	104.841	0.582049	0	0	0	0	1
1637517_s_at	chr3R	19824162	19857532	-	FBgn0020647	CG5405-RB	KrT95D	354.94	587.191	0.60447	0	1	0	0	0
1629153_s_at	chr3R	19876511	19879314	+	FBgn0026576	CG5991-RA	CG5991	1254.71	863.015	1.45386	0	0	0	0	1
1631663_at	chr3R	19988529	19989246	-	FBgn0039159	CG13608-RA	mRpS24	511.729	406.963	1.25743	0	0	0	0	1
1636800_at	chr3R	20098753	20101013	+	FBgn0086365	CG13610-RA	Orct2	6080.9	3611.55	1.68374	0	0	0	0	1
1624450_at	chr3R	20101982	20104515	+	FBgn0019952	CG6331-RA	Orct	1310.65	659.44	1.98752	0	0	0	0	1
1633920_at	chr3R	20119088	20120121	-	FBgn0039180	CG5715-RA	CG5715	10.9088	21.2317	0.5138	0	0	0	0	1
1628146_at	chr3R	20120800	20140154	+	FBgn0259685	CG6383-RA	crb	29.0522	43.166	0.673034	0	0	0	0	1
1636997_at	chr3R	20183817	20185848	-	FBgn0039189	CG18528-RA	CG18528	664.929	936.91	0.709704	0	0	0	0	1
1635349_a_at	chr3R	20334937	20340823	-	FBgn0004118	CG6798-RA	nAChRbeta2 /// nAcRbeta-96A	87.4031	134.064	0.651951	0	0	0	0	1
1636684_at	chr3R	20485343	20485987	+	FBgn0051126	CG31126-RA	CG31126	911.148	800.989	1.13753	0	0	0	0	1
1632464_at	chr3R	20855145	20859177	-	FBgn0039260	CG6369-RA	Smg6	859.416	1072.23	0.801521	0	0	0	0	1
1630242_at	chr3R	20943147	20948631	-	FBgn0051510	CG31510-RA	CG31510	219.774	157.911	1.39176	0	0	0	0	1
1623418_at	chr3R	21023289	21034003	-	FBgn0022800	CG10244-RA	Cad96Ca	12.5559	58.4162	0.21494	1	0	0	0	1
1638852_at	chr3R	21155252	21156924	-	FBgn0039328	CG10675-RA	CHKov2	159.684	442.442	0.360915	1	0	1	0	0
1628952_s_at	chr3R	21173090	21298778	-	FBgn0004509	CG10772-RB	Fur1	222.419	401.072	0.554561	0	1	1	0	0
1629181_at	chr3R	21319281	21320883	-	FBgn0053494	LP10657	CG33494	363.487	1052.38	0.345395	1	1	0	0	0
1635280_at	chr3R	21450527	21452643	-	FBgn0039349	CG4685-RA	Ssadh	963.247	1087.16	0.88602	0	0	0	0	1
1629116_at	chr3R	21676125	21677013	-	FBgn0040602	CG14545-RA	CG14545	3712.41	5317.36	0.698169	0	0	0	0	1
1629968_s_at	chr3R	21707707	21713286	+	FBgn0039381	CG17370-RA	SppL	271.507	400.784	0.677438	0	0	0	0	1
1639321_s_at	chr3R	22624765	22668125	+	FBgn0262473	CG5490-RB	Tl	169.598	563.693	0.300869	1	0	1	1	0
1632206_at	chr3R	22689120	22690289	+	FBgn0039459	CG5491-RA	IntS12	161.879	126.173	1.283	0	0	0	0	1
1641564_a_at	chr3R	22697851	22701464	-	FBgn0004903	CG6354-RA	Rb97D	757.794	1113.8	0.680369	0	0	0	0	1
1624714_at	chr3R	23082315	23089758	-	FBgn0010328	CG5965-RA	woc	3354.04	2559.37	1.3105	0	0	0	0	1
1633039_at	chr3R	23385101	23387041	-	FBgn0039525	CG5646-RA	CG5646	14.8413	26.951	0.550677	0	1	0	0	0
1633505_at	chr3R	23522188	23525967	-	FBgn0086346	CG12876-RA	ALiX	1199.37	1588.65	0.754962	0	0	0	0	1
1625652_s_at	chr3R	23529101	23532468	-	FBgn0039543	CG12428-RB	CG12428	378.468	805.624	0.469782	1	0	0	0	1
1625720_at	chr3R	23745566	23746811	-	FBgn0039557	CG12259-RA	CG12259	477.037	388.96	1.22644	0	0	0	0	1
1624364_at	chr3R	23789138	23792680	+	FBgn0039566	CG4849-RA	CG4849	735.143	518.536	1.41773	0	0	0	0	1
1625885_at	chr3R	23792730	23814089	-	FBgn0003890	CG4869-RA	betaTub97EF	2115.76	3595.3	0.58848	0	0	1	0	0
1632272_a_at	chr3R	24166060	24170891	+	FBgn0039581	CG1866-RA	Moca-cyp	828.139	626.962	1.32088	0	0	0	0	1
1630305_at	chr3R	24406805	24410834	-	FBgn0000659	CG10002-RA	fkh	66.3017	116.623	0.568512	0	0	1	1	0
1634674_at	chr3R	24496458	24497743	+	FBgn0039593	CG9989-RA	CG9989	73.1969	411.67	0.177805	1	0	1	0	0
1637086_at	chr3R	24880244	24881559	+	FBgn0039630	CG11843-RA	CG11843	31.3726	57.6652	0.544047	0	0	0	0	1
1636677_s_at	chr3R	24938793	24941919	+	FBgn0039635	CG11876-RC	CG11876	1202.09	1018.83	1.17988	0	0	0	0	1
1634784_at	chr3R	24944052	24948601	-	FBgn0005596	CG14513-RA	yem /// yemalpha	279.511	219.983	1.2706	0	0	0	0	1
1630208_at	chr3R	24975618	24977512	-	FBgn0041588	CG31426-RA	ligatin	355.566	446.338	0.79663	0	0	0	0	1
1632676_s_at	chr3R	24983847	24990694	+	FBgn0039644	CG11897-RA	CG11897	472.997	1155.49	0.409346	1	0	1	0	0
1633174_at	chr3R	25077540	25081502	-	FBgn0003525	CG1395-RA	stg	1179.67	744.928	1.5836	0	0	0	0	1
1637317_at	chr3R	25499855	25501141	-	FBgn0025457	CG7581-RA	Bub3	3372.07	3074.25	1.09688	0	0	0	0	1
1637778_a_at	chr3R	25563997	25567674	+	FBgn0039690	CG1969-RB	CG1969	247.756	195.81	1.26529	0	0	0	0	1
1632136_at	chr3R	25621419	25625055	-	FBgn0039696	CG7837-RA	CG7837	82.0982	106.853	0.76833	0	0	0	0	1
1630912_at	chr3R	25628919	25630107	+	FBgn0039698	CG7789-RA	CG7789	341.529	260.686	1.31012	0	0	0	0	1
1633455_at	chr3R	25640642	25642172	-	FBgn0039702	CG18112-RA	Vps16B	104.113	131.854	0.789611	0	0	0	0	1
1628869_s_at	chr3R	25823519	25825477	+	FBgn0039733	CG11504-RB	CG11504	184.611	144.129	1.28088	0	0	0	0	1
1635608_at	chr3R	25830507	25836074	+	FBgn0016685	CG7917-RA	Nlp	6224.08	5343.12	1.16488	0	0	0	0	1
1628621_at	chr3R	26249696	26250278	+	FBgn0039765	CG9688-RA	mRpS18C	731.222	558.762	1.30865	0	0	0	0	1
1639396_s_at	chr3R	26285243	26291458	+	FBgn0039774	CG1471-RB	CDase	151.998	314.336	0.483551	1	0	0	0	1
1628705_at	chr3R	26291772	26311521	+	FBgn0039776	CG31022-RA	PH4alphaEFB	2319.92	1668	1.39083	0	0	1	1	0
1623514_a_at	chr3R	26342774	26352761	-	FBgn0027654	CG2239-RC	jdp	24.7742	47.0902	0.526101	0	0	1	0	0
1640070_a_at	chr3R	26709186	26714795	-	FBgn0000416	CG12070-RA	Sap-r	4087.82	5055.5	0.808589	0	0	1	0	0
1638726_at	chr3R	26878338	26879637	-	FBgn0010808	CG1715-RA	l(3)03670	1617.53	1354.83	1.1939	0	0	0	0	1
1641558_at	chr3R	27061751	27078326	-	FBgn0051005	CG31005-RA	qless	104.81	77.1161	1.35911	0	0	1	0	0
1638541_at	chr3R	27078603	27079408	+	FBgn0039835	CG12220-RA	mRpL32	851.684	666.473	1.2779	0	0	1	0	0
1640730_at	chr3R	27401557	27406412	-	FBgn0043900	CG11518-RA	pygo	618.572	485.177	1.27494	0	0	0	0	1
1635931_at	chr3R	27562747	27563721	+	FBgn0039868	CG11563-RA	CG11563	1441.23	1058.13	1.36205	0	0	0	0	1
1624989_s_at	chr3R	27564190	27569028	+	FBgn0000557	CG1873-RA	Ef1alpha100E	37.7483	105.847	0.356632	1	0	0	0	1
1637574_at	chr3R	27619811	27625533	+	FBgn0027620	CG1966-RA	Acf1	355.621	172.311	2.06383	1	1	0	0	0
1631714_a_at	chrX	72458	96056	+	FBgn0029128	CG17131-RB	tyn	351.161	1043.84	0.336411	1	0	1	1	0
1636279_at	chrX	523816	527666	+	FBgn0001341	CG6189-RA	l(1)1Bi	428.298	287.398	1.49026	0	0	0	0	1
1628319_s_at	chrX	580873	643529	+	FBgn0021764	LD22322	sdk	15.6576	60.0472	0.260755	1	0	1	1	0
1624971_at	chrX	650221	652752	+	FBgn0040383	CG5254-RA	CG5254	320.542	561.909	0.570452	0	0	0	0	1
1635709_at	chrX	700109	702233	+	FBgn0260855	CG7359-RA	Sec22	2808.75	1505.97	1.86507	0	0	1	0	0
1629072_at	chrX	906812	940075	+	FBgn0003638	CG3019-RA	CG42259 /// su(w[a])	105.776	177.04	0.597469	0	1	1	1	0
1632288_at	chrX	922324	924614	-	FBgn0026143	CG3658-RA	CDC45L	462.279	350.903	1.3174	0	0	0	0	1
1623626_a_at	chrX	1236118	1238803	+	FBgn0024362	CG11412-RB	CG11412	724.584	557.88	1.29882	0	0	0	0	1
1626767_at	chrX	1240586	1242176	+	FBgn0024361	CG11415-RA	Tsp2A	6.71526	29.7494	0.225728	1	0	0	0	1
1640631_at	chrX	1567143	1586580	-	FBgn0023531	CG32809-RD	CG32809	56.5123	88.1885	0.640813	0	1	1	0	0
1634489_at	chrX	1766435	1767570	-	FBgn0023517	CG14816-RA	Pgam5	1418.05	1214.45	1.16765	0	0	0	0	1
1631083_at	chrX	2154236	2156560	-	FBgn0027296	CG3073-RA	l(1)G0144 /// temp	178.108	124.019	1.43613	0	0	0	0	1
1639171_at	chrX	2238028	2238682	-	FBgn0040389	CG14048-RA	mRpL14	1018.49	821.414	1.23992	0	0	0	0	1
1631133_at	chrX	2626411	2628442	+	FBgn0024975	CG2712-RA	CG2712	53.6325	41.5932	1.28945	0	0	0	0	1
1639654_at	chrX	2842067	2843153	+	FBgn0029648	CG3603-RA	CG3603	201.421	278.546	0.723116	0	0	1	0	0
1638849_a_at	chrX	3465489	3467655	-	FBgn0029672	CG2875-RA	CG2875	828.744	601.816	1.37707	0	0	0	0	1
1637489_at	chrX	4005189	4007767	-	FBgn0026079	CG6133-RA	Nsun2	1031.14	731.038	1.41051	0	0	0	0	1
1638956_at	chrX	4028405	4100123	-	FBgn0000635	CG3665-RC	Fas2	66.5233	32.065	2.07464	1	1	1	1	0
1627789_at	chrX	4447150	4448226	-	FBgn0029715	CG11444-RA	CG11444	2291.34	1808.29	1.26713	0	0	0	0	1
1629933_at	chrX	5211462	5213104	+	FBgn0029755	CG4202-RA	Sas10	325.425	204.494	1.59137	0	1	0	0	0
1628824_s_at	chrX	5632696	5641287	-	FBgn0261383	CG3125-RA	IntS6	385.846	282.23	1.36713	0	0	0	0	1
1623879_at	chrX	5763128	5764141	+	FBgn0029817	CG15764-RA	CG15764	220.589	173.378	1.2723	0	0	0	0	1
1634675_s_at	chrX	6113957	6116752	+	FBgn0029849	CG3774-RA	Efr	1600.06	1253.42	1.27656	0	0	0	0	1
1634924_at	chrX	6161847	6169019	+	FBgn0028982	CG12225-RA	Spt6	1056.03	850.646	1.24144	0	0	0	0	1
1638889_at	chrX	6418497	6420375	+	FBgn0029873	CG3918-RA	CG3918	945.451	644.041	1.468	0	0	0	0	1
1623702_at	chrX	6547146	6548279	-	FBgn0029882	CG3226-RA	CG3226	5315.36	4432.85	1.19908	0	0	0	0	1
1641320_s_at	chrX	6614508	6634019	-	FBgn0029896	CG3168-RC	CG3168	210.836	450.892	0.467596	1	1	0	1	0
1633115_a_at	chrX	6675449	6697579	-	FBgn0259228	CG3126-RA	C3G	347.686	487.678	0.712942	0	1	0	1	0
1634824_a_at	chrX	7175122	7299793	-	FBgn0029941	CG1677-RB	CG1677	1225.93	859.833	1.42578	0	0	1	1	0
1640173_at	chrX	7616167	7619942	+	FBgn0022786	CG12153-RA	Hira	337.206	280.299	1.20302	0	0	0	0	1
1626411_at	chrX	7835511	7841039	-	FBgn0027280	CG2206-RA	l(1)G0193	1945.34	2622.55	0.741776	0	1	0	0	0
1624280_at	chrX	8037937	8039635	-	FBgn0030007	CG2263-RA	CG2263	520.378	401.293	1.29675	0	0	0	0	1
1633847_at	chrX	8575584	8582793	+	FBgn0030056	CG11284-RA	CG11284	1892.53	2255.85	0.83894	0	0	0	1	0
1640957_at	chrX	8603685	8606515	+	FBgn0041629	CG1787-RA	Hexo2	3855.51	6576.63	0.586244	0	0	0	1	0
1637125_at	chrX	8606504	8608696	-	FBgn0030060	CG2004-RA	CG2004	1280.43	980.024	1.30653	0	0	0	0	1
1632630_at	chrX	9001070	9002387	+	FBgn0030088	CG7039-RA	Arfrp1 /// CG7039	208.48	160.823	1.29633	0	0	0	0	1
1633381_at	chrX	9054157	9056123	-	FBgn0030096	CG9060-RA	Zpr1	845.776	633.319	1.33547	0	0	0	0	1
1625686_s_at	chrX	9090839	9096770	-	FBgn0086450	CG2194-RB	su(r)	18.865	37.3937	0.504495	0	0	0	0	1
1630090_at	chrX	9137811	9139958	+	FBgn0260771	CG12058-RA	Larp7	73.0946	60.2914	1.21235	0	0	0	0	1
1633322_at	chrX	9977203	9978875	+	FBgn0030177	CG2972-RA	CG2972	509.123	309.625	1.64432	0	0	0	0	1
1629648_s_at	chrX	10384102	10479455	-	FBgn0085443	CG33175-RF	spri	46.0965	96.1247	0.479549	1	1	1	1	0
1639467_at	chrX	10658911	10662368	-	FBgn0052672	CG32672-RA	Atg8a	5928.47	7473.52	0.793263	0	0	0	0	1
1630964_at	chrX	10666577	10673014	+	FBgn0030234	CG15211-RA	CG15211	6681.33	4540.1	1.47163	0	0	0	0	1
1623285_at	chrX	10764627	10771840	-	FBgn0030245	CG1637-RC	CG1637	783.168	1020.74	0.767253	0	0	0	0	1
1640185_at	chrX	10984414	10986127	+	FBgn0030263	CG2076-RA	CG2076	2999.21	4982.06	0.602002	0	0	0	0	1
1630779_s_at	chrX	10986525	10988980	+	FBgn0027498	CG2061-RA	CG2061	162.06	241.886	0.669986	0	0	0	0	1
1637341_at	chrX	11019221	11020840	+	FBgn0028686	CG16916-RA	Rpt3	4401.01	3878.68	1.13467	0	0	0	0	1
1628109_at	chrX	11244667	11249331	+	FBgn0030293	CG1737-RA	CG1737	700.71	465.347	1.50578	0	0	0	0	1
1628788_a_at	chrX	11249914	11252757	+	FBgn0000499	CG18361-RA	dsh	309.919	236.942	1.30799	0	0	0	0	1
1630653_a_at	chrX	11316888	11324228	+	FBgn0001145	CG1743-RB	Gs2	12.6321	34.2409	0.368918	1	0	0	1	0
1633923_at	chrX	11377540	11379097	+	FBgn0030305	CG1749-RA	CG1749	583.942	453.985	1.28626	0	0	0	0	1
1628884_at	chrX	11455562	11456813	+	FBgn0030310	CG11709-RA	PGRP-SA	206.514	815.183	0.253334	1	0	0	0	1
1640764_at	chrX	11456806	11464355	-	FBgn0003277	CG1554-RA	RpII215	1792.03	1565.68	1.14457	0	1	0	0	0
1630636_s_at	chrX	11604153	11609598	-	FBgn0030328	CG2446-RB	Amun	1898.22	1630.87	1.16393	0	0	0	0	1
1628715_a_at	chrX	11682877	11686286	+	FBgn0030334	CG4139-RA	Karl	4003.86	5161.22	0.775758	0	1	0	0	0
1626353_at	chrX	11786043	11787782	+	FBgn0030352	CG15738-RA	CG15738 /// sicily	417.013	296.09	1.4084	0	0	0	0	1
1631125_at	chrX	11787978	11793943	+	FBgn0260780	CG15737-RA	wisp	156.495	415.508	0.376634	1	0	0	0	1
1629430_s_at	chrX	11906467	11911091	+	FBgn0030362	HDC18536	regucalcin	54.2924	117.479	0.462145	1	0	0	0	1
1633168_at	chrX	12302894	12303870	+	FBgn0030386	CG2574-RA	CG2574	141.74	203.243	0.697391	0	0	1	0	0
1640149_at	chrX	12504010	12505632	-	FBgn0030406	CG1463-RA	CG1463	65.2014	42.2417	1.54353	0	0	0	0	1
1627409_at	chrX	12522403	12523631	-	FBgn0030410	CG15727-RA	Aven	284.05	218.209	1.30173	0	0	0	0	1
1633665_at	chrX	12985156	12988026	+	FBgn0261524	CG12244-RA	lic	204.549	163.567	1.25055	0	0	0	0	1
1640979_at	chrX	13298789	13303249	+	FBgn0030484	CG1681-RA	GstT4	192.243	404.217	0.475593	1	0	0	0	1
1634740_at	chrX	13507226	13510436	-	FBgn0030502	CG12175-RB	tth	926.693	750.61	1.23459	0	0	0	0	1
1623296_at	chrX	13650197	13650859	-	FBgn0052625	CG32625-RA	CG32625	1319.62	4075.49	0.323794	1	1	0	0	0
1639574_a_at	chrX	13656785	13673521	+	FBgn0003218	CG11111-RA	rdgB	30.8584	95.7485	0.322286	1	1	0	0	0
1632848_at	chrX	14477710	14478649	+	FBgn0030573	CG5310-RA	nmdyn-D6	64.0484	108.549	0.590041	0	0	1	0	0
1632637_at	chrX	14904716	14957440	-	FBgn0030600	CG32592-RA	hiw	17.1857	56.83	0.302406	1	1	1	1	0
1624377_s_at	chrX	14918467	14936093	+	FBgn0052594	Transposon.84	be	26.9983	68.126	0.396299	1	0	0	0	1
1640963_at	chrX	14938141	14945533	+	FBgn0030603	SD04373	be /// CG5541	435.547	329.592	1.32148	0	0	1	1	0
1638962_at	chrX	15239152	15244054	+	FBgn0030631	CG6227-RA	CG6227	447.159	363.811	1.2291	0	1	0	0	0
1625297_at	chrX	15591538	15594067	+	FBgn0030668	CG8128-RA	CG8128	538.925	382.388	1.40937	0	0	0	0	1
1639700_s_at	chrX	15599839	15604631	-	FBgn0030672	CG9281-RB	CG9281	1884.15	1217.08	1.54809	0	0	0	0	1
1630132_at	chrX	15640659	15643006	+	FBgn0027329	CG8231-RA	Tcp-1zeta	6840.29	5863.6	1.16657	0	0	0	0	1
1634557_at	chrX	15682926	15687780	+	FBgn0026374	CG8497-RA	Rhp	275.832	664.201	0.415284	1	0	0	0	1
1627148_at	chrX	15735796	15738169	-	FBgn0027093	CG9020-RA	Aats-arg	1594.74	1387.94	1.14899	0	1	0	0	0
1623873_at	chrX	15828528	15834543	-	FBgn0045073	CG9126-RA	Stim	1393.27	1801.88	0.773229	0	1	0	0	0
1641400_at	chrX	15872136	15876974	-	FBgn0030716	CG9170-RA	CG9170	67.2648	283.065	0.23763	1	1	0	0	0
1636029_s_at	chrX	15879882	15880839	-	FBgn0030718	CG9172-RA	CG9172	3755.35	4403.07	0.852895	0	0	0	0	1
1622940_at	chrX	15900180	15902758	+	FBgn0030721	CG12698-RA	CG12698	48.4695	195.92	0.247394	1	0	0	1	0
1635628_s_at	chrX	15964398	15967599	-	FBgn0030724	CG9212-RC	Nipsnap	1252.64	1527.86	0.819865	0	0	0	1	0
1630343_at	chrX	16197947	16200957	+	FBgn0027521	CG3679-RA	CG3679	96.4222	329.703	0.292452	1	0	0	0	1
1626619_at	chrX	16222470	16224773	-	FBgn0030742	CG9919-RA	CG9919	42.5514	213.952	0.198883	1	0	0	0	1
1639722_s_at	chrX	16279348	16282736	+	FBgn0030745	CG4239-RA	CG4239	690.099	1149.83	0.600175	0	0	0	0	1
1634903_at	chrX	16293815	16299155	-	FBgn0030746	CG9981-RA	CG9981	11.7914	75.3567	0.156475	1	0	0	1	0
1630471_at	chrX	16299728	16308436	+	FBgn0030747	CG4301-RA	CG4301	51.9558	172.201	0.301716	1	1	0	0	0
1626817_at	chrX	16683486	16685266	-	FBgn0030789	CG9606-RA	Rrp45	746.134	516.649	1.44418	0	0	0	0	1
1638807_s_at	chrX	16705733	16720529	+	FBgn0030796	CG4829-RB	CG4829	20.62	50.8762	0.405298	1	1	1	1	0
1625471_s_at	chrX	16807231	16831444	+	FBgn0027556	CG4928-RA	CG4928	36.4362	184.171	0.197839	1	1	1	1	0
1627032_a_at	chrX	17307830	17316188	-	FBgn0027602	CG8611-RA	CG8611	426.893	299.124	1.42715	0	0	1	0	0
1635347_a_at	chrX	17350590	17455214	-	FBgn0263706	CG8557-RA	CG43658	14.9839	50.4576	0.29696	1	0	1	1	0
1639349_at	chrX	17601434	17603691	-	FBgn0030864	CG8173-RA	CG8173	870.312	673.794	1.29166	0	0	0	0	1
1628802_at	chrX	17745902	17746718	-	FBgn0052554	CG32554-RA	CG32554	144.147	103.754	1.38931	0	0	0	0	1
1641445_s_at	chrX	17991591	17995356	-	FBgn0030894	CG7192-RA	CG7192	764.994	928.708	0.823718	0	0	0	0	1
1629607_at	chrX	18274115	18275512	+	FBgn0030915	CG6179-RA	CG6179	559.786	411.971	1.3588	0	0	0	0	1
1626315_at	chrX	18529675	18541596	-	FBgn0027335	CG6606-RA	Rip11	2712.23	3576.44	0.75836	0	0	0	0	1
1628314_a_at	chrX	18669263	18675378	+	FBgn0030955	CG6891-RA	CG6891	4789.06	6848.54	0.699282	0	0	0	1	0
1640361_at	chrX	18680175	18682238	-	FBgn0030959	CG6961-RA	CG6961	1072.68	859.439	1.24812	0	0	0	0	1
1630375_at	chrX	19082068	19084226	+	FBgn0030993	CG7635-RA	Mec2	1015.45	1776	0.571761	0	1	0	0	0
1629671_at	chrX	19084247	19085062	+	FBgn0030994	CG14193-RA	HP1D3csd	70.2661	141.438	0.496797	1	1	0	0	0
1637172_at	chrX	19373415	19373950	-	FBgn0044030	CG32531-RA	mRpS14	1297.9	1079.64	1.20216	0	0	0	0	1
1633483_a_at	chrX	19499191	19505306	+	FBgn0031037	CG14207-RA	CG14207	550.19	937.261	0.587019	0	0	0	0	1
1629602_at	chrX	19517147	19519762	+	FBgn0031044	CG14211-RB	MKP-4	395.02	313.141	1.26147	0	0	0	0	1
1640794_at	chrX	19596021	19598292	-	FBgn0031061	CG14232-RA	CG14232	459.181	387.115	1.18616	0	0	0	0	1
1631088_at	chrX	20064248	20065559	+	FBgn0031094	CG9578-RA	CG9578	597.465	450.396	1.32653	0	0	0	0	1
1623506_s_at	chrX	20292114	20295045	-	FBgn0023177	CG32505-RA	Pp4-19C	2439.85	2058.6	1.1852	0	0	0	0	1
1634983_s_at	chrX	21076337	21152198	-	FBgn0052521	CG32521-RA	CG32521	164.547	384.64	0.427793	1	1	1	1	0
1640090_a_at	chrX	21245018	21256188	+	FBgn0003423	CG1417-RA	slgA	553.446	187.167	2.95697	1	0	0	1	0
