# Supplementary material for: The large fraction of heterochromatin in Drosophila neurons is bound by both B-type lamin and HP1a
Source: Epigenetics Chromatin. 2018 Nov 1;11:65. doi: 10.1186/s13072-018-0235-8 (PMC6211408; doi:10.1186/s13072-018-0235-8)
Supplement: Supplementary file 7 — Additional file 7. Table S5: List of ubiquitously expressed genes based on microarray expression data from [51] with the indication of promoter location within the conserved HP1a, Lam and Pc domains or within the conserved inter-domains. [file 13072_2018_235_MOESM7_ESM.xlsx]

## Sheet: ubiquitous genes in domains
CG	Gene symbol	FlyBase ID	chr	position start (R5)	position end (R5)		promoter position	HP1a	Pc	Lam		1 - in conserved domain
CG2671	l(2)gl	FBgn0002121	chr2L	9839	21376	complement	21376	NA	0	0		0 - in conserved inter-domain
CG11371	dbr	FBgn0067779	chr2L	66482	71390		66482	NA	0	NA		NA - neither in conserved domains nor in conserved inter-domains
CG11372	galectin	FBgn0031213	chr2L	71757	76211		71757	NA	0	NA
CG11376	Zir	FBgn0031216	chr2L	94739	102086		94739	0	0	0
CG11377	CG11377	FBgn0031217	chr2L	102380	104142		102380	0	0	0
CG12178	Nhe1	FBgn0026787	chr2L	103962	106732	complement	106732	NA	0	0
CG2674	Sam-S	FBgn0005278	chr2L	106903	114432		106903	NA	0	0
CG3164	CG3164	FBgn0025683	chr2L	122624	130791	complement	130791	0	0	0
CG2718	Gs1	FBgn0001142	chr2L	132077	134472		132077	0	0	0
CG11454	CG11454	FBgn0031224	chr2L	143323	144227		143323	0	0	0
CG3436	CG3436	FBgn0031229	chr2L	156029	157666		156029	0	0	0
CG33635	CG33635	FBgn0053635	chr2L	157836	158664	complement	158664	0	0	0
CG18497	spen	FBgn0016977	chr2L	159032	203397		159032	0	0	0
CG11488	mRpL10	FBgn0031231	chr2L	203779	204782		203779	0	0	0
CG11490	Tbc1d15-17	FBgn0031233	chr2L	207179	210725		207179	0	0	0
CG3696	kis	FBgn0086902	chr2L	210735	250823	complement	250823	NA	0	0
CG3645	CG3645	FBgn0031238	chr2L	252589	271744	complement	271744	0	0	0
CG11604	mbm	FBgn0086912	chr2L	271912	273715	complement	273715	0	0	0
CG11555	CG11555	FBgn0086856	chr2L	273836	274766		273836	0	0	0
CG17078	CG17078	FBgn0086855	chr2L	274740	278234	complement	278234	0	0	0
CG11561	smo	FBgn0003444	chr2L	277582	282167		277582	0	0	0
CG11601	CG11601	FBgn0031244	chr2L	281670	283269	complement	283269	NA	0	0
CG3625	CG3625	FBgn0031245	chr2L	283385	291795	complement	291795	NA	0	0
CG11562	CG11562	FBgn0031247	chr2L	292419	293222		292419	0	0	0
CG3582	U2af38	FBgn0017457	chr2L	292959	294681	complement	294681	0	0	0
CG2720	Hop	FBgn0024352	chr2L	295122	297449		295122	0	0	0
CG2699	Pi3K21B	FBgn0020622	chr2L	297880	305233		297880	0	0	0
CG4574	Plc21C	FBgn0004611	chr2L	305935	355566		305935	0	0	0
CG11907	Ent1	FBgn0031250	chr2L	355565	357874	complement	357874	NA	0	NA
CG4260	AP-2alpha	FBgn0015567	chr2L	408030	414777	complement	414777	0	0	0
CG4063	ebi	FBgn0023444	chr2L	415067	418536		415067	0	0	0
CG4087	RpLP1	FBgn0002593	chr2L	419952	420864		419952	0	0	0
CG11885	CG11885	FBgn0031253	chr2L	420895	421450	complement	421450	0	0	0
CG4114	ex	FBgn0004583	chr2L	431227	448701		431227	NA	0	NA
CG4280	crq	FBgn0015924	chr2L	448254	453024	complement	453024	0	0	0
CG4164	CG4164	FBgn0031256	chr2L	453108	454654		453108	0	0	0
CG4184	MED15	FBgn0027592	chr2L	473013	476170		473013	NA	0	0
CG4427	cbt	FBgn0043364	chr2L	476446	479688	complement	479688	0	0	0
CG3018	lwr	FBgn0010602	chr2L	540599	542580	complement	542580	0	0	0
CG11840	Spp	FBgn0031260	chr2L	542786	544653	complement	544653	0	NA	0
CG2789	CG2789	FBgn0031263	chr2L	559612	560523		559612	0	0	0
CG2794	CG2794	FBgn0031265	chr2L	564163	566472		564163	0	0	0
CG2863	Nle	FBgn0021874	chr2L	566366	568121	complement	568121	0	0	0
CG2807	CG2807	FBgn0031266	chr2L	568340	572907		568340	0	0	0
CG13688	Ipk2	FBgn0031267	chr2L	573033	574264	complement	574264	0	0	0
CG2813	cold	FBgn0031268	chr2L	574291	575734		574291	0	0	0
CG3639	Pex12	FBgn0031282	chr2L	815993	818096		815993	0	0	0
CG3876	CG3876	FBgn0031284	chr2L	818079	819508	complement	819508	0	0	0
CG3642	Clp	FBgn0015621	chr2L	819964	821209		819964	0	0	0
CG3662	CG3662	FBgn0031285	chr2L	821289	824337		821289	0	0	0
CG3862	CG3862	FBgn0031286	chr2L	824329	825861	complement	825861	0	0	0
CG3727	dock	FBgn0010583	chr2L	825969	833241		825969	0	0	0
CG3365	drongo	FBgn0020304	chr2L	833584	851071	complement	851071	0	0	0
CG3943	kraken	FBgn0020545	chr2L	852768	854539		852768	0	0	0
CG4258	dbe	FBgn0020305	chr2L	868673	869857	complement	869857	0	0	0
CG33526	PNUTS	FBgn0053526	chr2L	870465	877038		870465	0	0	0
CG4385	S	FBgn0003310	chr2L	1049674	1077815	complement	1077815	0	0	0
CG4426	ast	FBgn0015905	chr2L	1077948	1080803		1077948	0	0	0
CG4428	Atg4a	FBgn0031298	chr2L	1080911	1085380		1080911	0	0	0
CG4629	CG4629	FBgn0031299	chr2L	1083091	1102504	complement	1102504	0	0	0
CG4710	Pino	FBgn0016926	chr2L	1114654	1128953	complement	1128953	0	0	0
CG4552	CG4552	FBgn0031304	chr2L	1129316	1132411		1129316	0	0	0
CG4764	Vps29	FBgn0031310	chr2L	1150766	1151764		1150766	0	0	0
CG4775	Tango14	FBgn0031312	chr2L	1158661	1160220		1158661	0	0	0
CG14341	CG14341	FBgn0031315	chr2L	1166506	1167211		1166506	0	0	0
CG5105	Plap	FBgn0024314	chr2L	1167172	1170365	complement	1170365	0	0	0
CG5118	CG5118	FBgn0031317	chr2L	1170753	1172805	complement	1172805	0	0	0
CG4887	CG4887	FBgn0031318	chr2L	1173009	1177589		1173009	0	0	0
CG4896	CG4896	FBgn0031319	chr2L	1177690	1182454		1177690	NA	0	0
CG5126	CG5126	FBgn0031320	chr2L	1182297	1184020	complement	1184020	0	0	0
CG5001	CG5001	FBgn0031322	chr2L	1185757	1196807		1185757	0	0	0
CG33126	NLaz	FBgn0053126	chr2L	1359837	1361821	complement	1361821	NA	NA	1
CG31935	CG31935	FBgn0051935	chr2L	1594822	1611157	complement	1611157	0	0	0
CG7361	RFeSP	FBgn0021906	chr2L	1612429	1614160	complement	1614160	0	0	0
CG17158	cpb	FBgn0011570	chr2L	1704902	1706962		1704902	NA	0	0
CG17660	CG17660	FBgn0031356	chr2L	1707132	1710421	complement	1710421	0	0	0
CG17642	mRpL48	FBgn0031357	chr2L	1710462	1711465		1710462	0	0	0
CG17657	frtz	FBgn0086698	chr2L	1711302	1715851	complement	1715851	0	0	0
CG17654	Eno	FBgn0000579	chr2L	1724768	1729636	complement	1729636	0	0	0
CG31938	Rrp40	FBgn0260648	chr2L	1728732	1729762		1728732	0	0	0
CG31937	CG31937	FBgn0031360	chr2L	1729887	1731070		1729887	0	0	0
CG17712	CG17712	FBgn0027597	chr2L	1750687	1752122	complement	1752122	NA	0	NA
CG7337	CG7337	FBgn0031374	chr2L	1884622	1944289		1884622	0	NA	NA
CG10908	Der-1	FBgn0031376	chr2L	1973957	1975413		1973957	0	1	0
CG15362	CG15362	FBgn0031378	chr2L	1981176	1982099		1981176	0	0	0
CG7289	CG7289	FBgn0031379	chr2L	1982217	1984514		1982217	0	0	0
CG4233	Got2	FBgn0001125	chr2L	1984512	1987758	complement	1987758	0	0	NA
CG7291	Npc2a	FBgn0031381	chr2L	1988290	1988940		1988290	NA	0	NA
CG15353	CG15353	FBgn0040718	chr2L	2006763	2007193	complement	2007193	0	0	NA
CG4244	Su(dx)	FBgn0003557	chr2L	2037714	2044372		2037714	0	0	NA
CG7254	GlyP	FBgn0004507	chr2L	2130813	2137296		2130813	0	NA	0
CG11723	CG11723	FBgn0031391	chr2L	2145297	2147275	complement	2147275	0	0	0
CG7263	AIF	FBgn0031392	chr2L	2151754	2155389		2151754	0	0	0
CG3166	aop	FBgn0000097	chr2L	2156484	2178754	complement	2178754	NA	0	0
CG10874	CG10874	FBgn0031395	chr2L	2189914	2192386	complement	2192386	0	NA	0
CG15385	CG15385	FBgn0031397	chr2L	2209574	2212571	complement	2212571	0	0	0
CG4265	Uch	FBgn0010288	chr2L	2212738	2214211	complement	2214211	0	0	0
CG7074	mio	FBgn0031399	chr2L	2217290	2220625		2217290	0	0	0
CG7082	papi	FBgn0031401	chr2L	2220748	2225544		2220748	0	0	0
CG7085	rti	FBgn0010704	chr2L	2226342	2231099		2226342	0	0	0
CG3664	Rab5	FBgn0014010	chr2L	2359142	2365273	complement	2365273	0	0	0
CG3609	CG3609	FBgn0031418	chr2L	2372455	2374627	complement	2374627	0	0	0
CG9866	Atxn7	FBgn0031420	chr2L	2375841	2380506		2375841	0	0	0
CG9867	Eogt	FBgn0031421	chr2L	2381097	2383073		2381097	0	0	0
CG9870	CG9870	FBgn0031422	chr2L	2383202	2384747		2383202	0	NA	0
CG9886	CG9886	FBgn0031428	chr2L	2420830	2424647		2420830	0	0	NA
CG3539	Slh	FBgn0015816	chr2L	2488197	2492671	complement	2492671	0	0	NA
CG9884	oaf	FBgn0011818	chr2L	2492955	2498846		2492955	0	0	NA
CG3214	CG3214	FBgn0031436	chr2L	2579201	2580172	complement	2580172	0	0	0
CG3210	Drp1	FBgn0026479	chr2L	2581281	2585430	complement	2585430	0	0	0
CG31689	CG31689	FBgn0031449	chr2L	2725674	2739830		2725674	NA	0	NA
CG2903	Hrs	FBgn0031450	chr2L	2739986	2743377		2739986	NA	0	0
CG2843	Cwc25	FBgn0031452	chr2L	2745098	2746944		2745098	0	0	0
CG3127	Pgk	FBgn0250906	chr2L	2746880	2753068	complement	2753068	0	0	0
CG9894	Bacc	FBgn0031453	chr2L	2752445	2757975		2752445	0	0	0
CG2848	Trn-SR	FBgn0031456	chr2L	2759924	2763889		2759924	0	0	0
CG3077	CG3077	FBgn0031457	chr2L	2763416	2765665	complement	2765665	0	0	0
CG2855	aph-1	FBgn0031458	chr2L	2766233	2767281		2766233	0	0	0
CG3069	Taf10b	FBgn0026324	chr2L	2767286	2767845	complement	2767845	0	0	0
CG2859	Taf10	FBgn0028398	chr2L	2767890	2768612		2767890	0	0	0
CG3057	colt	FBgn0019830	chr2L	2768590	2770069	complement	2770069	0	0	0
CG2862	CG2862	FBgn0031459	chr2L	2770135	2770904		2770135	0	0	0
CG2986	RpS21	FBgn0015521	chr2L	2856070	2857029		2856070	0	0	0
CG2991	CG2991	FBgn0031474	chr2L	2857164	2868548		2857164	0	0	0
CG31694	CG31694	FBgn0051694	chr2L	2868627	2874489	complement	2874489	0	0	0
CG8814	CG8814	FBgn0031478	chr2L	2874890	2877168		2874890	0	0	0
CG3083	Prx6005	FBgn0031479	chr2L	2877091	2878232	complement	2878232	0	0	0
CG31950	CG31950	FBgn0051950	chr2L	2878344	2879001		2878344	0	0	0
CG18627	betaggt-II	FBgn0028970	chr2L	2879112	2880708		2879112	0	0	0
CG3059	NTPase	FBgn0024947	chr2L	2880704	2885850	complement	2885850	NA	0	0
CG3178	Rrp1	FBgn0004584	chr2L	2969773	2972508	complement	2972508	NA	0	0
CG3157	gammaTub23C	FBgn0260639	chr2L	2972891	2974858		2972891	NA	0	0
CG3165	CG3165	FBgn0031484	chr2L	2977122	2978500		2977122	0	0	0
CG9643	CG9643	FBgn0031485	chr2L	2978411	2979288	complement	2979288	0	0	0
CG3733	Chd1	FBgn0250786	chr2L	2979562	2987723	complement	2987723	0	0	0
CG18642	Bem46	FBgn0025109	chr2L	2988116	2990075		2988116	0	0	0
CG3736	okr	FBgn0002989	chr2L	2989594	2992759	complement	2992759	0	0	0
CG3558	CG3558	FBgn0025681	chr2L	2992870	2998726		2992870	0	0	0
CG17224	CG17224	FBgn0031489	chr2L	3016441	3018308	complement	3018308	NA	NA	NA
CG17223	alpha4GT1	FBgn0031491	chr2L	3021309	3023141	complement	3023141	0	0	0
CG3542	CG3542	FBgn0031492	chr2L	3023226	3026439		3023226	0	0	0
CG3605	CG3605	FBgn0031493	chr2L	3026252	3029168	complement	3029168	0	0	0
CG17219	CG17219	FBgn0031494	chr2L	3029253	3030616		3029253	0	0	0
CG17257	GABPI	FBgn0031495	chr2L	3030539	3032300		3030539	0	0	0
CG17259	CG17259	FBgn0031497	chr2L	3035493	3037403	complement	3037403	0	0	0
CG17262	cnir	FBgn0243513	chr2L	3038826	3039812	complement	3039812	0	0	0
CG17221	CG17221	FBgn0031500	chr2L	3039976	3041890		3039976	0	0	0
CG3523	CG3523	FBgn0027571	chr2L	3056598	3068177		3056598	0	0	NA
CG12400	CG12400	FBgn0031505	chr2L	3144953	3145848	complement	3145848	0	0	0
CG12399	Mad	FBgn0011648	chr2L	3146056	3159643	complement	3159643	0	0	0
CG3488	Hydr2	FBgn0014906	chr2L	3163645	3169462		3163645	0	0	0
CG3327	E23	FBgn0020445	chr2L	3334875	3354829	complement	3354829	NA	0	NA
CG3289	Ptpa	FBgn0016698	chr2L	3377002	3378590		3377002	0	0	0
CG2774	Snx1	FBgn0031534	chr2L	3449683	3452106		3449683	0	0	0
CG12795	CG12795	FBgn0031535	chr2L	3452466	3453755		3452466	0	0	0
CG3248	Cog3	FBgn0031536	chr2L	3453697	3457064	complement	3457064	0	0	0
CG8843	Sec5	FBgn0031537	chr2L	3457302	3460367		3457302	0	0	0
CG8844	Pdsw	FBgn0021967	chr2L	3466157	3467334		3466157	0	0	0
CG33123	CG33123	FBgn0053123	chr2L	3510328	3514656	complement	3514656	0	0	NA
CG17593	CG17593	FBgn0031544	chr2L	3514872	3517264		3514872	0	0	NA
CG10033	for	FBgn0000721	chr2L	3622074	3656953	complement	3656953	NA	NA	NA
CG2818	CG2818	FBgn0031566	chr2L	3713360	3716810		3713360	0	0	NA
CG10021	bowl	FBgn0004893	chr2L	3771700	3784121		3771700	NA	NA	1
CG31957	CG31957	FBgn0051957	chr2L	3871271	3872458	complement	3872458	0	0	NA
CG31961	CG31961	FBgn0051961	chr2L	4186250	4187793	complement	4187793	0	0	NA
CG3714	CG3714	FBgn0031589	chr2L	4189340	4198071	complement	4198071	0	0	NA
CG3702	CG3702	FBgn0031590	chr2L	4224650	4227097	complement	4227097	0	0	0
CG2960	RpL40	FBgn0003941	chr2L	4227699	4228561		4227699	0	0	0
CG2969	Atet	FBgn0020762	chr2L	4333913	4345776		4333913	0	0	0
CG3338	CG3338	FBgn0031598	chr2L	4382925	4386062	complement	4386062	0	0	0
CG3652	CG3652	FBgn0031600	chr2L	4392770	4393876	complement	4393876	0	0	0
CG3054	l(2)k05819	FBgn0022153	chr2L	4394196	4400487		4394196	0	0	0
CG3058	Dim1	FBgn0031601	chr2L	4403251	4403955		4403251	0	0	NA
CG15432	CG15432	FBgn0031603	chr2L	4442320	4442985		4442320	NA	0	0
CG15437	morgue	FBgn0027609	chr2L	4442870	4444680	complement	4444680	0	0	0
CG15433	Elp3	FBgn0031604	chr2L	4444732	4446765		4444732	0	0	0
CG15438	MFS18	FBgn0025684	chr2L	4446670	4448635	complement	4448635	0	0	0
CG15440	CG15440	FBgn0031607	chr2L	4453169	4454453	complement	4454453	0	0	0
CG15441	Gs1l	FBgn0019982	chr2L	4455137	4456807	complement	4456807	0	0	0
CG33002	mRpL27	FBgn0053002	chr2L	4458595	4459638	complement	4459638	0	0	0
CG15443	CG15443	FBgn0031609	chr2L	4461657	4463447	complement	4463447	0	0	0
CG2976	CG2976	FBgn0031633	chr2L	4829214	4830693	complement	4830693	NA	0	0
CG15626	tank	FBgn0031635	chr2L	4835335	4837999	complement	4837999	0	0	0
CG2950	mxt	FBgn0031637	chr2L	4841482	4847295	complement	4847295	0	0	0
CG11927	CG11927	FBgn0031638	chr2L	4847766	4849499		4847766	0	0	0
CG2937	mRpS2	FBgn0031639	chr2L	4849439	4850419	complement	4850419	0	0	0
CG11926	Mon1	FBgn0031640	chr2L	4850641	4852640		4850641	0	0	0
CG3008	CG3008	FBgn0031643	chr2L	4883298	4885669		4883298	0	0	0
CG3036	CG3036	FBgn0031645	chr2L	4892112	4903889		4892112	NA	NA	NA
CG8849	mRpL24	FBgn0031651	chr2L	4944256	4945361	complement	4945361	0	0	0
CG3469	betaggt-I	FBgn0015000	chr2L	4945579	4948324		4945579	0	0	0
CG8882	Trip1	FBgn0015834	chr2L	4966367	4967775	complement	4967775	0	0	0
CG3756	CG3756	FBgn0031657	chr2L	4969004	4970216		4969004	0	0	0
CG8886	l(2)05714	FBgn0010607	chr2L	4970135	4973921	complement	4973921	0	0	0
CG14043	CG14043	FBgn0031659	chr2L	4971702	4973687		4971702	0	0	0
CG3782	mRpL28	FBgn0031660	chr2L	4973976	4975316		4973976	0	0	0
CG8890	Gmd	FBgn0031661	chr2L	4975300	4977023	complement	4977023	0	0	0
CG3792	CG3792	FBgn0031662	chr2L	4977312	4978567		4977312	0	0	0
CG8891	CG8891	FBgn0031663	chr2L	4978484	4979379	complement	4979379	0	0	0
CG8892	CG8892	FBgn0031664	chr2L	4979513	4981592	complement	4981592	0	0	0
CG33113	Rtnl1	FBgn0053113	chr2L	4992808	5009720	complement	5009720	0	0	0
CG3887	CG3887	FBgn0031670	chr2L	5010922	5012127		5010922	0	0	0
CG31650	CG31650	FBgn0031673	chr2L	5040648	5044712	complement	5044712	0	0	0
CG9124	eIF-3p40	FBgn0022023	chr2L	5051193	5053094	complement	5053094	0	0	0
CG14040	CG14040	FBgn0031676	chr2L	5052843	5054575		5052843	0	0	0
CG5825	His3.3A	FBgn0014857	chr2L	5055058	5056149		5055058	0	0	0
CG18174	Rpn11	FBgn0028694	chr2L	5058404	5059790	complement	5059790	NA	0	0
CG14039	qtc	FBgn0028572	chr2L	5060815	5070750		5060815	NA	0	0
CG31651	pgant5	FBgn0031681	chr2L	5072170	5093592	complement	5093592	0	0	0
CG5828	CG5828	FBgn0031682	chr2L	5093976	5095910		5093976	0	0	0
CG4230	CG4230	FBgn0031683	chr2L	5096227	5099294		5096227	0	0	0
CG8680	CG8680	FBgn0031684	chr2L	5099177	5100288	complement	5100288	1	0	0
CG14026	tkv	FBgn0003716	chr2L	5219000	5271384	complement	5271384	0	0	0
CG14025	Bsg25D	FBgn0000228	chr2L	5271728	5278548	complement	5278548	0	0	0
CG14030	Bub1	FBgn0031696	chr2L	5278865	5283283		5278865	0	0	0
CG14029	vri	FBgn0016076	chr2L	5288944	5311223		5288944	0	0	0
CG14028	cype	FBgn0015031	chr2L	5327227	5327969		5327227	NA	0	0
CG7382	CG7382	FBgn0031708	chr2L	5518893	5519896	complement	5519896	0	0	0
CG11024	cl	FBgn0000318	chr2L	5520135	5521382		5520135	0	0	0
CG7371	CG7371	FBgn0031710	chr2L	5521281	5523898	complement	5523898	0	0	0
CG6907	CG6907	FBgn0031711	chr2L	5524139	5525809		5524139	0	0	0
CG31648	CG31648	FBgn0051648	chr2L	5526957	5527854		5526957	0	0	0
CG31915	CG31915	FBgn0051915	chr2L	5528123	5530682		5528123	0	0	0
CG7277	CG7277	FBgn0031713	chr2L	5530620	5532223	complement	5532223	0	0	0
CG7269	Hel25E	FBgn0014189	chr2L	5539326	5542314	complement	5542314	0	0	0
CG11030	CG11030	FBgn0031736	chr2L	5724656	5762420		5724656	0	0	NA
CG9171	CG9171	FBgn0031738	chr2L	5767002	5800253	complement	5800253	0	0	0
CG14005	CG14005	FBgn0031739	chr2L	5800517	5801975	complement	5801975	0	0	0
CG7239	CG7239	FBgn0031740	chr2L	5802220	5804030		5802220	0	0	0
CG11034	CG11034	FBgn0031741	chr2L	5805395	5809063		5805395	NA	0	NA
CG8965	rau	FBgn0031745	chr2L	5859769	5879498	complement	5879498	NA	0	1
CG14001	bchs	FBgn0043362	chr2L	5907169	5922776		5907169	0	0	0
CG9042	Gpdh	FBgn0001128	chr2L	5943643	5948968		5943643	0	0	0
CG9044	CG9044	FBgn0031752	chr2L	5949450	5955235		5949450	0	0	0
CG9553	chic	FBgn0000308	chr2L	5972115	5981018	complement	5981018	0	0	0
CG9075	eIF-4a	FBgn0001942	chr2L	5981764	5985909		5981764	0	0	0
CG9078	ifc	FBgn0001941	chr2L	5986348	5988854		5986348	NA	0	0
CG9088	lid	FBgn0031759	chr2L	5989400	5999501	complement	5999501	NA	NA	0
CG9107	CG9107	FBgn0031764	chr2L	6022951	6024539	complement	6024539	0	0	0
CG9115	mtm	FBgn0025742	chr2L	6034731	6037015	complement	6037015	0	0	0
CG31643	CG31643	FBgn0051643	chr2L	6038117	6041283		6038117	0	0	0
CG9127	ade2	FBgn0000052	chr2L	6041181	6046050	complement	6046050	0	0	0
CG12393	CG12393	FBgn0031768	chr2L	6048002	6050474		6048002	0	0	0
CG9140	CG9140	FBgn0031771	chr2L	6060842	6062757	complement	6062757	0	0	0
CG13994	CG13994	FBgn0031772	chr2L	6062989	6063671		6062989	0	0	0
CG9144	Fbw5	FBgn0031773	chr2L	6063562	6065953	complement	6065953	0	0	0
CG9147	CG9147	FBgn0031774	chr2L	6065997	6067635		6065997	0	0	0
CG13993	CG13993	FBgn0031776	chr2L	6069079	6069838		6069079	0	0	0
CG9154	CG9154	FBgn0031777	chr2L	6069790	6070686	complement	6070686	0	0	0
CG9159	Kr-h2	FBgn0028419	chr2L	6070990	6073961		6070990	0	0	0
CG18783	Kr-h1	FBgn0028420	chr2L	6082603	6096498		6082603	0	0	0
CG9175	CG9175	FBgn0031779	chr2L	6096698	6098966	complement	6098966	0	0	0
CG5972	Arpc4	FBgn0031781	chr2L	6125132	6125911		6125132	0	0	0
CG9493	Pez	FBgn0031799	chr2L	6332881	6338671	complement	6338671	NA	0	0
CG11567	Cpr	FBgn0015623	chr2L	6338836	6346280		6338836	NA	0	0
CG9527	CG9527	FBgn0031813	chr2L	6426724	6448403	complement	6448403	0	0	0
CG9528	retm	FBgn0031814	chr2L	6448464	6455929	complement	6455929	0	0	0
CG9526	frj	FBgn0031815	chr2L	6456052	6459008		6456052	0	0	0
CG9535	mmy	FBgn0259749	chr2L	6468538	6473904	complement	6473904	0	0	0
CG9536	CG9536	FBgn0031818	chr2L	6474438	6476975	complement	6476975	0	0	0
CG9539	Sec61alpha	FBgn0086357	chr2L	6477182	6480575	complement	6480575	0	0	0
CG9537	DLP	FBgn0031820	chr2L	6480929	6487576		6480929	0	0	0
CG9543	epsilonCOP	FBgn0027496	chr2L	6489090	6490194		6489090	NA	0	0
CG9548	CG9548	FBgn0031822	chr2L	6490155	6490843	complement	6490843	0	0	0
CG9547	CG9547	FBgn0031824	chr2L	6492974	6494532	complement	6494532	0	0	0
CG31637	CG31637	FBgn0051637	chr2L	6498647	6526996		6498647	0	0	0
CG11015	CoVb	FBgn0031830	chr2L	6557800	6559308		6557800	0	NA	0
CG9596	CG9596	FBgn0031832	chr2L	6559426	6562289	complement	6562289	0	0	0
CG31911	Ent2	FBgn0026585	chr2L	6562325	6564709		6562325	0	0	0
CG11050	CG11050	FBgn0031836	chr2L	6611011	6617117		6611011	0	0	0
CG11098	Tango1	FBgn0031842	chr2L	6649388	6654574		6649388	0	0	0
CG31633	CG31633	FBgn0051633	chr2L	6654760	6656321	complement	6656321	0	0	0
CG11070	CG11070	FBgn0028467	chr2L	6658517	6662033		6658517	0	0	0
CG11181	cup	FBgn0000392	chr2L	6663664	6674780		6663664	NA	0	0
CG9232	Galt	FBgn0031845	chr2L	6666264	6668033	complement	6668033	NA	0	0
CG11328	Nhe3	FBgn0028703	chr2L	6677835	6684364	complement	6684364	NA	0	0
CG11199	Liprin-alpha	FBgn0046704	chr2L	6723903	6732766		6723903	0	0	0
CG9258	nrv1	FBgn0015776	chr2L	6778555	6786861	complement	6786861	0	0	0
CG9261	nrv2	FBgn0015777	chr2L	6789770	6798862	complement	6798862	NA	1	NA
CG13773	CG13773	FBgn0042092	chr2L	6906666	6907844	complement	6907844	0	0	0
CG10354	Rat1	FBgn0031868	chr2L	6908083	6911423		6908083	0	0	0
CG4488	Wee1	FBgn0011737	chr2L	6911090	6914138	complement	6914138	0	0	0
CG10203	x16	FBgn0028554	chr2L	6914301	6920210	complement	6920210	0	0	0
CG10206	nop5	FBgn0026196	chr2L	6916753	6918743	complement	6918743	0	0	0
CG10377	Hrb27C	FBgn0004838	chr2L	6920704	6932057		6920704	0	0	0
CG10158	CG10158	FBgn0031871	chr2L	6943178	6945289	complement	6945289	NA	0	0
CG10399	CG10399	FBgn0031877	chr2L	6960377	6961653		6960377	NA	0	0
CG3433	Coprox	FBgn0021944	chr2L	6964421	6965887		6964421	NA	0	0
CG4494	smt3	FBgn0026170	chr2L	6966780	6967644	complement	6967644	0	0	0
CG8749	snRNP-U1-70K	FBgn0016978	chr2L	6968711	6971737	complement	6971737	0	0	0
CG9100	Rab30	FBgn0031882	chr2L	7030493	7032606	complement	7032606	0	0	0
CG11266	CG11266	FBgn0031883	chr2L	7032721	7037878		7032721	0	0	0
CG13777	milt	FBgn0022201	chr2L	7037823	7056010		7037823	0	0	0
CG13779	Sem1	FBgn0040954	chr2L	7063986	7064467		7063986	NA	0	0
CG4495	CG4495	FBgn0031893	chr2L	7182234	7185529		7182234	0	0	0
CG4502	CG4502	FBgn0031896	chr2L	7194908	7204264	complement	7204264	0	0	0
CG13784	CG13784	FBgn0031897	chr2L	7204538	7220033	complement	7220033	NA	0	0
CG4567	ico	FBgn0243517	chr2L	7220369	7223081	complement	7223081	NA	0	0
CG5181	CG5181	FBgn0031909	chr2L	7408533	7409809	complement	7409809	NA	0	NA
CG5261	CG5261	FBgn0031912	chr2L	7426866	7430329		7426866	NA	0	0
CG15819	Ziz	FBgn0260486	chr2L	7472513	7496307	complement	7496307	0	0	0
CG33529	RapGAP1	FBgn0085403	chr2L	7497805	7578980	complement	7578980	NA	0	1
CG14536	Herp	FBgn0031950	chr2L	7796314	7800058	complement	7800058	0	0	0
CG7138	r2d2	FBgn0031951	chr2L	7800147	7802098		7800147	0	0	0
CG7115	CG7115	FBgn0027515	chr2L	7821151	7825350		7821151	NA	0	NA
CG7111	Rack1	FBgn0020618	chr2L	7825347	7827315	complement	7827315	0	0	0
CG7109	mts	FBgn0004177	chr2L	7827650	7833576		7827650	0	0	0
CG7093	Snoo	FBgn0085450	chr2L	7891187	7984196	complement	7984196	NA	0	0
CG7228	pes	FBgn0031969	chr2L	7986786	7994184	complement	7994184	NA	0	0
CG7224	Sirup	FBgn0031971	chr2L	7998869	7999676		7998869	NA	0	0
CG7221	Wwox	FBgn0031972	chr2L	7999670	8004286	complement	8004286	0	0	0
CG7380	baf	FBgn0031977	chr2L	8029462	8030565		8029462	NA	0	0
CG7392	Cka	FBgn0044323	chr2L	8030721	8040826		8030721	NA	0	0
CG7429	CG7429	FBgn0031979	chr2L	8041106	8041879		8041106	0	0	0
CG7424	RpL36A	FBgn0031980	chr2L	8041873	8042909	complement	8042909	0	0	0
CG14472	poe	FBgn0011230	chr2L	8054322	8071624	complement	8071624	NA	0	0
CG7586	Mcr	FBgn0020240	chr2L	8074117	8082982	complement	8082982	0	0	0
CG8683	mon2	FBgn0031985	chr2L	8116965	8124010	complement	8124010	NA	0	0
CG12375	CG12375	FBgn0031987	chr2L	8125668	8126890	complement	8126890	0	0	0
CG8506	Rbsn-5	FBgn0261064	chr2L	8159832	8161800		8159832	0	0	0
CG8498	CG8498	FBgn0031992	chr2L	8161796	8162452	complement	8162452	0	0	0
CG8460	CG8460	FBgn0031996	chr2L	8197193	8198813		8197193	0	0	0
CG8455	PGAP5	FBgn0031997	chr2L	8198882	8200652		8198882	0	0	0
CG8451	SLC5A11	FBgn0031998	chr2L	8200465	8205132	complement	8205132	NA	0	0
CG8409	Su(var)205	FBgn0003607	chr2L	8209626	8211122	complement	8211122	0	0	0
CG8396	Ssb-c31a	FBgn0015299	chr2L	8211347	8211938		8211347	0	0	0
CG8372	CG8372	FBgn0032000	chr2L	8212039	8212902	complement	8212902	0	0	0
CG8360	CG8360	FBgn0032001	chr2L	8212959	8214135		8212959	0	0	0
CG8282	Snx6	FBgn0032005	chr2L	8218071	8220741	complement	8220741	0	0	NA
CG8222	Pvr	FBgn0032006	chr2L	8220980	8239878	complement	8239878	0	0	NA
CG7870	wol	FBgn0261020	chr2L	8301345	8302985	complement	8302985	NA	0	0
CG7840	CG7840	FBgn0032014	chr2L	8305586	8306741		8305586	0	0	0
CG7830	Ostgamma	FBgn0032015	chr2L	8306696	8308192	complement	8308192	0	0	0
CG7818	CG7818	FBgn0032016	chr2L	8308427	8309961		8308427	0	0	0
CG7806	CG7806	FBgn0032018	chr2L	8311399	8317011		8311399	0	0	0
CG7787	CG7787	FBgn0032020	chr2L	8320328	8321285		8320328	0	0	0
CG7627	CG7627	FBgn0032026	chr2L	8355678	8362469	complement	8362469	0	0	0
CG13389	RpS13	FBgn0010265	chr2L	8363477	8364662	complement	8364662	0	0	0
CG17291	Pp2A-29B	FBgn0260439	chr2L	8366038	8370090		8366038	0	0	0
CG17292	CG17292	FBgn0032029	chr2L	8370454	8374250		8370454	NA	0	0
CG17293	Wdr82	FBgn0032030	chr2L	8374461	8375549		8374461	0	0	0
CG13390	CG13390	FBgn0032031	chr2L	8375502	8376797	complement	8376797	0	0	0
CG17294	CG17294	FBgn0032032	chr2L	8377035	8378206		8377035	0	0	0
CG13391	Aats-ala	FBgn0027094	chr2L	8378262	8381764	complement	8381764	0	0	0
CG13392	CG13392	FBgn0032033	chr2L	8381821	8382807	complement	8382807	0	0	0
CG17295	Rcd4	FBgn0032034	chr2L	8382861	8383657		8382861	0	0	0
CG13384	CG13384	FBgn0032036	chr2L	8384455	8388804		8384455	0	0	0
CG13396	fy	FBgn0001084	chr2L	8401476	8403280	complement	8403280	0	0	0
CG13387	emb	FBgn0020497	chr2L	8403573	8408853		8403573	0	0	0
CG13397	CG13397	FBgn0014417	chr2L	8408888	8411868	complement	8411868	0	0	0
CG13398	CG13398	FBgn0032042	chr2L	8412144	8415256	complement	8415256	0	0	0
CG13388	Akap200	FBgn0027932	chr2L	8415690	8431297		8415690	0	0	0
CG13401	U26	FBgn0027780	chr2L	8445861	8449576	complement	8449576	0	0	0
CG13097	CG13097	FBgn0032051	chr2L	8512174	8514868	complement	8514868	0	0	0
CG13089	PIG-U	FBgn0032052	chr2L	8515096	8516755		8515096	0	0	0
CG13098	mRpL51	FBgn0032053	chr2L	8516753	8517380	complement	8517380	0	0	0
CG17834	CG17834	FBgn0028394	chr2L	8529141	8541439		8529141	NA	0	0
CG9298	Trs23	FBgn0260861	chr2L	8686231	8687052		8686231	0	0	0
CG9310	Hnf4	FBgn0004914	chr2L	8687226	8709611	complement	8709611	0	0	NA
CG12437	raw	FBgn0003209	chr2L	8709880	8740660	complement	8740660	0	0	0
CG9520	C1GalTA	FBgn0032078	chr2L	8943455	8951216	complement	8951216	0	0	NA
CG9552	rost	FBgn0011705	chr2L	8985936	8989539	complement	8989539	NA	0	NA
CG9556	alien	FBgn0013746	chr2L	8993818	8997379	complement	8997379	0	0	NA
CG9586	CG9586	FBgn0032101	chr2L	9165421	9166514	complement	9166514	0	0	0
CG13109	tai	FBgn0041092	chr2L	9166778	9250211		9166778	0	0	0
CG3752	Aldh	FBgn0012036	chr2L	9387389	9391567		9387389	0	0	0
CG4435	FucTB	FBgn0032117	chr2L	9428669	9431052	complement	9431052	0	0	NA
CG3766	scat	FBgn0011232	chr2L	9431405	9435341		9431405	0	0	NA
CG3779	numb	FBgn0002973	chr2L	9437469	9464184		9437469	NA	0	NA
CG4422	Gdi	FBgn0004868	chr2L	9491176	9494876	complement	9494876	0	0	0
CG33298	CG33298	FBgn0032120	chr2L	9495474	9520696		9495474	0	0	0
CG3811	Oatp30B	FBgn0032123	chr2L	9521210	9540060		9521210	0	0	NA
CG3838	CG3838	FBgn0032130	chr2L	9568890	9573572		9568890	NA	0	0
CG4389	Mtpalpha	FBgn0028479	chr2L	9573563	9576769	complement	9576769	0	0	0
CG31884	Trx-2	FBgn0040070	chr2L	9613166	9616404		9613166	0	0	0
CG4379	Pka-C1	FBgn0000273	chr2L	9682315	9699297	complement	9699297	0	0	0
CG3959	pelo	FBgn0011207	chr2L	9700810	9708883		9700810	0	0	0
CG4364	CG4364	FBgn0032138	chr2L	9708921	9711271	complement	9711271	0	0	0
CG3998	zf30C	FBgn0022720	chr2L	9758342	9762375		9758342	0	0	0
CG4008	und	FBgn0025117	chr2L	9763369	9765338		9763369	0	0	0
CG4026	IP3K1	FBgn0032147	chr2L	9782384	9788499		9782384	NA	NA	NA
CG18854	CG18854	FBgn0042174	chr2L	9787279	9790745	complement	9790745	0	0	0
CG4036	CG4036	FBgn0032149	chr2L	9790882	9791958		9790882	0	0	0
CG4535	FKBP59	FBgn0029174	chr2L	9888005	9890119		9888005	0	0	0
CG4539	Bka	FBgn0010520	chr2L	9895287	9896104		9895287	0	0	0
CG5920	RpS2	FBgn0004867	chr2L	9896265	9897552	complement	9897552	0	0	0
CG13124	CG13124	FBgn0032156	chr2L	9903279	9908633	complement	9908633	NA	0	0
CG5899	Etl1	FBgn0032157	chr2L	9908830	9912608	complement	9912608	0	0	0
CG4602	Srp54	FBgn0024285	chr2L	9912911	9915044		9912911	0	0	0
CG4600	yip2	FBgn0040064	chr2L	9915253	9917220		9915253	0	0	0
CG5885	CG5885	FBgn0025700	chr2L	9917221	9918176	complement	9918176	0	0	0
CG4598	CG4598	FBgn0032160	chr2L	9918618	9920120		9918618	0	0	0
CG4592	CG4592	FBgn0032162	chr2L	9921633	9922860		9921633	NA	0	NA
CG31712	CG31712	FBgn0051712	chr2L	9934767	9938134	complement	9938134	0	0	0
CG31713	Apf	FBgn0051713	chr2L	9938178	9938790	complement	9938790	0	0	0
CG5846	CG5846	FBgn0032171	chr2L	9956175	9957019	complement	9957019	0	0	0
CG4658	CG4658	FBgn0032170	chr2L	9957132	9960168		9957132	0	0	0
CG5850	CG5850	FBgn0032172	chr2L	9959248	9963949	complement	9963949	0	0	0
CG5838	Dref	FBgn0015664	chr2L	9964147	9967229	complement	9967229	0	0	0
CG4651	RpL13	FBgn0011272	chr2L	9967313	9968645		9967313	0	0	0
CG4747	CG4747	FBgn0043456	chr2L	10003832	10008889		10003832	NA	0	0
CG4758	Trp1	FBgn0011584	chr2L	10009381	10013170		10009381	0	0	0
CG4897	RpL7	FBgn0005593	chr2L	10201004	10202321		10201004	0	0	0
CG5734	CG5734	FBgn0032191	chr2L	10204757	10206961	complement	10206961	0	0	0
CG5727	CG5727	FBgn0032193	chr2L	10209853	10210681	complement	10210681	NA	0	0
CG4901	CG4901	FBgn0032194	chr2L	10211170	10213721		10211170	NA	0	0
CG5722	Npc1a	FBgn0024320	chr2L	10213812	10221216	complement	10221216	NA	0	0
CG4904	Prosalpha6	FBgn0250843	chr2L	10221351	10222546		10221351	NA	0	0
CG5708	CG5708	FBgn0032196	chr2L	10224457	10226808	complement	10226808	NA	0	0
CG5694	CG5694	FBgn0032197	chr2L	10227760	10231692	complement	10231692	1	0	0
CG4912	eEF1delta	FBgn0032198	chr2L	10232507	10234450		10232507	NA	0	0
CG4916	me31B	FBgn0004419	chr2L	10239341	10242172		10239341	1	0	0
CG5686	chico	FBgn0024248	chr2L	10242512	10247078	complement	10247078	0	0	0
CG5680	bsk	FBgn0000229	chr2L	10247502	10250501	complement	10250501	0	0	0
CG31717	CG31717	FBgn0051717	chr2L	10250737	10251714		10250737	0	0	0
CG5676	CG5676	FBgn0032200	chr2L	10254610	10255891	complement	10255891	NA	0	0
CG5671	Pten	FBgn0026379	chr2L	10256319	10261049	complement	10261049	NA	0	0
CG5655	Rsf1	FBgn0011305	chr2L	10261795	10263554	complement	10263554	NA	0	0
CG18619	CG18619	FBgn0032202	chr2L	10264125	10265229		10264125	NA	0	0
CG4946	Mob3	FBgn0259482	chr2L	10265336	10266570		10265336	NA	0	0
CG4953	CG4953	FBgn0032204	chr2L	10266703	10268748		10266703	NA	0	0
CG4957	CG4957	FBgn0032205	chr2L	10268872	10269904		10268872	NA	0	0
CG31873	Mulk	FBgn0260750	chr2L	10270051	10271465		10270051	NA	0	0
CG5640	Utx	FBgn0260749	chr2L	10272325	10278811	complement	10278811	NA	0	0
CG5604	CG5604	FBgn0032208	chr2L	10281943	10292365	complement	10292365	NA	NA	0
CG5603	CYLD	FBgn0032210	chr2L	10295859	10299847	complement	10299847	1	0	0
CG5395	nmd	FBgn0005322	chr2L	10302173	10303947	complement	10303947	NA	0	0
CG4968	CG4968	FBgn0032214	chr2L	10306922	10308045		10306922	NA	0	0
CG5385	l(2)SH0834	FBgn0032215	chr2L	10311050	10312099	complement	10312099	NA	0	0
CG5384	CG5384	FBgn0032216	chr2L	10312265	10314396	complement	10314396	NA	0	0
CG4972	CG4972	FBgn0032217	chr2L	10314792	10317569		10314792	NA	0	0
CG5381	CG5381	FBgn0032218	chr2L	10317497	10323102	complement	10323102	NA	0	0
CG5037	CG5037	FBgn0032222	chr2L	10331471	10333129		10331471	0	0	0
CG5034	GATAd	FBgn0032223	chr2L	10333734	10339185		10333734	0	0	0
CG5029	SamDC	FBgn0019932	chr2L	10339457	10341503		10339457	NA	0	0
CG31715	CG31715	FBgn0051715	chr2L	10341616	10342523		10341616	NA	0	0
CG5025	Sps2	FBgn0032224	chr2L	10342594	10344223		10342594	NA	0	0
CG5045	CG5045	FBgn0032229	chr2L	10356795	10358078		10356795	NA	NA	0
CG5366	Cand1	FBgn0027568	chr2L	10358134	10362707	complement	10362707	0	0	0
CG5056	CG5056	FBgn0032231	chr2L	10366692	10367946		10366692	NA	0	0
CG5108	mRpS7	FBgn0032236	chr2L	10386662	10387652		10386662	NA	0	0
CG5102	da	FBgn0000413	chr2L	10388105	10393228		10388105	NA	0	0
CG5362	Mdh1	FBgn0032237	chr2L	10393774	10396332	complement	10396332	0	0	0
CG31716	Cnot4	FBgn0051716	chr2L	10396716	10403206		10396716	0	0	0
CG5277	Ip259	FBgn0025366	chr2L	10408352	10409610		10408352	NA	0	0
CG5355	CG5355	FBgn0032242	chr2L	10410537	10413463	complement	10413463	0	0	0
CG5300	Klp31E	FBgn0032243	chr2L	10414017	10418991		10414017	0	0	0
CG5168	CG5168	FBgn0032246	chr2L	10423291	10425482		10423291	0	0	0
CG5183	KdelR	FBgn0022268	chr2L	10426887	10428632		10426887	0	0	0
CG5188	CG5188	FBgn0032247	chr2L	10428829	10429988		10428829	0	0	0
CG5343	CG5343	FBgn0032248	chr2L	10429920	10430918	complement	10430918	0	0	0
CG5193	TfIIB	FBgn0004915	chr2L	10431338	10433116		10431338	0	0	0
CG5198	holn1	FBgn0032250	chr2L	10435995	10437316		10435995	NA	0	0
CG5203	CHIP	FBgn0027052	chr2L	10437548	10439240		10437548	NA	0	0
CG6187	RluA-2	FBgn0032256	chr2L	10477073	10482975		10477073	NA	0	0
CG6176	Grip75	FBgn0026431	chr2L	10483295	10485857		10483295	0	0	0
CG7456	CG7456	FBgn0032258	chr2L	10485538	10488622	complement	10488622	0	0	0
CG6144	CG6144	FBgn0032259	chr2L	10488694	10490461		10488694	0	0	0
CG7438	Myo31DF	FBgn0086347	chr2L	10491814	10506779	complement	10506779	NA	0	0
CG6094	CG6094	FBgn0032261	chr2L	10507081	10508032		10507081	NA	0	0
CG7400	Fatp	FBgn0021953	chr2L	10510672	10517218	complement	10517218	0	0	0
CG6750	CG6750	FBgn0032292	chr2L	10731400	10732423	complement	10732423	0	0	0
CG6444	Dpy-30L1	FBgn0032293	chr2L	10732653	10733307		10732653	0	0	0
CG6743	Nup107	FBgn0027868	chr2L	10733293	10736071	complement	10736071	0	0	0
CG6729	CG6729	FBgn0032296	chr2L	10740782	10743935	complement	10743935	0	0	0
CG17124	CG17124	FBgn0032297	chr2L	10744075	10756325	complement	10756325	0	0	0
CG6720	UbcD2	FBgn0015320	chr2L	10765010	10768006	complement	10768006	0	0	0
CG6724	CG6724	FBgn0032298	chr2L	10768234	10769952	complement	10769952	0	0	0
CG6700	CG6700	FBgn0032305	chr2L	10837732	10842597	complement	10842597	NA	0	0
CG6647	porin	FBgn0004363	chr2L	10847227	10850848	complement	10850848	0	0	0
CG6627	Dnz1	FBgn0027453	chr2L	10854435	10856644	complement	10856644	0	0	0
CG6521	Stam	FBgn0027363	chr2L	10858536	10862006		10858536	0	0	0
CG33129	CG33129	FBgn0053129	chr2L	10964905	10970275	complement	10970275	0	0	0
CG6093	abo	FBgn0000018	chr2L	10973443	10975293	complement	10975293	0	0	0
CG6105	l(2)06225	FBgn0010612	chr2L	10975522	10976399	complement	10976399	0	0	0
CG6141	RpL9	FBgn0015756	chr2L	11002758	11004189	complement	11004189	0	0	0
CG4579	Nup154	FBgn0021761	chr2L	11004820	11010921		11004820	0	0	0
CG16840	Art8	FBgn0032329	chr2L	11009821	11011086	complement	11011086	0	0	0
CG4705	CG4705	FBgn0032339	chr2L	11091444	11095096		11091444	0	0	0
CG6181	Ge-1	FBgn0032340	chr2L	11095150	11100888	complement	11100888	NA	0	0
CG6192	Reps	FBgn0032341	chr2L	11100963	11106645	complement	11106645	NA	0	0
CG6230	CG6230	FBgn0027582	chr2L	11115635	11120319	complement	11120319	0	0	0
CG6249	Csl4	FBgn0032346	chr2L	11122574	11123567	complement	11123567	0	0	0
CG4751	CG4751	FBgn0032348	chr2L	11130737	11136003		11130737	0	0	0
CG4788	CG4788	FBgn0032354	chr2L	11179032	11180430		11179032	0	0	NA
CG4851	Ppt2	FBgn0032358	chr2L	11280298	11281920		11280298	0	0	NA
CG16928	mre11	FBgn0020270	chr2L	11282090	11284335		11282090	0	NA	NA
CG6488	CG6488	FBgn0032361	chr2L	11496804	11498948	complement	11498948	0	NA	NA
CG6509	CG6509	FBgn0032363	chr2L	11508399	11517081	complement	11517081	0	0	NA
CG31705	CG31705	FBgn0028490	chr2L	11523021	11528205	complement	11528205	0	0	NA
CG14938	crol	FBgn0020309	chr2L	11794327	11809438	complement	11809438	NA	0	0
CG14939	CycY	FBgn0032378	chr2L	11810092	11813780	complement	11813780	0	0	0
CG6686	CG6686	FBgn0032388	chr2L	11984327	11988039	complement	11988039	0	0	0
CG12264	CG12264	FBgn0032393	chr2L	11999654	12001244		11999654	0	0	0
CG6746	CG6746	FBgn0032394	chr2L	12001234	12002266	complement	12002266	0	0	0
CG6756	Tom70	FBgn0032397	chr2L	12035984	12038511	complement	12038511	0	0	0
CG6766	CG6766	FBgn0032398	chr2L	12038631	12040689	complement	12040689	0	0	0
CG6770	CG6770	FBgn0032400	chr2L	12045343	12046118	complement	12046118	0	0	0
CG12317	JhI-21	FBgn0028425	chr2L	12051755	12056042	complement	12056042	0	0	0
CG7061	Rab3-GAP	FBgn0027505	chr2L	12058304	12063184	complement	12063184	NA	0	0
CG5325	Pex19	FBgn0032407	chr2L	12091822	12095250		12091822	NA	NA	NA
CG6712	CG6712	FBgn0032408	chr2L	12095176	12096511	complement	12096511	0	0	0
CG5353	Aats-thr	FBgn0027081	chr2L	12103751	12107170		12103751	0	0	0
CG6601	Rab6	FBgn0015797	chr2L	12107221	12109116	complement	12109116	0	0	0
CG6583	CG6583	FBgn0032420	chr2L	12171204	12172586	complement	12172586	0	0	NA
CG5446	CG5446	FBgn0032429	chr2L	12426631	12427709	complement	12427709	0	0	0
CG6388	CG6388	FBgn0032430	chr2L	12428028	12430021		12428028	0	0	0
CG5442	SC35	FBgn0040286	chr2L	12431075	12434665	complement	12434665	0	0	0
CG6382	Elf	FBgn0020443	chr2L	12434452	12441279		12434452	0	0	0
CG5461	bun	FBgn0259176	chr2L	12455540	12546611	complement	12546611	0	NA	0
CG5525	CG5525	FBgn0032444	chr2L	12690336	12692934	complement	12692934	0	NA	0
CG6153	CG6153	FBgn0032445	chr2L	12692993	12693939		12692993	0	NA	0
CG5776	CG5776	FBgn0032450	chr2L	12700949	12704451	complement	12704451	0	0	0
CG12292	spict	FBgn0032451	chr2L	12704725	12706683		12704725	0	0	0
CG6180	CG6180	FBgn0032453	chr2L	12707661	12708680		12707661	0	0	0
CG5787	CG5787	FBgn0032454	chr2L	12708792	12712952	complement	12712952	0	0	0
CG5792	Pih1D1	FBgn0032455	chr2L	12713276	12721843	complement	12721843	0	0	0
CG6214	MRP	FBgn0032456	chr2L	12719045	12744807		12719045	0	0	0
CG3762	Vha68-2	FBgn0020367	chr2L	12974322	12978607		12974322	NA	0	NA
CG12404	CG12404	FBgn0032465	chr2L	12993757	13000635	complement	13000635	NA	0	0
CG12403	Vha68-1	FBgn0020368	chr2L	13000770	13004107	complement	13004107	NA	0	0
CG5092	Tor	FBgn0021796	chr2L	13004480	13013197		13004480	NA	0	0
CG9934	CG9934	FBgn0032467	chr2L	13013276	13019434	complement	13019434	0	0	0
CG9933	A16	FBgn0028965	chr2L	13019575	13021312	complement	13021312	0	0	0
CG9828	DnaJ-H	FBgn0032474	chr2L	13163209	13166072	complement	13166072	0	0	0
CG5216	Sir2	FBgn0024291	chr2L	13165564	13169551		13165564	0	0	0
CG16975	Sfmbt	FBgn0032475	chr2L	13169649	13176785	complement	13176785	0	0	0
CG5439	CG5439	FBgn0032476	chr2L	13177150	13178978		13177150	0	0	0
CG16974	CG16974	FBgn0032479	chr2L	13183849	13191979	complement	13191979	NA	0	0
CG16972	CG16972	FBgn0032481	chr2L	13197102	13203295	complement	13203295	0	0	0
CG5547	Pect	FBgn0032482	chr2L	13203762	13210828		13203762	0	0	0
CG9426	CG9426	FBgn0032485	chr2L	13216290	13219923	complement	13219923	0	0	0
CG5705	CG5705	FBgn0032486	chr2L	13219979	13221398		13219979	0	0	0
CG15481	Ski6	FBgn0032487	chr2L	13221397	13222429	complement	13222429	0	0	0
CG16812	CG16812	FBgn0032488	chr2L	13222587	13224545		13222587	0	0	0
CG5867	CG5867	FBgn0027586	chr2L	13236494	13239297		13236494	NA	NA	NA
CG9414	Drep-4	FBgn0028406	chr2L	13283912	13286462	complement	13286462	0	0	0
CG6116	Uvrag	FBgn0032499	chr2L	13286777	13289556		13286777	0	0	0
CG31729	CG31729	FBgn0051729	chr2L	13289997	13301668		13289997	0	0	0
CG12396	Nnp-1	FBgn0022069	chr2L	13363308	13366189	complement	13366189	0	0	0
CG6523	CG6523	FBgn0032509	chr2L	13366447	13367410		13366447	0	0	0
CG31852	Tap42	FBgn0051852	chr2L	13367617	13369021		13367617	0	0	0
CG31855	CG31855	FBgn0051855	chr2L	13369204	13370329		13369204	0	0	0
CG9306	CG9306	FBgn0032511	chr2L	13370103	13371110	complement	13371110	0	0	0
CG6565	CG6565	FBgn0032513	chr2L	13374019	13376404		13374019	0	0	0
CG9302	CG9302	FBgn0032514	chr2L	13376455	13378538	complement	13378538	0	0	0
CG6699	beta'COP	FBgn0025724	chr2L	13378902	13382382		13378902	0	0	0
CG6866	loqs	FBgn0032515	chr2L	13382652	13385671		13382652	0	0	0
CG9282	RpL24	FBgn0032518	chr2L	13393687	13395131	complement	13395131	NA	0	0
CG9267	CG9267	FBgn0032524	chr2L	13444103	13445651	complement	13445651	0	0	NA
CG9239	B4	FBgn0023407	chr2L	13500624	13549328	complement	13549328	0	0	0
CG9031	ics	FBgn0028546	chr2L	13639447	13642602	complement	13642602	0	0	0
CG7364	TM9SF4	FBgn0028541	chr2L	13746952	13773905		13746952	0	0	NA
CG9008	CG9008	FBgn0028540	chr2L	13774340	13780165	complement	13780165	0	0	0
CG7393	p38b	FBgn0024846	chr2L	13780689	13782611		13780689	0	0	0
CG16890	CG16890	FBgn0028932	chr2L	13782231	13784338	complement	13784338	0	0	0
CG31731	CG31731	FBgn0028539	chr2L	13784084	13790562		13784084	0	0	0
CG7578	Sec71	FBgn0028538	chr2L	13793521	13799674		13793521	0	0	0
CG7820	CAH1	FBgn0027844	chr2L	13803626	13809994		13803626	NA	0	NA
CG16865	CG16865	FBgn0028919	chr2L	13811522	13813316		13811522	0	0	0
CG7793	Sos	FBgn0001965	chr2L	13813816	13819826		13813816	0	0	0
CG8978	Arpc1	FBgn0001961	chr2L	13827941	13829741	complement	13829741	0	0	0
CG7885	RpII33	FBgn0026373	chr2L	13833337	13834306		13833337	0	0	0
CG31842	mRpS23	FBgn0260407	chr2L	13834250	13835072	complement	13835072	0	0	0
CG31811	CenG1A	FBgn0028509	chr2L	13835564	13898712		13835564	0	0	0
CG8954	Smg5	FBgn0019890	chr2L	13898828	13904661	complement	13904661	0	0	0
CG8827	Ance	FBgn0012037	chr2L	13905645	13909212		13905645	NA	0	NA
CG4551	Dyrk2	FBgn0016930	chr2L	14184478	14234126	complement	14234126	NA	NA	NA
CG18124	mTTF	FBgn0028530	chr2L	14347239	14348790	complement	14348790	0	0	NA
CG4212	Rab14	FBgn0015791	chr2L	14355145	14358764		14355145	0	0	0
CG4491	noc	FBgn0005771	chr2L	14490859	14494019		14490859	0	NA	0
CG3479	osp	FBgn0003016	chr2L	14599196	14689340	complement	14689340	0	NA	NA
CG10846	dyn-p25	FBgn0040228	chr2L	15005733	15006607		15005733	0	0	0
CG4185	NC2beta	FBgn0028926	chr2L	15007813	15008538		15007813	0	0	0
CG3688	l(2)35Bd	FBgn0001974	chr2L	15009939	15011764		15009939	0	0	0
CG4180	CIAPIN1	FBgn0001977	chr2L	15036293	15038861	complement	15038861	0	0	NA
CG3497	Su(H)	FBgn0004837	chr2L	15039488	15043334		15039488	0	0	NA
CG7595	ck	FBgn0000317	chr2L	15044963	15057862	complement	15057862	NA	0	NA
CG3710	TfIIS	FBgn0010422	chr2L	15058919	15060757	complement	15060757	NA	0	0
CG3647	stc	FBgn0001978	chr2L	15113480	15118069		15113480	0	0	0
CG31732	yuri	FBgn0045842	chr2L	15257267	15264692	complement	15264692	0	0	NA
CG11861	Cul3	FBgn0261268	chr2L	15265245	15272024	complement	15272024	0	0	NA
CG15261	UK114	FBgn0086691	chr2L	15274181	15275091	complement	15275091	0	NA	NA
CG4162	lace	FBgn0002524	chr2L	15499127	15505018		15499127	0	0	NA
CG13240	l(2)35Di	FBgn0001989	chr2L	15749319	15751078	complement	15751078	0	0	0
CG4152	l(2)35Df	FBgn0001986	chr2L	15752263	15755900		15752263	0	0	NA
CG3903	Gli	FBgn0001987	chr2L	15756002	15762758	complement	15762758	NA	0	NA
CG3793	CG3793	FBgn0028507	chr2L	15764220	15766267		15764220	0	0	NA
CG4993	PRL-1	FBgn0024734	chr2L	16245835	16257606	complement	16257606	0	0	0
CG4930	EndoGI	FBgn0028515	chr2L	16257688	16259511		16257688	0	0	0
CG7664	crp	FBgn0001994	chr2L	16263556	16287730	complement	16287730	0	0	0
CG5876	heix	FBgn0028375	chr2L	16296051	16299858	complement	16299858	0	0	0
CG17328	CG17328	FBgn0028895	chr2L	16299943	16301765		16299943	0	0	0
CG5869	CG5869	FBgn0028894	chr2L	16301656	16302954	complement	16302954	0	0	0
CG5861	CG5861	FBgn0015338	chr2L	16305801	16307298	complement	16307298	0	0	0
CG4214	Syx5	FBgn0011708	chr2L	16307346	16309274		16307346	0	0	0
CG5855	cni	FBgn0000339	chr2L	16309292	16310726	complement	16310726	0	0	0
CG5848	cact	FBgn0000250	chr2L	16313036	16326207	complement	16326207	0	0	0
CG4278	CG4278	FBgn0014092	chr2L	16327069	16328131		16327069	0	0	0
CG5818	mRpL4	FBgn0001995	chr2L	16328059	16329132	complement	16329132	NA	NA	NA
CG5813	chif	FBgn0000307	chr2L	16342430	16352628	complement	16352628	0	0	0
CG4455	CG4455	FBgn0028506	chr2L	16352934	16354539		16352934	0	0	0
CG5809	CaBP1	FBgn0025678	chr2L	16354886	16356735	complement	16356735	0	0	0
CG4559	Idgf3	FBgn0020414	chr2L	16450907	16455194		16450907	NA	NA	NA
CG4599	Tpr2	FBgn0032586	chr2L	16491540	16507621		16491540	NA	NA	0
CG5953	CG5953	FBgn0032587	chr2L	16508078	16532877	complement	16532877	0	0	NA
CG31738	CG42389	FBgn0259735	chr2L	16545016	16663218		16545016	0	0	NA
CG17161	grp	FBgn0261278	chr2L	16680054	16699926		16680054	NA	0	0
CG17903	Cyt-c-p	FBgn0000409	chr2L	16719932	16722644		16719932	0	0	0
CG17332	VhaSFD	FBgn0027779	chr2L	16722883	16727826	complement	16727826	NA	0	0
CG17996	CG17996	FBgn0032595	chr2L	16730458	16731039	complement	16731039	0	0	0
CG17331	Prosbeta4	FBgn0032596	chr2L	16731180	16732133	complement	16732133	0	0	0
CG13277	LSm7	FBgn0261068	chr2L	16742315	16743100	complement	16743100	0	0	0
CG17912	CG17912	FBgn0032600	chr2L	16743405	16753704		16743405	0	0	0
CG13281	Cas	FBgn0022213	chr2L	16821156	16825207	complement	16825207	NA	0	NA
CG6115	CG6115	FBgn0040985	chr2L	16887109	16887966	complement	16887966	0	0	0
CG6291	ApepP	FBgn0026150	chr2L	16908229	16910418	complement	16910418	NA	0	NA
CG6860	Lrch	FBgn0032633	chr2L	17367511	17384115	complement	17384115	NA	0	0
CG5020	CLIP-190	FBgn0020503	chr2L	17384700	17409698		17384700	NA	0	0
CG6840	Rpb11	FBgn0032634	chr2L	17409698	17410406	complement	17410406	0	0	0
CG15141	CG15141	FBgn0032635	chr2L	17410641	17413499		17410641	0	0	0
CG6667	dl	FBgn0260632	chr2L	17436830	17450364	complement	17450364	NA	NA	NA
CG6605	BicD	FBgn0000183	chr2L	17459605	17473215	complement	17473215	0	0	0
CG5094	Sgt	FBgn0032640	chr2L	17471603	17474773		17471603	0	NA	0
CG6582	Aac11	FBgn0027885	chr2L	17474912	17477888	complement	17477888	NA	0	0
CG6549	fws	FBgn0024689	chr2L	17478442	17481029	complement	17481029	0	0	0
CG5110	CG5110	FBgn0032642	chr2L	17481231	17482037		17481231	0	0	0
CG6453	CG6453	FBgn0032643	chr2L	17481988	17484307	complement	17484307	0	0	0
CG5131	CG5131	FBgn0032644	chr2L	17484501	17485624		17484501	0	0	0
CG6412	CG6412	FBgn0032646	chr2L	17499268	17501106	complement	17501106	NA	0	NA
CG5674	CG5674	FBgn0032656	chr2L	17963379	17974868		17963379	0	0	NA
CG15154	Socs36E	FBgn0041184	chr2L	18138675	18152417	complement	18152417	0	0	0
CG7200	CG7200	FBgn0032671	chr2L	18157110	18159272	complement	18159272	NA	NA	NA
CG10302	bsf	FBgn0032679	chr2L	18449517	18454587	complement	18454587	0	0	NA
CG10231	Pde11	FBgn0085370	chr2L	18532025	18590342	complement	18590342	NA	0	NA
CG15160	CG15160	FBgn0032688	chr2L	18590891	18595429		18590891	NA	0	NA
CG10413	CG10413	FBgn0032689	chr2L	18599755	18605249	complement	18605249	0	0	0
CG10333	CG10333	FBgn0032690	chr2L	18606832	18609550		18606832	0	0	0
CG10414	Atac2	FBgn0032691	chr2L	18609576	18612249	complement	18612249	NA	0	0
CG15162	MESR3	FBgn0032694	chr2L	18617256	18661776		18617256	NA	0	0
CG31751	CG31751	FBgn0086909	chr2L	18677221	18683715		18677221	NA	0	NA
CG10385	msl-1	FBgn0005617	chr2L	18683720	18688800	complement	18688800	0	0	0
CG10383	CG10383	FBgn0032699	chr2L	18690904	18695602	complement	18695602	0	0	0
CG10338	CG10338	FBgn0032700	chr2L	18695664	18698571		18695664	0	0	0
CG10376	CG10376	FBgn0032702	chr2L	18700606	18703105	complement	18703105	0	0	0
CG10343	CG10343	FBgn0032703	chr2L	18703473	18704454		18703473	0	0	0
CG10373	Jwa	FBgn0032704	chr2L	18704570	18705703	complement	18705703	0	0	0
CG10372	Faf	FBgn0025608	chr2L	18706010	18708688	complement	18708688	0	0	0
CG17320	ScpX	FBgn0015808	chr2L	18831229	18833630		18831229	0	0	0
CG10600	CG10600	FBgn0032717	chr2L	18833710	18839679	complement	18839679	0	0	0
CG10603	mRpL13	FBgn0032720	chr2L	18858028	18859248	complement	18859248	0	NA	NA
CG18397	ssp3	FBgn0032723	chr2L	18916347	18943960	complement	18943960	0	NA	0
CG10428	CG10428	FBgn0032724	chr2L	18948884	18950973		18948884	0	0	0
CG10679	Nedd8	FBgn0032725	chr2L	18951006	18951837	complement	18951837	0	0	0
CG10623	CG10623	FBgn0032727	chr2L	18955481	18957311	complement	18957311	NA	0	0
CG10637	Nak	FBgn0015772	chr2L	18957732	18968744	complement	18968744	0	0	0
CG18398	Tango6	FBgn0032728	chr2L	18969028	18972004		18969028	0	0	0
CG10639	CG10639	FBgn0032729	chr2L	18971993	18974448	complement	18974448	0	0	0
CG10641	Swip-1	FBgn0032731	chr2L	18977519	18987280	complement	18987280	0	0	0
CG15168	CG15168	FBgn0032732	chr2L	18987707	18988331		18987707	0	0	0
CG10652	RpL30	FBgn0086710	chr2L	19008031	19009306	complement	19009306	0	0	0
CG10653	hk	FBgn0001202	chr2L	19030844	19033498	complement	19033498	0	0	0
CG31800	CG31800	FBgn0051800	chr2L	19033657	19034576	complement	19034576	0	0	0
CG17492	mib2	FBgn0086442	chr2L	19034444	19041541		19034444	0	0	0
CG10449	Catsup	FBgn0002022	chr2L	19041862	19043614		19041862	0	0	0
CG15173	Ttc19	FBgn0032744	chr2L	19043535	19045148	complement	19045148	0	0	0
CG10473	Acn	FBgn0086441	chr2L	19045355	19048817		19045355	0	0	0
CG10470	CG10470	FBgn0032746	chr2L	19049076	19049884		19049076	0	0	0
CG10655	l(2)37Bb	FBgn0002021	chr2L	19049843	19051612	complement	19051612	0	0	0
CG10484	Rpn3	FBgn0261396	chr2L	19051790	19053681		19051790	0	0	0
CG10492	CG10492	FBgn0032748	chr2L	19054078	19058821		19054078	0	0	0
CG10495	CG10495	FBgn0032750	chr2L	19063295	19064726		19063295	NA	0	0
CG10561	CG10561	FBgn0002036	chr2L	19114401	19116570		19114401	NA	0	NA
CG10691	l(2)37Cc	FBgn0002031	chr2L	19121345	19123869	complement	19123869	0	0	0
CG10563	l(2)37Cd	FBgn0086445	chr2L	19127260	19129326		19127260	0	0	0
CG10687	Aats-asn	FBgn0086443	chr2L	19129469	19131954	complement	19131954	0	0	0
CG17347	l(2)37Ce	FBgn0086446	chr2L	19132323	19133097		19132323	0	0	0
CG10685	l(2)37Cg	FBgn0086447	chr2L	19133023	19135233	complement	19135233	0	0	NA
CG10739	pigeon	FBgn0010309	chr2L	19186043	19189938		19186043	0	0	0
CG31794	Pax	FBgn0041789	chr2L	19400753	19426596	complement	19426596	NA	0	NA
CG9987	CG9987	FBgn0032781	chr2L	19430643	19432444		19430643	0	0	0
CG9994	Rab9	FBgn0032782	chr2L	19432574	19435841		19432574	0	0	0
CG10237	CG10237	FBgn0032783	chr2L	19435850	19442727	complement	19442727	NA	0	NA
CG9999	RanGAP	FBgn0003346	chr2L	19441959	19447317		19441959	NA	0	NA
CG10234	Hs2st	FBgn0024230	chr2L	19442833	19444750	complement	19444750	0	0	0
CG10223	Top2	FBgn0003732	chr2L	19447365	19453490	complement	19453490	0	0	0
CG10195	CG10195	FBgn0032787	chr2L	19482232	19484705	complement	19484705	0	NA	0
CG10194	CG10194	FBgn0032790	chr2L	19488682	19490104	complement	19490104	0	0	0
CG10189	CG10189	FBgn0032793	chr2L	19491647	19493253	complement	19493253	0	0	0
CG10084	swm	FBgn0002044	chr2L	19493251	19497978		19493251	0	0	0
CG10188	CG10188	FBgn0032796	chr2L	19502335	19508764	complement	19508764	0	0	0
CG10166	CG10166	FBgn0032799	chr2L	19525434	19526368	complement	19526368	0	0	0
CG33116	CG33116	FBgn0053116	chr2L	19533479	19537363		19533479	0	0	0
CG10360	ref(2)P	FBgn0003231	chr2L	19542468	19545548		19542468	NA	0	0
CG10337	CG10337	FBgn0032805	chr2L	19545376	19546959	complement	19546959	NA	0	0
CG10334	spi	FBgn0005672	chr2L	19567900	19577315	complement	19577315	0	0	0
CG10263	Hakai	FBgn0032812	chr2L	19580612	19582474	complement	19582474	NA	0	0
CG10366	CG10366	FBgn0032814	chr2L	19584235	19586440		19584235	0	0	0
CG10462	CG10462	FBgn0032815	chr2L	19732080	19735980	complement	19735980	NA	0	0
CG10447	Nf-YB	FBgn0032816	chr2L	19736044	19737088		19736044	NA	0	0
CG10631	CG10631	FBgn0032817	chr2L	19742817	19756904	complement	19756904	NA	0	0
CG10628	CG10628	FBgn0032818	chr2L	19757245	19758615	complement	19758615	0	0	0
CG31692	fbp	FBgn0032820	chr2L	19761587	19764136	complement	19764136	0	NA	0
CG10466	CG10466	FBgn0032822	chr2L	19792104	19792782		19792104	0	0	0
CG10528	fs(2)ltoPP43	FBgn0004811	chr2L	19792773	19795851	complement	19795851	0	0	0
CG10664	CoIV	FBgn0032833	chr2L	19958713	19960065		19958713	0	0	NA
CG10726	barr	FBgn0014127	chr2L	20058163	20061370	complement	20061370	NA	0	0
CG13969	bwa	FBgn0045064	chr2L	20066391	20073719		20066391	NA	0	0
CG16784	pr	FBgn0003141	chr2L	20073719	20075458	complement	20075458	NA	0	0
CG10746	fok	FBgn0020303	chr2L	20079270	20085070	complement	20085070	NA	NA	0
CG10747	CG10747	FBgn0032845	chr2L	20089636	20091348	complement	20091348	0	0	0
CG10721	CG10721	FBgn0032846	chr2L	20091435	20093152		20091435	0	0	0
CG10756	Taf13	FBgn0032847	chr2L	20093088	20093849	complement	20093849	0	0	0
CG10757	mRpS18B	FBgn0032849	chr2L	20096329	20097253	complement	20097253	0	0	0
CG10076	spir	FBgn0003475	chr2L	20311219	20348386		20311219	NA	NA	NA
CG10922	La	FBgn0011638	chr2L	20348393	20350012	complement	20350012	0	0	0
CG10043	RtGEF	FBgn0015803	chr2L	20350434	20365254		20350434	0	0	0
CG10954	Arpc2	FBgn0032859	chr2L	20417057	20423027		20417057	0	0	0
CG31688	CG31688	FBgn0051688	chr2L	20426199	20447905		20426199	NA	0	0
CG31683	CG31683	FBgn0051683	chr2L	20447734	20449964	complement	20449964	0	0	0
CG2608	CG2608	FBgn0032870	chr2L	20645822	20647381		20645822	NA	0	0
CG2614	CG2614	FBgn0032873	chr2L	20656426	20659218		20656426	0	0	0
CG31678	CG31678	FBgn0051678	chr2L	20659132	20675941	complement	20675941	0	0	0
CG1962	Cen	FBgn0032876	chr2L	20678921	20681846	complement	20681846	NA	0	0
CG2617	CG2617	FBgn0032877	chr2L	20682368	20683629		20682368	0	0	0
CG9318	CG9318	FBgn0032880	chr2L	20730416	20734309	complement	20734309	0	0	0
CG2637	Fs(2)Ket	FBgn0000986	chr2L	20734609	20750941		20734609	0	0	0
CG9323	CG9323	FBgn0032883	chr2L	20754579	20757985	complement	20757985	0	0	0
CG1768	dia	FBgn0011202	chr2L	20758144	20768053		20758144	0	0	0
CG9324	Pomp	FBgn0032884	chr2L	20787656	20789098		20787656	0	NA	NA
CG31673	CG31673	FBgn0051673	chr2L	20829609	20831161		20829609	NA	0	NA
CG9336	CG9336	FBgn0032897	chr2L	20858695	20861014		20858695	NA	0	NA
CG9339	sky	FBgn0032901	chr2L	20871335	20918931	complement	20918931	0	0	0
CG12050	CG12050	FBgn0032915	chr2L	21094966	21102429	complement	21102429	0	0	0
CG9257	CG9257	FBgn0032916	chr2L	21102743	21104321		21102743	0	0	0
CG1099	Dap160	FBgn0023388	chr2L	21134439	21142347	complement	21142347	0	0	0
CG9253	CG9253	FBgn0032919	chr2L	21143229	21145146		21143229	0	0	0
CG1071	E2f2	FBgn0024371	chr2L	21154293	21156749	complement	21156749	NA	0	0
CG9250	Mpp6	FBgn0032921	chr2L	21156288	21157685		21156288	NA	0	0
CG9249	CG9249	FBgn0032922	chr2L	21157433	21158611	complement	21158611	0	0	0
CG9248	CG9248	FBgn0032923	chr2L	21158847	21160903		21158847	0	0	0
CG9247	Nbr	FBgn0032924	chr2L	21160636	21163083	complement	21163083	0	0	0
CG9246	CG9246	FBgn0032925	chr2L	21163641	21166090		21163641	0	0	0
CG9243	CG43345	FBgn0032926	chr2L	21166046	21168581	complement	21168581	0	0	0
CG9244	Acon	FBgn0010100	chr2L	21168570	21173185		21168570	0	0	0
CG9242	bur	FBgn0000239	chr2L	21174182	21179683	complement	21179683	0	0	0
CG8676	Hr39	FBgn0261239	chr2L	21237250	21259675		21237250	0	0	0
CG8674	l(2)k14505	FBgn0021856	chr2L	21261168	21262411		21261168	NA	0	0
CG8671	CG8671	FBgn0032938	chr2L	21262956	21282790		21262956	NA	0	0
CG18362	Mio	FBgn0032940	chr2L	21286078	21310050	complement	21310050	0	0	0
CG8669	crc	FBgn0000370	chr2L	21310866	21319527		21310866	0	0	0
CG8666	Tsp39D	FBgn0032943	chr2L	21344607	21358271		21344607	NA	0	1
CG3305	Lamp1	FBgn0032949	chr2L	21573389	21577103		21573389	1	0	NA
CG2201	CG2201	FBgn0032955	chr2L	21614232	21624080	complement	21624080	NA	0	0
CG2207	Df31	FBgn0022893	chr2L	21626309	21629932	complement	21629932	NA	0	0
CG1512	Cul2	FBgn0032956	chr2L	21658735	21663698		21658735	1	0	0
CG2238	EF2	FBgn0000559	chr2L	21677913	21682164	complement	21682164	NA	0	0
CG11628	step	FBgn0086779	chr2L	21740041	21757466	complement	21757466	NA	0	0
CG1416	CG1416	FBgn0032961	chr2L	21758010	21761000		21758010	NA	0	0
CG3651	CG3651	FBgn0032974	chr2L	22121338	22126614		22121338	1	NA	NA
CG15218	CycK	FBgn0025674	chr2L	22124285	22130142	complement	22130142	1	NA	NA
CG1832	Clamp	FBgn0032979	chr2L	22165720	22169143	complement	22169143	1	NA	NA
CG3262	CG3262	FBgn0032986	chr2L	22239916	22246988		22239916	1	NA	NA
CG12775	RpL21	FBgn0032987	chr2L	22247111	22247875	complement	22247875	1	NA	NA
CG3278	Tif-IA	FBgn0032988	chr2L	22249876	22258260		22249876	1	NA	NA
CG17489	RpL5	FBgn0064225	chr2L	22425011	22429616	complement	22429616	NA	NA	NA
CG17490	CG17490	FBgn0040009	chr2L	22430400	22441183		22430400	NA	NA	NA
CG17493	CG17493	FBgn0040010	chr2L	22442796	22449027		22442796	NA	NA	NA
CG17494	CG17494	FBgn0040011	chr2L	22471804	22478575		22471804	NA	NA	NA
CG40439	CG40439	FBgn0058439	chr2L	22690251	22691008	complement	22691008	NA	NA	NA
CG17715	CG17715	FBgn0041004	chr2L	22736952	22747273		22736952	NA	NA	NA
CG18028	lt	FBgn0002566	chr2L	22817527	22835867		22817527	NA	NA	NA
CG17678	cta	FBgn0000384	chr2L	22874548	22885683		22874548	NA	NA	NA
CG17540	Spf45	FBgn0086683	chr2L	22959606	22961118	complement	22961118	NA	NA	NA
CG3287	CG3287	FBgn0028954	chr2RHet	1469189	1472981		1469189	NA	NA	NA
CG40129	Gprk1	FBgn0260798	chr2R	209800	358565	complement	358565	NA	0	0
CG18001	RpL38	FBgn0040007	chr2R	402893	403963	complement	403963	1	0	0
CG40293	Stlk	FBgn0046692	chr2R	434196	452786		434196	1	0	0
CG17484	p120ctn	FBgn0260799	chr2R	482793	496997		482793	1	0	0
CG17486	CG17486	FBgn0032997	chr2R	506535	508338		506535	1	0	0
CG17883	CG17883	FBgn0040005	chr2R	559358	561144		559358	1	0	0
CG17082	conu	FBgn0039994	chr2R	631853	645553		631853	1	0	0
CG12547	CG12547	FBgn0250830	chr2R	673360	676470	complement	676470	1	0	0
CG17528	CG17528	FBgn0261387	chr2R	702931	711824	complement	711824	1	0	0
CG14464	CG14464	FBgn0033000	chr2R	716751	718092		716751	1	0	0
CG3107	CG3107	FBgn0033005	chr2R	978086	982595		978086	1	0	0
CG2944	gus	FBgn0026238	chr2R	1004495	1015826	complement	1015826	1	0	0
CG3136	Atf6	FBgn0033010	chr2R	1032238	1042261		1032238	1	0	0
CG33554	Nipped-A	FBgn0053554	chr2R	1065470	1138527	complement	1138527	1	0	0
CG2682	d4	FBgn0033015	chr2R	1146509	1183470		1146509	1	0	0
CG10392	sxc	FBgn0261403	chr2R	1194793	1217060		1194793	1	0	0
CG10465	CG10465	FBgn0033017	chr2R	1227211	1228500	complement	1228500	1	0	0
CG10395	CG10395	FBgn0033019	chr2R	1237982	1239477		1237982	1	0	0
CG10417	CG10417	FBgn0033021	chr2R	1247836	1250609	complement	1250609	1	0	0
CG17510	Fis1	FBgn0039969	chr2R	1491092	1492339	complement	1492339	1	0	0
CG17508	CG17508	FBgn0039970	chr2R	1496140	1499091		1496140	1	0	0
CG11665	CG11665	FBgn0033028	chr2R	1528420	1540320	complement	1540320	1	0	0
CG1344	CG1344	FBgn0027507	chr2R	1541181	1544283		1541181	NA	0	0
CG8426	Not3	FBgn0033029	chr2R	1543911	1550727	complement	1550727	NA	0	0
CG1298	kune	FBgn0033032	chr2R	1559246	1560305		1559246	1	0	0
CG17337	CG17337	FBgn0259979	chr2R	1585377	1587717		1585377	1	0	0
CG8390	vlc	FBgn0259978	chr2R	1589617	1592944		1589617	1	0	0
CG12792	l(2)09851	FBgn0022288	chr2R	1642022	1643832		1642022	0	0	0
CG7791	CG7791	FBgn0033038	chr2R	1645570	1647912	complement	1647912	0	0	0
CG7897	Gp210	FBgn0033039	chr2R	1648367	1661829		1648367	0	0	0
CG11163	ZnT41F	FBgn0025693	chr2R	1662281	1670363	complement	1670363	NA	NA	1
CG11680	mle	FBgn0002774	chr2R	1862362	1868283	complement	1868283	0	0	0
CG7873	Src42A	FBgn0004603	chr2R	1869349	1900300		1869349	0	0	0
CG12051	Act42A	FBgn0000043	chr2R	1901415	1903194	complement	1903194	NA	0	0
CG7865	Pngl	FBgn0033050	chr2R	1905244	1908200		1905244	NA	0	0
CG33131	SCAP	FBgn0033052	chr2R	1913778	1923893	complement	1923893	NA	0	0
CG7861	Tbce	FBgn0033055	chr2R	1930037	1932469		1930037	NA	0	NA
CG7845	CG7845	FBgn0033059	chr2R	1961976	1963872	complement	1963872	0	0	0
CG7843	Ars2	FBgn0033062	chr2R	1968333	1973130	complement	1973130	NA	0	0
CG1765	EcR	FBgn0000546	chr2R	1975378	2056592	complement	2056592	NA	0	NA
CG8325	l(2)k14710	FBgn0021847	chr2R	2097287	2101627	complement	2101627	NA	NA	NA
CG8276	bin3	FBgn0033073	chr2R	2102073	2128107		2102073	NA	0	NA
CG3161	Vha16-1	FBgn0004145	chr2R	2512747	2520595	complement	2520595	0	0	0
CG3152	Trap1	FBgn0026761	chr2R	2521152	2523767	complement	2523767	0	0	0
CG3274	Bap170	FBgn0042085	chr2R	2524017	2529863		2524017	0	0	0
CG33134	debcl	FBgn0029131	chr2R	2536159	2540347		2536159	NA	0	NA
CG3183	geminin	FBgn0033081	chr2R	2542968	2544099	complement	2544099	0	0	0
CG3189	Dpit47	FBgn0033083	chr2R	2548150	2549623	complement	2549623	0	0	0
CG15845	Adf1	FBgn0000054	chr2R	2549770	2555590		2549770	0	0	0
CG3271	PGAP3	FBgn0033088	chr2R	2561109	2562566		2561109	0	0	0
CG3403	Mob4	FBgn0259483	chr2R	2582619	2584166	complement	2584166	0	0	0
CG3269	Rab2	FBgn0014009	chr2R	2584244	2586974		2584244	0	0	0
CG3409	CG3409	FBgn0033095	chr2R	2587200	2603397	complement	2603397	0	0	NA
CG3268	phtf	FBgn0028579	chr2R	2629404	2633646		2629404	NA	0	NA
CG3267	CG3267	FBgn0042083	chr2R	2633886	2636459		2633886	0	0	NA
CG3265	Eb1	FBgn0027066	chr2R	2636732	2643805		2636732	0	0	0
CG3420	CG3420	FBgn0033100	chr2R	2643801	2644714	complement	2644714	0	0	0
CG3283	SdhB	FBgn0014028	chr2R	2695131	2696677		2695131	0	0	0
CG3450	ubl	FBgn0022224	chr2R	2697516	2698035	complement	2698035	0	0	0
CG9446	coro	FBgn0033109	chr2R	2749506	2760223	complement	2760223	0	0	0
CG9453	Spn42Da	FBgn0028985	chr2R	2763411	2766432	complement	2766432	NA	0	NA
CG3358	CG3358	FBgn0033117	chr2R	2810871	2812434		2810871	0	0	NA
CG33558	mim	FBgn0053558	chr2R	2812192	2859142	complement	2859142	0	0	0
CG3567	Cyp6u1	FBgn0033121	chr2R	2859501	2862531	complement	2862531	0	0	0
CG17002	CG17002	FBgn0033122	chr2R	2873548	2876427		2873548	NA	0	0
CG18817	Tsp42Ea	FBgn0029508	chr2R	2880181	2891764		2880181	NA	0	NA
CG30159	CG30159	FBgn0050159	chr2R	2880186	2881811		2880186	NA	0	NA
CG12846	Tsp42Ed	FBgn0029507	chr2R	2897003	2899244	complement	2899244	NA	0	NA
CG10106	Tsp42Ee	FBgn0029506	chr2R	2899759	2905867		2899759	NA	0	NA
CG12845	Tsp42Ef	FBgn0033127	chr2R	2912515	2915587		2912515	NA	0	NA
CG12840	Tsp42El	FBgn0033134	chr2R	2933274	2936043		2933274	NA	0	NA
CG4445	pgant3	FBgn0027558	chr2R	2945159	2949237	complement	2949237	0	0	NA
CG1845	Br140	FBgn0033155	chr2R	3159780	3165606	complement	3165606	0	0	NA
CG1708	cos	FBgn0000352	chr2R	3269681	3274620	complement	3274620	0	0	0
CG11107	CG11107	FBgn0033160	chr2R	3274692	3278528		3274692	0	0	0
CG1707	CG1707	FBgn0033162	chr2R	3281051	3283437	complement	3283437	NA	0	0
CG11166	Eaf	FBgn0033166	chr2R	3284355	3295324	complement	3295324	0	NA	0
CG11143	Inos	FBgn0025885	chr2R	3342427	3346379	complement	3346379	NA	0	0
CG11127	CG11127	FBgn0033178	chr2R	3351009	3352492		3351009	0	0	0
CG11139	p47	FBgn0033179	chr2R	3352523	3354264	complement	3354264	0	0	0
CG11140	Aldh-III	FBgn0010548	chr2R	3354384	3364667	complement	3364667	0	0	0
CG1620	CG1620	FBgn0033183	chr2R	3381311	3383971	complement	3383971	NA	0	0
CG2146	didum	FBgn0261397	chr2R	3387652	3396130		3387652	0	0	0
CG12736	CG12736	FBgn0033184	chr2R	3396032	3397862	complement	3397862	NA	0	0
CG1603	CG1603	FBgn0033185	chr2R	3401351	3403895	complement	3403895	0	0	0
CG1602	CG1602	FBgn0033186	chr2R	3404428	3406441	complement	3406441	0	0	0
CG2144	CG2144	FBgn0033187	chr2R	3406785	3410046		3406785	0	0	0
CG1600	Drat	FBgn0033188	chr2R	3413623	3420486	complement	3420486	0	0	0
CG2140	Cyt-b5	FBgn0033189	chr2R	3421011	3423441		3421011	0	0	0
CG1598	CG1598	FBgn0033191	chr2R	3425737	3427201	complement	3427201	0	0	0
CG30499	CG30499	FBgn0050499	chr2R	3451939	3453256	complement	3453256	0	0	0
CG30498	boca	FBgn0004132	chr2R	3453378	3454243	complement	3454243	0	0	0
CG2093	Vps13	FBgn0033194	chr2R	3454314	3468180		3454314	0	0	0
CG17985	CG17985	FBgn0033199	chr2R	3539130	3542807	complement	3542807	0	0	NA
CG1341	Rpt1	FBgn0028687	chr2R	3539945	3541459	complement	3541459	0	0	NA
CG30491	CG30491	FBgn0050491	chr2R	3542577	3544275		3542577	0	0	NA
CG2065	CG2065	FBgn0033204	chr2R	3551291	3552774		3551291	NA	0	NA
CG12042	CG12042	FBgn0033206	chr2R	3554753	3556534	complement	3556534	0	0	0
CG1577	mRpL52	FBgn0033208	chr2R	3561226	3561905	complement	3561905	0	0	0
CG12107	CG12107	FBgn0033209	chr2R	3561955	3562867		3561955	0	0	0
CG1399	CG1399	FBgn0033212	chr2R	3564045	3586407	complement	3586407	0	0	0
CG18812	CG18812	FBgn0042135	chr2R	3604312	3623127	complement	3623127	0	0	0
CG30497	CG30497	FBgn0050497	chr2R	3624524	3670142	complement	3670142	NA	0	0
CG11217	CanB2	FBgn0015614	chr2R	3673515	3676558		3673515	0	0	0
CG12055	Gapdh1	FBgn0001091	chr2R	3679406	3680885	complement	3680885	0	0	0
CG1925	mus205	FBgn0002891	chr2R	3681130	3688549		3681130	0	0	0
CG1553	Nop17l	FBgn0033224	chr2R	3688290	3693890	complement	3693890	0	0	0
CG1891	sax	FBgn0003317	chr2R	3693989	3697572		3693989	0	0	0
CG1550	CG1550	FBgn0033225	chr2R	3697573	3699533	complement	3699533	0	0	0
CG1882	CG1882	FBgn0033226	chr2R	3700009	3702991		3700009	0	0	0
CG1548	cathD	FBgn0029093	chr2R	3709616	3711074	complement	3711074	NA	0	0
CG11205	phr	FBgn0003082	chr2R	3712794	3714824		3712794	NA	0	0
CG12159	CG12159	FBgn0033232	chr2R	3802532	3803983	complement	3803983	0	0	0
CG1877	Cul1	FBgn0015509	chr2R	3804361	3809084		3804361	0	0	0
CG8730	drosha	FBgn0026722	chr2R	3819934	3824345		3819934	0	0	0
CG8728	CG8728	FBgn0033235	chr2R	3824371	3826619	complement	3826619	NA	0	0
CG14764	CG14764	FBgn0033236	chr2R	3829548	3843387	complement	3843387	0	0	0
CG2915	CG2915	FBgn0033241	chr2R	3845712	3847520	complement	3847520	0	0	0
CG2910	nito	FBgn0027548	chr2R	3849968	3857310		3849968	0	0	0
CG8726	CG8726	FBgn0033244	chr2R	3855634	3859508	complement	3859508	0	0	0
CG8725	CSN4	FBgn0027054	chr2R	3859680	3861604		3859680	0	0	0
CG11198	ACC	FBgn0033246	chr2R	3861620	3879367	complement	3879367	0	NA	0
CG8722	Nup44A	FBgn0033247	chr2R	3875967	3878788		3875967	0	0	0
CG8715	lig	FBgn0020279	chr2R	3955482	3966320		3955482	0	0	0
CG12770	Vps28	FBgn0021814	chr2R	3966374	3967546	complement	3967546	0	0	0
CG8717	slv	FBgn0025469	chr2R	3968064	3970862	complement	3970862	0	0	0
CG11210	CG11210	FBgn0033259	chr2R	3986189	3989811		3986189	0	0	0
CG8711	Cul4	FBgn0033260	chr2R	3989765	3993823	complement	3993823	0	0	0
CG18316	udd	FBgn0033261	chr2R	3993890	3994878		3993890	0	0	0
CG2158	Nup50	FBgn0033264	chr2R	4010541	4012563		4010541	0	0	0
CG2160	Socs44A	FBgn0033266	chr2R	4015080	4016981		4015080	0	0	0
CG2163	Pabp2	FBgn0005648	chr2R	4018936	4021879		4018936	0	0	0
CG11546	kermit	FBgn0010504	chr2R	4034423	4044159	complement	4044159	NA	0	0
CG8707	RagC-D	FBgn0033272	chr2R	4049184	4051005	complement	4051005	0	0	0
CG2173	Rs1	FBgn0021995	chr2R	4051069	4055274		4051069	0	0	0
CG30373	CG30373	FBgn0050373	chr2R	4051505	4052374	complement	4052374	0	0	0
CG8705	pnut	FBgn0013726	chr2R	4124776	4127802		4124776	NA	0	NA
CG2038	CSN7	FBgn0028836	chr2R	4308538	4316082		4308538	0	0	NA
CG2060	Cyp4e2	FBgn0014469	chr2R	4332065	4334669		4332065	NA	0	NA
CG2397	Cyp6a13	FBgn0033304	chr2R	4458004	4459652		4458004	NA	NA	1
CG8735	CG8735	FBgn0033309	chr2R	4484477	4487467	complement	4487467	0	0	0
CG14750	Vps25	FBgn0022027	chr2R	4512956	4513685		4512956	0	0	0
CG14749	CG14749	FBgn0033316	chr2R	4515405	4517691		4515405	0	0	0
CG8635	CG8635	FBgn0033317	chr2R	4517712	4519467	complement	4519467	0	0	0
CG8732	Acsl	FBgn0010609	chr2R	4553318	4570527		4553318	0	0	0
CG14767	CG14767	FBgn0040777	chr2R	4605522	4611344	complement	4611344	0	0	0
CG8411	gcl	FBgn0005695	chr2R	4611763	4616504		4611763	0	0	0
CG8739	stmA	FBgn0086784	chr2R	4617007	4621809	complement	4621809	0	0	0
CG8272	CG8272	FBgn0033337	chr2R	4775909	4778906	complement	4778906	0	0	0
CG8269	Dmn	FBgn0021825	chr2R	4779337	4780844		4779337	0	0	0
CG8266	Sec31	FBgn0033339	chr2R	4781118	4786303		4781118	0	0	0
CG13751	CG13751	FBgn0033340	chr2R	4787746	4788122		4787746	0	0	0
CG13746	MrgBP	FBgn0033341	chr2R	4788071	4788880	complement	4788880	0	0	0
CG8261	Ggamma1	FBgn0004921	chr2R	4788909	4792296		4788909	0	0	0
CG8258	CG8258	FBgn0033342	chr2R	4792349	4794495	complement	4794495	0	0	0
CG30349	CG30349	FBgn0050349	chr2R	4795023	4798390		4795023	0	0	0
CG8251	Pgi	FBgn0003074	chr2R	4798405	4801574	complement	4801574	0	0	0
CG11770	lin	FBgn0002552	chr2R	4802029	4805739		4802029	0	0	0
CG8243	CG8243	FBgn0033349	chr2R	4810290	4812851		4810290	0	0	0
CG8237	CG8237	FBgn0033350	chr2R	4813176	4814395		4813176	0	0	0
CG8235	CG8235	FBgn0033351	chr2R	4814519	4815610	complement	4815610	0	0	0
CG8232	PAN2	FBgn0033352	chr2R	4815674	4820608		4815674	0	0	0
CG8230	CG8230	FBgn0027607	chr2R	4831803	4834849	complement	4834849	0	0	0
CG8229	CG8229	FBgn0033356	chr2R	4835618	4838591	complement	4838591	0	0	0
CG8226	Tom7	FBgn0033357	chr2R	4839100	4839747		4839100	0	0	0
CG8224	babo	FBgn0011300	chr2R	4839844	4850301		4839844	0	0	0
CG8080	CG8080	FBgn0033373	chr2R	4977279	4980398	complement	4980398	NA	0	0
CG8078	CG8078	FBgn0033375	chr2R	4984436	4986030	complement	4986030	0	0	0
CG8777	CG8777	FBgn0033376	chr2R	4986044	4990658		4986044	0	0	0
CG8075	Vang	FBgn0015838	chr2R	4990743	4994301		4990743	0	0	0
CG8073	Pmm45A	FBgn0033377	chr2R	4994656	4997223	complement	4997223	0	0	0
CG8781	tsu	FBgn0033378	chr2R	4998304	4999083		4998304	0	0	0
CG8070	Mys45A	FBgn0033379	chr2R	4999010	5001456	complement	5001456	0	0	0
CG8069	Phax	FBgn0033380	chr2R	5001779	5003535		5001779	0	0	0
CG11784	GstE13	FBgn0033381	chr2R	5009630	5010814		5009630	0	0	0
CG18659	CG18659	FBgn0027561	chr2R	5010809	5019535	complement	5019535	0	0	0
CG8058	Hydr1	FBgn0033382	chr2R	5019985	5022958		5019985	0	0	0
CG8788	CG8788	FBgn0028955	chr2R	5025991	5029486		5025991	0	0	0
CG8055	shrb	FBgn0086656	chr2R	5029651	5031419	complement	5031419	0	0	0
CG30342	Prp38	FBgn0050342	chr2R	5031461	5032656		5031461	0	0	0
CG30344	CG30344	FBgn0050344	chr2R	5032765	5036017		5032765	0	0	0
CG8014	Rme-8	FBgn0015477	chr2R	5055268	5064766	complement	5064766	NA	0	0
CG8024	ltd	FBgn0002567	chr2R	5065369	5073847	complement	5073847	0	0	0
CG8026	CG8026	FBgn0033391	chr2R	5074175	5079601	complement	5079601	0	NA	0
CG30343	CG30343	FBgn0050343	chr2R	5139526	5140760		5139526	0	0	0
CG2049	Pkn	FBgn0020621	chr2R	5139815	5172602	complement	5172602	0	0	0
CG2063	CG2063	FBgn0033400	chr2R	5172815	5174139	complement	5174139	0	0	0
CG1968	CG1968	FBgn0033401	chr2R	5174332	5176531		5174332	0	0	0
CG2078	Myd88	FBgn0033402	chr2R	5190328	5196227	complement	5196227	NA	0	0
CG8801	Non1	FBgn0028473	chr2R	5283770	5286239	complement	5286239	0	0	0
CG8804	wun	FBgn0016078	chr2R	5288036	5300968	complement	5300968	NA	NA	NA
CG8806	prel	FBgn0033413	chr2R	5311592	5313612		5311592	0	0	0
CG11804	ced-6	FBgn0029092	chr2R	5322174	5332442	complement	5332442	0	0	NA
CG1888	CG1888	FBgn0033421	chr2R	5429452	5435640	complement	5435640	NA	0	0
CG1884	Not1	FBgn0085436	chr2R	5453651	5466512	complement	5466512	0	0	0
CG1814	CG1814	FBgn0033426	chr2R	5464932	5469352		5464932	0	0	0
CG1818	Updo	FBgn0033428	chr2R	5472148	5473631		5472148	0	0	0
CG12929	CG12929	FBgn0033429	chr2R	5473615	5474219	complement	5474219	0	0	0
CG1821	RpL31	FBgn0025286	chr2R	5474698	5475494		5474698	0	0	0
CG1827	CG1827	FBgn0033431	chr2R	5476555	5477948		5476555	0	0	0
CG1825	Map60	FBgn0010342	chr2R	5478372	5480249		5478372	0	0	0
CG1902	CG1902	FBgn0033434	chr2R	5481550	5493129		5481550	NA	0	0
CG30000	GstT1	FBgn0050000	chr2R	5493493	5494689		5493493	0	0	0
CG30005	GstT2	FBgn0050005	chr2R	5494797	5495855		5494797	0	0	0
CG1782	Uba1	FBgn0023143	chr2R	5575794	5580833	complement	5580833	0	0	0
CG1772	dap	FBgn0010316	chr2R	5599826	5603761		5599826	NA	0	NA
CG1648	CG1648	FBgn0033446	chr2R	5698479	5707558	complement	5707558	NA	0	NA
CG1623	hebe	FBgn0033448	chr2R	5715609	5724147	complement	5724147	0	0	0
CG1663	CG1663	FBgn0033449	chr2R	5724490	5725986		5724490	0	0	0
CG1665	CG1665	FBgn0033451	chr2R	5727281	5728668		5727281	0	0	0
CG1599	Vamp7	FBgn0033452	chr2R	5728585	5730007	complement	5730007	0	0	0
CG1667	CG1667	FBgn0033453	chr2R	5730191	5733017		5730191	0	0	0
CG1519	Prosalpha7	FBgn0023175	chr2R	5734141	5735341	complement	5735341	0	0	0
CG1671	CG1671	FBgn0033454	chr2R	5735566	5738147		5735566	0	0	0
CG1516	CG1516	FBgn0027580	chr2R	5738208	5749048	complement	5749048	NA	NA	0
CG10536	cbx	FBgn0011241	chr2R	5752015	5762577	complement	5762577	1	0	0
CG1675	Ntmt	FBgn0033457	chr2R	5753137	5754189		5753137	NA	0	0
CG1472	Sec24AB	FBgn0033460	chr2R	5763737	5769862	complement	5769862	NA	0	0
CG1513	CG1513	FBgn0033463	chr2R	5770077	5779194	complement	5779194	NA	0	0
CG12140	Etf-QO	FBgn0033465	chr2R	5798398	5800993		5798398	0	0	0
CG1429	Mef2	FBgn0011656	chr2R	5801001	5846363	complement	5846363	0	0	0
CG15863	CG15863	FBgn0033467	chr2R	5846624	5847237	complement	5847237	0	0	0
CG12131	Adam	FBgn0027619	chr2R	5856434	5858402		5856434	0	0	0
CG2331	TER94	FBgn0261014	chr2R	5876664	5881064		5876664	0	0	0
CG15862	Pka-R2	FBgn0022382	chr2R	5881395	5913547	complement	5913547	0	0	0
CG12128	CG12128	FBgn0033473	chr2R	5914344	5918173		5914344	0	0	0
CG1407	CG1407	FBgn0033474	chr2R	5915948	5920398	complement	5920398	0	0	0
CG12129	CG12129	FBgn0033475	chr2R	5920809	5922203		5920809	0	0	0
CG18445	oys	FBgn0033476	chr2R	5922100	5936124	complement	5936124	0	0	0
CG2249	CoVIIc	FBgn0040773	chr2R	5935858	5937571		5935858	0	0	0
CG12918	sel	FBgn0033477	chr2R	5938367	5939672	complement	5939672	0	0	0
CG2292	CG2292	FBgn0033479	chr2R	5950890	5954019	complement	5954019	NA	0	0
CG12921	mRpL42	FBgn0033480	chr2R	5954155	5954747		5954155	NA	0	0
CG1371	CG1371	FBgn0033482	chr2R	5958486	5963150	complement	5963150	NA	0	0
CG2275	Jra	FBgn0001291	chr2R	5983985	5986061		5983985	0	0	0
CG1381	RpLP0-like	FBgn0033485	chr2R	5986023	5987095	complement	5987095	0	0	0
CG17870	14-3-3zeta	FBgn0004907	chr2R	5987182	5997192		5987182	0	0	0
CG4001	Pfk	FBgn0003071	chr2R	5997245	6004962		5997245	0	0	0
CG11866	dmpd	FBgn0033486	chr2R	6005199	6008956		6005199	NA	0	0
CG17753	Ccs	FBgn0010531	chr2R	6008991	6010079	complement	6010079	NA	0	0
CG30011	gem	FBgn0050011	chr2R	6011798	6024977		6011798	NA	0	0
CG12214	mlt	FBgn0033495	chr2R	6043421	6046436	complement	6046436	0	NA	NA
CG12210	Syb	FBgn0003660	chr2R	6136940	6139922	complement	6139922	0	0	NA
CG18408	CAP	FBgn0033504	chr2R	6156521	6194529		6156521	NA	NA	NA
CG11765	Prx2540-2	FBgn0033518	chr2R	6306223	6307266		6306223	NA	NA	NA
CG12895	CG12895	FBgn0033523	chr2R	6324103	6324887	complement	6324887	0	0	0
CG2204	Galphao	FBgn0001122	chr2R	6325490	6353206		6325490	0	0	0
CG11777	CG11777	FBgn0033527	chr2R	6356121	6357148		6356121	0	0	0
CG11761	trsn	FBgn0033528	chr2R	6366516	6367616	complement	6367616	0	0	NA
CG17765	CG17765	FBgn0033529	chr2R	6367668	6369391		6367668	0	0	NA
CG12052	lola	FBgn0005630	chr2R	6369399	6430796	complement	6430796	0	0	0
CG2368	psq	FBgn0004399	chr2R	6445393	6504785		6445393	NA	0	0
CG16728	Git	FBgn0033539	chr2R	6529323	6532932	complement	6532932	0	0	0
CG11887	Elp2	FBgn0033540	chr2R	6533240	6536139		6533240	0	0	0
CG12338	CG12338	FBgn0033543	chr2R	6617083	6619033	complement	6619033	0	0	NA
CG7220	CG7220	FBgn0033544	chr2R	6618840	6625875		6618840	0	0	NA
CG7614	Mat1	FBgn0024956	chr2R	6626122	6627334	complement	6627334	0	0	0
CG33144	CG33144	FBgn0053144	chr2R	6627559	6686214	complement	6686214	0	0	NA
CG12340	wde	FBgn0027499	chr2R	6687925	6696443	complement	6696443	NA	0	0
CG12935	CG12935	FBgn0033547	chr2R	6696902	6698160		6696902	NA	0	0
CG7637	CG7637	FBgn0033548	chr2R	6698061	6698441	complement	6698441	0	0	0
CG12341	CG12341	FBgn0033550	chr2R	6699662	6700815	complement	6700815	0	0	0
CG7222	CG7222	FBgn0033551	chr2R	6700910	6703286		6700910	0	0	0
CG12323	Prosbeta5	FBgn0029134	chr2R	6707483	6708683		6707483	0	0	0
CG12343	CG12343	FBgn0033556	chr2R	6709905	6710877	complement	6710877	0	0	0
CG12325	CG12325	FBgn0033557	chr2R	6710910	6715149		6710910	0	0	0
CG7686	CG7686	FBgn0027525	chr2R	6724075	6726232	complement	6726232	0	0	NA
CG30015	CG30015	FBgn0050015	chr2R	6726607	6762276	complement	6762276	NA	0	0
CG6751	nclb	FBgn0033562	chr2R	6763253	6764801		6763253	0	0	0
CG7704	Taf5	FBgn0010356	chr2R	6764817	6767178	complement	6767178	0	0	0
CG30020	CG30020	FBgn0050020	chr2R	6774315	6780696		6774315	0	0	0
CG12346	cag	FBgn0017414	chr2R	6780539	6781919	complement	6781919	0	0	0
CG7712	CG7712	FBgn0033570	chr2R	6784649	6785390	complement	6785390	NA	0	0
CG11979	Rpb5	FBgn0033571	chr2R	6785536	6786565	complement	6786565	NA	0	0
CG12391	CG12391	FBgn0033581	chr2R	7035107	7037573	complement	7037573	0	NA	0
CG7734	shn	FBgn0003396	chr2R	7046591	7104899		7046591	NA	NA	NA
CG7736	Syx6	FBgn0037084	chr2R	7107044	7109985		7107044	0	0	0
CG9067	CG9067	FBgn0033605	chr2R	7166398	7167188	complement	7167188	0	0	0
CG13221	Vhl	FBgn0041174	chr2R	7167230	7168538		7167230	0	0	0
CG9062	CG9062	FBgn0033607	chr2R	7167989	7171476	complement	7171476	0	0	0
CG13220	CG13220	FBgn0033608	chr2R	7171788	7172603		7171788	0	0	0
CG13213	fbl6	FBgn0033609	chr2R	7172653	7177277	complement	7177277	0	0	0
CG12390	dare	FBgn0015582	chr2R	7178499	7180679	complement	7180679	0	0	0
CG13211	CG42336	FBgn0259238	chr2R	7182041	7185025	complement	7185025	NA	0	NA
CG7741	CG7741	FBgn0033615	chr2R	7189421	7193112		7189421	NA	0	NA
CG12389	Fpps	FBgn0025373	chr2R	7193016	7195033	complement	7195033	0	0	0
CG7745	CG7745	FBgn0033616	chr2R	7195384	7197334		7195384	0	0	0
CG12384	CG12384	FBgn0033624	chr2R	7245407	7246681	complement	7246681	0	0	0
CG12352	san	FBgn0024188	chr2R	7248211	7249376		7248211	0	0	0
CG9035	Tapdelta	FBgn0021795	chr2R	7257805	7258840	complement	7258840	0	0	0
CG9027	Sod3	FBgn0033631	chr2R	7267852	7271619	complement	7271619	NA	NA	NA
CG7777	CG7777	FBgn0033635	chr2R	7323748	7329721		7323748	NA	NA	NA
CG10897	tou	FBgn0033636	chr2R	7464990	7503550	complement	7503550	NA	0	0
CG9006	Egm	FBgn0086712	chr2R	7504374	7506528	complement	7506528	0	0	0
CG9005	CG9005	FBgn0033638	chr2R	7506984	7528446	complement	7528446	0	0	0
CG9003	CG9003	FBgn0033639	chr2R	7528982	7539121	complement	7539121	NA	0	0
CG8998	Roc2	FBgn0044020	chr2R	7540261	7566859	complement	7566859	NA	NA	NA
CG30035	Tret1-1	FBgn0050035	chr2R	7553273	7562287		7553273	NA	NA	NA
CG8996	wal	FBgn0010516	chr2R	7576074	7578368	complement	7578368	0	0	NA
CG13197	CG13197	FBgn0062449	chr2R	7578790	7585290		7578790	0	0	NA
CG13192	CG13192	FBgn0033653	chr2R	7712850	7714602		7712850	0	0	NA
CG8988	S2P	FBgn0033656	chr2R	7729608	7731745	complement	7731745	NA	0	0
CG8274	Mtor	FBgn0013756	chr2R	7740122	7748707		7740122	NA	0	0
CG13185	CG13185	FBgn0033661	chr2R	7755381	7773090	complement	7773090	0	0	0
CG8983	ERp60	FBgn0033663	chr2R	7775073	7778484	complement	7778484	0	0	0
CG8280	Ef1alpha48D	FBgn0000556	chr2R	7778640	7783267		7778640	0	0	0
CG13189	Zip48C	FBgn0033665	chr2R	7787022	7788899		7787022	0	0	0
CG8979	PI31	FBgn0033669	chr2R	7854848	7857620	complement	7857620	1	0	0
CG33145	CG33145	FBgn0053145	chr2R	7868082	7870461	complement	7870461	0	0	0
CG8975	RnrS	FBgn0011704	chr2R	7870650	7872898	complement	7872898	0	0	0
CG8972	rho-7	FBgn0033672	chr2R	7874018	7876292	complement	7876292	0	0	0
CG17509	pds5	FBgn0260012	chr2R	7915490	7921230		7915490	0	0	0
CG8321	CG8321	FBgn0033677	chr2R	7921451	7923765		7921451	0	0	0
CG8340	128up	FBgn0010339	chr2R	7924803	7926356		7924803	0	0	0
CG8344	RpIII128	FBgn0004463	chr2R	7926546	7930128		7926546	0	0	0
CG18343	CG18343	FBgn0033683	chr2R	8026200	8026829		8026200	NA	0	0
CG8378	CG8378	FBgn0027495	chr2R	8028136	8030777		8028136	NA	0	0
CG12367	Hen1	FBgn0033686	chr2R	8033215	8040257		8033215	0	0	0
CG8878	CG8878	FBgn0027504	chr2R	8033529	8038562	complement	8038562	0	0	0
CG8877	Prp8	FBgn0033688	chr2R	8041763	8050503	complement	8050503	0	0	0
CG16747	Oda	FBgn0014184	chr2R	8053800	8061769	complement	8061769	0	0	0
CG8427	SmD3	FBgn0023167	chr2R	8056236	8057508		8056236	0	0	0
CG8439	Cct5	FBgn0010621	chr2R	8062307	8065021		8062307	0	0	0
CG8862	EndoG	FBgn0033690	chr2R	8064935	8066058	complement	8066058	0	0	0
CG8860	CG8860	FBgn0033691	chr2R	8066988	8067407	complement	8067407	0	0	0
CG13176	wash	FBgn0033692	chr2R	8067998	8069878		8067998	0	0	0
CG16792	SmF	FBgn0000426	chr2R	8071349	8071815	complement	8071815	0	0	0
CG8858	CG8858	FBgn0033698	chr2R	8079879	8086359	complement	8086359	0	0	0
CG8857	RpS11	FBgn0033699	chr2R	8086529	8088320	complement	8088320	0	0	0
CG8472	Cam	FBgn0000253	chr2R	8146903	8166314		8146903	0	0	0
CG8841	CG8841	FBgn0033713	chr2R	8210012	8213763	complement	8213763	0	0	0
CG8487	garz	FBgn0033714	chr2R	8213865	8221365		8213865	0	0	0
CG8493	Den1	FBgn0033716	chr2R	8225302	8227049		8225302	0	0	0
CG8839	CG8839	FBgn0033717	chr2R	8227115	8232122	complement	8232122	0	0	0
CG8520	CG8520	FBgn0033734	chr2R	8310436	8312964		8310436	NA	0	0
CG8525	CG8525	FBgn0033735	chr2R	8312988	8314480		8312988	NA	0	0
CG8830	DUBAI	FBgn0033738	chr2R	8318952	8324082	complement	8324082	0	0	0
CG30051	CG30051	FBgn0050051	chr2R	8323625	8324495		8323625	0	0	0
CG8529	Dyb	FBgn0033739	chr2R	8324850	8340421		8324850	0	0	0
CG12369	Lac	FBgn0010238	chr2R	8340695	8353135		8340695	0	0	0
CG8545	CG8545	FBgn0033741	chr2R	8356156	8359227		8356156	0	0	0
CG8824	fdl	FBgn0045063	chr2R	8374956	8394838	complement	8394838	NA	0	0
CG8818	CG8818	FBgn0033751	chr2R	8404769	8406417	complement	8406417	0	0	0
CG8569	CG8569	FBgn0033752	chr2R	8406671	8409129		8406671	0	0	0
CG8816	Ak6	FBgn0033754	chr2R	8456519	8457352	complement	8457352	NA	0	0
CG8594	ClC-b	FBgn0033755	chr2R	8459573	8462804		8459573	0	0	0
CG8815	Sin3A	FBgn0022764	chr2R	8462745	8480422	complement	8480422	0	0	0
CG8604	Amph	FBgn0027356	chr2R	8481109	8499573		8481109	0	0	0
CG17759	Galphaq	FBgn0004435	chr2R	8500245	8510702		8500245	0	0	0
CG12372	spt4	FBgn0028683	chr2R	8521094	8521677		8521094	0	0	0
CG8625	Iswi	FBgn0011604	chr2R	8524176	8528133		8524176	0	0	0
CG8632	ZnT49B	FBgn0033762	chr2R	8540310	8543248		8540310	NA	0	0
CG8771	CG8771	FBgn0033766	chr2R	8567472	8573684	complement	8573684	0	0	0
CG8766	Taz	FBgn0026619	chr2R	8640531	8643919	complement	8643919	0	0	0
CG12373	mRpL18	FBgn0026741	chr2R	8643939	8644678		8643939	0	0	0
CG8764	ox	FBgn0011227	chr2R	8644638	8645034	complement	8645034	0	0	0
CG8657	Dgkepsilon	FBgn0020930	chr2R	8645051	8647229		8645051	0	0	0
CG8759	Nacalpha	FBgn0086904	chr2R	8647198	8648504	complement	8648504	NA	0	0
CG6657	veg	FBgn0015562	chr2R	8730474	8732331		8730474	NA	NA	1
CG17574	CG17574	FBgn0033777	chr2R	8736863	8756928	complement	8756928	0	0	0
CG3644	bic	FBgn0000181	chr2R	8757754	8759299		8757754	0	0	0
CG3821	Aats-asp	FBgn0002069	chr2R	8764509	8770673		8764509	0	0	0
CG3798	Nmda1	FBgn0013305	chr2R	8764599	8767735	complement	8767735	0	0	0
CG3845	NAT1	FBgn0010488	chr2R	8803499	8811239		8803499	0	0	0
CG13319	CG13319	FBgn0033781	chr2R	8811409	8812169		8811409	0	0	0
CG17019	CG17019	FBgn0033783	chr2R	8818417	8821550	complement	8821550	0	0	0
CG13322	CG13322	FBgn0033784	chr2R	8821739	8824040	complement	8824040	NA	0	0
CG3905	Su(z)2	FBgn0008654	chr2R	8884006	8895416		8884006	0	1	0
CG17054	Cap-G	FBgn0259876	chr2R	9020647	9030325		9020647	NA	0	0
CG3969	Ack-like	FBgn0013955	chr2R	9030339	9040182	complement	9040182	0	0	0
CG3991	TppII	FBgn0020370	chr2R	9040390	9046646	complement	9046646	0	0	0
CG4604	GLaz	FBgn0033799	chr2R	9051464	9055537	complement	9055537	NA	0	0
CG4016	Spt-I	FBgn0086532	chr2R	9056003	9058249		9056003	0	0	0
CG4062	Aats-val	FBgn0027079	chr2R	9086355	9090214		9086355	0	0	0
CG4646	CG4646	FBgn0033810	chr2R	9106901	9107756	complement	9107756	0	0	0
CG17059	CG17059	FBgn0040754	chr2R	9107788	9108520		9107788	0	0	0
CG4643	Fsn	FBgn0043010	chr2R	9108444	9109964	complement	9109964	0	0	0
CG4654	Dp	FBgn0011763	chr2R	9109938	9115707		9109938	0	0	0
CG4663	Pex13	FBgn0033812	chr2R	9115781	9117739	complement	9117739	0	0	0
CG12765	fsd	FBgn0033813	chr2R	9118088	9119168		9118088	0	0	0
CG4670	CG4670	FBgn0033814	chr2R	9119263	9122801	complement	9122801	0	0	0
CG4679	CG4679	FBgn0033816	chr2R	9124761	9126973	complement	9126973	0	0	0
CG17034	CG42321	FBgn0259221	chr2R	9302483	9326556	complement	9326556	0	NA	0
CG4840	cbs	FBgn0086757	chr2R	9338091	9340898		9338091	0	0	0
CG5912	arr	FBgn0000119	chr2R	9341145	9370734	complement	9370734	0	0	0
CG6016	bbc	FBgn0033844	chr2R	9374139	9382367	complement	9382367	0	0	0
CG6033	drk	FBgn0004638	chr2R	9382727	9390346	complement	9390346	0	0	0
CG6061	mip120	FBgn0033846	chr2R	9393935	9400617		9393935	0	0	0
CG6050	EfTuM	FBgn0024556	chr2R	9395062	9396837		9395062	0	0	0
CG6145	CG6145	FBgn0033853	chr2R	9424876	9435082	complement	9435082	0	0	0
CG6155	Roe1	FBgn0014877	chr2R	9441582	9443111		9441582	0	0	0
CG6191	CG6191	FBgn0027581	chr2R	9467818	9480844	complement	9480844	0	0	0
CG6197	fand	FBgn0033859	chr2R	9481149	9484062		9481149	0	0	NA
CG6315	fl(2)d	FBgn0000662	chr2R	9707129	9712058	complement	9712058	0	0	0
CG6357	CG6357	FBgn0033875	chr2R	9727558	9729248		9727558	NA	NA	NA
CG6543	CG6543	FBgn0033879	chr2R	9740452	9741836	complement	9741836	NA	0	0
CG13343	Uba3	FBgn0033882	chr2R	9746457	9747937		9746457	NA	0	0
CG18076	shot	FBgn0013733	chr2R	9751742	9829615	complement	9829615	0	0	0
CG6671	AGO1	FBgn0026611	chr2R	9830892	9845594	complement	9845594	0	0	0
CG13349	Rpn13	FBgn0033886	chr2R	9846050	9847909	complement	9847909	0	0	0
CG6692	Cp1	FBgn0013770	chr2R	9848180	9855486		9848180	0	0	0
CG13348	Aats-phe	FBgn0020766	chr2R	9855813	9857407		9855813	0	0	0
CG6701	CG6701	FBgn0033889	chr2R	9860489	9867670	complement	9867670	NA	0	0
CG8085	RN-tre	FBgn0020620	chr2R	9872320	9878212	complement	9878212	0	0	0
CG8233	Rcd1	FBgn0033897	chr2R	10035768	10040628	complement	10040628	0	0	0
CG13018	CG13018	FBgn0040751	chr2R	10044555	10044993	complement	10044993	0	0	0
CG13016	CG13016	FBgn0033899	chr2R	10045267	10046939		10045267	0	0	0
CG8257	CG8257	FBgn0033900	chr2R	10046601	10048767	complement	10048767	0	0	0
CG12366	O-fut1	FBgn0033901	chr2R	10048935	10050559		10048935	0	0	0
CG8309	Tango7	FBgn0033902	chr2R	10050571	10052330	complement	10052330	0	0	0
CG18324	CG18324	FBgn0033905	chr2R	10056291	10057738		10056291	0	0	0
CG8331	CG8331	FBgn0033906	chr2R	10057967	10060503		10057967	0	0	0
CG8338	mRpS16	FBgn0033907	chr2R	10060491	10061133	complement	10061133	0	0	0
CG8367	cg	FBgn0000289	chr2R	10061198	10070343		10061198	0	0	0
CG30069	CG30069	FBgn0050069	chr2R	10072709	10085873		10072709	NA	NA	0
CG8415	RpS23	FBgn0033912	chr2R	10102601	10104132	complement	10104132	NA	0	NA
CG8479	Opa1	FBgn0261276	chr2R	10118116	10122954	complement	10122954	0	0	0
CG8485	CG8485	FBgn0033915	chr2R	10123292	10127208	complement	10127208	0	0	0
CG8494	CG8494	FBgn0033916	chr2R	10127437	10131160		10127437	0	0	0
CG8542	Hsc70-5	FBgn0001220	chr2R	10140103	10143697	complement	10143697	0	0	0
CG8531	CG8531	FBgn0033918	chr2R	10143998	10146292		10143998	0	0	0
CG8536	beta4GalNAcTA	FBgn0027538	chr2R	10146535	10148655		10146535	0	0	0
CG8547	CG8547	FBgn0033919	chr2R	10148711	10155424	complement	10155424	NA	0	0
CG8553	SelD	FBgn0261270	chr2R	10156277	10158163	complement	10158163	NA	0	0
CG8603	Shroom	FBgn0085408	chr2R	10195647	10239307		10195647	NA	NA	NA
CG8613	CG8613	FBgn0033924	chr2R	10239736	10243179		10239736	NA	0	0
CG12505	Arc1	FBgn0033926	chr2R	10245432	10247802	complement	10247802	NA	0	0
CG8151	Tfb1	FBgn0033929	chr2R	10250553	10252978		10250553	0	0	0
CG17385	CG17385	FBgn0033934	chr2R	10296800	10299077	complement	10299077	0	0	0
CG10105	Sin1	FBgn0033935	chr2R	10299330	10301356		10299330	0	0	0
CG10109	L	FBgn0001332	chr2R	10368692	10384817		10368692	NA	NA	0
CG10110	Cpsf160	FBgn0024698	chr2R	10384852	10390993	complement	10390993	0	0	0
CG10117	ttv	FBgn0020245	chr2R	10413772	10475422		10413772	NA	0	0
CG10119	LamC	FBgn0010397	chr2R	10458315	10463276	complement	10463276	NA	0	NA
CG10122	RpI1	FBgn0019938	chr2R	10483116	10488721	complement	10488721	0	0	0
CG30077	Blos1	FBgn0050077	chr2R	10488783	10489515		10488783	0	0	0
CG10128	tra2	FBgn0003742	chr2R	10489509	10491842	complement	10491842	0	0	0
CG12868	CG12868	FBgn0033945	chr2R	10492054	10492802	complement	10492802	0	0	0
CG12864	Su(var)2-HP2	FBgn0026427	chr2R	10494659	10505623	complement	10505623	NA	0	0
CG10130	Sec61beta	FBgn0010638	chr2R	10506276	10507186		10506276	0	0	0
CG12863	CG12863	FBgn0033948	chr2R	10507303	10508825	complement	10508825	0	0	0
CG10139	CG10139	FBgn0033951	chr2R	10532775	10533849		10532775	NA	0	0
CG10149	Rpn6	FBgn0028689	chr2R	10637671	10640415	complement	10640415	0	0	0
CG30476	ave	FBgn0050476	chr2R	10640026	10640774		10640026	0	0	0
CG12859	CG12859	FBgn0033961	chr2R	10644021	10644577		10644021	NA	0	0
CG10153	Trs31	FBgn0033962	chr2R	10644569	10645351	complement	10645351	0	0	0
CG10155	Spred	FBgn0020767	chr2R	10647151	10656928	complement	10656928	0	0	0
CG10159	BEAF-32	FBgn0015602	chr2R	10657974	10660135		10657974	0	0	0
CG10209	CG10209	FBgn0033971	chr2R	10733569	10735871	complement	10735871	0	0	0
CG12797	Ciao1	FBgn0033972	chr2R	10741368	10742553	complement	10742553	0	0	0
CG12855	HPS1	FBgn0033973	chr2R	10742934	10745007		10742934	0	0	0
CG33506	CG33506	FBgn0053506	chr2R	10744952	10746145	complement	10746145	0	0	0
CG10228	Inr-a	FBgn0022063	chr2R	10748441	10758576	complement	10758576	0	0	0
CG10242	Cyp6a23	FBgn0033978	chr2R	10763334	10765159		10763334	NA	0	NA
CG10246	Cyp6a9	FBgn0013771	chr2R	10766861	10768877	complement	10768877	NA	0	NA
CG10249	CG10249	FBgn0027596	chr2R	10788980	10815930	complement	10815930	NA	NA	NA
CG10255	Lap1	FBgn0033984	chr2R	10823165	10828227		10823165	0	0	NA
CG12424	ckn	FBgn0033987	chr2R	10850797	10868300		10850797	0	0	0
CG7761	pcs	FBgn0033988	chr2R	10868768	10878841		10868768	0	0	0
CG7639	CG7639	FBgn0033989	chr2R	10875165	10879735	complement	10879735	0	0	0
CG7544	CG7544	FBgn0033994	chr2R	11035365	11037214		11035365	0	0	0
CG11807	CG11807	FBgn0033996	chr2R	11088758	11091971		11088758	0	0	0
CG8092	row	FBgn0033998	chr2R	11094032	11101139	complement	11101139	0	0	0
CG12954	mRpL41	FBgn0034001	chr2R	11104529	11105122	complement	11105122	0	0	0
CG8095	scb	FBgn0003328	chr2R	11136289	11146003		11136289	NA	NA	NA
CG8152	CG8152	FBgn0034008	chr2R	11197436	11198639	complement	11198639	0	0	0
CG8153	mus210	FBgn0004698	chr2R	11199015	11205744		11199015	0	0	0
CG8155	CG8155	FBgn0034009	chr2R	11205322	11209676	complement	11209676	0	0	0
CG8156	Arf51F	FBgn0013750	chr2R	11210006	11212995		11210006	0	NA	0
CG8171	dup	FBgn0000996	chr2R	11264124	11268493	complement	11268493	0	0	0
CG8174	SRPK	FBgn0026370	chr2R	11268229	11275356		11268229	0	0	0
CG8182	GalNAc-T1	FBgn0034025	chr2R	11399215	11403102		11399215	0	0	0
CG8183	Khc-73	FBgn0019968	chr2R	11403283	11419764	complement	11419764	0	0	0
CG8187	CG8187	FBgn0034027	chr2R	11427059	11428868	complement	11428868	0	0	0
CG8186	Vha36-1	FBgn0022097	chr2R	11428940	11430003		11428940	0	0	0
CG8190	eIF2B-gamma	FBgn0034029	chr2R	11430166	11431914		11430166	0	0	0
CG8195	CG8195	FBgn0034032	chr2R	11450202	11453306	complement	11453306	0	0	0
CG8200	Flo1	FBgn0024754	chr2R	11453776	11456909	complement	11456909	0	0	0
CG8203	Cdk5	FBgn0013762	chr2R	11457033	11458922	complement	11458922	NA	0	0
CG8204	CG8204	FBgn0034033	chr2R	11460649	11461496	complement	11461496	0	0	0
CG8205	fus	FBgn0023441	chr2R	11544823	11564174	complement	11564174	NA	1	NA
CG8207	CG8207	FBgn0034035	chr2R	11564723	11566461	complement	11566461	NA	0	NA
CG33139	Ranbp11	FBgn0053139	chr2R	11570224	11574920		11570224	0	0	NA
CG30084	Zasp52	FBgn0083919	chr2R	11650070	11704509	complement	11704509	0	NA	NA
CG8256	Gpo-1	FBgn0022160	chr2R	11745257	11750260	complement	11750260	NA	0	0
CG8293	Iap2	FBgn0015247	chr2R	11819675	11822330	complement	11822330	0	0	0
CG8297	CG8297	FBgn0034050	chr2R	11822330	11823443		11822330	0	0	0
CG8295	Mlf	FBgn0034051	chr2R	11823398	11827578	complement	11827578	0	0	0
CG18255	Strn-Mlck	FBgn0013988	chr2R	11834438	11877003	complement	11877003	0	0	0
CG8314	CG8314	FBgn0034057	chr2R	11877188	11878791	complement	11878791	0	0	0
CG8315	Pex11	FBgn0034058	chr2R	11878872	11879880	complement	11879880	0	0	0
CG8320	CG8320	FBgn0034059	chr2R	11879913	11881212		11879913	0	0	0
CG8370	CG8370	FBgn0034060	chr2R	11888686	11894406		11888686	0	0	0
CG8386	CG8386	FBgn0034061	chr2R	11894398	11895172	complement	11895172	0	0	0
CG8389	CG8389	FBgn0034063	chr2R	11895844	11901320		11895844	0	0	0
CG8392	Prosbeta1	FBgn0010590	chr2R	11901310	11902292	complement	11902292	0	0	0
CG8395	Rrp42	FBgn0034065	chr2R	11902413	11903555		11902413	0	0	0
CG8400	casp	FBgn0034068	chr2R	11912133	11915666	complement	11915666	0	0	0
CG8414	CG8414	FBgn0034073	chr2R	11986811	11990113	complement	11990113	0	0	0
CG8416	Rho1	FBgn0014020	chr2R	11990192	11994734		11990192	0	0	0
CG8418	Ric	FBgn0017549	chr2R	11994945	11997522	complement	11997522	0	0	0
CG8428	spin	FBgn0086676	chr2R	12012486	12025743		12012486	NA	0	0
CG8430	Got1	FBgn0001124	chr2R	12025857	12029433		12025857	0	0	0
CG8431	Aats-cys	FBgn0027091	chr2R	12030652	12033411		12030652	0	0	0
CG8434	lbk	FBgn0034083	chr2R	12037628	12057024		12037628	0	0	0
CG8435	CG8435	FBgn0034084	chr2R	12057105	12058366	complement	12058366	0	0	0
CG8440	Lis-1	FBgn0015754	chr2R	12066331	12072608		12066331	0	0	0
CG8443	clu	FBgn0034087	chr2R	12074089	12081782		12074089	0	0	0
CG8446	CG44243	FBgn0034089	chr2R	12084547	12087060		12084547	0	0	0
CG18247	shark	FBgn0015295	chr2R	12086931	12090389	complement	12090389	0	0	0
CG8448	mrj	FBgn0034091	chr2R	12090834	12109298	complement	12109298	NA	0	NA
CG15706	CG15706	FBgn0034093	chr2R	12110723	12118185	complement	12118185	NA	0	NA
CG7765	Khc	FBgn0001308	chr2R	12154465	12159476	complement	12159476	NA	0	0
CG3767	JhI-26	FBgn0028424	chr2R	12176825	12178838		12176825	NA	0	NA
CG7747	CG7747	FBgn0034109	chr2R	12179769	12181635	complement	12181635	0	0	0
CG3615	Atg9	FBgn0034110	chr2R	12181905	12184737		12181905	0	0	0
CG8060	CG8060	FBgn0034113	chr2R	12203818	12208237	complement	12208237	0	0	0
CG4311	Hmgs	FBgn0010611	chr2R	12223595	12228747		12223595	0	0	0
CG6251	Nup62	FBgn0034118	chr2R	12231882	12233333		12231882	NA	0	0
CG8332	RpS15	FBgn0034138	chr2R	12457617	12458735	complement	12458735	0	0	NA
CG4918	RpLP2	FBgn0003274	chr2R	12473634	12474237		12473634	NA	0	0
CG8311	CG8311	FBgn0034141	chr2R	12474550	12476689	complement	12476689	NA	0	0
CG8306	CG8306	FBgn0034142	chr2R	12477023	12482151	complement	12482151	NA	0	NA
CG30463	CG30463	FBgn0050463	chr2R	12560740	12620421	complement	12620421	0	0	NA
CG5210	CG5210	FBgn0013763	chr2R	12578527	12581256		12578527	0	0	NA
CG8566	unc-104	FBgn0034155	chr2R	12639008	12660176	complement	12660176	0	0	NA
CG8905	Sod2	FBgn0010213	chr2R	12660290	12661420	complement	12661420	0	0	NA
CG5522	CG5522	FBgn0034158	chr2R	12671176	12679977		12671176	0	0	NA
CG5859	IntS8	FBgn0025830	chr2R	12737942	12741609		12737942	NA	NA	0
CG5935	Dek	FBgn0026533	chr2R	12743725	12749243		12743725	0	0	0
CG8912	Psi	FBgn0014870	chr2R	12748826	12755219	complement	12755219	0	0	0
CG6341	Ef1beta	FBgn0028737	chr2R	12755727	12756785		12755727	0	0	0
CG33456	mute	FBgn0085444	chr2R	12835801	12842771	complement	12842771	0	0	0
CG6665	CG6665	FBgn0034172	chr2R	12844970	12846432		12844970	0	0	0
CG9000	ste24a	FBgn0034176	chr2R	12887749	12889446	complement	12889446	0	0	0
CG8980	NiPp1	FBgn0026402	chr2R	12891068	12892654	complement	12892654	0	0	0
CG6805	CG6805	FBgn0034179	chr2R	12892956	12895006		12892956	0	0	0
CG15609	Ehbp1	FBgn0034180	chr2R	12895179	12903399	complement	12903399	0	0	0
CG8963	CG8963	FBgn0034181	chr2R	12903731	12907027	complement	12907027	0	0	0
CG6829	Ark	FBgn0024252	chr2R	12907532	12914208		12907532	0	0	0
CG9635	RhoGEF2	FBgn0023172	chr2R	12914695	12932158		12914695	NA	0	0
CG8946	Sply	FBgn0010591	chr2R	12975946	12979463	complement	12979463	0	0	NA
CG8938	GstS1	FBgn0010226	chr2R	12980751	12987006	complement	12987006	NA	NA	NA
CG15611	CG15611	FBgn0034194	chr2R	12996349	13001865		12996349	NA	NA	NA
CG6568	CG6568	FBgn0034210	chr2R	13292809	13294932	complement	13294932	0	NA	0
CG10938	Prosalpha5	FBgn0016697	chr2R	13300272	13301274		13300272	0	0	0
CG6556	cnk	FBgn0021818	chr2R	13301475	13307512	complement	13307512	0	0	0
CG4798	l(2)k01209	FBgn0022029	chr2R	13307912	13313184		13307912	0	0	0
CG6550	CG6550	FBgn0034214	chr2R	13313175	13315016	complement	13315016	0	0	0
CG4802	Mtap	FBgn0034215	chr2R	13315300	13316820		13315300	0	0	0
CG6546	Bap55	FBgn0025716	chr2R	13316858	13318468	complement	13318468	0	0	0
CG6542	EDTP	FBgn0027506	chr2R	13319678	13332443	complement	13332443	0	0	0
CG10751	robl	FBgn0024196	chr2R	13343977	13344634		13343977	1	0	0
CG14478	CG14478	FBgn0028953	chr2R	13345168	13353300		13345168	0	0	0
CG6522	Tes	FBgn0034223	chr2R	13353384	13356682	complement	13356682	0	0	0
CG4816	qkr54B	FBgn0022987	chr2R	13357129	13362634		13357129	0	0	0
CG30104	NT5E-2	FBgn0050104	chr2R	13372507	13380674		13372507	NA	NA	NA
CG4853	CG4853	FBgn0034230	chr2R	13401722	13404950		13401722	0	0	0
CG11419	APC10	FBgn0034231	chr2R	13404766	13405691	complement	13405691	0	0	0
CG4866	CG4866	FBgn0034232	chr2R	13405728	13406532		13405728	0	0	0
CG33130	Patronin	FBgn0022085	chr2R	13406529	13423371	complement	13423371	0	0	0
CG4878	eIF3-S9	FBgn0034237	chr2R	13423718	13426647		13423718	0	0	0
CG4886	cyp33	FBgn0028382	chr2R	13432727	13433905		13432727	0	0	0
CG6510	RpL18A	FBgn0010409	chr2R	13433911	13434967	complement	13434967	0	0	0
CG6501	Ns2	FBgn0034243	chr2R	13453284	13455961	complement	13455961	0	0	0
CG4909	POSH	FBgn0040294	chr2R	13456237	13459827		13456237	0	0	0
CG14482	CG14482	FBgn0034245	chr2R	13459601	13460289	complement	13460289	0	0	0
CG4921	Rab4	FBgn0016701	chr2R	13460967	13462484		13460967	0	0	0
CG6493	Dcr-2	FBgn0034246	chr2R	13462484	13469030	complement	13469030	NA	0	0
CG14483	CG14483	FBgn0034248	chr2R	13472700	13473799	complement	13473799	NA	0	0
CG4943	lack	FBgn0029006	chr2R	13480296	13491966		13480296	0	0	0
CG4954	eIF3-S8	FBgn0034258	chr2R	13553183	13556780		13553183	0	0	0
CG6459	P32	FBgn0034259	chr2R	13558814	13560145	complement	13560145	0	0	0
CG6446	Sema-1b	FBgn0016059	chr2R	13560344	13571004	complement	13571004	0	0	0
CG4966	HPS4	FBgn0034261	chr2R	13571079	13578327		13571079	0	0	0
CG14485	swi2	FBgn0034262	chr2R	13577780	13582858	complement	13582858	NA	0	0
CG17818	rdgBbeta	FBgn0027872	chr2R	13583281	13585867	complement	13585867	0	0	0
CG6424	CG6424	FBgn0028494	chr2R	13590840	13606851	complement	13606851	0	NA	0
CG6410	Snx16	FBgn0034265	chr2R	13612535	13614352	complement	13614352	0	0	0
CG6406	CG6406	FBgn0034269	chr2R	13621924	13624774	complement	13624774	0	0	0
CG4996	CG4996	FBgn0034271	chr2R	13627406	13631474		13627406	0	0	0
CG5009	CG5009	FBgn0027572	chr2R	13648445	13652046		13648445	0	0	0
CG6370	OstDelta	FBgn0034277	chr2R	13652079	13654575	complement	13654575	0	0	0
CG5032	aft	FBgn0026309	chr2R	13673640	13676061		13673640	0	0	0
CG5788	UbcD10	FBgn0026316	chr2R	13675917	13676915	complement	13676915	0	0	0
CG5033	CG5033	FBgn0028744	chr2R	13677184	13679953		13677184	0	0	0
CG11430	olf186-F	FBgn0041585	chr2R	13730947	13748087		13730947	NA	NA	NA
CG14489	olf186-M	FBgn0015522	chr2R	13734204	13735949		13734204	NA	NA	NA
CG5784	Mapmodulin	FBgn0034282	chr2R	13753683	13759520	complement	13759520	0	0	0
CG5757	CG5757	FBgn0034299	chr2R	13981228	13982405	complement	13982405	0	0	0
CG5098	CG5098	FBgn0034300	chr2R	13982445	13988536		13982445	0	0	0
CG5753	stau	FBgn0003520	chr2R	14005401	14013284	complement	14013284	0	0	0
CG5748	Hsf	FBgn0001222	chr2R	14017808	14022139	complement	14022139	0	0	0
CG5109	Pcl	FBgn0003044	chr2R	14022931	14027495		14022931	0	0	0
CG17680	CG17680	FBgn0062440	chr2R	14034802	14035502	complement	14035502	0	0	0
CG5742	CG5742	FBgn0034304	chr2R	14035601	14038915	complement	14038915	0	0	0
CG5124	adp	FBgn0000057	chr2R	14039209	14041565		14039209	0	0	0
CG10915	CG10915	FBgn0034308	chr2R	14048225	14052251		14048225	0	0	0
CG5733	Nup75	FBgn0034310	chr2R	14052199	14054645	complement	14054645	0	0	0
CG5729	Dgp-1	FBgn0027836	chr2R	14055918	14060112	complement	14060112	0	0	0
CG10916	CG10916	FBgn0034312	chr2R	14061174	14063230		14061174	0	0	0
CG5726	CG5726	FBgn0034313	chr2R	14062760	14067702	complement	14067702	0	0	0
CG33198	pen-2	FBgn0053198	chr2R	14164944	14166267		14164944	0	0	NA
CG5580	sbb	FBgn0010575	chr2R	14165703	14244801	complement	14244801	0	NA	0
CG5164	GstE1	FBgn0034335	chr2R	14285898	14286728		14285898	NA	0	0
CG17524	GstE3	FBgn0063497	chr2R	14288218	14288972		14288218	NA	0	0
CG17530	GstE6	FBgn0063494	chr2R	14293516	14294266		14293516	NA	0	NA
CG17531	GstE7	FBgn0063493	chr2R	14294429	14295193		14294429	NA	0	NA
CG5170	Dp1	FBgn0027835	chr2R	14299532	14308629		14299532	0	0	0
CG5174	CG5174	FBgn0034345	chr2R	14308918	14313726		14308918	0	0	0
CG12263	CG12263	FBgn0034346	chr2R	14313926	14317838		14313926	0	0	0
CG30118	CG30118	FBgn0050118	chr2R	14317820	14327980	complement	14327980	0	0	0
CG5519	Prp19	FBgn0261119	chr2R	14334866	14338546	complement	14338546	0	0	0
CG5224	GstE11	FBgn0034354	chr2R	14391113	14392530		14391113	0	0	NA
CG17725	Pepck	FBgn0003067	chr2R	14424272	14426921		14424272	NA	NA	NA
CG5497	mRpS28	FBgn0034361	chr2R	14501715	14502523	complement	14502523	NA	0	NA
CG5323	CG5323	FBgn0034362	chr2R	14502565	14503504		14502565	NA	0	NA
CG5489	Atg7	FBgn0034366	chr2R	14507971	14512549	complement	14512549	0	0	0
CG5341	Sec6	FBgn0034367	chr2R	14512754	14515223		14512754	0	0	0
CG5345	Eip55E	FBgn0000566	chr2R	14515423	14516900		14515423	0	0	0
CG5482	CG5482	FBgn0034368	chr2R	14517099	14519550	complement	14519550	0	0	0
CG30122	CG30122	FBgn0050122	chr2R	14519833	14526775	complement	14526775	0	0	0
CG5473	SP2637	FBgn0034371	chr2R	14528367	14545727	complement	14545727	0	0	0
CG15085	edl	FBgn0023214	chr2R	14555032	14561041	complement	14561041	NA	0	NA
CG15073	CG15073	FBgn0034379	chr2R	14593482	14595731		14593482	0	0	0
CG15087	CG15087	FBgn0034380	chr2R	14595657	14598370	complement	14598370	0	0	0
CG15095	l(2)08717	FBgn0010651	chr2R	14684480	14691232	complement	14691232	NA	0	NA
CG15081	Phb2	FBgn0010551	chr2R	14706972	14709755		14706972	NA	0	0
CG15098	CG15098	FBgn0034398	chr2R	14720877	14722280	complement	14722280	0	0	0
CG15083	CG15083	FBgn0034399	chr2R	14722768	14724347		14722768	0	0	0
CG15100	CG15100	FBgn0034401	chr2R	14734363	14738104	complement	14738104	0	0	0
CG15084	CG15084	FBgn0034402	chr2R	14738349	14739468		14738349	0	0	0
CG15101	Jheh1	FBgn0010053	chr2R	14740939	14742592	complement	14742592	NA	0	NA
CG15102	Jheh2	FBgn0034405	chr2R	14743272	14745750	complement	14745750	NA	0	NA
CG15107	CG15107	FBgn0041702	chr2R	14858814	14860042	complement	14860042	0	0	NA
CG15104	Topors	FBgn0034410	chr2R	14860117	14864767		14860117	0	0	NA
CG15110	botv	FBgn0027535	chr2R	15017094	15021211		15017094	0	0	0
CG15118	CG15118	FBgn0034418	chr2R	15021232	15024674	complement	15024674	0	0	0
CG15111	CG15111	FBgn0034419	chr2R	15024877	15028539		15024877	0	0	0
CG15112	ena	FBgn0000578	chr2R	15029137	15051210		15029137	NA	NA	0
CG10737	CG10737	FBgn0034420	chr2R	15051648	15065728		15051648	0	0	0
CG7097	hppy	FBgn0034421	chr2R	15066243	15114698		15066243	0	0	0
CG7137	CG7137	FBgn0034422	chr2R	15114849	15116118		15114849	0	0	0
CG11949	cora	FBgn0010434	chr2R	15116568	15131256		15116568	0	0	0
CG11906	CG11906	FBgn0034425	chr2R	15168923	15171466	complement	15171466	0	0	0
CG11001	FK506-bp2	FBgn0013954	chr2R	15177614	15178467		15177614	0	0	0
CG15119	mip40	FBgn0034430	chr2R	15178610	15179701	complement	15179701	0	0	0
CG7417	Tab2	FBgn0086358	chr2R	15180034	15192013		15180034	0	0	0
CG7461	CG7461	FBgn0034432	chr2R	15192677	15194950		15192677	0	0	0
CG10460	cer	FBgn0034443	chr2R	15283720	15284277	complement	15284277	0	0	0
CG9325	hts	FBgn0004873	chr2R	15284537	15312408	complement	15312408	0	0	0
CG7563	CalpA	FBgn0012051	chr2R	15312618	15318069		15312618	0	0	0
CG7626	Spt5	FBgn0040273	chr2R	15324988	15329403		15324988	0	0	0
CG7726	RpL11	FBgn0013325	chr2R	15329847	15331330		15329847	0	0	0
CG9291	EloC	FBgn0023211	chr2R	15332590	15333791	complement	15333791	0	0	0
CG9277	betaTub56D	FBgn0003887	chr2R	15334824	15339105	complement	15339105	0	0	0
CG8201	par-1	FBgn0260934	chr2R	15343675	15373191		15343675	0	0	0
CG11242	TBCB	FBgn0034451	chr2R	15372999	15374342	complement	15374342	0	0	0
CG11007	CG11007	FBgn0034455	chr2R	15390573	15392099		15390573	NA	0	NA
CG9218	sm	FBgn0003435	chr2R	15405369	15519013	complement	15519013	NA	0	0
CG9854	hrg	FBgn0015949	chr2R	15551424	15557337	complement	15557337	0	0	0
CG11025	isopeptidase-T-3	FBgn0028372	chr2R	15558123	15560982		15558123	0	0	0
CG8896	18w	FBgn0004364	chr2R	15999016	16004437		15999016	NA	NA	1
CG11208	CG11208	FBgn0034488	chr2R	16130257	16132893	complement	16132893	0	0	NA
CG9204	Ate1	FBgn0025720	chr2R	16142471	16144895	complement	16144895	0	0	NA
CG11055	Hsl	FBgn0034491	chr2R	16145155	16149231		16145155	0	0	0
CG8900	RpS18	FBgn0010411	chr2R	16151484	16152353		16151484	0	0	0
CG10444	CG10444	FBgn0034494	chr2R	16159158	16162004	complement	16162004	0	0	0
CG16868	CG16868	FBgn0034498	chr2R	16169134	16174599	complement	16174599	0	0	NA
CG11200	CG11200	FBgn0034500	chr2R	16192022	16196176	complement	16196176	0	0	NA
CG8920	CG8920	FBgn0027529	chr2R	16206685	16213478		16206685	NA	0	0
CG13867	MED8	FBgn0034503	chr2R	16213349	16214311	complement	16214311	0	0	0
CG8929	CG8929	FBgn0034504	chr2R	16214775	16218226		16214775	0	0	0
CG13431	Mgat1	FBgn0034521	chr2R	16446661	16449836	complement	16449836	0	0	NA
CG13425	bl	FBgn0015907	chr2R	16475056	16494359		16475056	NA	0	0
CG9945	CG9945	FBgn0034527	chr2R	16506008	16508586		16506008	0	0	0
CG11180	CG11180	FBgn0034528	chr2R	16508419	16510934	complement	16510934	0	0	0
CG30149	rig	FBgn0250850	chr2R	16521381	16528186	complement	16528186	0	0	0
CG9954	maf-S	FBgn0034534	chr2R	16528481	16529173		16528481	0	0	0
CG11132	DMAP1	FBgn0034537	chr2R	16531541	16533370		16531541	0	0	0
CG9025	Fem-1	FBgn0034542	chr2R	16549979	16554811	complement	16554811	NA	0	0
CG9985	sktl	FBgn0016984	chr2R	16714787	16723533	complement	16723533	0	NA	NA
CG10067	Act57B	FBgn0000044	chr2R	16831526	16833936		16831526	0	NA	NA
CG9344	CG9344	FBgn0034564	chr2R	16864561	16865105		16864561	0	0	NA
CG9327	Prosalpha3	FBgn0261394	chr2R	16882405	16883623		16882405	NA	0	0
CG33133	grau	FBgn0001133	chr2R	16897269	16899426	complement	16899426	0	0	0
CG9346	CG9346	FBgn0034572	chr2R	16899475	16903133		16899475	0	0	0
CG3295	CG3295	FBgn0034573	chr2R	16903099	16904951	complement	16904951	0	0	0
CG9350	CG9350	FBgn0034576	chr2R	16912583	16913591		16912583	NA	0	0
CG10540	cpa	FBgn0034577	chr2R	16945292	16947388		16945292	NA	0	0
CG9353	mRpL54	FBgn0034579	chr2R	16948294	16949092		16948294	NA	0	0
CG10527	CG10527	FBgn0034583	chr2R	16957873	16960294	complement	16960294	NA	0	NA
CG9364	Treh	FBgn0003748	chr2R	16961523	16976450		16961523	NA	0	NA
CG4030	Rbpn-5	FBgn0034585	chr2R	16975891	16978509	complement	16978509	0	0	0
CG4038	CG4038	FBgn0011824	chr2R	16983463	16984810	complement	16984810	NA	0	0
CG4050	CG4050	FBgn0020312	chr2R	17011240	17016015	complement	17016015	0	0	0
CG9401	mago	FBgn0002736	chr2R	17016082	17017242		17016082	0	0	0
CG30388	Magi	FBgn0034590	chr2R	17016968	17029766	complement	17029766	0	0	0
CG9415	Xbp1	FBgn0021872	chr2R	17031050	17033255		17031050	0	0	0
CG30389	CG30389	FBgn0050389	chr2R	17035770	17048050	complement	17048050	0	0	0
CG4266	CG4266	FBgn0034598	chr2R	17049218	17056164	complement	17056164	0	0	0
CG9437	hng1	FBgn0034599	chr2R	17056435	17057515		17056435	0	0	0
CG4279	LSm1	FBgn0261067	chr2R	17057474	17058177	complement	17058177	0	0	0
CG9450	tud	FBgn0003891	chr2R	17070827	17080418		17070827	0	0	0
CG10069	MFS16	FBgn0034611	chr2R	17169803	17173184		17169803	0	0	NA
CG30392	CG30392	FBgn0050392	chr2R	17178419	17179686	complement	17179686	0	0	0
CG10071	RpL29	FBgn0016726	chr2R	17181273	17181909		17181273	0	0	0
CG9754	CG9754	FBgn0034617	chr2R	17197873	17199859	complement	17199859	0	0	0
CG30394	CG30394	FBgn0050394	chr2R	17207545	17210825	complement	17210825	0	0	0
CG9696	dom	FBgn0020306	chr2R	17210935	17229352		17210935	0	0	0
CG10795	CG10795	FBgn0034626	chr2R	17270732	17271896	complement	17271896	0	0	NA
CG10497	Sdc	FBgn0010415	chr2R	17279907	17368681	complement	17368681	0	0	0
CG15667	Sara	FBgn0026369	chr2R	17369432	17374612		17369432	0	0	0
CG9847	Fkbp14	FBgn0010470	chr2R	17374672	17385434	complement	17385434	0	NA	0
CG10496	TAF1C-like	FBgn0034631	chr2R	17386408	17389237	complement	17389237	0	0	0
CG15669	MESK2	FBgn0043070	chr2R	17389602	17404746		17389602	0	0	0
CG10433	CG10433	FBgn0034638	chr2R	17493181	17495630	complement	17495630	0	NA	NA
CG18870	CG18870	FBgn0042180	chr2R	17501350	17504412	complement	17504412	0	0	0
CG9858	clt	FBgn0000326	chr2R	17504566	17506584	complement	17506584	NA	0	0
CG9856	PTP-ER	FBgn0016641	chr2R	17506826	17511951	complement	17511951	0	0	0
CG10080	mahj	FBgn0034641	chr2R	17512535	17518927		17512535	0	0	0
CG10321	CG10321	FBgn0034643	chr2R	17522184	17525904		17522184	0	0	0
CG10082	CG10082	FBgn0034644	chr2R	17533682	17545440		17533682	0	NA	0
CG10320	CG10320	FBgn0034645	chr2R	17545583	17546282		17545583	0	0	0
CG9862	Rae1	FBgn0034646	chr2R	17546275	17547512	complement	17547512	0	0	0
CG10306	CG10306	FBgn0034654	chr2R	17572788	17573706		17572788	0	0	0
CG9874	Tbp	FBgn0003687	chr2R	17573697	17575147	complement	17575147	0	0	0
CG17921	HmgZ	FBgn0010228	chr2R	17584993	17595366	complement	17595366	NA	NA	0
CG17950	HmgD	FBgn0004362	chr2R	17588963	17604232		17588963	0	0	0
CG30404	Tango11	FBgn0050404	chr2R	17604285	17607468	complement	17607468	0	0	0
CG9304	CG9304	FBgn0034674	chr2R	17860627	17863891		17860627	0	0	NA
CG6393	Snp	FBgn0259142	chr2R	17948455	17957262		17948455	0	0	0
CG6562	Synj	FBgn0034691	chr2R	17967681	17973272		17967681	0	0	0
CG6613	CG6613	FBgn0034694	chr2R	17990682	17993468		17990682	0	0	0
CG13503	Vrp1	FBgn0243516	chr2R	17993612	18010067	complement	18010067	0	0	0
CG11061	GM130	FBgn0034697	chr2R	18012072	18015007	complement	18015007	0	0	0
CG11275	CG11275	FBgn0034706	chr2R	18067200	18070147		18067200	0	0	NA
CG5625	Vps35	FBgn0034708	chr2R	18073477	18077391		18073477	0	0	0
CG5709	ari-2	FBgn0025186	chr2R	18100340	18104769		18100340	0	0	NA
CG3413	wdp	FBgn0034718	chr2R	18185719	18199442	complement	18199442	NA	NA	NA
CG5820	Gp150	FBgn0013272	chr2R	18205167	18216921		18205167	NA	NA	NA
CG10955	Rtf1	FBgn0034722	chr2R	18262595	18265989		18262595	0	0	0
CG3584	qkr58E-3	FBgn0022984	chr2R	18296713	18299050	complement	18299050	0	0	0
CG11301	Mes4	FBgn0034726	chr2R	18299294	18300087		18299294	0	0	0
CG3613	qkr58E-1	FBgn0022986	chr2R	18300061	18303023	complement	18303023	0	0	0
CG5821	qkr58E-2	FBgn0022985	chr2R	18303065	18306506		18303065	0	0	0
CG3633	mRpS29	FBgn0034727	chr2R	18306442	18307881	complement	18307881	0	0	0
CG6339	rad50	FBgn0034728	chr2R	18308518	18312987		18308518	0	0	0
CG10344	CG10344	FBgn0034729	chr2R	18313238	18314482	complement	18314482	NA	0	NA
CG4752	CG4752	FBgn0034733	chr2R	18365884	18370559		18365884	NA	NA	NA
CG4610	CG4610	FBgn0034735	chr2R	18379702	18381800		18379702	0	0	0
CG4444	px	FBgn0003175	chr2R	18381802	18449570	complement	18449570	0	0	0
CG12489	dnr1	FBgn0260866	chr2R	18450657	18480469	complement	18480469	NA	NA	NA
CG4046	RpS16	FBgn0034743	chr2R	18493250	18495500		18493250	0	0	0
CG4071	Vps20	FBgn0034744	chr2R	18495815	18496924		18495815	0	0	0
CG5179	Cdk9	FBgn0019949	chr2R	18523568	18525232	complement	18525232	0	0	0
CG4207	bonsai	FBgn0026261	chr2R	18525275	18526373		18525275	0	0	0
CG3732	CG3732	FBgn0034750	chr2R	18526312	18527706	complement	18527706	0	0	0
CG2852	CG2852	FBgn0034753	chr2R	18532151	18533849	complement	18533849	NA	0	0
CG9952	ppa	FBgn0020257	chr2R	18572460	18576492	complement	18576492	0	NA	0
CG3612	blw	FBgn0011211	chr2R	18686604	18689685		18686604	NA	0	0
CG13531	CG13531	FBgn0034786	chr2R	18735355	18741350	complement	18741350	0	0	0
CG3661	RpL23	FBgn0010078	chr2R	18741906	18743217		18741906	0	0	0
CG3501	CG3501	FBgn0034791	chr2R	18768845	18770213	complement	18770213	0	0	0
CG3499	CG3499	FBgn0034792	chr2R	18770270	18773770	complement	18773770	0	0	0
CG13533	asrij	FBgn0034793	chr2R	18773921	18775101		18773921	0	0	0
CG3495	Gmer	FBgn0034794	chr2R	18775097	18776380	complement	18776380	0	0	0
CG12781	nahoda	FBgn0034797	chr2R	18783697	18804242		18783697	0	0	NA
CG3820	Nup214	FBgn0010660	chr2R	18806460	18812265	complement	18812265	0	0	0
CG3800	CG3800	FBgn0034802	chr2R	18822092	18824600	complement	18824600	0	0	0
CG9849	CG9849	FBgn0034803	chr2R	18824802	18826548		18824802	0	0	0
CG9893	l(2)06496	FBgn0010622	chr2R	18948943	18950116	complement	18950116	0	0	0
CG9890	CG9890	FBgn0034814	chr2R	18950270	18951783	complement	18951783	0	0	0
CG3082	l(2)k09913	FBgn0021979	chr2R	18954719	18959398		18954719	0	0	NA
CG9888	Fib	FBgn0003062	chr2R	18960432	18962248	complement	18962248	0	0	NA
CG30410	Rpi	FBgn0050410	chr2R	19242706	19243964		19242706	0	0	0
CG3500	CG3500	FBgn0034849	chr2R	19243895	19245088	complement	19245088	NA	0	0
CG3493	Golgin245	FBgn0034854	chr2R	19258883	19264568	complement	19264568	NA	0	0
CG13551	CG13551	FBgn0040660	chr2R	19265389	19270947	complement	19270947	0	0	0
CG30415	CG30415	FBgn0250838	chr2R	19272987	19273986	complement	19273986	0	0	0
CG10315	eIF2B-delta	FBgn0034858	chr2R	19274044	19276575		19274044	0	0	0
CG3530	CG3530	FBgn0028497	chr2R	19276532	19284203	complement	19284203	0	0	0
CG3870	RabX1	FBgn0015372	chr2R	19407362	19411136	complement	19411136	0	0	0
CG3957	wmd	FBgn0034876	chr2R	19432346	19435674	complement	19435674	0	0	0
CG17280	levy	FBgn0034877	chr2R	19435762	19436505		19435762	0	0	0
CG3941	pita	FBgn0034878	chr2R	19436490	19442235	complement	19442235	0	0	0
CG12273	angel	FBgn0016762	chr2R	19581526	19582755		19581526	0	0	0
CG5479	mRpL43	FBgn0034893	chr2R	19585628	19586537		19585628	0	0	0
CG4091	CG4091	FBgn0034894	chr2R	19586472	19589929	complement	19589929	0	0	0
CG4084	l(2)not	FBgn0011297	chr2R	19592962	19597315	complement	19597315	0	0	0
CG5504	l(2)tid	FBgn0002174	chr2R	19594436	19596549		19594436	0	0	0
CG11299	Sesn	FBgn0034897	chr2R	19601423	19622369		19601423	0	0	NA
CG4051	egl	FBgn0000562	chr2R	19622427	19634352	complement	19634352	NA	0	NA
CG5532	CG5532	FBgn0034902	chr2R	19640277	19641038		19640277	NA	0	NA
CG12752	Nxt1	FBgn0028411	chr2R	19698844	19699497	complement	19699497	0	0	0
CG11173	Snap29	FBgn0034913	chr2R	19731006	19732286	complement	19732286	0	0	0
CG5554	CG5554	FBgn0034914	chr2R	19732524	19734547		19732524	0	0	0
CG18426	ytr	FBgn0021895	chr2R	19734684	19739003	complement	19739003	NA	0	0
CG17611	eIF6	FBgn0034915	chr2R	19736769	19737824	complement	19737824	0	0	0
CG5562	gbb	FBgn0024234	chr2R	19739085	19740770		19739085	NA	0	0
CG30176	wibg	FBgn0034918	chr2R	19743477	19744459	complement	19744459	0	0	0
CG10327	TBPH	FBgn0025790	chr2R	19746590	19750116	complement	19750116	0	0	0
CG4585	CG4585	FBgn0025335	chr2R	19750485	19752921	complement	19752921	0	0	0
CG5569	CG5569	FBgn0034919	chr2R	19752937	19754177		19752937	0	0	0
CG4581	Thiolase	FBgn0025352	chr2R	19754171	19756126	complement	19756126	NA	0	0
CG5575	ken	FBgn0011236	chr2R	19757796	19764965		19757796	NA	0	0
CG4882	CG4882	FBgn0025336	chr2R	19768340	19770450	complement	19770450	NA	NA	0
CG11183	Dcp1	FBgn0034921	chr2R	19776287	19777799	complement	19777799	0	0	0
CG5339	CG5339	FBgn0034925	chr2R	19784419	19785769	complement	19785769	0	0	0
CG5330	Nap1	FBgn0015268	chr2R	19792698	19794817	complement	19794817	0	0	0
CG3725	Ca-P60A	FBgn0004551	chr2R	19812600	19823407	complement	19823407	NA	0	0
CG3735	CG3735	FBgn0034933	chr2R	19824600	19827277	complement	19827277	0	0	0
CG2827	Tal	FBgn0023477	chr2R	19827933	19829637		19827933	0	0	0
CG2835	Galphas	FBgn0001123	chr2R	19830061	19834459		19830061	0	0	0
CG2970	CG2970	FBgn0034936	chr2R	19836724	19839982		19836724	0	0	0
CG3803	CG3803	FBgn0034938	chr2R	19840036	19841571	complement	19841571	0	0	0
CG2980	thoc5	FBgn0034939	chr2R	19841614	19843929		19841614	0	0	0
CG3017	Alas	FBgn0020764	chr2R	19852295	19854280		19852295	0	0	0
CG3029	or	FBgn0003008	chr2R	19855462	19856466		19855462	0	0	0
CG10904	CG10904	FBgn0034945	chr2R	19856464	19857596	complement	19857596	0	0	0
CG3065	CG3065	FBgn0034946	chr2R	19857828	19859756		19857828	0	0	0
CG3060	mr	FBgn0002791	chr2R	19859954	19862931		19859954	0	0	0
CG3825	Gadd34	FBgn0034948	chr2R	19863122	19864778	complement	19864778	0	0	0
CG3090	Sox14	FBgn0005612	chr2R	19866324	19872700		19866324	0	0	0
CG3832	Phm	FBgn0019948	chr2R	19872698	19875978	complement	19875978	0	0	0
CG3860	CG3860	FBgn0034951	chr2R	19879661	19882578	complement	19882578	0	0	0
CG3907	CG3907	FBgn0034958	chr2R	19907421	19909821	complement	19909821	0	0	0
CG11388	CG11388	FBgn0034959	chr2R	19909866	19911504		19909866	0	0	0
CG3140	Adk2	FBgn0022708	chr2R	19911730	19913400		19911730	0	0	0
CG3924	Chi	FBgn0013764	chr2R	19919061	19921466	complement	19921466	0	0	0
CG3167	MAN1	FBgn0034962	chr2R	19921497	19924230		19921497	0	0	0
CG13567	Not11	FBgn0034963	chr2R	19924243	19925438	complement	19925438	0	0	0
CG3173	IntS1	FBgn0034964	chr2R	19925466	19931981		19925466	0	0	0
CG4254	tsr	FBgn0011726	chr2R	19931976	19934328	complement	19934328	NA	0	0
CG3988	gammaSnap1	FBgn0028552	chr2R	19934668	19936426	complement	19936426	NA	0	0
CG3186	eIF-5A	FBgn0034967	chr2R	19945321	19947006		19945321	NA	0	0
CG3195	RpL12	FBgn0034968	chr2R	19947901	19949383		19947901	0	0	0
CG3997	RpL39	FBgn0023170	chr2R	19949376	19949954	complement	19949954	0	0	0
CG3204	Rap2l	FBgn0025806	chr2R	19950574	19952928		19950574	0	0	0
CG4005	yki	FBgn0034970	chr2R	19953498	19956008	complement	19956008	0	0	0
CG3209	CG3209	FBgn0034971	chr2R	19956280	19961075		19956280	0	0	0
CG4012	gek	FBgn0023081	chr2R	19979602	19986159	complement	19986159	NA	0	0
CG11290	enok	FBgn0034975	chr2R	19986733	19994555		19986733	NA	0	0
CG4057	tamo	FBgn0041582	chr2R	20014161	20021074	complement	20021074	0	0	0
CG3260	Zfrp8	FBgn0021875	chr2R	20021512	20022928		20021512	0	0	0
CG3318	Dat	FBgn0019643	chr2R	20027086	20045285		20027086	0	0	0
CG13570	spag	FBgn0015544	chr2R	20046907	20049026		20046907	0	0	0
CG4326	mRpS17	FBgn0034986	chr2R	20061188	20061964	complement	20061964	0	0	0
CG3333	Nop60B	FBgn0259937	chr2R	20062400	20073866		20062400	0	0	0
CG3363	ocm	FBgn0034987	chr2R	20074226	20082813		20074226	NA	0	0
CG3362	cN-IIIB	FBgn0034988	chr2R	20083021	20084550		20083021	0	0	0
CG3356	CG3356	FBgn0034989	chr2R	20085347	20089710		20085347	0	0	0
CG3394	CG3394	FBgn0034999	chr2R	20181620	20185634		20181620	NA	0	NA
CG3401	betaTub60D	FBgn0003888	chr2R	20193404	20200622		20193404	NA	NA	NA
CG4527	slik	FBgn0035001	chr2R	20279652	20290203	complement	20290203	0	0	0
CG3416	Rpn8	FBgn0002787	chr2R	20287551	20292050		20287551	0	0	0
CG4589	Letm1	FBgn0019886	chr2R	20397031	20402843	complement	20402843	0	0	NA
CG4612	CG4612	FBgn0035016	chr2R	20409397	20413612	complement	20413612	0	0	0
CG30169	Brca2	FBgn0050169	chr2R	20413695	20417104		20413695	0	0	0
CG13585	CG13585	FBgn0035020	chr2R	20419117	20420914		20419117	0	0	0
CG4622	CG4622	FBgn0035021	chr2R	20420897	20443823	complement	20443823	NA	0	NA
CG4634	Nurf-38	FBgn0016687	chr2R	20446490	20448610	complement	20448610	0	0	0
CG11414	CG11414	FBgn0035024	chr2R	20449130	20452581		20449130	0	0	0
CG11416	uri	FBgn0035025	chr2R	20453077	20455605		20453077	0	0	0
CG12252	Fcp1	FBgn0035026	chr2R	20455510	20459344	complement	20459344	0	0	0
CG3511	CG3511	FBgn0035027	chr2R	20459150	20462026		20459150	0	0	0
CG3522	Start1	FBgn0035028	chr2R	20462082	20465199		20462082	0	0	0
CG3548	CG3548	FBgn0035033	chr2R	20487470	20489890		20487470	0	0	0
CG3570	CG3570	FBgn0035035	chr2R	20491095	20492193		20491095	0	0	0
CG13588	CG42360	FBgn0259742	chr2R	20494790	20498370		20494790	0	0	0
CG3608	CG3608	FBgn0035039	chr2R	20499226	20501429		20499226	0	0	0
CG3616	Cyp9c1	FBgn0015040	chr2R	20518586	20520446		20518586	0	NA	NA
CG3683	NDUFA8	FBgn0035046	chr2R	20551921	20552962		20551921	0	0	0
CG33228	CG33228	FBgn0261373	chr2R	20555934	20556853	complement	20556853	0	0	0
CG3691	Pof	FBgn0035047	chr2R	20556920	20559100		20556920	0	0	0
CG4859	Mmp1	FBgn0035049	chr2R	20558817	20575707	complement	20575707	NA	0	NA
CG12848	CG12848	FBgn0040666	chr2R	20650089	20650617	complement	20650617	0	0	0
CG3894	CG3894	FBgn0035059	chr2R	20650690	20654273		20650690	0	0	0
CG16936	GstE12	FBgn0027590	chr2R	20654241	20655695	complement	20655695	0	0	0
CG16932	Eps-15	FBgn0035060	chr2R	20655837	20662788	complement	20662788	0	0	0
CG16912	Aats-tyr-m	FBgn0035064	chr2R	20669249	20671023	complement	20671023	0	0	0
CG3589	CG3589	FBgn0035065	chr2R	20671078	20673065		20671078	0	0	0
CG16910	key	FBgn0041205	chr2R	20673037	20674934	complement	20674934	0	0	0
CG30423	CG30423	FBgn0050423	chr2R	20762499	20763388	complement	20763388	0	0	0
CG32836	NKAIN	FBgn0085442	chr2R	20769093	20776138		20769093	0	0	0
CG30425	RpL41	FBgn0066084	chr2R	20790939	20791458	complement	20791458	0	0	0
CG3760	CG3760	FBgn0022343	chr2R	20825704	20827292		20825704	0	NA	0
CG2811	CG2811	FBgn0035082	chr2R	20827229	20828006	complement	20828006	0	0	0
CG2803	Tina-1	FBgn0035083	chr2R	20828148	20829936	complement	20829936	0	0	0
CG2790	CG2790	FBgn0027599	chr2R	20834084	20835901	complement	20835901	0	0	0
CG2746	RpL19	FBgn0002607	chr2R	20855400	20857070	complement	20857070	NA	0	0
CG3776	CG3776	FBgn0035088	chr2R	20857201	20858378		20857201	NA	0	0
CG2727	emp	FBgn0010435	chr2R	20863979	20873593	complement	20873593	NA	NA	NA
CG15792	zip	FBgn0005634	chr2R	20878093	20899488	complement	20899488	0	NA	0
CG3533	uzip	FBgn0004055	chr2R	20899585	20919260		20899585	0	NA	0
CG30428	CG30428	FBgn0050428	chr2R	21139450	21142058		21139450	NA	NA	NA
CG1210	Pdk1	FBgn0020386	chr3L	129450	145895		129450	NA	0	0
CG6845	CG6845	FBgn0035099	chr3L	146433	149056		146433	NA	0	0
CG7049	CG7049	FBgn0035102	chr3L	175112	176228	complement	176228	0	0	0
CG6851	Mtch	FBgn0027786	chr3L	184626	186310		184626	0	0	0
CG1216	mri	FBgn0035107	chr3L	200174	202152		200174	0	0	0
CG18374	Gyk	FBgn0025592	chr3L	202098	205844	complement	205844	0	0	0
CG7067	NitFhit	FBgn0024945	chr3L	203730	205309		203730	0	0	0
CG13876	CG13876	FBgn0035109	chr3L	206134	207527		206134	0	0	0
CG7028	CG7028	FBgn0027587	chr3L	207184	211457	complement	211457	0	0	0
CG17143	thoc7	FBgn0035110	chr3L	211636	212687	complement	212687	0	0	0
CG16940	CG16940	FBgn0035111	chr3L	212709	216479		212709	0	0	0
CG33229	CG33229	FBgn0053229	chr3L	223852	225605		223852	0	0	0
CG32346	E(bx)	FBgn0000541	chr3L	233926	246912	complement	246912	0	0	0
CG7020	DIP2	FBgn0024806	chr3L	250229	257954	complement	257954	0	0	0
CG7008	Tudor-SN	FBgn0035121	chr3L	259043	264380	complement	264380	0	0	0
CG13880	mRpL17	FBgn0035122	chr3L	264779	265932		264779	0	0	0
CG7004	fwd	FBgn0004373	chr3L	305393	319884	complement	319884	0	0	0
CG32344	CG32344	FBgn0052344	chr3L	321233	324720	complement	324720	0	0	0
CG6936	mth	FBgn0023000	chr3L	343378	346957	complement	346957	NA	0	NA
CG6905	Cdc5	FBgn0035136	chr3L	357851	361383	complement	361383	0	0	0
CG1233	CG1233	FBgn0035137	chr3L	361472	365681		361472	0	0	0
CG17046	klar	FBgn0001316	chr3L	434083	540614	complement	540614	0	0	0
CG17090	hipk	FBgn0035142	chr3L	543060	581099		543060	0	0	0
CG12031	MED14	FBgn0035145	chr3L	593246	599239		593246	0	NA	0
CG13893	CG13893	FBgn0035146	chr3L	599094	604008	complement	604008	0	NA	0
CG17183	MED30	FBgn0035149	chr3L	652987	654089	complement	654089	0	0	0
CG12189	Rev1	FBgn0035150	chr3L	654363	657971		654363	0	0	0
CG3371	ebd1	FBgn0035153	chr3L	682885	685549	complement	685549	NA	0	0
CG12015	RabX6	FBgn0035155	chr3L	690517	691951		690517	NA	0	0
CG3279	Vti1	FBgn0260862	chr3L	691486	692919	complement	692919	NA	0	0
CG3217	CkIIalpha-i3	FBgn0025676	chr3L	708601	710607	complement	710607	1	0	0
CG13897	hng3	FBgn0035160	chr3L	737680	755489	complement	755489	NA	NA	NA
CG1007	emc	FBgn0000575	chr3L	749400	753492		749400	0	NA	0
CG13900	CG13900	FBgn0035162	chr3L	826720	833385	complement	833385	0	0	0
CG13887	CG13887	FBgn0035165	chr3L	837861	839931		837861	0	0	0
CG13890	CG13890	FBgn0035169	chr3L	851346	852673		851346	0	0	0
CG32479	CG32479	FBgn0052479	chr3L	871899	895313		871899	0	0	0
CG9205	CG9205	FBgn0035181	chr3L	1034697	1036298		1034697	0	0	NA
CG9102	bab2	FBgn0025525	chr3L	1140429	1177276	complement	1177276	0	1	0
CG9128	Sac1	FBgn0035195	chr3L	1247817	1250451		1247817	NA	0	NA
CG9148	scf	FBgn0025682	chr3L	1298672	1300389		1298672	0	0	0
CG2248	Rac1	FBgn0010333	chr3L	1300879	1302683	complement	1302683	0	0	0
CG9149	CG9149	FBgn0035203	chr3L	1302944	1304717		1302944	0	0	0
CG2277	CG2277	FBgn0035204	chr3L	1304850	1307418	complement	1307418	0	0	0
CG2469	CG2469	FBgn0035205	chr3L	1307224	1311805		1307224	0	0	0
CG9186	CG9186	FBgn0035206	chr3L	1311719	1313377	complement	1313377	0	0	0
CG9153	CG9153	FBgn0035207	chr3L	1313696	1318330		1313696	0	0	0
CG9160	mtacp1	FBgn0011361	chr3L	1329949	1331631		1329949	0	0	0
CG2211	CG2211	FBgn0035211	chr3L	1333239	1335359	complement	1335359	0	0	0
CG9165	l(3)02640	FBgn0010786	chr3L	1334889	1339415		1334889	0	0	0
CG2199	CG2199	FBgn0035213	chr3L	1339460	1342403	complement	1342403	0	0	0
CG9181	Ptp61F	FBgn0003138	chr3L	1342493	1475257	complement	1475257	NA	NA	1
CG12084	CG12084	FBgn0043458	chr3L	1490951	1496643	complement	1496643	0	0	0
CG12085	pUf68	FBgn0028577	chr3L	1496853	1502590	complement	1502590	0	0	0
CG1009	Psa	FBgn0261243	chr3L	1502843	1523380		1502843	0	0	0
CG12086	cue	FBgn0011204	chr3L	1503226	1517271	complement	1517271	0	0	0
CG12091	CG12091	FBgn0035228	chr3L	1534929	1536835	complement	1536835	0	0	0
CG7852	CG7852	FBgn0035229	chr3L	1537137	1544823		1537137	0	0	0
CG1049	Cct1	FBgn0041342	chr3L	1546092	1553504		1546092	0	0	0
CG12099	CG12099	FBgn0035232	chr3L	1555363	1558484	complement	1558484	0	0	0
CG7864	Pex10	FBgn0035233	chr3L	1558228	1559863		1558228	0	0	0
CG12004	CG12004	FBgn0035236	chr3L	1569181	1576330		1569181	0	0	0
CG12104	CG12104	FBgn0035238	chr3L	1600726	1602674	complement	1602674	NA	0	0
CG13926	CG13926	FBgn0035243	chr3L	1617348	1618158	complement	1618158	0	0	0
CG7955	ABCB7	FBgn0035244	chr3L	1618414	1623413		1618414	0	0	0
CG13929	metl	FBgn0035247	chr3L	1637942	1639235	complement	1639235	0	0	0
CG7961	alphaCOP	FBgn0025725	chr3L	1641066	1645199	complement	1645199	0	0	0
CG13919	CG13919	FBgn0035248	chr3L	1645467	1645983		1645467	0	0	0
CG7967	CG7967	FBgn0035251	chr3L	1651432	1652900	complement	1652900	0	0	0
CG7970	CG7970	FBgn0035252	chr3L	1653005	1654112		1653005	0	0	0
CG7971	CG7971	FBgn0035253	chr3L	1654247	1665064	complement	1665064	0	0	0
CG7974	CG7974	FBgn0035254	chr3L	1665138	1666594		1665138	0	0	0
CG7977	RpL23A	FBgn0026372	chr3L	1667192	1668654	complement	1668654	0	0	0
CG2086	drpr	FBgn0027594	chr3L	1715595	1731107	complement	1731107	NA	0	NA
CG7995	Gk	FBgn0035266	chr3L	1738407	1745421		1738407	NA	0	NA
CG8001	CG8001	FBgn0035268	chr3L	1756159	1759208		1756159	NA	0	NA
CG13933	CG13933	FBgn0035270	chr3L	1771809	1775147	complement	1775147	0	0	0
CG2021	CG2021	FBgn0035271	chr3L	1777010	1777411	complement	1777411	0	0	0
CG13922	mRpL46	FBgn0035272	chr3L	1777439	1778347		1777439	0	0	0
CG1977	alpha-Spec	FBgn0250789	chr3L	1778485	1795328	complement	1795328	0	0	0
CG12019	Cdc37	FBgn0011573	chr3L	1795392	1797307		1795392	0	0	0
CG12021	Patj	FBgn0067864	chr3L	1798803	1802184		1798803	0	0	0
CG12024	CG12024	FBgn0035283	chr3L	1857165	1859047		1857165	0	0	0
CG1956	R	FBgn0004636	chr3L	1859115	1862239	complement	1862239	0	0	0
CG1898	HBS1	FBgn0042712	chr3L	1862881	1865240	complement	1865240	0	0	0
CG12025	CG12025	FBgn0035285	chr3L	1865430	1869491		1865430	0	0	0
CG1828	dre4	FBgn0002183	chr3L	1871574	1876312	complement	1876312	0	0	0
CG18315	Aprt	FBgn0000109	chr3L	1883795	1885019	complement	1885019	NA	0	NA
CG1140	SCOT	FBgn0035298	chr3L	1963143	1966805		1963143	NA	0	0
CG1927	CG1927	FBgn0027547	chr3L	1966725	1970079	complement	1970079	0	0	NA
CG33484	zormin	FBgn0052311	chr3L	2117466	2151700	complement	2151700	NA	0	NA
CG5704	CG5704	FBgn0026570	chr3L	2169553	2170971	complement	2170971	NA	0	NA
CG9018	CG9018	FBgn0035318	chr3L	2235284	2237076	complement	2237076	0	0	NA
CG1275	CG1275	FBgn0035321	chr3L	2252744	2257423	complement	2257423	0	0	0
CG2034	CG2034	FBgn0015359	chr3L	2257456	2258922		2257456	0	0	0
CG32300	oxt	FBgn0015360	chr3L	2258839	2262664	complement	2262664	0	0	0
CG5714	ecd	FBgn0000543	chr3L	2263581	2265857	complement	2265857	0	0	0
CG1317	CG1317	FBgn0035333	chr3L	2367843	2371939	complement	2371939	0	0	0
CG8993	CG8993	FBgn0035334	chr3L	2372199	2372876		2372199	0	0	0
CG1320	mRpL23	FBgn0035335	chr3L	2372844	2373704	complement	2373704	0	0	0
CG9004	CG9004	FBgn0035336	chr3L	2373728	2376488		2373728	0	0	0
CG33232	CG33232	FBgn0035347	chr3L	2466903	2499226		2466903	NA	0	NA
CG1146	CG1146	FBgn0035346	chr3L	2488804	2492613		2488804	NA	NA	NA
CG16973	msn	FBgn0010909	chr3L	2554847	2586540	complement	2586540	0	0	0
CG1044	dos	FBgn0016794	chr3L	2589414	2595590		2589414	0	0	0
CG16985	CG16985	FBgn0035355	chr3L	2599297	2600242		2599297	0	0	0
CG16986	CG16986	FBgn0035356	chr3L	2600331	2601536		2600331	NA	0	NA
CG1240	Non2	FBgn0035370	chr3L	2766999	2768392		2766999	0	0	0
CG12093	CG12093	FBgn0035372	chr3L	2772560	2774007	complement	2774007	0	0	0
CG1241	Atg2	FBgn0044452	chr3L	2774338	2780677		2774338	0	0	0
CG2101	mRpS35	FBgn0035374	chr3L	2780899	2782105		2780899	0	0	0
CG2103	pgant6	FBgn0035375	chr3L	2782255	2786010		2782255	0	0	0
CG2162	CG2162	FBgn0035388	chr3L	3035196	3040469		3035196	0	0	0
CG1274	Jafrac2	FBgn0040308	chr3L	3042359	3044174		3042359	0	0	0
CG1893	scramb2	FBgn0035390	chr3L	3044113	3046812	complement	3046812	0	0	0
CG32484	Sk2	FBgn0052484	chr3L	3047087	3050159		3047087	0	0	0
CG32485	CG32485	FBgn0052485	chr3L	3050323	3051765		3050323	0	0	0
CG32486	CG32486	FBgn0052486	chr3L	3055908	3070839	complement	3070839	NA	0	0
CG11486	CG11486	FBgn0035397	chr3L	3071133	3090406		3071133	NA	0	0
CG11537	CG11537	FBgn0035400	chr3L	3128034	3143457	complement	3143457	0	0	0
CG1291	CG1291	FBgn0035401	chr3L	3143808	3145284		3143808	0	0	0
CG12082	CG12082	FBgn0035402	chr3L	3145405	3148358	complement	3148358	0	0	0
CG11494	BtbVII	FBgn0012049	chr3L	3148646	3158408		3148646	0	0	0
CG12079	NDUFS3	FBgn0035404	chr3L	3158485	3159578	complement	3159578	0	0	0
CG15812	pfk	FBgn0035405	chr3L	3159991	3162019		3159991	0	0	0
CG14962	Asciz	FBgn0035407	chr3L	3163786	3166250	complement	3166250	0	0	0
CG32280	CG32280	FBgn0052280	chr3L	3165181	3169080		3165181	0	0	0
CG32278	CG32278	FBgn0052278	chr3L	3169286	3171767		3169286	0	0	0
CG32281	CG32281	FBgn0052281	chr3L	3169375	3170913		3169375	0	0	0
CG12734	Girdin	FBgn0035411	chr3L	3178930	3185287		3178930	NA	0	0
CG1242	Hsp83	FBgn0001233	chr3L	3192969	3197059		3192969	0	0	0
CG14966	CG14966	FBgn0035415	chr3L	3197045	3197631	complement	3197631	0	0	0
CG32276	CG32276	FBgn0047135	chr3L	3197863	3199047	complement	3199047	0	0	0
CG17569	gry	FBgn0035416	chr3L	3199090	3211348		3199090	0	0	0
CG14967	CG14967	FBgn0035420	chr3L	3210992	3218920	complement	3218920	0	0	0
CG12034	CG12034	FBgn0035421	chr3L	3219156	3220925		3219156	0	0	0
CG12740	RpL28	FBgn0035422	chr3L	3220911	3222960	complement	3222960	0	0	0
CG17737	CG17737	FBgn0035423	chr3L	3223341	3224650		3223341	0	0	0
CG17746	CG17746	FBgn0035425	chr3L	3236805	3239578	complement	3239578	0	0	NA
CG17723	ZnT63C	FBgn0035432	chr3L	3303708	3314009		3303708	NA	0	NA
CG11526	CG11526	FBgn0035437	chr3L	3322025	3328871	complement	3328871	0	0	NA
CG12013	PHGPx	FBgn0035438	chr3L	3326265	3328626		3326265	0	0	0
CG14969	CG14969	FBgn0035440	chr3L	3333119	3334978	complement	3334978	NA	0	NA
CG12008	kst	FBgn0004167	chr3L	3336860	3368133		3336860	NA	0	NA
CG12076	YT521-B	FBgn0027616	chr3L	3370451	3374170	complement	3374170	0	0	0
CG12012	CG12012	FBgn0035444	chr3L	3376757	3377992		3376757	0	0	NA
CG1921	sty	FBgn0014388	chr3L	3401153	3424935	complement	3424935	NA	NA	0
CG10840	eIF5B	FBgn0026259	chr3L	3428658	3460977	complement	3460977	NA	0	0
CG11513	armi	FBgn0041164	chr3L	3461317	3466303		3461317	NA	0	0
CG14971	CG14971	FBgn0035449	chr3L	3468023	3471309	complement	3471309	NA	0	0
CG32267	CG32267	FBgn0052267	chr3L	3471555	3472113	complement	3472113	NA	0	0
CG10579	Eip63E	FBgn0005640	chr3L	3515751	3610521		3515751	NA	0	0
CG32264	CG32264	FBgn0052264	chr3L	3714826	3806459	complement	3806459	0	0	0
CG1120	IntS10	FBgn0035462	chr3L	3806710	3809090		3806710	0	0	0
CG12006	CG12006	FBgn0035464	chr3L	3811263	3813958		3811263	NA	0	0
CG1065	Scsalpha	FBgn0004888	chr3L	3814211	3818383		3814211	NA	0	0
CG10847	enc	FBgn0004875	chr3L	3818679	3842326		3818679	NA	0	0
CG14977	CG14977	FBgn0035469	chr3L	3896900	3897498		3896900	NA	0	0
CG11624	Ubi-p63E	FBgn0003943	chr3L	3899259	3903184	complement	3903184	0	0	0
CG10849	Sc2	FBgn0035471	chr3L	3903492	3905035		3903492	0	0	0
CG14981	mge	FBgn0035473	chr3L	3907852	3909931	complement	3909931	0	0	0
CG10863	CG10863	FBgn0027552	chr3L	3941008	3942465	complement	3942465	0	0	0
CG1134	Mul1	FBgn0035483	chr3L	4021457	4023058		4021457	0	0	NA
CG11593	CG11593	FBgn0035488	chr3L	4037523	4040482	complement	4040482	0	0	0
CG1135	Rcd5	FBgn0035489	chr3L	4040529	4042597		4040529	0	0	0
CG10776	wit	FBgn0024179	chr3L	4064152	4071717	complement	4071717	0	0	NA
CG14995	CG14995	FBgn0035497	chr3L	4094343	4103256	complement	4103256	0	0	0
CG14996	Chd64	FBgn0035499	chr3L	4114289	4122388	complement	4122388	0	0	NA
CG14998	ens	FBgn0035500	chr3L	4122907	4134550	complement	4134550	0	0	0
CG14999	RfC4	FBgn0260985	chr3L	4134860	4136038	complement	4136038	0	0	0
CG15811	Rop	FBgn0004574	chr3L	4136359	4138996	complement	4138996	0	0	0
CG1167	Ras64B	FBgn0003206	chr3L	4139076	4141398		4139076	0	0	0
CG1333	Ero1L	FBgn0261274	chr3L	4170404	4173789		4170404	NA	NA	NA
CG11589	VhaM9.7-c	FBgn0028664	chr3L	4186018	4186865	complement	4186865	0	0	0
CG14997	CG14997	FBgn0035515	chr3L	4240173	4242603		4240173	NA	0	0
CG15010	ago	FBgn0041171	chr3L	4246343	4254306	complement	4254306	0	0	0
CG1265	CG1265	FBgn0035517	chr3L	4254776	4256053		4254776	0	0	0
CG15011	CG15011	FBgn0035518	chr3L	4255991	4259152	complement	4259152	0	0	0
CG1309	CG1309	FBgn0035519	chr3L	4259430	4261643		4259430	0	0	0
CG11586	CG11586	FBgn0035520	chr3L	4261297	4262470	complement	4262470	NA	0	0
CG11583	CG11583	FBgn0035524	chr3L	4281504	4282817	complement	4282817	0	0	0
CG1316	CG1316	FBgn0035526	chr3L	4283851	4286865		4283851	0	0	0
CG1276	TfIIEbeta	FBgn0015829	chr3L	4287038	4288349		4287038	0	0	0
CG1318	Hexo1	FBgn0041630	chr3L	4288641	4291211		4288641	0	0	0
CG15012	CG15012	FBgn0035528	chr3L	4291208	4292246	complement	4292246	0	0	0
CG1319	CG1319	FBgn0035529	chr3L	4292482	4293432		4292482	0	0	0
CG32250	CG32250	FBgn0052250	chr3L	4318755	4321109		4318755	NA	0	0
CG15014	CG15014	FBgn0035532	chr3L	4321105	4322259	complement	4322259	0	0	0
CG15015	Cip4	FBgn0035533	chr3L	4322491	4364102	complement	4364102	0	0	0
CG15016	mRpS6	FBgn0035534	chr3L	4364550	4365243		4364550	0	0	0
CG11342	CG11342	FBgn0035537	chr3L	4366494	4367458	complement	4367458	NA	0	NA
CG7452	Syx17	FBgn0035540	chr3L	4403487	4405168		4403487	0	0	0
CG15019	CG15019	FBgn0035541	chr3L	4405127	4406059	complement	4406059	0	0	0
CG11347	DOR	FBgn0035542	chr3L	4406943	4420648		4406943	0	0	0
CG32243	CG32243	FBgn0052243	chr3L	4539302	4541244	complement	4541244	NA	0	0
CG11357	CG11357	FBgn0035558	chr3L	4542051	4553457		4542051	0	0	0
CG7471	Rpd3	FBgn0015805	chr3L	4626734	4629467		4626734	0	0	0
CG7479	Aats-leu	FBgn0027085	chr3L	4825853	4829038		4825853	NA	0	0
CG4603	CG4603	FBgn0035593	chr3L	5126971	5128770		5126971	0	0	0
CG10674	CG10674	FBgn0035592	chr3L	5128848	5129392	complement	5129392	0	0	0
CG4611	CG4611	FBgn0035591	chr3L	5129476	5131779		5129476	0	0	0
CG10673	Prpk	FBgn0035590	chr3L	5131752	5132495	complement	5132495	0	0	0
CG10672	CG10672	FBgn0035588	chr3L	5133540	5134746	complement	5134746	0	0	0
CG10671	CG10671	FBgn0035586	chr3L	5137182	5139163	complement	5139163	0	0	0
CG4659	Srp54k	FBgn0010747	chr3L	5145778	5147877		5145778	0	0	0
CG32423	shep	FBgn0052423	chr3L	5148921	5271044	complement	5271044	NA	NA	NA
CG10645	lama	FBgn0016031	chr3L	5336719	5349023	complement	5349023	0	0	NA
CG10642	Klp64D	FBgn0004380	chr3L	5349964	5352492	complement	5352492	0	0	0
CG4769	CG4769	FBgn0035600	chr3L	5353311	5355898		5353311	0	0	0
CG10640	Uev1A	FBgn0035601	chr3L	5355984	5359325	complement	5359325	0	0	0
CG4780	Membrin	FBgn0260856	chr3L	5359555	5360481		5359555	0	0	0
CG10635	CG10635	FBgn0035603	chr3L	5360441	5361108	complement	5361108	0	0	0
CG10624	sinu	FBgn0010894	chr3L	5552570	5554698	complement	5554698	0	0	0
CG10622	Sucb	FBgn0029118	chr3L	5554801	5556791	complement	5556791	0	0	0
CG4852	Sras	FBgn0029121	chr3L	5556874	5558203		5556874	0	0	0
CG4867	bc10	FBgn0040239	chr3L	5558331	5559865		5558331	0	0	0
CG10596	Msr-110	FBgn0015766	chr3L	5560019	5570448	complement	5570448	0	0	NA
CG5146	l(3)psg2	FBgn0035617	chr3L	5576769	5583490		5576769	0	0	NA
CG10590	CG10590	FBgn0035622	chr3L	5594196	5597079	complement	5597079	NA	0	NA
CG10578	DnaJ-1	FBgn0015657	chr3L	5743129	5745289	complement	5745289	0	0	0
CG5486	Ubp64E	FBgn0016756	chr3L	5746073	5754986		5746073	0	0	0
CG10576	CG10576	FBgn0035630	chr3L	5755063	5758802	complement	5758802	0	0	0
CG5495	Txl	FBgn0035631	chr3L	5758946	5760184		5758946	0	0	0
CG10575	Ppat-Dpck	FBgn0035632	chr3L	5760117	5761894	complement	5761894	0	0	0
CG5505	scny	FBgn0260936	chr3L	5762102	5769371		5762102	0	0	0
CG32417	Myt1	FBgn0040298	chr3L	5770576	5772691	complement	5772691	0	0	0
CG10542	Bre1	FBgn0086694	chr3L	5782931	5787292	complement	5787292	0	0	0
CG10539	S6k	FBgn0015806	chr3L	5790649	5804031	complement	5804031	0	0	0
CG5537	CG5537	FBgn0035639	chr3L	5804073	5805328		5804073	0	0	0
CG32412	QC	FBgn0052412	chr3L	5893935	5895556	complement	5895556	NA	0	NA
CG33523	Vap-33B	FBgn0053523	chr3L	5916962	5923220		5916962	NA	NA	NA
CG10480	Rcc1	FBgn0002638	chr3L	5923362	5925873	complement	5925873	0	0	NA
CG13295	CG13295	FBgn0035674	chr3L	6066590	6068345	complement	6068345	0	0	0
CG6610	CG6610	FBgn0035675	chr3L	6068636	6069358		6068636	0	0	0
CG10467	CG10467	FBgn0035679	chr3L	6086304	6087847	complement	6087847	0	0	NA
CG10733	loj	FBgn0061492	chr3L	6088087	6089617		6088087	0	NA	NA
CG10289	CG10289	FBgn0035688	chr3L	6158016	6166980	complement	6166980	0	0	0
CG10269	D19A	FBgn0022935	chr3L	6178930	6182223	complement	6182223	0	0	0
CG13298	CG13298	FBgn0035692	chr3L	6185224	6186279	complement	6186279	0	0	0
CG7398	Trn	FBgn0024921	chr3L	6186580	6193485		6186580	0	0	0
CG8270	CG8270	FBgn0035703	chr3L	6481781	6484310		6481781	0	0	0
CG10144	CG10144	FBgn0035704	chr3L	6484330	6488397	complement	6488397	0	0	0
CG8368	CG8368	FBgn0035707	chr3L	6596784	6601839		6596784	NA	0	NA
CG8549	CG8549	FBgn0035714	chr3L	6746013	6747129		6746013	0	0	0
CG10103	CG10103	FBgn0035715	chr3L	6747117	6749597	complement	6749597	0	0	0
CG10077	CG10077	FBgn0035720	chr3L	6942591	6949004	complement	6949004	0	0	0
CG9948	CG9948	FBgn0035721	chr3L	6949091	6950540		6949091	0	0	0
CG10075	CG10075	FBgn0035722	chr3L	6950046	6951208	complement	6951208	0	0	0
CG9943	Surf1	FBgn0029117	chr3L	6951446	6952686		6951446	0	0	0
CG9953	CG9953	FBgn0035726	chr3L	6962758	6964766		6962758	NA	0	0
CG10060	Galphai	FBgn0001104	chr3L	6965850	6973144	complement	6973144	NA	NA	0
CG8631	msl-3	FBgn0002775	chr3L	7116313	7118633	complement	7118633	NA	0	NA
CG8616	BHD	FBgn0261111	chr3L	7231642	7233345		7231642	0	0	0
CG8615	RpL18	FBgn0035753	chr3L	7233303	7234451	complement	7234451	0	0	0
CG8612	mRpL50	FBgn0028648	chr3L	7236180	7237033	complement	7237033	0	0	0
CG8610	Cdc27	FBgn0012058	chr3L	7238581	7242440	complement	7242440	0	0	0
CG8605	Rint1	FBgn0035762	chr3L	7316719	7319355		7316719	NA	0	0
CG8602	CG8602	FBgn0035763	chr3L	7319373	7321942	complement	7321942	0	0	0
CG8600	CG43780	FBgn0035765	chr3L	7326644	7328326	complement	7328326	NA	0	0
CG8598	eco	FBgn0035766	chr3L	7328542	7332440	complement	7332440	0	0	0
CG8597	lark	FBgn0011640	chr3L	7332366	7334993		7332366	0	0	0
CG8596	CG8596	FBgn0035767	chr3L	7334984	7338283	complement	7338283	0	0	0
CG4457	Srp19	FBgn0015298	chr3L	7340410	7341134	complement	7341134	0	0	0
CG8593	qm	FBgn0019662	chr3L	7341413	7346722		7341413	0	0	0
CG8588	pst	FBgn0035770	chr3L	7350375	7353363	complement	7353363	NA	0	0
CG8583	Sec63	FBgn0035771	chr3L	7353661	7357466		7353661	NA	0	0
CG8582	Sh3beta	FBgn0035772	chr3L	7357684	7362360	complement	7362360	0	0	0
CG8580	akirin	FBgn0082598	chr3L	7362943	7366811		7362943	0	0	0
CG32380	SMSr	FBgn0052380	chr3L	7367150	7374574	complement	7374574	0	0	0
CG8571	smid	FBgn0016983	chr3L	7374714	7378737		7374714	0	0	0
CG8556	Rac2	FBgn0014011	chr3L	7426749	7428290	complement	7428290	0	NA	NA
CG7546	CG7546	FBgn0035793	chr3L	7504086	7510416		7504086	0	0	0
CG8532	lqf	FBgn0028582	chr3L	7521880	7533112		7521880	0	0	NA
CG33275	CG33275	FBgn0035802	chr3L	7586191	7632673		7586191	NA	NA	1
CG7506	CG7506	FBgn0035805	chr3L	7633898	7634748	complement	7634748	0	0	0
CG7492	CG7492	FBgn0035807	chr3L	7644966	7647852	complement	7647852	0	0	0
CG12262	CG12262	FBgn0035811	chr3L	7712450	7714572		7712450	0	0	0
CG17888	Pdp1	FBgn0016694	chr3L	7804558	7860469	complement	7860469	NA	0	0
CG8268	Srp9	FBgn0035827	chr3L	7929473	7930358		7929473	0	0	0
CG8194	RNaseX25	FBgn0010406	chr3L	7963688	7965549		7963688	0	NA	0
CG8042	CG8042	FBgn0027554	chr3L	7965549	7968091	complement	7968091	0	0	0
CG8044	HP4	FBgn0035829	chr3L	7968538	7969254	complement	7969254	0	0	0
CG8209	CG8209	FBgn0035830	chr3L	7969506	7970949		7969506	0	0	0
CG8038	CG8038	FBgn0035831	chr3L	7970905	7971750	complement	7971750	0	0	0
CG7927	CG7927	FBgn0027549	chr3L	8103468	8106506		8103468	NA	0	0
CG7558	Arp3	FBgn0011744	chr3L	8106507	8109002	complement	8109002	0	0	0
CG7935	msk	FBgn0026252	chr3L	8109279	8114679		8109279	0	0	0
CG7550	CG7550	FBgn0035839	chr3L	8116712	8117631	complement	8117631	0	0	0
CG18767	mRpL36	FBgn0042112	chr3L	8117684	8118232	complement	8118232	0	0	0
CG7528	Uba2	FBgn0029113	chr3L	8118427	8120918	complement	8120918	0	0	0
CG7962	CdsA	FBgn0010350	chr3L	8120862	8124775		8120862	0	0	0
CG7436	Nmt	FBgn0020392	chr3L	8169235	8171529	complement	8171529	NA	0	0
CG7979	CG7979	FBgn0035848	chr3L	8174023	8176469		8174023	0	0	0
CG7404	ERR	FBgn0035849	chr3L	8176461	8179771	complement	8179771	0	0	0
CG7986	Atg18a	FBgn0035850	chr3L	8179957	8184218		8179957	0	0	0
CG7999	MED24	FBgn0035851	chr3L	8184370	8189673		8184370	0	0	0
CG7375	Ubc12	FBgn0035853	chr3L	8188947	8191087	complement	8191087	0	0	0
CG7207	cert	FBgn0027569	chr3L	8275628	8282970	complement	8282970	0	0	0
CG7062	Rab19	FBgn0015793	chr3L	8290118	8291606		8290118	0	0	0
CG7197	CG7197	FBgn0035866	chr3L	8291601	8292939	complement	8292939	0	0	0
CG13671	CG13671	FBgn0035867	chr3L	8293164	8295441		8293164	0	0	0
CG7188	BI-1	FBgn0035871	chr3L	8300245	8302041	complement	8302041	0	0	0
CG7185	CG7185	FBgn0035872	chr3L	8303593	8308602	complement	8308602	0	0	0
CG7081	Pex2	FBgn0035876	chr3L	8332151	8333376		8332151	0	0	0
CG7083	CG7083	FBgn0035877	chr3L	8333885	8335976		8333885	0	0	0
CG7182	CG7182	FBgn0035878	chr3L	8337521	8339482	complement	8339482	0	0	0
CG7112	GAPcenA	FBgn0035879	chr3L	8339661	8345379		8339661	0	0	0
CG7176	Idh	FBgn0001248	chr3L	8349504	8354006	complement	8354006	NA	0	0
CG33057	CG33057	FBgn0053057	chr3L	8395268	8398377	complement	8398377	0	0	0
CG13667	CG13667	FBgn0035890	chr3L	8398554	8400454		8398554	0	0	0
CG7037	Cbl	FBgn0020224	chr3L	8418054	8425346		8418054	0	0	0
CG7015	Unr	FBgn0035895	chr3L	8425422	8435481	complement	8435481	NA	0	0
CG6983	CG6983	FBgn0035896	chr3L	8436142	8442477	complement	8442477	0	0	0
CG6964	Gug	FBgn0010825	chr3L	8443022	8465769		8443022	0	0	0
CG6694	ZC3H3	FBgn0035900	chr3L	8500569	8502863	complement	8502863	0	0	0
CG6776	GstO3	FBgn0035904	chr3L	8511985	8513395		8511985	NA	NA	0
CG6673	GstO2	FBgn0035906	chr3L	8514529	8516601	complement	8516601	NA	0	0
CG6662	GstO1	FBgn0035907	chr3L	8516842	8517966	complement	8517966	NA	0	0
CG6817	foi	FBgn0024236	chr3L	8518344	8527603		8518344	NA	0	0
CG6822	ergic53	FBgn0035909	chr3L	8528077	8531113		8528077	0	NA	0
CG6831	rhea	FBgn0260442	chr3L	8538101	8567509		8538101	0	NA	0
CG6638	CG6638	FBgn0035911	chr3L	8567507	8569178	complement	8569178	0	0	0
CG5994	Nelf-E	FBgn0017430	chr3L	8592542	8593979	complement	8593979	0	0	0
CG6253	RpL14	FBgn0017579	chr3L	8594106	8595492		8594106	0	0	0
CG5989	CG5989	FBgn0017429	chr3L	8595511	8597249	complement	8597249	0	0	0
CG5978	GAPsec	FBgn0035916	chr3L	8615139	8617001	complement	8617001	0	NA	NA
CG6494	h	FBgn0001168	chr3L	8668859	8672353		8668859	NA	NA	NA
CG32022	CG32022	FBgn0052022	chr3L	8713380	8714372	complement	8714372	0	0	NA
[truncated: 2,378 more rows]
