# Supplementary material for: The large fraction of heterochromatin in Drosophila neurons is bound by both B-type lamin and HP1a
Source: Epigenetics Chromatin. 2018 Nov 1;11:65. doi: 10.1186/s13072-018-0235-8 (PMC6211408; doi:10.1186/s13072-018-0235-8)
Supplement: Supplementary file 8 — Additional file 8. Table S6: Distances from the CenpA signals to the nuclear lamina in Elav-positive neurons and Kc167 cells. [file 13072_2018_235_MOESM8_ESM.xlsx]

## Sheet: data
Distance from nuclear lamina of CenpA signals in Elav-positive larval neurons_exp1						Distance from nuclear lamina of CenpA signals in Elav-positive larval neurons_exp2						Distance from nuclear lamina of CenpA signals in Kc cells_exp1						Distance from nuclear lamina of CenpA signals in Kc cells_exp2
nucleus N	distance (D) from lamina (mkm)	nucleus V (mkm3)	nucleus R (mkm)	radial normalized distance (D/R)	CenpA N	nucleus N	distance (D) from lamina (mkm)	nucleus V (mkm3)	nucleus R (mkm)	radial normalized distance (D/R)	CenpA N	nucleus N	distance (D) from lamina (mkm)	nucleus V (mkm3)	nucleus R (mkm)	radial normalized distance (D/R)	CenpA N	nucleus N	distance (D) from lamina (mkm)	nucleus V (mkm3)	nucleus R (mkm)	radial normalized distance (D/R)	CenpA N
1	-0.042	12.634	1.44483	-0.0290691		1	0.408	46.812	2.23575	0.182489		1	0.392	86.078	2.73906	0.143115		1	0.428	86.121	2.73951	0.156232
	0.081	12.634	1.44483	0.0560619			0.771	46.812	2.23575	0.344851			0.534	86.078	2.73906	0.194958			0.12	86.121	2.73951	0.0438034
	-0.152	12.634	1.44483	-0.105203			0.623	46.812	2.23575	0.278654			0.349	86.078	2.73906	0.127416			0.084	86.121	2.73951	0.0306624
	-0.25	12.634	1.44483	-0.173031	4		0.38	46.812	2.23575	0.169966			1.467	86.078	2.73906	0.535586			1.824	86.121	2.73951	0.665812
2	0.066	28.038	1.8846	0.0350207			0.383	46.812	2.23575	0.171307			1.145	86.078	2.73906	0.418027			0.057	86.121	2.73951	0.0208066
	-0.073	28.038	1.8846	-0.038735			0.367	46.812	2.23575	0.164151			1.846	86.078	2.73906	0.673955	6		1.466	86.121	2.73951	0.535132
	0.736	28.038	1.8846	0.390534			0.539	46.812	2.23575	0.241083		2	0.714	137.714	3.20354	0.222879			0.213	86.121	2.73951	0.0777511
	0.465	28.038	1.8846	0.246737	4		0.511	46.812	2.23575	0.228559	8		1.19	137.714	3.20354	0.371465			0.019	86.121	2.73951	0.00693554	8
3	0.45	52.509	2.32299	0.193716		2	0.17	26.175	1.8419	0.0922961			0.84	137.714	3.20354	0.26221		2	0.553	83.185	2.70802	0.204208
	0.322	52.509	2.32299	0.138614			-0.04	26.175	1.8419	-0.0217167			1.757	137.714	3.20354	0.548457			0.741	83.185	2.70802	0.273632
	0.59	52.509	2.32299	0.253983			0.232	26.175	1.8419	0.125957			2.362	137.714	3.20354	0.73731	5		0.779	83.185	2.70802	0.287664
	0.3	52.509	2.32299	0.129144			0.475	26.175	1.8419	0.257886		3	0.853	102.896	2.90694	0.293436			0.623	83.185	2.70802	0.230057
	0.15	52.509	2.32299	0.0645718	5		0.01	26.175	1.8419	0.00542918	5		1.789	102.896	2.90694	0.615423			0.536	83.185	2.70802	0.197931	5
4	0.029	49.4	2.27621	0.0127405		3	0.039	31.896	1.96735	0.0198236			1.229	102.896	2.90694	0.422781		3	0.575	66.59	2.51443	0.22868
	0.074	49.4	2.27621	0.0325102			0.169	31.896	1.96735	0.0859022			1.066	102.896	2.90694	0.366708			0.351	66.59	2.51443	0.139594
	0.228	49.4	2.27621	0.100166			0.396	31.896	1.96735	0.201286			0.693	102.896	2.90694	0.238395			0.272	66.59	2.51443	0.108176
	0.61	49.4	2.27621	0.267989			0.01	31.896	1.96735	0.00508297	4		0.716	102.896	2.90694	0.246307	6		0.074	66.59	2.51443	0.0294301	4
	0.674	49.4	2.27621	0.296106		4	0.797	74.517	2.61049	0.305307		4	0.352	69.006	2.54448	0.138339		4	1.043	53.124	2.33203	0.44725
	0.729	49.4	2.27621	0.320269			0.805	74.517	2.61049	0.308371			0.622	69.006	2.54448	0.244451			0.623	53.124	2.33203	0.267149
	0.431	49.4	2.27621	0.18935			0.799	74.517	2.61049	0.306073			0.214	69.006	2.54448	0.0841036			0.457	53.124	2.33203	0.195967	3
	0.265	49.4	2.27621	0.116422	8		0.706	74.517	2.61049	0.270447			0.198	69.006	2.54448	0.0778155		5	0.348	73.757	2.60158	0.133765
5	-0.22	31.751	1.96437	-0.111995			0.802	74.517	2.61049	0.307222			1.093	69.006	2.54448	0.429557			0.979	73.757	2.60158	0.376309
	0.405	31.751	1.96437	0.206173			0.249	74.517	2.61049	0.0953844			0.549	69.006	2.54448	0.215761	6		1.843	73.757	2.60158	0.708415
	0.039	31.751	1.96437	0.0198537	3		0.1	74.517	2.61049	0.038307	7	5	0.844	93.237	2.81298	0.300038			1.166	73.757	2.60158	0.448188
6	0.246	39.869	2.11925	0.116079		5	0.315	80.189	2.67511	0.117752			1.615	93.237	2.81298	0.574125			0.024	73.757	2.60158	0.00922515
	0.499	39.869	2.11925	0.235461	2		0.354	80.189	2.67511	0.132331			0.985	93.237	2.81298	0.350163			0.905	73.757	2.60158	0.347865	6
7	0.95	29.9	1.92543	0.493397			0.219	80.189	2.67511	0.0818658			1.23	93.237	2.81298	0.437259		6	0.758	75.059	2.6168	0.289666
	1.002	29.9	1.92543	0.520404			0.463	80.189	2.67511	0.173077	4		0.484	93.237	2.81298	0.17206	5		0.892	75.059	2.6168	0.340874
	1.264	29.9	1.92543	0.656478	3	6	1.141	34.159	2.01282	0.566866		6	1.154	68.239	2.53502	0.455224	1		0.438	75.059	2.6168	0.16738
8	0.37	56.445	2.37964	0.155485			1.251	34.159	2.01282	0.621516		7	0.648	71.671	2.57682	0.251472			0.851	75.059	2.6168	0.325206	4
	0.225	56.445	2.37964	0.094552			0.652	34.159	2.01282	0.323923			0.58	71.671	2.57682	0.225083		7	0.215	76.609	2.63469	0.0816034
	0.718	56.445	2.37964	0.301726			0.698	34.159	2.01282	0.346777	4		0.168	71.671	2.57682	0.0651966	3		0.251	76.609	2.63469	0.0952673
	0.412	56.445	2.37964	0.173135	4	7	0.305	70.088	2.55771	0.119247		8	0.438	82.135	2.69658	0.162428			0.052	76.609	2.63469	0.0197366	3
9	0.22	56.763	2.3841	0.0922778			0.685	70.088	2.55771	0.267818			1.285	82.135	2.69658	0.47653		8	0.561	85.737	2.73543	0.205086
	0.493	56.763	2.3841	0.206786			0.781	70.088	2.55771	0.305351			0.192	82.135	2.69658	0.0712014			0.426	85.737	2.73543	0.155734
	-0.172	56.763	2.3841	-0.0721445	3		0.692	70.088	2.55771	0.270554			0.85	82.135	2.69658	0.315214			0.09	85.737	2.73543	0.0329015
10	0.007	30.98	1.94834	0.00359281			1.195	70.088	2.55771	0.467215			0.124	82.135	2.69658	0.0459842			0.225	85.737	2.73543	0.0822539
	-0.216	30.98	1.94834	-0.110864	2		0.862	70.088	2.55771	0.33702			0.646	82.135	2.69658	0.239563			0.017	85.737	2.73543	0.00621474	5
11	0.377	46.925	2.23754	0.168488			0.634	70.088	2.55771	0.247878			0.236	82.135	2.69658	0.0875184	7	9	0.133	119.356	3.05435	0.0435445
	0.144	46.925	2.23754	0.0643563			0.568	70.088	2.55771	0.222074	8	9	1.084	60.998	2.44198	0.443902			0.975	119.356	3.05435	0.319217
	0.413	46.925	2.23754	0.184577	3	8	0.219	22.833	1.75991	0.124438			0.919	60.998	2.44198	0.376334			0.241	119.356	3.05435	0.078904
12	0.493	61.002	2.44203	0.201881			0.279	22.833	1.75991	0.158531			0.192	60.998	2.44198	0.0786247			0.045	119.356	3.05435	0.0147331
	0.532	61.002	2.44203	0.217851			0.039	22.833	1.75991	0.0221602			0.077	60.998	2.44198	0.0315318			0.39	119.356	3.05435	0.127687
	0.941	61.002	2.44203	0.385335			0.282	22.833	1.75991	0.160235	4		0.005	60.998	2.44198	0.00204752	5		0.459	119.356	3.05435	0.150278
	0.477	61.002	2.44203	0.195329		9	0.062	55.302	2.36347	0.0262326		10	0.979	90.41	2.78425	0.35162			0.237	119.356	3.05435	0.0775944	7
	1.16	61.002	2.44203	0.475014			0.029	55.302	2.36347	0.0122701			1.065	90.41	2.78425	0.382508		10	0.61	73.494	2.59849	0.234752
	1.553	61.002	2.44203	0.635946			0.595	55.302	2.36347	0.251748	3		0.348	90.41	2.78425	0.124989			0.097	73.494	2.59849	0.0373294
	1.494	61.002	2.44203	0.611785		10	0.484	27.964	1.88294	0.257045			0.37	90.41	2.78425	0.13289			0.089	73.494	2.59849	0.0342507
	0.678	61.002	2.44203	0.277638	8		0.963	27.964	1.88294	0.511434			1.45	90.41	2.78425	0.520786			0.46	73.494	2.59849	0.177026	4
13	1.101	36.42	2.05629	0.535431			0.006	27.964	1.88294	0.00318651			1.249	90.41	2.78425	0.448594		11	0.334	90.323	2.78336	0.119999
	0.443	36.42	2.05629	0.215437			0.021	27.964	1.88294	0.0111528			1.668	90.41	2.78425	0.599083			0.237	90.323	2.78336	0.0851488
	0.092	36.42	2.05629	0.0447409			0.314	27.964	1.88294	0.16676			0.138	90.41	2.78425	0.0495644	8		1.44	90.323	2.78336	0.51736
	0.543	36.42	2.05629	0.264068	4		0.624	27.964	1.88294	0.331397		11	0.314	70.737	2.56558	0.122389			1.204	90.323	2.78336	0.432571
14	0.724	21.539	1.72602	0.419463			0.905	27.964	1.88294	0.480631			1.207	70.737	2.56558	0.470459			0.582	90.323	2.78336	0.2091
	0.795	21.539	1.72602	0.460598			0.555	27.964	1.88294	0.294752	8		0.306	70.737	2.56558	0.119271	3		1.516	90.323	2.78336	0.544665
	0.31	21.539	1.72602	0.179604		11	0.796	40.917	2.13766	0.37237		12	0.562	74.569	2.6111	0.215235			0.165	90.323	2.78336	0.0592808	7
	0.697	21.539	1.72602	0.40382	4		0.15	40.917	2.13766	0.0701703			0.516	74.569	2.6111	0.197618		12	0.192	65.626	2.50224	0.0767313
15	-0.291	34.743	2.02423	-0.143759			0.309	40.917	2.13766	0.144551			0.605	74.569	2.6111	0.231703			0.333	65.626	2.50224	0.133081
	0.275	34.743	2.02423	0.135854			0.002	40.917	2.13766	0.000935604			0.03	74.569	2.6111	0.0114894			0.086	65.626	2.50224	0.0343692
	0.602	34.743	2.02423	0.297397			0.019	40.917	2.13766	0.00888824			0.003	74.569	2.6111	0.00114894	5		0.594	65.626	2.50224	0.237387	4
	0.068	34.743	2.02423	0.0335931	4		0.098	40.917	2.13766	0.0458446	6	13	1.103	63.441	2.47415	0.445809		13	0.39	59.625	2.42352	0.160923
16	-0.191	36.546	2.05865	-0.0927791		12	0.221	38.206	2.08936	0.105774			0.113	63.441	2.47415	0.0456722			1.173	59.625	2.42352	0.484007
	0.276	36.546	2.05865	0.134068			0.211	38.206	2.08936	0.100988			1.043	63.441	2.47415	0.421558			0.247	59.625	2.42352	0.101918
	0.158	36.546	2.05865	0.0767492	3		0.329	38.206	2.08936	0.157464			0.554	63.441	2.47415	0.223915	4		0.34	59.625	2.42352	0.140292	4
17	0.319	43.245	2.17745	0.146501			0.112	38.206	2.08936	0.0536048	4	14	0.092	42.118	2.15837	0.0426247		14	0.886	91.174	2.79208	0.317327
	0.445	43.245	2.17745	0.204367	2	13	-0.097	41.075	2.14041	-0.0453185			0.217	42.118	2.15837	0.100539	2		0.044	91.174	2.79208	0.0157589
18	0.996	32.136	1.97227	0.505001			0.276	41.075	2.14041	0.128948		15	0.175	48.779	2.26663	0.0772071			0.462	91.174	2.79208	0.165468
	0.82	32.136	1.97227	0.415764			0.156	41.075	2.14041	0.0728834			0.648	48.779	2.26663	0.285887			0.169	91.174	2.79208	0.0605285
	0.447	32.136	1.97227	0.226642			-0.079	41.075	2.14041	-0.0369089	4		0.052	48.779	2.26663	0.0229415			0.316	91.174	2.79208	0.113177
	1.04	32.136	1.97227	0.52731	4	14	0.586	26.383	1.84676	0.317312			0.489	48.779	2.26663	0.215739			1.123	91.174	2.79208	0.40221	6
19	0.7	34.693	2.02326	0.345977			0.701	26.383	1.84676	0.379583			0.269	48.779	2.26663	0.118678		15	0.186	74.236	2.6072	0.0713408
	0.147	34.693	2.02326	0.0726552	2		0.38	26.383	1.84676	0.205765	3		0.196	48.779	2.26663	0.0864719	6		0.256	74.236	2.6072	0.0981895
20	0.452	22.308	1.74632	0.25883		15	0.471	31.547	1.96015	0.240288		16	0.565	42.432	2.16372	0.261124			0.654	74.236	2.6072	0.250843
	0.112	22.308	1.74632	0.0641349	2		-0.129	31.547	1.96015	-0.0658113	2		0.537	42.432	2.16372	0.248184			0.495	74.236	2.6072	0.189859	4
21	0.918	36.854	2.06442	0.444677		16	-0.12	36.38	2.05553	-0.058379			0.812	42.432	2.16372	0.375279		16	0.494	76.912	2.63816	0.187252
	0.404	36.854	2.06442	0.195696			0.136	36.38	2.05553	0.0661629	2		1.156	42.432	2.16372	0.534265			0.113	76.912	2.63816	0.0428328
	0.382	36.854	2.06442	0.18504		17	0.126	20.845	1.70728	0.0738017			0.795	42.432	2.16372	0.367423			0.431	76.912	2.63816	0.163371
	0.99	36.854	2.06442	0.479553			0.295	20.845	1.70728	0.17279			0.932	42.432	2.16372	0.430739			1.776	76.912	2.63816	0.673196	4
	0.499	36.854	2.06442	0.241714			0.518	20.845	1.70728	0.303407			0.734	42.432	2.16372	0.33923	7	17	0.546	82.54	2.701	0.202147
	0.516	36.854	2.06442	0.249949			0.19	20.845	1.70728	0.111288		17	0.037	48.047	2.25524	0.0164063			0.442	82.54	2.701	0.163643
	0.053	36.854	2.06442	0.0256731	7		0.303	20.845	1.70728	0.177476			1.789	48.047	2.25524	0.793265			0.391	82.54	2.701	0.144761
22	0.432	51.06	2.30143	0.18771			0.325	20.845	1.70728	0.190362	6		0.464	48.047	2.25524	0.205743			0.561	82.54	2.701	0.207701
	0.155	51.06	2.30143	0.0673495		18	0.202	15.052	1.53168	0.131881			0.764	48.047	2.25524	0.338767	4		0.681	82.54	2.701	0.252129
	0.238	51.06	2.30143	0.103414	3		0.585	15.052	1.53168	0.381933		18	1.756	102.588	2.90404	0.604675			0.127	82.54	2.701	0.0470196
23	0.456	67.144	2.52139	0.180853			0.313	15.052	1.53168	0.204351	3		0.799	102.588	2.90404	0.275134			0.093	82.54	2.701	0.0344317	7
	0.666	67.144	2.52139	0.264141		19	0.53	17.33	1.60535	0.330146			2.02	102.588	2.90404	0.695583		18	0.082	48.909	2.26864	0.0361449
	0.217	67.144	2.52139	0.0860638			0.384	17.33	1.60535	0.2392			1.511	102.588	2.90404	0.52031			0.818	48.909	2.26864	0.360568
	0.124	67.144	2.52139	0.0491793			-0.097	17.33	1.60535	-0.060423			-0.133	102.588	2.90404	-0.0457983	5		0.673	48.909	2.26864	0.296653
	1.17	67.144	2.52139	0.464031	5		0.325	17.33	1.60535	0.202448		19	0.033	53.19	2.33299	0.0141449			0.22	48.909	2.26864	0.0969742
24	0.43	47.249	2.24268	0.191735			0.538	17.33	1.60535	0.335129	5		0.11	53.19	2.33299	0.0471497	2		0.614	48.909	2.26864	0.270646
	1.106	47.249	2.24268	0.49316		20	0.674	18.823	1.65019	0.408439		20	0.63	50.88	2.29872	0.274066			1.316	48.909	2.26864	0.580082	6
	0.98	47.249	2.24268	0.436977			0.144	18.823	1.65019	0.0872629			0.523	50.88	2.29872	0.227518		19	1.404	61.26	2.44547	0.574123
	0.286	47.249	2.24268	0.127526	4		0.02	18.823	1.65019	0.0121198	3		0.283	50.88	2.29872	0.123112			0.78	61.26	2.44547	0.318957
25	0.851	37.791	2.08177	0.408787		21	0.639	26.857	1.85776	0.343963			1.161	50.88	2.29872	0.505064	4		0.414	61.26	2.44547	0.169293	3
	0.69	37.791	2.08177	0.331449	2		0.805	26.857	1.85776	0.433318		21	0.84	96.033	2.84082	0.295689		20	0.314	90.992	2.79022	0.112536
26	1.023	32.685	1.98344	0.51577			0.357	26.857	1.85776	0.192167			0.519	96.033	2.84082	0.182694			0.902	90.992	2.79022	0.323272
	1.36	32.685	1.98344	0.685677			0.059	26.857	1.85776	0.0317587	4		0.244	96.033	2.84082	0.0858907			0.181	90.992	2.79022	0.0648695
	0.371	32.685	1.98344	0.187049		22	0.149	20.437	1.69607	0.0878504			0.262	96.033	2.84082	0.0922269			0.039	90.992	2.79022	0.0139774
	1.015	32.685	1.98344	0.511737			0.256	20.437	1.69607	0.150938			0.058	96.033	2.84082	0.0204166			0.244	90.992	2.79022	0.0874484
	0.723	32.685	1.98344	0.364518	5		0.535	20.437	1.69607	0.315436			1.047	96.033	2.84082	0.368556			0.053	90.992	2.79022	0.0189949	6
27	0.128	26.789	1.85619	0.0689585			0.455	20.437	1.69607	0.268268	4		0.572	96.033	2.84082	0.20135	7	21	0.911	122.899	3.08427	0.295369
	0.106	26.789	1.85619	0.0571062		23	0.132	17.62	1.61425	0.0817715		22	1.274	84.651	2.72384	0.467723			1.499	122.899	3.08427	0.486014
	0.1	26.789	1.85619	0.0538738	3		0.025	17.62	1.61425	0.015487	2		1.651	84.651	2.72384	0.606131			1.329	122.899	3.08427	0.430896
28	0.036	26.544	1.85051	0.0194541		24	-0.111	17.283	1.6039	-0.0692064			1.946	84.651	2.72384	0.714434			0.478	122.899	3.08427	0.15498
	0.63	26.544	1.85051	0.340446			0.312	17.283	1.6039	0.194526			1.49	84.651	2.72384	0.547023			0.395	122.899	3.08427	0.128069
	0.086	26.544	1.85051	0.0464736			0.024	17.283	1.6039	0.0149636			1.538	84.651	2.72384	0.564645			0.877	122.899	3.08427	0.284346	6
	-0.068	26.544	1.85051	-0.0367466	4		0.065	17.283	1.6039	0.0405263	4		1.388	84.651	2.72384	0.509576		22	0.173	59.902	2.42727	0.0712736
29	0.349	24.054	1.79074	0.194891		25	0.316	34.048	2.01064	0.157164			0.589	84.651	2.72384	0.216239			1.118	59.902	2.42727	0.460601
	0.258	24.054	1.79074	0.144075	2		0.433	34.048	2.01064	0.215354			0.366	84.651	2.72384	0.134369	8		0.377	59.902	2.42727	0.155319
30	0.08	36.395	2.05582	0.038914			0.895	34.048	2.01064	0.445132	3	23	0.188	68.603	2.53952	0.0740298			1.122	59.902	2.42727	0.462249	4
	-0.027	36.395	2.05582	-0.0131335		26	0.013	33.325	1.9963	0.00651203			0.082	68.603	2.53952	0.0322896		23	1.139	99.882	2.87828	0.395723
	0.217	36.395	2.05582	0.105554			0.009	33.325	1.9963	0.00450833			0.012	68.603	2.53952	0.00472531			1.077	99.882	2.87828	0.374182
	0.792	36.395	2.05582	0.385249	4		0.44	33.325	1.9963	0.220407			0.056	68.603	2.53952	0.0220514			0.88	99.882	2.87828	0.305739
31	0.113	23.868	1.78611	0.0632659			-0.083	33.325	1.9963	-0.0415768	4		-0.014	68.603	2.53952	-0.00551286			1.354	99.882	2.87828	0.47042
	0.415	23.868	1.78611	0.232348		27	0.07	23.303	1.77191	0.0395055			0.053	68.603	2.53952	0.0208701	6		2.006	99.882	2.87828	0.696945
	0.291	23.868	1.78611	0.162924	3		0.537	23.303	1.77191	0.303063		24	0.031	81.176	2.68604	0.0115411			0.221	99.882	2.87828	0.0767821
32	0.061	39.585	2.1142	0.0288525			0.901	23.303	1.77191	0.508492			0.314	81.176	2.68604	0.116901			0.11	99.882	2.87828	0.0382173
	0.345	39.585	2.1142	0.163182			0.2	23.303	1.77191	0.112873	4		0.042	81.176	2.68604	0.0156364			0.976	99.882	2.87828	0.339092
	1.115	39.585	2.1142	0.527385		28	0.247	42.305	2.16156	0.114269			0.522	81.176	2.68604	0.194338			0.231	99.882	2.87828	0.0802564
	1.108	39.585	2.1142	0.524074			0.199	42.305	2.16156	0.0920631			1.262	81.176	2.68604	0.469836	5		0.545	99.882	2.87828	0.189349	10
	0.088	39.585	2.1142	0.0416232			0.27	42.305	2.16156	0.12491		25	0.79	61.843	2.4532	0.322028		24	0.908	73.65	2.60033	0.349187
	0.345	39.585	2.1142	0.163182			0.726	42.305	2.16156	0.335868	4		1.049	61.843	2.4532	0.427604			1.014	73.65	2.60033	0.389951
	0.583	39.585	2.1142	0.275754		29	0.714	18.214	1.63219	0.437448			1.348	61.843	2.4532	0.549486			0.75	73.65	2.60033	0.288425
	0.232	39.585	2.1142	0.109734	8		0.626	18.214	1.63219	0.383533			0.216	61.843	2.4532	0.0880481	4		1.059	73.65	2.60033	0.407257
33	0.627	38.176	2.08882	0.30017			0.663	18.214	1.63219	0.406202		26	0.925	92.404	2.80457	0.329818			0.419	73.65	2.60033	0.161134
	0.435	38.176	2.08882	0.208252	2		0.296	18.214	1.63219	0.181351			1.706	92.404	2.80457	0.608292			0.553	73.65	2.60033	0.212666
34	-0.028	32.543	1.98057	-0.0141374			0.317	18.214	1.63219	0.194217	5		0.369	92.404	2.80457	0.131571			0.735	73.65	2.60033	0.282657
	0.113	32.543	1.98057	0.0570544		30	0.768	19.296	1.66389	0.461568			0.04	92.404	2.80457	0.0142624			1.018	73.65	2.60033	0.391489	8
	0.392	32.543	1.98057	0.197923	3		0.271	19.296	1.66389	0.162871			0.421	92.404	2.80457	0.150112		25	1.994	135.193	3.18387	0.626283
35	-0.069	32.505	1.97979	-0.0348521			0.046	19.296	1.66389	0.027646			0.945	92.404	2.80457	0.336949			1.791	135.193	3.18387	0.562524
	0.1	32.505	1.97979	0.0505103			-0.279	19.296	1.66389	-0.167679	4		1.109	92.404	2.80457	0.395425	7		2.204	135.193	3.18387	0.69224
	1.01	32.505	1.97979	0.510154		31	0.182	19.042	1.65656	0.109866		27	0.979	93.192	2.81252	0.348086			0.403	135.193	3.18387	0.126576
	0.01	32.505	1.97979	0.00505103	4		0.02	19.042	1.65656	0.0120732			1.581	93.192	2.81252	0.562128			0.007	135.193	3.18387	0.00219858
36	0.529	23.281	1.77135	0.298643			-0.06	19.042	1.65656	-0.0362196	3		1.547	93.192	2.81252	0.55004			1.461	135.193	3.18387	0.458876
	0.418	23.281	1.77135	0.235978		32	0.789	30.294	1.93385	0.407995			0.581	93.192	2.81252	0.206576			0.629	135.193	3.18387	0.197559
	-0.06	23.281	1.77135	-0.0338725	3		0.244	30.294	1.93385	0.126173	2		0.228	93.192	2.81252	0.081066	5		0.865	135.193	3.18387	0.271682	8
37	0.525	55.999	2.37336	0.221205		33	0.022	55.535	2.36679	0.0092953		28	0.837	62.609	2.46329	0.339789		26	0.398	70.845	2.56689	0.155052
	0.239	55.999	2.37336	0.100701			0.02	55.535	2.36679	0.00845028			0.099	62.609	2.46329	0.0401901			0.146	70.845	2.56689	0.0568783
	0.378	55.999	2.37336	0.159268			0.027	55.535	2.36679	0.0114079			0.231	62.609	2.46329	0.093777	3		0.805	70.845	2.56689	0.31361
	1.355	55.999	2.37336	0.570921			0.134	55.535	2.36679	0.0566169		29	0.199	67.824	2.52987	0.0786602			0.524	70.845	2.56689	0.204138
	1.416	55.999	2.37336	0.596623			0.165	55.535	2.36679	0.0697148			1.338	67.824	2.52987	0.528881			0.173	70.845	2.56689	0.0673968
	1.355	55.999	2.37336	0.570921			0.041	55.535	2.36679	0.0173231	6		1.182	67.824	2.52987	0.467218			1.005	70.845	2.56689	0.391525	6
	0.615	55.999	2.37336	0.259126		34	0.181	36.024	2.04881	0.0883442			1.232	67.824	2.52987	0.486982		27	0.28	79.087	2.6628	0.105152
	0.782	55.999	2.37336	0.329491	8		0.419	36.024	2.04881	0.204509			0.577	67.824	2.52987	0.228075	5		0.075	79.087	2.6628	0.0281658
38	0.561	64.953	2.49366	0.224971			0.328	36.024	2.04881	0.160093	3	30	0.864	48.267	2.25867	0.382525			0.724	79.087	2.6628	0.271894	3
	0.4	64.953	2.49366	0.160407		35	0.036	37.3	2.07272	0.0173685			1.347	48.267	2.25867	0.596368		28	0.977	168.848	3.42875	0.284944
	0.479	64.953	2.49366	0.192087			0.386	37.3	2.07272	0.186229			1.423	48.267	2.25867	0.630016			1.026	168.848	3.42875	0.299235
	0.994	64.953	2.49366	0.398612			0.323	37.3	2.07272	0.155834			0.773	48.267	2.25867	0.342236	4		0.932	168.848	3.42875	0.271819
	0.449	64.953	2.49366	0.180057			0.288	37.3	2.07272	0.138948		31	1.047	58.446	2.40744	0.434902			0.479	168.848	3.42875	0.139701
	0.253	64.953	2.49366	0.101457			0.005	37.3	2.07272	0.00241229			1.061	58.446	2.40744	0.440718			0.043	168.848	3.42875	0.012541
	0.855	64.953	2.49366	0.34287			0.384	37.3	2.07272	0.185264	6		0.145	58.446	2.40744	0.06023			0.604	168.848	3.42875	0.176158
	0.656	64.953	2.49366	0.263068	8	36	0.222	46.283	2.22729	0.0996726			1.734	58.446	2.40744	0.720268	4		1.98	168.848	3.42875	0.57747
39	0.264	80.654	2.68027	0.0984975			0.377	46.283	2.22729	0.169264		32	0.298	78.786	2.65942	0.112055			1.463	168.848	3.42875	0.426686	8
	0.455	80.654	2.68027	0.169759			0.375	46.283	2.22729	0.168366			0.391	78.786	2.65942	0.147025		29	1.835	152.096	3.31138	0.554149
	0.144	80.654	2.68027	0.0537259			0.341	46.283	2.22729	0.153101	4		0.582	78.786	2.65942	0.218845			0.494	152.096	3.31138	0.149182
	0.372	80.654	2.68027	0.138792		37	0.422	49.169	2.27266	0.185686			0.057	78.786	2.65942	0.0214333			0.256	152.096	3.31138	0.0773091
	0.207	80.654	2.68027	0.077231			0.854	49.169	2.27266	0.375772			0.758	78.786	2.65942	0.285025	5		0.132	152.096	3.31138	0.0398625
	0.019	80.654	2.68027	0.00708883	6		0.273	49.169	2.27266	0.120124		33	0.571	70.326	2.5606	0.222994			0.737	152.096	3.31138	0.222566
40	-0.048	71.316	2.57256	-0.0186584			0.298	49.169	2.27266	0.131124	4		0.437	70.326	2.5606	0.170663			1.487	152.096	3.31138	0.449057
	0.574	71.316	2.57256	0.223124	2	38	0.388	26.583	1.85142	0.209569			0.795	70.326	2.5606	0.310474			0.185	152.096	3.31138	0.0558679	7
41	0.521	64.596	2.48908	0.209314			0.358	26.583	1.85142	0.193365			0.621	70.326	2.5606	0.242521	4	30	0.114	76.177	2.62973	0.0433504
	0.605	64.596	2.48908	0.243062			0.515	26.583	1.85142	0.278165		34	1.051	97.875	2.85887	0.367628			0.265	76.177	2.62973	0.100771
	0.304	64.596	2.48908	0.122134	3		0.26	26.583	1.85142	0.140433	4		0.453	97.875	2.85887	0.158454			0.343	76.177	2.62973	0.130432
42	0.609	52.634	2.32484	0.261954		39	0.407	33.561	2.00101	0.203398			0.105	97.875	2.85887	0.0367278			0.528	76.177	2.62973	0.200781	4
	0.309	52.634	2.32484	0.132913	2		0.394	33.561	2.00101	0.196901			0.037	97.875	2.85887	0.0129422		31	1.085	117.592	3.03922	0.356999
43	0.323	83.972	2.71653	0.118902			0.281	33.561	2.00101	0.140429	3		1.183	97.875	2.85887	0.4138			0.483	117.592	3.03922	0.158922
	0.865	83.972	2.71653	0.318421		40	0.123	34.448	2.01848	0.0609369	1		0.383	97.875	2.85887	0.133969	6		0.664	117.592	3.03922	0.218477
	0.879	83.972	2.71653	0.323574		41	0.398	17.919	1.62333	0.245174		35	0.501	95.402	2.83458	0.176746			0.913	117.592	3.03922	0.300406
	0.984	83.972	2.71653	0.362226			0.165	17.919	1.62333	0.101643	2		0.143	95.402	2.83458	0.0504483			1.491	117.592	3.03922	0.490586
	0.617	83.972	2.71653	0.227128		42	0.447	24.023	1.78997	0.249725			0.61	95.402	2.83458	0.215199			0.158	117.592	3.03922	0.051987
	1.787	83.972	2.71653	0.657824	6		0.672	24.023	1.78997	0.375425			0.116	95.402	2.83458	0.0409231			1.455	117.592	3.03922	0.478741
44	0.108	24.78	1.80858	0.0597154			0.771	24.023	1.78997	0.430733			0.075	95.402	2.83458	0.0264589			0.347	117.592	3.03922	0.114174	8
	0.171	24.78	1.80858	0.0945494	2		0.764	24.023	1.78997	0.426823	4		0.977	95.402	2.83458	0.344671	6	324	0.553	111.185	2.98299	0.185384
45	0.078	58.711	2.41107	0.0323508		43	0.984	16.931	1.59293	0.617728		36	0.302	59.717	2.42476	0.124548			1.888	111.185	2.98299	0.632921
	-0.298	58.711	2.41107	-0.123597			0.648	16.931	1.59293	0.406797			0.137	59.717	2.42476	0.0565003			0.782	111.185	2.98299	0.262153
	0.038	58.711	2.41107	0.0157606			0.499	16.931	1.59293	0.313259			0.236	59.717	2.42476	0.0973291			0.715	111.185	2.98299	0.239692
	0.252	58.711	2.41107	0.104518	4		0.306	16.931	1.59293	0.192098	4		0.334	59.717	2.42476	0.137745	4		-0.03	111.185	2.98299	-0.010057
46	0.316	59.242	2.41832	0.130669		44	0.122	15.137	1.53456	0.0795017		37	0.978	45.178	2.20942	0.442649			0.121	111.185	2.98299	0.0405633
	0.629	59.242	2.41832	0.260098			0.477	15.137	1.53456	0.310839			0.192	45.178	2.20942	0.0869005			0.297	111.185	2.98299	0.0995644	7
	0.013	59.242	2.41832	0.00537564			0.364	15.137	1.53456	0.237202			0.251	45.178	2.20942	0.113604		33	0.312	68.255	2.53522	0.123066
	1.113	59.242	2.41832	0.460237			0.079	15.137	1.53456	0.0514806	4		0.36	45.178	2.20942	0.162938	4		1.838	68.255	2.53522	0.724988
	0.565	59.242	2.41832	0.233633		45	0.44	24.823	1.80962	0.243145		38	0.891	72.336	2.58477	0.344712			0.232	68.255	2.53522	0.0915109
	0.384	59.242	2.41832	0.158788			0.21	24.823	1.80962	0.116046			0.568	72.336	2.58477	0.219749			0.536	68.255	2.53522	0.211422
	0.337	59.242	2.41832	0.139353			0.324	24.823	1.80962	0.179043			0.666	72.336	2.58477	0.257663			0.193	68.255	2.53522	0.0761276	5
	0.058	59.242	2.41832	0.0239836	8		0.073	24.823	1.80962	0.0403399	4		0.323	72.336	2.58477	0.124963	4	34	0.943	83.364	2.70996	0.347976
47	0.708	53.422	2.33638	0.303033		46	0.478	17.729	1.61758	0.295504		39	0.946	103.286	2.91061	0.325018			0.22	83.364	2.70996	0.081182
	0.565	53.422	2.33638	0.241827			0.104	17.729	1.61758	0.0642937			0.809	103.286	2.91061	0.277949			0.204	83.364	2.70996	0.0752778	3
	0.491	53.422	2.33638	0.210154			0.043	17.729	1.61758	0.026583	3		1.179	103.286	2.91061	0.40507		35	0.5	61.65	2.45065	0.204028
	0.483	53.422	2.33638	0.20673		47	0.439	18.713	1.64697	0.266551			1.394	103.286	2.91061	0.478937			0.487	61.65	2.45065	0.198723
	1.078	53.422	2.33638	0.461398			0.275	18.713	1.64697	0.166974			0.834	103.286	2.91061	0.286538			0.046	61.65	2.45065	0.0187705
	-0.052	53.422	2.33638	-0.0222567	6		0.06	18.713	1.64697	0.0364306	3		1.704	103.286	2.91061	0.585444	6		0.988	61.65	2.45065	0.403158
48	0.39	59.67	2.42413	0.160883		48	0.504	15.622	1.55078	0.324999		40	1.162	80.001	2.67302	0.434715			1.754	61.65	2.45065	0.715729	5
	0.667	59.67	2.42413	0.275151			0.269	15.622	1.55078	0.173462			1.154	80.001	2.67302	0.431722		36	0.775	47.36	2.24444	0.345298
	0.442	59.67	2.42413	0.182334			0.134	15.622	1.55078	0.0864084	3		0.69	80.001	2.67302	0.258135	3		0.031	47.36	2.24444	0.0138119
	0.537	59.67	2.42413	0.221523		49	0.047	21.676	1.72967	0.0271728		41	0.159	63.698	2.47749	0.0641778			0.871	47.36	2.24444	0.388071
	0.043	59.67	2.42413	0.0177383	5		0.529	21.676	1.72967	0.305839	2		0.128	63.698	2.47749	0.0516652	2		0.069	47.36	2.24444	0.0307427	4
49	0.006	59.727	2.4249	0.00247433		50	0.274	21.146	1.71546	0.159724		42	0.143	41.156	2.14181	0.0667659		37	0.322	100.688	2.886	0.111573
	0.009	59.727	2.4249	0.00371149			0.142	21.146	1.71546	0.0827768	2		0.444	41.156	2.14181	0.207301			0.323	100.688	2.886	0.11192
	-0.189	59.727	2.4249	-0.0779414		51	0.758	36.158	2.05134	0.369514			0.28	41.156	2.14181	0.13073			0.47	100.688	2.886	0.162855
	0.018	59.727	2.4249	0.00742299	4		1.549	36.158	2.05134	0.755115			0.924	41.156	2.14181	0.431411	4		0.465	100.688	2.886	0.161123
50	0.231	33.823	2.0062	0.115143			0.873	36.158	2.05134	0.425575		43	1.063	91.054	2.79085	0.380888			0.037	100.688	2.886	0.0128205
	0.524	33.823	2.0062	0.26119			0.651	36.158	2.05134	0.317353	4		0.382	91.054	2.79085	0.136876			0.186	100.688	2.886	0.0644491
	0.254	33.823	2.0062	0.126608	3	52	0.25	36.977	2.06672	0.120965			0.144	91.054	2.79085	0.0515972			0.296	100.688	2.886	0.102564	7
51	0.027	35.069	2.03054	0.013297			1.188	36.977	2.06672	0.574825			0.301	91.054	2.79085	0.107852	4	38	0.072	93.354	2.81415	0.025585
	0.039	35.069	2.03054	0.0192067			1.085	36.977	2.06672	0.524988	3	44	1.089	79.388	2.66617	0.408451			1.947	93.354	2.81415	0.69186
	0.098	35.069	2.03054	0.0482631	3	53	0.111	24.151	1.79314	0.0619024			0.175	79.388	2.66617	0.0656371			0.182	93.354	2.81415	0.0646731	3
52	0.042	22.18	1.74297	0.0240968	1		0.453	24.151	1.79314	0.252629			1.32	79.388	2.66617	0.495092		39	0.837	120.969	3.06804	0.272812
53	0.139	12.948	1.4567	0.095421	1		0.258	24.151	1.79314	0.143881			0.458	79.388	2.66617	0.171782			0.34	120.969	3.06804	0.11082
54	0.226	38.383	2.09258	0.108			0.143	24.151	1.79314	0.0797482			0.111	79.388	2.66617	0.0416327	5		1.455	120.969	3.06804	0.474244
	0.419	38.383	2.09258	0.200231			0.311	24.151	1.79314	0.173438	5	45	0.833	109.398	2.96693	0.280762			0.472	120.969	3.06804	0.153844
	0.3	38.383	2.09258	0.143363	3	54	0.208	26.781	1.856	0.112069			1.076	109.398	2.96693	0.362665			1.153	120.969	3.06804	0.37581
55	0.307	34.473	2.01897	0.152058			0.411	26.781	1.856	0.221443			1.824	109.398	2.96693	0.614778			0.375	120.969	3.06804	0.122228	6
	0.622	34.473	2.01897	0.308078			0.337	26.781	1.856	0.181573			0.19	109.398	2.96693	0.0640394		40	0.711	63.803	2.47885	0.286826
	0.007	34.473	2.01897	0.00346711			0.123	26.781	1.856	0.0662714	4		0.217	109.398	2.96693	0.0731397			0.172	63.803	2.47885	0.069387
	0.291	34.473	2.01897	0.144133		55	0.661	52.123	2.31729	0.285247			0.009	109.398	2.96693	0.00303344	6		0.063	63.803	2.47885	0.025415
	0.084	34.473	2.01897	0.0416054	5		0.497	52.123	2.31729	0.214475		46	0.319	94.218	2.82281	0.113008			0.697	63.803	2.47885	0.281179	4
56	0.305	48.554	2.26314	0.134768			0.03	52.123	2.31729	0.0129462			0.71	94.218	2.82281	0.251523		41	0.133	58.423	2.40712	0.0552527
	0.009	48.554	2.26314	0.00397677	2		0.536	52.123	2.31729	0.231305	4		0.652	94.218	2.82281	0.230976			0.76	58.423	2.40712	0.31573
57	0.022	39.85	2.11891	0.0103827		56	0.628	53.404	2.33612	0.268822			1.569	94.218	2.82281	0.555829	4		1.368	58.423	2.40712	0.568314
	0.684	39.85	2.11891	0.322807	2		1.198	53.404	2.33612	0.512817		47	0.415	69.982	2.55642	0.162336			0.997	58.423	2.40712	0.414188
58	0.046	54.287	2.34892	0.0195834	1		0.354	53.404	2.33612	0.151533	3		0.126	69.982	2.55642	0.0492877			1.373	58.423	2.40712	0.570391
59	0.197	51.338	2.3056	0.0854443		57	0.895	38.13	2.08798	0.428645			0.407	69.982	2.55642	0.159207			0.285	58.423	2.40712	0.118399	6
	0.424	51.338	2.3056	0.1839			0.405	38.13	2.08798	0.193968			1.228	69.982	2.55642	0.480359		42	1.006	165.959	3.40908	0.295094
	0.75	51.338	2.3056	0.325296			0.136	38.13	2.08798	0.0651348			0.295	69.982	2.55642	0.115396	5		0.237	165.959	3.40908	0.0695202
	1.189	51.338	2.3056	0.515702			0.812	38.13	2.08798	0.388893		48	0.881	69.672	2.55264	0.345133			1.301	165.959	3.40908	0.381628
	0.559	51.338	2.3056	0.242454	5		0.579	38.13	2.08798	0.277302			0.499	69.672	2.55264	0.195484			1.918	165.959	3.40908	0.562615
60	0.069	31.535	1.9599	0.0352058	1		0.512	38.13	2.08798	0.245213	6		0.12	69.672	2.55264	0.0470102			0.965	165.959	3.40908	0.283068
	0.423383	45.6409	2.18403	0.191444	3.78333	58	0.529	25.31	1.82138	0.290439			0.132	69.672	2.55264	0.0517112	4		0.962	165.959	3.40908	0.282188
	aver distance	aver volume	aver R	aver D/R	aver number of CenpA signals per nucleus		0.296	25.31	1.82138	0.162514		49	0.403	72.782	2.59007	0.155594			2.158	165.959	3.40908	0.633016
							0.529	25.31	1.82138	0.290439			0.315	72.782	2.59007	0.121618			2.152	165.959	3.40908	0.631256	8
							0.519	25.31	1.82138	0.284949			1.473	72.782	2.59007	0.568711	3	43	0.899	74.899	2.61494	0.343793
							0.286	25.31	1.82138	0.157024		50	0.74	91.264	2.79299	0.264949			-0.035	74.899	2.61494	-0.0133846
							0.249	25.31	1.82138	0.136709	6		0.188	91.264	2.79299	0.0673113			0.532	74.899	2.61494	0.203446
						59	0.026	26.426	1.84777	0.014071			0.329	91.264	2.79299	0.117795			0.713	74.899	2.61494	0.272664	4
							0.496	26.426	1.84777	0.268432			0.57	91.264	2.79299	0.204082		44	1.935	70.206	2.55914	0.756112
							0.253	26.426	1.84777	0.136922			0.08	91.264	2.79299	0.0286431			0.408	70.206	2.55914	0.159428
							0.484	26.426	1.84777	0.261938	4		-0.242	91.264	2.79299	-0.0866454			0.578	70.206	2.55914	0.225857
						60	0.302	33.895	2.00762	0.150427			0.049	91.264	2.79299	0.0175439			1.697	70.206	2.55914	0.663112
							0.009	33.895	2.00762	0.00448292			0.232	91.264	2.79299	0.083065	8		0.161	70.206	2.55914	0.0629116
							0.541	33.895	2.00762	0.269473		51	0.963	94.429	2.82491	0.340895			0.191	70.206	2.55914	0.0746343	6
							0.014	33.895	2.00762	0.00697342	4		1.52	94.429	2.82491	0.538069		45	0.712	122.9	3.08428	0.230848
							0.371124	33.9657	1.96554	0.188696	4.01667		1.238	94.429	2.82491	0.438243			1.02	122.9	3.08428	0.330709
							aver distance	aver volume	aver R	aver D/R	aver number of CenpA signals per nucleus		1.731	94.429	2.82491	0.612762			1.557	122.9	3.08428	0.504818
													0.121	94.429	2.82491	0.0428332			2.25	122.9	3.08428	0.729505
													0.613	94.429	2.82491	0.216998	6		0.211	122.9	3.08428	0.0684114
												52	-0.163	99.376	2.87341	-0.0567271			0.027	122.9	3.08428	0.00875406	6
													0.566	99.376	2.87341	0.196979		46	0.048	104.384	2.92089	0.0164334
													0.699	99.376	2.87341	0.243265			1.387	104.384	2.92089	0.474856
													1.105	99.376	2.87341	0.384561			1.338	104.384	2.92089	0.45808
													0.847	99.376	2.87341	0.294772	5		0.542	104.384	2.92089	0.18556
												53	0.128	76.345	2.63166	0.0486384			0.237	104.384	2.92089	0.0811397	5
													0.305	76.345	2.63166	0.115896		47	0.772	106.429	2.93984	0.262599
													0.592	76.345	2.63166	0.224953			0.877	106.429	2.93984	0.298316
													-0.067	76.345	2.63166	-0.0254592			0.634	106.429	2.93984	0.215658
													0.493	76.345	2.63166	0.187334			0.239	106.429	2.93984	0.081297
													1.443	76.345	2.63166	0.548322	6		-0.063	106.429	2.93984	-0.0214297
												54	0.742	83.078	2.70686	0.274119			0.495	106.429	2.93984	0.168377
													1.387	83.078	2.70686	0.512402			0.02	106.429	2.93984	0.0068031	7
													1.148	83.078	2.70686	0.424108		48	0.467	80.456	2.67808	0.174379
													1.319	83.078	2.70686	0.487281	3		0.184	80.456	2.67808	0.068706
												55	0.644	67.089	2.5207	0.255485			0.185	80.456	2.67808	0.0690794	3
													0.343	67.089	2.5207	0.136073	2	49	0.209	65.234	2.49725	0.0836922
												56	0.181	90.083	2.78089	0.065087			0.528	65.234	2.49725	0.211433
													-0.047	90.083	2.78089	-0.016901			0.831	65.234	2.49725	0.332766	3
													0.007	90.083	2.78089	0.00251718		50	0.129	65.335	2.49853	0.0516303
													0.074	90.083	2.78089	0.0266101	4		0.44	65.335	2.49853	0.176103
												57	0.66	70.346	2.56084	0.257727			0.044	65.335	2.49853	0.0176103	3
													0.072	70.346	2.56084	0.0281157		51	1.383	133.671	3.17187	0.43602
													1.411	70.346	2.56084	0.55099			0.601	133.671	3.17187	0.189478
													1.347	70.346	2.56084	0.525998			0.547	133.671	3.17187	0.172453
													0.112	70.346	2.56084	0.0437356	5		0.855	133.671	3.17187	0.269557	4
												58	0.566	56.963	2.3869	0.237128		52	0.739	107.961	2.95388	0.25018
													0.655	56.963	2.3869	0.274414			0.71	107.961	2.95388	0.240362
													1.237	56.963	2.3869	0.518245			1.811	107.961	2.95388	0.613093
													1.021	56.963	2.3869	0.427751			2.354	107.961	2.95388	0.796919
													0.407	56.963	2.3869	0.170514			1.56	107.961	2.95388	0.528119
													0.898	56.963	2.3869	0.37622			1.413	107.961	2.95388	0.478354
													0.725	56.963	2.3869	0.303741	7		1.043	107.961	2.95388	0.353095
												59	0.62	135.605	3.1871	0.194534			1.004	107.961	2.95388	0.339892	8
													1.339	135.605	3.1871	0.420131		53	1.458	87.988	2.75917	0.52842
													0.568	135.605	3.1871	0.178219			0.538	87.988	2.75917	0.194986
													0.166	135.605	3.1871	0.052085			0.973	87.988	2.75917	0.352643
													0.081	135.605	3.1871	0.025415			0.905	87.988	2.75917	0.327998	4
													0.157	135.605	3.1871	0.0492611		54	0.968	97.599	2.85618	0.338914
													1.502	135.605	3.1871	0.471275			1.025	97.599	2.85618	0.358871
													0.715	135.605	3.1871	0.224342	8		0.408	97.599	2.85618	0.142848
												60	0.452	43.452	2.18092	0.207252			0.207	97.599	2.85618	0.0724745
													0.294	43.452	2.18092	0.134805			0.174	97.599	2.85618	0.0609206	5
													0.193	43.452	2.18092	0.0884947		55	1.547	79.571	2.66822	0.579787
													0.042	43.452	2.18092	0.0192579	4		1.104	79.571	2.66822	0.413759
													0.669676	79.3872	2.64354	0.25205	4.81667		1.163	79.571	2.66822	0.435871
													aver distance	aver volume	aver R	aver D/R	aver number of CenpA signals per nucleus		0.094	79.571	2.66822	0.0352295
																			0.169	79.571	2.66822	0.0633381
																			0.129	79.571	2.66822	0.0483468	6
																		56	1.071	85.835	2.73648	0.391379
																			0.152	85.835	2.73648	0.0555459
																			0.316	85.835	2.73648	0.115477
																			0.115	85.835	2.73648	0.0420249	4
																		57	0.204	128.199	3.12799	0.0652177
																			-0.121	128.199	3.12799	-0.038683
																			0.194	128.199	3.12799	0.0620207
																			0.86	128.199	3.12799	0.274937
																			1.157	128.199	3.12799	0.369886
																			1.516	128.199	3.12799	0.484657
																			0.838	128.199	3.12799	0.267904
																			0.084	128.199	3.12799	0.0268543	8
																		58	0.877	89.778	2.77775	0.315723
																			0.201	89.778	2.77775	0.0723607
																			1.021	89.778	2.77775	0.367563	3
																		59	0.963	59.322	2.41941	0.398032
																			1.115	59.322	2.41941	0.460857
																			1.192	59.322	2.41941	0.492683	3
																		60	0.259	67.591	2.52697	0.102494
																			0.043	67.591	2.52697	0.0170164	2
																			0.66508	93.8022	2.78965	0.236905	5.23333
																			aver distance	aver volume	aver R	aver D/R	aver number of CenpA signals per nucleus
