# Supplementary material for: The large fraction of heterochromatin in Drosophila neurons is bound by both B-type lamin and HP1a
Source: Epigenetics Chromatin. 2018 Nov 1;11:65. doi: 10.1186/s13072-018-0235-8 (PMC6211408; doi:10.1186/s13072-018-0235-8)
Supplement: Supplementary file 9 — Additional file 9. Table S7: HTS raw data parameters. [file 13072_2018_235_MOESM9_ESM.xlsx]

## Sheet: HTS
Organ/cell type	POI	Replicate	Raw read quantity
Central brain	Dam	1	120917677
Central brain	HP1a	1	33679793
Central brain	Lam	1	41349415
Central brain	Pc	1	67196247
Central brain	Dam	2	112794801
Central brain	HP1a	2	50558573
Central brain	Lam	2	41920161
Central brain	Pc	2	32471714
Fat body	Dam	1	42470508
Fat body	HP1a	1	34759471
Fat body	Lam	1	37798418
Fat body	Pc	1	44338749
Fat body	Dam	2	48132402
Fat body	HP1a	2	35068352
Fat body	Lam	2	27189051
Fat body	Pc	2	28414081
Glia	Dam	1	44543344
Glia	HP1a	1	56798269
Glia	Lam	1	31153270
Glia	Pc	1	38004896
Glia	Dam	2	65753747
Glia	HP1a	2	48597123
Glia	Lam	2	35261204
Glia	Pc	2	45405249
Neurons	Dam	1	32238617
Neurons	HP1a	1	45219574
Neurons	Lam	1	38612788
Neurons	Pc	1	51326404
Neurons	Dam	2	30978602
Neurons	HP1a	2	35883935
Neurons	Lam	2	61241657
Neurons	Pc	2	25801634
